# Supplementary material for: Targeting lymphoid-derived IL-17 signaling to delay skin aging
Source: Nat Aging. 2023 Jun 8;3(6):688–704. doi: 10.1038/s43587-023-00431-z (PMC10275755; doi:10.1038/s43587-023-00431-z)
Supplement: Supplementary file 2 — Marker expression of clusters from the CD45–/Epcam– compartment, the CD45+ (lymphoid and myeloid lineages) compartment and the CD4+Th and gdT subclusters obtained from scRNA-seq of aged and adult dermal cells. [file 43587_2023_431_MOESM2_ESM.xlsx]

## Sheet: Adult+aged_lymphoidclusters
p_val	avg_log2FC	pct.1	pct.2	p_val_adj	cluster	gene
2.38319e-286	1.37383	0.656	0.272	3.21682e-282	CD4+ Th	Cd28
2.01658e-251	1.45612	0.355	0.067	2.72198e-247	CD4+ Th	Cd40lg
1.18819e-178	0.884634	0.701	0.384	1.60382e-174	CD4+ Th	Trac
2.32485e-165	0.939734	0.596	0.283	3.13808e-161	CD4+ Th	Ly6a
7.70234e-165	1.05293	0.368	0.115	1.03966e-160	CD4+ Th	Cd5
2.56937e-147	0.981387	0.373	0.131	3.46813e-143	CD4+ Th	Cd6
3.46976e-145	0.871569	0.59	0.322	4.68348e-141	CD4+ Th	Lck
2.80892e-130	1.13412	0.329	0.118	3.79148e-126	CD4+ Th	Tnfsf8
3.63966e-127	0.949819	0.257	0.068	4.91282e-123	CD4+ Th	Cd4
3.30031e-116	0.9215	0.384	0.165	4.45476e-112	CD4+ Th	Trat1
1.02454e-102	0.372833	0.997	0.993	1.38293e-98	CD4+ Th	Fau
6.43606e-101	0.366782	0.994	0.988	8.68739e-97	CD4+ Th	Rpsa
8.2866e-98	0.312564	0.996	0.992	1.11853e-93	CD4+ Th	Rps16
1.70644e-93	0.803951	0.157	0.032	2.30336e-89	CD4+ Th	Tnfsf11
3.51296e-89	0.819281	0.327	0.148	4.74179e-85	CD4+ Th	Ms4a6b
5.08273e-89	0.757912	0.182	0.048	6.86067e-85	CD4+ Th	Themis
1.68309e-85	0.285854	0.996	0.993	2.27184e-81	CD4+ Th	Rps24
9.95973e-80	0.335033	0.991	0.98	1.34436e-75	CD4+ Th	Rpl8
1.43447e-79	0.317444	0.986	0.969	1.93625e-75	CD4+ Th	Rpl35a
1.74512e-79	0.581042	0.545	0.32	2.35557e-75	CD4+ Th	Ms4a4b
1.89616e-79	0.377158	0.96	0.933	2.55944e-75	CD4+ Th	Rps27
3.00963e-77	0.297909	0.99	0.975	4.0624e-73	CD4+ Th	Rpl27a
1.18783e-75	0.316175	0.985	0.97	1.60333e-71	CD4+ Th	Rps15a
4.08427e-74	0.320567	0.983	0.97	5.51295e-70	CD4+ Th	Rpl37a
9.72889e-74	0.594007	0.605	0.425	1.3132e-69	CD4+ Th	Fyb
3.41051e-73	0.33595	0.98	0.963	4.60351e-69	CD4+ Th	Rps21
3.45767e-72	0.305608	0.993	0.981	4.66717e-68	CD4+ Th	Rps4x
6.59387e-71	0.293225	0.984	0.969	8.9004e-67	CD4+ Th	Rpl17
2.0988e-70	0.329348	0.985	0.973	2.83296e-66	CD4+ Th	Rps5
2.20247e-69	0.296804	0.992	0.981	2.97289e-65	CD4+ Th	Rpl18a
2.4804e-68	0.295616	0.984	0.949	3.34805e-64	CD4+ Th	H2-K1
4.51152e-66	0.680008	0.476	0.303	6.08965e-62	CD4+ Th	Lgals3
1.38354e-65	0.272792	0.995	0.989	1.8675e-61	CD4+ Th	Rps3a1
2.67867e-65	0.530083	0.319	0.152	3.61567e-61	CD4+ Th	Ifi27l2a
8.50879e-64	0.659781	0.268	0.122	1.14852e-59	CD4+ Th	Slamf1
2.34628e-61	0.282541	0.996	0.99	3.16701e-57	CD4+ Th	Rps8
1.73432e-60	0.268701	0.993	0.989	2.34099e-56	CD4+ Th	Rpl19
1.96949e-57	0.253906	0.98	0.965	2.65841e-53	CD4+ Th	Rps14
2.88406e-56	0.254658	0.993	0.986	3.8929e-52	CD4+ Th	Rps10
4.9317e-54	0.488858	0.496	0.323	6.65681e-50	CD4+ Th	Icos
8.81958e-54	0.27523	0.971	0.944	1.19047e-49	CD4+ Th	Rpl7
1.77053e-53	0.64787	0.201	0.087	2.38986e-49	CD4+ Th	Nsg2
4.13445e-53	0.300205	0.969	0.95	5.58069e-49	CD4+ Th	Rps29
1.19718e-51	0.362428	0.899	0.849	1.61595e-47	CD4+ Th	Rps28
1.81456e-50	0.26199	0.986	0.981	2.44929e-46	CD4+ Th	Rps11
5.66073e-50	0.254257	0.998	0.989	7.64086e-46	CD4+ Th	Rpl13
1.62344e-49	0.264518	0.974	0.961	2.19132e-45	CD4+ Th	Rpl34
4.90005e-49	0.565232	0.178	0.074	6.61409e-45	CD4+ Th	Kcnn4
1.91878e-48	0.298338	0.934	0.896	2.58997e-44	CD4+ Th	Rps15
1.69433e-46	0.257905	0.967	0.954	2.28701e-42	CD4+ Th	Rplp2
3.68624e-46	0.294064	0.953	0.934	4.97569e-42	CD4+ Th	Rpl36
6.08346e-44	0.256902	0.952	0.928	8.21145e-40	CD4+ Th	Rpl26
5.02665e-43	0.501471	0.532	0.398	6.78497e-39	CD4+ Th	Ifngr1
3.33695e-42	0.267786	0.972	0.945	4.50422e-38	CD4+ Th	Rps19
4.65013e-42	0.252041	0.983	0.971	6.27674e-38	CD4+ Th	Rpl9
5.49733e-42	0.321221	0.869	0.819	7.4203e-38	CD4+ Th	Rps25
1.49622e-41	0.31117	0.946	0.928	2.0196e-37	CD4+ Th	Rpl37
1.28806e-40	0.272289	0.982	0.966	1.73863e-36	CD4+ Th	Rplp0
1.31704e-40	0.598274	0.192	0.092	1.77775e-36	CD4+ Th	Gm14718
2.99435e-37	0.254636	0.947	0.93	4.04177e-33	CD4+ Th	Rpl14
4.15174e-37	0.277142	0.975	0.964	5.60402e-33	CD4+ Th	Rps7
5.13631e-37	0.535825	0.278	0.166	6.93299e-33	CD4+ Th	Bhlhe40
1.54782e-36	0.346503	0.617	0.46	2.08925e-32	CD4+ Th	AW112010
2.91745e-36	0.359144	0.723	0.612	3.93797e-32	CD4+ Th	Hcst
1.63181e-35	0.293546	0.945	0.928	2.20262e-31	CD4+ Th	Rpl24
2.837e-35	0.264554	0.663	0.483	3.82939e-31	CD4+ Th	Cd2
4.40048e-34	0.255194	0.98	0.972	5.93977e-30	CD4+ Th	Rpl18
1.22572e-33	0.602386	0.451	0.342	1.65448e-29	CD4+ Th	Uhrf2
3.76002e-33	0.318249	0.741	0.665	5.07528e-29	CD4+ Th	Shisa5
1.59881e-32	0.261374	0.984	0.978	2.15807e-28	CD4+ Th	Rpl21
3.8916e-32	0.402905	0.69	0.591	5.25288e-28	CD4+ Th	Psmb8
8.74254e-32	0.263181	0.977	0.961	1.18007e-27	CD4+ Th	Rpl6
2.15228e-31	0.453284	0.427	0.318	2.90515e-27	CD4+ Th	Adgre5
1.29085e-30	0.387543	0.683	0.586	1.74239e-26	CD4+ Th	Id2
5.46959e-30	0.4806	0.42	0.321	7.38285e-26	CD4+ Th	Ikzf1
6.52148e-30	0.443761	0.228	0.133	8.80269e-26	CD4+ Th	Emp1
7.93072e-27	0.346747	0.63	0.547	1.07049e-22	CD4+ Th	Skap1
4.14748e-25	0.504205	0.636	0.564	5.59827e-21	CD4+ Th	Zfp36l2
9.59176e-25	0.338532	0.731	0.675	1.2947e-20	CD4+ Th	Trbc2
9.90821e-25	0.46296	0.16	0.088	1.33741e-20	CD4+ Th	Il2
3.31123e-21	0.447519	0.283	0.204	4.4695e-17	CD4+ Th	Rbpj
1.0307e-20	0.442851	0.242	0.168	1.39123e-16	CD4+ Th	Sorl1
3.42844e-20	0.280516	0.655	0.59	4.62771e-16	CD4+ Th	Ptpn18
7.7699e-19	0.30419	0.106	0.054	1.04878e-14	CD4+ Th	Gna15
1.06925e-18	0.384346	0.289	0.212	1.44327e-14	CD4+ Th	Rgs10
1.75658e-18	0.378758	0.435	0.363	2.37104e-14	CD4+ Th	Ptpn22
3.06883e-18	0.409846	0.159	0.098	4.1423e-14	CD4+ Th	Dusp6
1.57934e-17	0.376108	0.32	0.244	2.13179e-13	CD4+ Th	Cd84
2.82049e-17	0.386281	0.298	0.227	3.8071e-13	CD4+ Th	Glipr2
8.38536e-17	0.31916	0.159	0.099	1.13186e-12	CD4+ Th	Fabp5
1.9437e-15	0.349093	0.25	0.185	2.62361e-11	CD4+ Th	Mbp
2.30578e-15	0.314665	0.12	0.07	3.11234e-11	CD4+ Th	Nlrc5
2.312e-15	0.353905	0.128	0.077	3.12073e-11	CD4+ Th	Ssbp2
3.95266e-15	0.413327	0.124	0.073	5.33529e-11	CD4+ Th	Gm12840
4.32077e-15	0.338322	0.334	0.265	5.83217e-11	CD4+ Th	Grap2
4.61117e-15	0.274116	0.464	0.388	6.22416e-11	CD4+ Th	Bcl11b
7.23787e-15	0.275637	0.485	0.419	9.76967e-11	CD4+ Th	Itpkb
1.42104e-14	0.367193	0.265	0.201	1.91813e-10	CD4+ Th	Tesc
1.98804e-14	0.32537	0.27	0.203	2.68345e-10	CD4+ Th	Slfn2
2.14186e-13	0.343543	0.189	0.133	2.89108e-09	CD4+ Th	Atxn1
3.97611e-13	0.326378	0.375	0.317	5.36696e-09	CD4+ Th	Gabarapl2
6.94785e-13	0.285297	0.477	0.422	9.37821e-09	CD4+ Th	Gng2
1.06639e-12	0.26088	0.412	0.344	1.43942e-08	CD4+ Th	Ubl3
1.75054e-12	0.31572	0.431	0.376	2.36288e-08	CD4+ Th	Ccnd3
1.93221e-12	0.310005	0.258	0.199	2.6081e-08	CD4+ Th	Itpr2
2.2172e-12	0.344098	0.273	0.216	2.99277e-08	CD4+ Th	Psmb9
4.06035e-12	0.272933	0.395	0.331	5.48066e-08	CD4+ Th	Znrf1
8.02158e-12	0.273006	0.421	0.366	1.08275e-07	CD4+ Th	Aes
1.66199e-11	0.272249	0.127	0.082	2.24335e-07	CD4+ Th	Syt11
1.81424e-11	0.276757	0.369	0.315	2.44886e-07	CD4+ Th	Snrpd3
2.36888e-11	0.314546	0.261	0.206	3.19751e-07	CD4+ Th	Inpp4b
3.10358e-11	0.298286	0.322	0.265	4.18922e-07	CD4+ Th	Faah
5.18323e-11	0.287889	0.105	0.066	6.99632e-07	CD4+ Th	Vav3
5.34459e-11	0.31718	0.198	0.148	7.21412e-07	CD4+ Th	Nfatc2
6.50455e-11	0.268435	0.147	0.101	8.77984e-07	CD4+ Th	Ttc39b
8.47019e-11	0.256462	0.501	0.459	1.14331e-06	CD4+ Th	Rpl13a
1.62054e-10	0.268907	0.336	0.281	2.1874e-06	CD4+ Th	Tcf7
1.75313e-10	0.295705	0.23	0.175	2.36637e-06	CD4+ Th	Cdk6
3.26714e-10	0.290923	0.146	0.102	4.40998e-06	CD4+ Th	Ptger4
7.87937e-10	0.253364	0.446	0.4	1.06356e-05	CD4+ Th	Gpi1
1.93938e-09	0.26403	0.348	0.298	2.61778e-05	CD4+ Th	Arl4c
3.37701e-09	0.263115	0.274	0.226	4.55829e-05	CD4+ Th	Gm11808
3.75567e-09	0.270833	0.141	0.102	5.0694e-05	CD4+ Th	Hivep2
4.1395e-09	0.270475	0.294	0.244	5.5875e-05	CD4+ Th	Pde7a
1.15786e-08	0.380264	0.291	0.244	0.000156287	CD4+ Th	Cited2
1.57119e-08	0.269168	0.127	0.09	0.00021208	CD4+ Th	Gimap1
2.55732e-08	0.251794	0.377	0.334	0.000345187	CD4+ Th	Pdcd4
4.26445e-08	0.296845	0.235	0.191	0.000575615	CD4+ Th	Stat1
7.96173e-08	0.265383	0.273	0.231	0.00107467	CD4+ Th	Churc1
2.04681e-07	0.316571	0.179	0.141	0.00276278	CD4+ Th	Gbp4
1.64052e-06	0.26175	0.199	0.164	0.0221437	CD4+ Th	Irf2bp2
2.18088e-06	0.287084	0.198	0.165	0.0294375	CD4+ Th	Pag1
0.000161998	0.285127	0.154	0.13	1	CD4+ Th	Cxcr3
0	3.59717	0.737	0.045	0	Treg	Ctla4
0	2.98303	0.62	0.058	0	Treg	Tnfrsf4
0	2.74709	0.832	0.223	0	Treg	Ikzf2
0	2.41548	0.457	0.005	0	Treg	Foxp3
0	1.91134	0.349	0.023	0	Treg	Cd81
0	1.65506	0.25	0.006	0	Treg	Il1rl1
0	1.56093	0.263	0.007	0	Treg	Klrg1
1.22916e-280	1.7949	0.381	0.045	1.65912e-276	Treg	Arl5a
7.13973e-225	1.93296	0.674	0.249	9.63721e-221	Treg	Tnfrsf18
4.30487e-214	1.12399	0.163	0.004	5.81072e-210	Treg	Neb
8.47054e-160	0.86944	0.11	0.001	1.14335e-155	Treg	Itgb8
5.47417e-145	1.29651	0.181	0.017	7.38904e-141	Treg	Tnfrsf9
1.16477e-136	1.40873	0.694	0.349	1.57221e-132	Treg	Icos
1.07015e-127	1.39871	0.242	0.041	1.44449e-123	Treg	Cpm
1.46469e-124	0.858027	0.145	0.012	1.97703e-120	Treg	Il6st
3.77334e-124	0.848263	0.124	0.007	5.09326e-120	Treg	Ikzf4
4.86435e-123	1.51486	0.445	0.152	6.5659e-119	Treg	Malt1
4.43169e-120	1.7465	0.398	0.128	5.9819e-116	Treg	Raph1
6.90869e-116	1.4868	0.294	0.069	9.32534e-112	Treg	Fam46a
1.18504e-115	1.30492	0.732	0.436	1.59957e-111	Treg	Pim1
1.86924e-114	1.40212	0.483	0.181	2.5231e-110	Treg	Ifi27l2a
4.15523e-113	1.68976	0.32	0.081	5.60873e-109	Treg	Areg
4.02074e-111	1.30859	0.651	0.37	5.42719e-107	Treg	Gm2a
1.59731e-107	1.08561	0.214	0.038	2.15604e-103	Treg	Cd200r1
2.11767e-102	1.4376	0.435	0.169	2.85843e-98	Treg	Il2ra
8.01932e-95	1.20808	0.732	0.544	1.08245e-90	Treg	Wnk1
4.80181e-93	1.32994	0.476	0.214	6.48148e-89	Treg	Peli1
2.1999e-92	1.24235	0.557	0.283	2.96943e-88	Treg	Cd74
6.62949e-85	1.13304	0.263	0.071	8.94848e-81	Treg	Il6ra
3.53448e-81	1.02058	0.206	0.046	4.77084e-77	Treg	Gpr55
2.26609e-80	1.16437	0.416	0.177	3.05877e-76	Treg	Cd27
4.96409e-74	0.920839	0.828	0.64	6.70053e-70	Treg	Nfkbia
8.86719e-73	0.74722	0.121	0.017	1.19689e-68	Treg	Ecm1
1.98116e-72	0.548924	0.976	0.961	2.67417e-68	Treg	H2-K1
6.20173e-68	0.970417	0.224	0.063	8.37109e-64	Treg	Dst
1.68653e-65	1.10451	0.378	0.168	2.27648e-61	Treg	Tox
4.41397e-65	0.799611	0.76	0.525	5.95798e-61	Treg	Cd2
1.87451e-64	0.702848	0.109	0.015	2.53022e-60	Treg	Gzmb
2.44105e-63	0.744466	0.155	0.033	3.29493e-59	Treg	Lamc1
9.7785e-63	0.966453	0.212	0.06	1.3199e-58	Treg	Tspan32
4.40334e-62	0.47121	1	1	5.94363e-58	Treg	Malat1
1.64489e-61	1.03014	0.157	0.035	2.22027e-57	Treg	Cd83
1.94518e-60	0.61404	0.952	0.951	2.62561e-56	Treg	S100a10
1.05731e-58	1.12295	0.316	0.129	1.42716e-54	Treg	Rilpl2
4.26458e-58	0.555534	0.979	0.983	5.75633e-54	Treg	Vim
6.22974e-56	1.078	0.236	0.081	8.40891e-52	Treg	Itgav
1.88836e-55	1.07095	0.456	0.26	2.54891e-51	Treg	Rhoh
4.57166e-52	0.872997	0.23	0.08	6.17083e-48	Treg	Reps1
8.35911e-52	0.974646	0.229	0.079	1.12831e-47	Treg	Ighm
1.62253e-50	1.03545	0.313	0.14	2.19009e-46	Treg	Hopx
2.44078e-50	0.886743	0.193	0.06	3.29456e-46	Treg	Vps54
2.86225e-50	1.43221	0.104	0.019	3.86346e-46	Treg	Cxcl2
3.02619e-50	0.991565	0.312	0.138	4.08475e-46	Treg	Camk4
3.71587e-50	1.03747	0.311	0.141	5.01568e-46	Treg	N4bp1
5.01626e-47	0.873513	0.663	0.484	6.77094e-43	Treg	Dennd4a
1.09295e-46	0.887045	0.503	0.317	1.47526e-42	Treg	Itm2c
1.60217e-46	0.999116	0.285	0.123	2.16261e-42	Treg	Nav2
7.11514e-46	0.912922	0.356	0.176	9.60402e-42	Treg	Cdk6
7.74826e-45	0.842258	0.296	0.129	1.04586e-40	Treg	Pglyrp1
1.9867e-44	0.936839	0.322	0.155	2.68165e-40	Treg	Hif1a
3.66195e-44	0.875429	0.207	0.074	4.94289e-40	Treg	P4ha1
4.89462e-43	0.797542	0.151	0.044	6.60676e-39	Treg	Ehd4
7.1495e-43	0.776078	0.118	0.027	9.65039e-39	Treg	Pou2f2
5.66149e-41	0.615124	0.101	0.021	7.64187e-37	Treg	Pcsk1
8.79282e-40	0.654542	0.145	0.042	1.18686e-35	Treg	Il10ra
9.28837e-39	0.660092	0.279	0.121	1.25374e-34	Treg	Cd4
1.46524e-38	0.814563	0.367	0.194	1.97777e-34	Treg	Ccr2
2.18832e-38	0.849026	0.239	0.103	2.9538e-34	Treg	Coro2a
4.5391e-38	0.708119	0.138	0.04	6.12688e-34	Treg	Prdm1
1.82733e-37	0.928717	0.396	0.237	2.46653e-33	Treg	Samhd1
1.11335e-35	0.556004	0.123	0.034	1.5028e-31	Treg	Mast4
1.11467e-35	0.651553	0.132	0.039	1.50458e-31	Treg	Bmp2k
1.4351e-35	0.65617	0.762	0.685	1.9371e-31	Treg	Shisa5
4.22836e-35	0.715761	0.733	0.612	5.70744e-31	Treg	Dusp1
4.87652e-35	0.564692	0.672	0.482	6.58233e-31	Treg	Trac
1.09724e-34	0.629369	0.118	0.033	1.48105e-30	Treg	Fam169b
2.15695e-34	0.919805	0.325	0.18	2.91145e-30	Treg	Ctss
2.69346e-34	1.15625	0.252	0.118	3.63564e-30	Treg	Rrad
3.35313e-34	0.708796	0.543	0.4	4.52605e-30	Treg	Ptp4a2
3.63682e-34	0.8114	0.445	0.292	4.90897e-30	Treg	Picalm
9.95383e-34	0.343153	0.987	0.986	1.34357e-29	Treg	H2-D1
8.20982e-33	0.833826	0.487	0.339	1.10816e-28	Treg	Samsn1
1.22764e-32	0.828251	0.587	0.47	1.65707e-28	Treg	Serinc3
1.2835e-32	0.695212	0.355	0.192	1.73246e-28	Treg	Cd5
1.39514e-32	0.809578	0.476	0.322	1.88315e-28	Treg	Gata3
3.89279e-32	0.747214	0.385	0.23	5.25448e-28	Treg	Nfkbiz
5.44832e-32	0.528953	0.104	0.028	7.35414e-28	Treg	Zc3h12d
9.72585e-32	0.622145	0.838	0.767	1.3128e-27	Treg	Lmna
5.38617e-31	0.58982	0.644	0.503	7.27026e-27	Treg	Rora
1.44229e-30	0.577077	0.58	0.396	1.94681e-26	Treg	Cd28
1.82051e-30	0.904064	0.304	0.164	2.45732e-26	Treg	Fgl2
2.09612e-30	0.648805	0.162	0.061	2.82934e-26	Treg	Pik3c2a
2.77798e-30	0.569708	0.108	0.031	3.74971e-26	Treg	Gnaq
4.69493e-30	0.549799	0.11	0.032	6.33722e-26	Treg	Dusp4
9.70341e-30	0.668531	0.147	0.053	1.30977e-25	Treg	Ndrg1
1.95937e-29	0.650617	0.73	0.613	2.64475e-25	Treg	Zfp36
6.77573e-29	0.330367	0.963	0.953	9.14589e-25	Treg	B2m
2.19088e-28	1.30878	0.131	0.045	2.95724e-24	Treg	Cxcl10
3.83019e-28	0.800542	0.272	0.147	5.16999e-24	Treg	Tnfrsf1b
5.63183e-28	0.621686	0.829	0.809	7.60184e-24	Treg	Srgn
1.9257e-27	0.574538	0.755	0.695	2.59931e-23	Treg	Atp2b1
5.52551e-27	0.556998	0.712	0.615	7.45834e-23	Treg	H2-Q7
1.01082e-26	0.792002	0.41	0.277	1.3644e-22	Treg	Smad7
1.62901e-26	0.563286	0.115	0.038	2.19884e-22	Treg	Ccrl2
2.44699e-26	0.772476	0.307	0.179	3.30295e-22	Treg	Glrx
4.24815e-26	0.672092	0.717	0.641	5.73416e-22	Treg	Jund
2.39106e-25	0.698831	0.148	0.06	3.22745e-21	Treg	Stx11
4.61062e-25	0.601775	0.62	0.533	6.22342e-21	Treg	Ccdc88c
1.05034e-24	0.733167	0.233	0.121	1.41775e-20	Treg	Tgif1
5.73414e-24	0.652613	0.473	0.349	7.73994e-20	Treg	Cyb5a
7.44545e-24	0.654647	0.479	0.356	1.00499e-19	Treg	Ubl3
6.59341e-23	0.744486	0.329	0.209	8.89979e-19	Treg	Chd3
8.12344e-23	0.778424	0.311	0.193	1.0965e-18	Treg	AI504432
8.32699e-23	0.556907	0.128	0.049	1.12398e-18	Treg	Mmp9
9.21659e-23	0.647935	0.134	0.053	1.24406e-18	Treg	Trib1
1.00344e-22	0.746762	0.282	0.167	1.35444e-18	Treg	Fam110a
1.63052e-22	0.678057	0.464	0.355	2.20088e-18	Treg	Sdf4
4.27249e-22	0.712965	0.534	0.409	5.76701e-18	Treg	Nr4a1
1.16253e-21	0.698256	0.507	0.394	1.56918e-17	Treg	Ppp1r15a
1.20642e-21	0.656119	0.156	0.068	1.62843e-17	Treg	Irf4
1.64231e-21	0.532752	0.849	0.855	2.21679e-17	Treg	Ahnak
3.46252e-21	0.698813	0.357	0.24	4.67371e-17	Treg	Ass1
3.60939e-21	0.736667	0.332	0.218	4.87195e-17	Treg	Herc1
4.10416e-21	0.712977	0.316	0.205	5.5398e-17	Treg	Cbl
1.06666e-20	0.646729	0.197	0.1	1.43977e-16	Treg	Casp4
1.2872e-20	0.693065	0.235	0.133	1.73747e-16	Treg	Ubash3b
1.6754e-20	0.851386	0.338	0.225	2.26145e-16	Treg	2810474O19Rik
2.16624e-20	0.673062	0.496	0.385	2.924e-16	Treg	Kdm6b
2.39074e-20	0.704823	0.157	0.073	3.22702e-16	Treg	Slc26a2
2.93443e-20	0.572687	0.188	0.096	3.9609e-16	Treg	Spin1
2.93451e-20	0.725786	0.303	0.194	3.96101e-16	Treg	Arid4a
4.34374e-20	0.573045	0.122	0.049	5.86317e-16	Treg	Rapsn
5.03652e-20	0.603832	0.206	0.108	6.7983e-16	Treg	Fam53b
6.24461e-20	0.639198	0.184	0.093	8.42897e-16	Treg	Tank
8.21952e-20	0.615376	0.188	0.096	1.10947e-15	Treg	Fam46c
1.08489e-19	0.660905	0.391	0.281	1.46438e-15	Treg	Fam129a
1.14971e-19	0.644391	0.262	0.158	1.55188e-15	Treg	Rab11a
2.52156e-19	0.613035	0.293	0.18	3.4036e-15	Treg	Cmtm7
2.74416e-19	0.479777	0.582	0.462	3.70407e-15	Treg	Itgae
3.84295e-19	0.596996	0.491	0.382	5.18722e-15	Treg	Pnrc1
5.80896e-19	0.680322	0.506	0.388	7.84094e-15	Treg	Ly6a
1.51253e-18	0.699279	0.264	0.162	2.04161e-14	Treg	Arid5b
2.52131e-18	0.80904	0.226	0.132	3.40327e-14	Treg	Kdm2b
2.62197e-18	0.481071	0.12	0.05	3.53914e-14	Treg	Snx18
3.26918e-18	0.671576	0.276	0.175	4.41274e-14	Treg	Sytl2
3.80614e-18	0.665863	0.221	0.125	5.13753e-14	Treg	Gm26740
4.16337e-18	0.456596	0.101	0.039	5.61971e-14	Treg	Ttc37
6.68987e-18	0.421705	0.763	0.734	9.02998e-14	Treg	Mbnl1
1.91744e-17	0.696789	0.276	0.178	2.58816e-13	Treg	Birc2
1.9219e-17	0.65252	0.181	0.096	2.59418e-13	Treg	Gbp7
3.93456e-17	0.795238	0.443	0.348	5.31086e-13	Treg	Odc1
6.66077e-17	0.593197	0.116	0.051	8.99071e-13	Treg	Ahr
1.16778e-16	0.512158	0.513	0.408	1.57626e-12	Treg	Maf
3.48827e-16	0.772448	0.292	0.194	4.70846e-12	Treg	Klf2
9.29607e-16	0.523176	0.396	0.288	1.25478e-11	Treg	Sdc4
1.07204e-15	0.639484	0.27	0.174	1.44703e-11	Treg	Emsy
1.3772e-15	0.647901	0.256	0.165	1.85895e-11	Treg	Trp53inp1
2.02387e-15	0.63175	0.248	0.159	2.73182e-11	Treg	Foxn3
3.50275e-15	0.467357	0.153	0.079	4.72801e-11	Treg	Lmnb1
7.27381e-15	0.62042	0.282	0.188	9.81819e-11	Treg	Tagap
7.83329e-15	0.666847	0.237	0.15	1.05734e-10	Treg	Vmp1
8.52406e-15	0.535385	0.193	0.112	1.15058e-10	Treg	Rps6ka1
1.26545e-14	0.317456	0.871	0.867	1.7081e-10	Treg	Ddx5
1.53762e-14	0.635644	0.274	0.183	2.07548e-10	Treg	Rel
2.09058e-14	0.546202	0.198	0.116	2.82187e-10	Treg	Snx20
2.13487e-14	0.567427	0.229	0.143	2.88165e-10	Treg	Crem
2.33982e-14	0.531443	0.16	0.086	3.15829e-10	Treg	Bcl2l1
2.94913e-14	0.575022	0.157	0.083	3.98074e-10	Treg	Igtp
3.31336e-14	0.657969	0.237	0.153	4.47237e-10	Treg	Ubald2
5.04185e-14	0.478638	0.126	0.062	6.80549e-10	Treg	Kif23
5.47393e-14	0.493383	0.258	0.167	7.38872e-10	Treg	Slamf1
8.92004e-14	0.438744	0.125	0.061	1.20403e-09	Treg	Arhgef12
9.59972e-14	0.473493	0.143	0.074	1.29577e-09	Treg	Hacd3
1.22889e-13	0.547637	0.489	0.424	1.65876e-09	Treg	Elf1
1.27279e-13	0.585236	0.346	0.261	1.71801e-09	Treg	Smco4
1.47767e-13	0.585768	0.23	0.144	1.99456e-09	Treg	Arhgap31
2.32668e-13	0.644667	0.485	0.415	3.14055e-09	Treg	Traf1
2.966e-13	0.459284	0.309	0.211	4.00351e-09	Treg	Cd6
3.17922e-13	0.526521	0.138	0.073	4.2913e-09	Treg	Got1
3.63806e-13	0.574338	0.251	0.168	4.91065e-09	Treg	Glipr1
3.71679e-13	0.489539	0.466	0.385	5.01692e-09	Treg	AC149090.1
4.4425e-13	0.503404	0.233	0.149	5.99649e-09	Treg	2010111I01Rik
8.40773e-13	0.569522	0.342	0.257	1.13488e-08	Treg	Zfp292
1.24877e-12	0.599229	0.296	0.211	1.68558e-08	Treg	R3hdm1
1.67403e-12	0.542955	0.202	0.127	2.2596e-08	Treg	Peak1
2.66049e-12	0.425649	0.641	0.608	3.59113e-08	Treg	Pkm
2.82895e-12	0.561002	0.245	0.164	3.81852e-08	Treg	Cflar
2.91091e-12	0.401579	0.595	0.509	3.92914e-08	Treg	AW112010
3.63662e-12	0.33446	0.859	0.852	4.90871e-08	Treg	Xist
4.67937e-12	0.465219	0.55	0.498	6.31622e-08	Treg	Clk1
5.19157e-12	0.473304	0.193	0.119	7.00759e-08	Treg	Notch1
9.70953e-12	0.572503	0.365	0.285	1.31059e-07	Treg	Tpi1
1.03297e-11	0.289153	0.938	0.937	1.3943e-07	Treg	Actg1
1.57333e-11	0.441131	0.206	0.13	2.12368e-07	Treg	Wls
1.74271e-11	0.299558	0.683	0.594	2.35231e-07	Treg	Gadd45b
1.90165e-11	0.488377	0.501	0.437	2.56685e-07	Treg	Itpkb
1.91868e-11	0.488448	0.127	0.069	2.58984e-07	Treg	Asxl1
1.98368e-11	0.450637	0.156	0.09	2.67758e-07	Treg	Map3k1
2.00395e-11	0.460001	0.116	0.06	2.70494e-07	Treg	Gpr174
2.12283e-11	0.546624	0.229	0.154	2.8654e-07	Treg	Msi2
3.91584e-11	0.404247	0.115	0.06	5.2856e-07	Treg	Fam126a
5.39877e-11	0.463944	0.161	0.095	7.28726e-07	Treg	Socs2
5.76899e-11	0.393492	0.718	0.684	7.78698e-07	Treg	Zfp36l1
6.71861e-11	0.48833	0.419	0.342	9.06879e-07	Treg	Sat1
1.26672e-10	0.422162	0.153	0.09	1.70982e-06	Treg	Slc2a3
2.5433e-10	0.447401	0.63	0.608	3.43295e-06	Treg	Aldoa
4.60462e-10	0.510249	0.319	0.249	6.21532e-06	Treg	Lbh
5.01638e-10	0.430369	0.125	0.07	6.77112e-06	Treg	Tmem65
5.29342e-10	0.497355	0.205	0.137	7.14506e-06	Treg	Nfat5
6.68645e-10	0.361131	0.133	0.075	9.02537e-06	Treg	Ttc39c
6.71722e-10	0.457928	0.155	0.094	9.06691e-06	Treg	Tgfbr1
6.80312e-10	0.544388	0.284	0.216	9.18286e-06	Treg	Cnot6l
7.04547e-10	0.543258	0.344	0.271	9.50998e-06	Treg	Icam1
9.65194e-10	0.472779	0.173	0.11	1.30282e-05	Treg	Tnip1
1.62024e-09	0.332332	0.63	0.597	2.187e-05	Treg	Spcs2
1.71104e-09	0.471717	0.361	0.296	2.30956e-05	Treg	H2-Q6
1.71132e-09	0.495214	0.571	0.524	2.30995e-05	Treg	Tsc22d3
1.73171e-09	0.620608	0.254	0.184	2.33746e-05	Treg	Irf1
3.15271e-09	0.640418	0.268	0.2	4.25553e-05	Treg	Stat1
3.42217e-09	0.620563	0.209	0.143	4.61925e-05	Treg	Cxcr4
4.14907e-09	0.408433	0.481	0.436	5.60041e-05	Treg	Dock2
4.60532e-09	0.384677	0.159	0.1	6.21626e-05	Treg	Acot9
4.8659e-09	0.477128	0.337	0.271	6.56799e-05	Treg	Cdkn1b
5.51861e-09	0.451792	0.115	0.066	7.44903e-05	Treg	Cdip1
6.37617e-09	0.510841	0.308	0.239	8.60655e-05	Treg	Myadm
6.48849e-09	0.439604	0.14	0.085	8.75816e-05	Treg	Ddit4
6.70986e-09	0.417664	0.137	0.083	9.05696e-05	Treg	Sypl
9.683e-09	0.475685	0.292	0.229	0.000130701	Treg	Zdhhc20
1.22602e-08	0.434253	0.212	0.146	0.000165488	Treg	Ltb4r1
1.25954e-08	0.430531	0.287	0.219	0.000170013	Treg	Inpp4b
1.32354e-08	0.41139	0.261	0.192	0.000178651	Treg	Psen2
1.33341e-08	0.343607	0.121	0.07	0.000179983	Treg	Dgka
2.41972e-08	0.465374	0.276	0.213	0.000326614	Treg	Smc4
2.7446e-08	0.479406	0.318	0.256	0.000370466	Treg	Ppp2ca
2.92152e-08	0.399576	0.178	0.12	0.000394347	Treg	Vrk1
3.40144e-08	0.490641	0.245	0.183	0.000459126	Treg	Runx1
3.5328e-08	0.366757	0.116	0.068	0.000476857	Treg	Gna15
3.54608e-08	0.415764	0.196	0.135	0.00047865	Treg	Man2a1
4.494e-08	0.437157	0.192	0.133	0.0006066	Treg	Man1a
5.96715e-08	0.492974	0.299	0.241	0.000805447	Treg	Ankrd17
6.84446e-08	0.50537	0.27	0.205	0.000923865	Treg	Dusp2
6.95527e-08	0.503461	0.226	0.168	0.000938822	Treg	Efr3a
8.32905e-08	0.43552	0.124	0.076	0.00112426	Treg	Mxd1
9.33309e-08	0.442208	0.194	0.136	0.00125978	Treg	Klf9
9.43303e-08	0.380653	0.134	0.084	0.00127327	Treg	Lats2
9.73513e-08	0.428468	0.254	0.193	0.00131405	Treg	Ssbp3
9.73847e-08	0.394942	0.177	0.121	0.0013145	Treg	Kdm7a
1.232e-07	0.404634	0.148	0.096	0.00166296	Treg	Batf
1.29299e-07	0.529998	0.332	0.273	0.00174528	Treg	Lncpint
1.43138e-07	0.269584	0.787	0.799	0.00193208	Treg	Ptprc
1.4813e-07	0.373563	0.132	0.083	0.00199946	Treg	Tasp1
1.5556e-07	0.427656	0.143	0.093	0.00209974	Treg	Cblb
1.62567e-07	0.345245	0.116	0.07	0.00219433	Treg	Ralgds
1.82891e-07	0.413064	0.497	0.47	0.00246866	Treg	Atrx
1.94722e-07	0.444876	0.38	0.335	0.00262836	Treg	Nsd3
2.45099e-07	0.445609	0.273	0.216	0.00330834	Treg	Sbno1
2.74885e-07	0.403258	0.121	0.075	0.0037104	Treg	Parp14
2.96942e-07	0.415611	0.187	0.133	0.00400812	Treg	Rap1gds1
3.72002e-07	0.329415	0.113	0.069	0.00502128	Treg	Ctps2
3.82776e-07	0.30565	0.11	0.066	0.00516672	Treg	Ncoa3
4.07259e-07	0.384577	0.224	0.168	0.00549718	Treg	Kansl1
4.45913e-07	0.455175	0.421	0.389	0.00601894	Treg	Zc3hav1
4.56634e-07	0.407177	0.205	0.15	0.00616364	Treg	Heca
5.26532e-07	0.344729	0.118	0.073	0.00710713	Treg	Sh3bgrl
6.04692e-07	0.40639	0.174	0.123	0.00816213	Treg	Ccng1
6.85176e-07	0.435207	0.27	0.214	0.00924851	Treg	Stk10
6.85304e-07	0.454847	0.205	0.152	0.00925024	Treg	Ep300
7.38728e-07	0.43227	0.317	0.264	0.00997134	Treg	Cdc42se2
7.5669e-07	0.255091	0.786	0.779	0.0102138	Treg	Klf6
8.02447e-07	0.43978	0.147	0.1	0.0108314	Treg	Rbm38
8.33397e-07	0.441512	0.277	0.223	0.0112492	Treg	Zcchc11
1.29594e-06	0.393779	0.122	0.078	0.0174926	Treg	Mcub
1.48731e-06	0.426363	0.274	0.223	0.0200758	Treg	Atp1b3
1.55112e-06	0.459639	0.357	0.306	0.020937	Treg	Jmjd1c
1.5649e-06	0.418461	0.16	0.112	0.0211231	Treg	Fbxo33
1.57981e-06	0.4521	0.341	0.292	0.0213243	Treg	Crlf3
1.63782e-06	0.394749	0.169	0.119	0.0221072	Treg	Snx2
1.75744e-06	0.384916	0.477	0.445	0.0237219	Treg	Ppp1r12a
2.77285e-06	0.289921	0.67	0.65	0.0374279	Treg	Fus
2.81808e-06	0.467994	0.225	0.176	0.0380385	Treg	P2ry10
3.02584e-06	0.367704	0.173	0.124	0.0408427	Treg	Orai1
3.12219e-06	0.377797	0.185	0.135	0.0421433	Treg	Zbtb38
3.34085e-06	0.334955	0.106	0.066	0.0450947	Treg	Ptpn13
3.57178e-06	0.36386	0.318	0.264	0.0482119	Treg	Csrnp1
3.77121e-06	0.431283	0.424	0.375	0.0509037	Treg	Gm26532
4.04818e-06	0.396011	0.206	0.155	0.0546423	Treg	Irf2bpl
4.6594e-06	0.39041	0.23	0.179	0.0628926	Treg	Huwe1
5.64228e-06	0.326413	0.521	0.5	0.0761595	Treg	Il2rg
6.07346e-06	0.35619	0.225	0.175	0.0819796	Treg	Cab39
6.77343e-06	0.305212	0.123	0.081	0.0914277	Treg	Eva1b
7.02773e-06	0.455922	0.281	0.236	0.0948603	Treg	Stat3
7.47687e-06	0.365168	0.184	0.136	0.100923	Treg	Helz
9.51357e-06	0.366959	0.221	0.171	0.128414	Treg	Tnrc6a
9.75977e-06	0.269359	0.106	0.067	0.131737	Treg	Ifi209
9.90348e-06	0.315054	0.107	0.069	0.133677	Treg	Fam117b
1.06011e-05	0.413049	0.209	0.162	0.143093	Treg	Nek7
1.10359e-05	0.35096	0.311	0.267	0.148962	Treg	Pik3r1
1.30124e-05	0.422986	0.218	0.172	0.175642	Treg	Atp2b4
1.31121e-05	0.367772	0.323	0.279	0.176987	Treg	Ssh2
1.32042e-05	0.335847	0.383	0.342	0.17823	Treg	Pak2
1.87447e-05	0.306987	0.124	0.084	0.253016	Treg	Agfg1
1.90614e-05	0.424251	0.23	0.184	0.257291	Treg	Ythdc1
1.93381e-05	0.409127	0.196	0.151	0.261026	Treg	Ino80d
1.95123e-05	0.369334	0.134	0.093	0.263377	Treg	Crbn
1.95766e-05	0.378612	0.272	0.227	0.264245	Treg	Tacc1
1.98473e-05	0.308899	0.116	0.078	0.267899	Treg	Frmd4b
2.07995e-05	0.385502	0.186	0.142	0.280752	Treg	Rab21
2.23529e-05	0.392703	0.177	0.132	0.301719	Treg	Tnik
2.33352e-05	0.307881	0.565	0.554	0.314979	Treg	Hsp90aa1
2.74582e-05	0.358941	0.345	0.303	0.370631	Treg	Ddx6
2.79473e-05	0.371427	0.448	0.413	0.377233	Treg	Bcl11b
2.89015e-05	0.455036	0.297	0.256	0.390113	Treg	Foxp1
2.8985e-05	0.370856	0.333	0.292	0.391239	Treg	Arid4b
3.3465e-05	0.381456	0.149	0.109	0.451711	Treg	Phgdh
3.76612e-05	0.378214	0.238	0.194	0.508351	Treg	Spty2d1
3.9975e-05	0.376244	0.163	0.122	0.539582	Treg	Madd
4.08558e-05	0.354931	0.194	0.149	0.551472	Treg	Atxn1
4.13932e-05	0.387541	0.325	0.289	0.558725	Treg	Mcl1
4.54382e-05	0.414195	0.264	0.227	0.613325	Treg	Fam49b
4.61906e-05	0.384074	0.286	0.249	0.623481	Treg	Fmnl1
4.90638e-05	0.377876	0.318	0.282	0.662263	Treg	Arid1a
4.93743e-05	0.377145	0.406	0.381	0.666455	Treg	Cast
5.31194e-05	0.364797	0.104	0.071	0.717005	Treg	Col4a3bp
5.54633e-05	0.325726	0.542	0.533	0.748643	Treg	Prdx1
6.74677e-05	0.330284	0.124	0.087	0.910679	Treg	Sik2
6.8484e-05	0.298557	0.508	0.49	0.924397	Treg	Sf3b1
7.00588e-05	0.267403	0.147	0.106	0.945654	Treg	Arl5c
7.16156e-05	0.339049	0.462	0.443	0.966667	Treg	H2-T23
7.2064e-05	0.405752	0.172	0.133	0.97272	Treg	Mef2d
8.3395e-05	0.350548	0.153	0.114	1	Treg	Rgs14
8.40213e-05	0.334443	0.139	0.102	1	Treg	Hdac7
8.80401e-05	0.283615	0.15	0.111	1	Treg	Med13
9.33612e-05	0.323587	0.382	0.351	1	Treg	Vamp8
9.48448e-05	0.301103	0.111	0.077	1	Treg	Ccs
0.000100056	0.33835	0.171	0.13	1	Treg	Srek1
0.00010134	0.293047	0.496	0.482	1	Treg	Anp32a
0.000103825	0.339979	0.127	0.091	1	Treg	Cobll1
0.000105649	0.391732	0.421	0.402	1	Treg	Sfpq
0.000109533	0.315642	0.119	0.084	1	Treg	Fbxo11
0.000111587	0.279637	0.131	0.093	1	Treg	Retreg1
0.000118106	0.380801	0.288	0.251	1	Treg	Pitpnc1
0.000121992	0.340366	0.143	0.105	1	Treg	Thap3
0.000129864	0.254922	0.52	0.505	1	Treg	Morf4l1
0.000132144	0.268379	0.132	0.095	1	Treg	Kdm5b
0.000139635	0.287394	0.567	0.564	1	Treg	Son
0.000148046	0.389156	0.337	0.303	1	Treg	Tnrc6b
0.000160038	0.286377	0.467	0.45	1	Treg	Abracl
0.000173556	0.381985	0.282	0.244	1	Treg	Ash1l
0.000200051	0.345132	0.297	0.264	1	Treg	Dnajc8
0.000201588	0.274237	0.6	0.605	1	Treg	Ncl
0.000226533	0.262866	0.361	0.327	1	Treg	Fkbp1a
0.000234454	0.284073	0.122	0.088	1	Treg	Eea1
0.000237771	0.350059	0.15	0.114	1	Treg	Ptger4
0.00025395	0.310061	0.138	0.103	1	Treg	Dyrk1a
0.000285091	0.324143	0.381	0.357	1	Treg	Mdh1
0.000316911	0.339691	0.158	0.122	1	Treg	Birc3
0.000320212	0.334975	0.266	0.228	1	Treg	Ndfip1
0.000433296	0.362575	0.411	0.398	1	Treg	Cytip
0.000462637	0.395324	0.339	0.315	1	Treg	Mxd4
0.00053752	0.288882	0.139	0.105	1	Treg	Setd1b
0.000562743	0.356847	0.15	0.117	1	Treg	Casp8
0.000584482	0.259626	0.111	0.08	1	Treg	Rap2c
0.000598941	0.358985	0.128	0.096	1	Treg	Cebpb
0.000622417	0.362236	0.149	0.116	1	Treg	Fcho2
0.000627433	0.305861	0.365	0.341	1	Treg	Rap1a
0.000645332	0.288258	0.103	0.074	1	Treg	Trim24
0.000806351	0.366668	0.38	0.36	1	Treg	Nktr
0.000806981	0.291944	0.149	0.116	1	Treg	Man1a2
0.000837077	0.329448	0.303	0.279	1	Treg	Rac1
0.000873657	0.374707	0.207	0.175	1	Treg	Gpbp1
0.000934233	0.386173	0.185	0.152	1	Treg	Limd1
0.000934352	0.334264	0.165	0.134	1	Treg	Prkch
0.00102493	0.35827	0.237	0.205	1	Treg	Mbd2
0.00105105	0.3422	0.247	0.215	1	Treg	Phf3
0.00106183	0.345774	0.18	0.147	1	Treg	Ncoa2
0.00114086	0.385432	0.206	0.173	1	Treg	Atp11b
0.00114497	0.38307	0.209	0.177	1	Treg	Atf7ip
0.00116566	0.383141	0.203	0.172	1	Treg	Tpp2
0.00116826	0.385929	0.384	0.372	1	Treg	Top1
0.00118611	0.289991	0.378	0.363	1	Treg	Atpif1
0.00122335	0.328769	0.322	0.297	1	Treg	Rap1b
0.00129254	0.299542	0.158	0.126	1	Treg	Ifnar1
0.00133079	0.305006	0.131	0.1	1	Treg	Gimap1
0.0013823	0.283202	0.354	0.326	1	Treg	Kmt2a
0.00138257	0.28503	0.138	0.106	1	Treg	Vezf1
0.00143481	0.278111	0.145	0.113	1	Treg	Ccser2
0.00146079	0.262059	0.487	0.492	1	Treg	Psma3
0.00147067	0.342602	0.271	0.242	1	Treg	Tap2
0.00148423	0.305752	0.114	0.086	1	Treg	Lxn
0.00153489	0.263868	0.479	0.472	1	Treg	Cd53
0.00168626	0.356799	0.332	0.31	1	Treg	Glud1
0.00172751	0.260771	0.421	0.406	1	Treg	Kmt2e
0.00188868	0.313712	0.369	0.353	1	Treg	Ptbp3
0.00204214	0.269165	0.139	0.108	1	Treg	Ccr10
0.00207656	0.298217	0.331	0.309	1	Treg	Nipbl
0.00232831	0.339681	0.412	0.39	1	Treg	Tob2
0.00261748	0.317148	0.239	0.211	1	Treg	Sh2b1
0.00273517	0.307606	0.192	0.16	1	Treg	Rsf1
0.00276716	0.29108	0.183	0.152	1	Treg	Taok3
0.00281173	0.265605	0.38	0.361	1	Treg	Sfr1
0.00293573	0.281733	0.136	0.108	1	Treg	Tet2
0.0030524	0.264768	0.152	0.123	1	Treg	Brd8
0.00317489	0.27589	0.132	0.104	1	Treg	Setx
0.00323075	0.295164	0.186	0.157	1	Treg	Aplp2
0.00332699	0.346175	0.21	0.183	1	Treg	Ube2h
0.00337532	0.340194	0.18	0.152	1	Treg	Setd2
0.00340015	0.325086	0.104	0.079	1	Treg	Dgkh
0.00354304	0.288538	0.165	0.136	1	Treg	Tmpo
0.00368954	0.316887	0.244	0.215	1	Treg	Zbtb7a
0.00374727	0.317915	0.184	0.156	1	Treg	Pum1
0.0038293	0.296831	0.22	0.194	1	Treg	Serinc1
0.00397803	0.268396	0.341	0.32	1	Treg	Rock1
0.00403881	0.271899	0.224	0.197	1	Treg	Rbl2
0.00403968	0.250328	0.158	0.129	1	Treg	Klhl24
0.00407951	0.30069	0.113	0.088	1	Treg	Slc25a36
0.00419866	0.288908	0.248	0.222	1	Treg	H13
0.00444214	0.29878	0.182	0.154	1	Treg	Map2k3
0.00451682	0.264151	0.135	0.108	1	Treg	Camk2n1
0.00452394	0.297894	0.193	0.164	1	Treg	Glmp
0.00485181	0.321335	0.19	0.165	1	Treg	Arih1
0.00492552	0.308543	0.165	0.138	1	Treg	Jakmip1
0.00512433	0.327822	0.177	0.151	1	Treg	Ikbkb
0.00532992	0.306719	0.235	0.208	1	Treg	Ypel3
0.00584149	0.264263	0.403	0.395	1	Treg	Vasp
0.00604782	0.299836	0.411	0.4	1	Treg	Tgfb1
0.00616146	0.297312	0.183	0.155	1	Treg	Baz1a
0.00635696	0.325713	0.255	0.234	1	Treg	Slc9a3r1
0.00669437	0.295983	0.21	0.187	1	Treg	Khdrbs1
0.00672219	0.343645	0.271	0.251	1	Treg	Nufip2
0.00675892	0.260486	0.354	0.333	1	Treg	Cish
0.00690849	0.265534	0.219	0.193	1	Treg	Anxa11
0.00693401	0.318495	0.225	0.2	1	Treg	Fyn
0.00704167	0.287108	0.301	0.282	1	Treg	Mier1
0.00720868	0.2659	0.108	0.084	1	Treg	Stat5b
0.00747039	0.264693	0.215	0.19	1	Treg	Itsn2
0.00751309	0.278992	0.168	0.142	1	Treg	Reep3
0.00752669	0.287842	0.26	0.238	1	Treg	Fli1
0.00805077	0.291786	0.298	0.277	1	Treg	Bnip3l
0.00838577	0.257522	0.137	0.112	1	Treg	Xpo6
0.00865715	0.255712	0.148	0.122	1	Treg	Ppp4r3a
0.00903432	0.250238	0.136	0.111	1	Treg	Lrch3
0.00918354	0.310263	0.146	0.121	1	Treg	Ints6
0.00927676	0.289552	0.382	0.376	1	Treg	Macf1
0.00999594	0.30896	0.363	0.352	1	Treg	Ccnl1
0	3.93697	0.924	0.101	0	gdT	Trdc
0	3.1112	0.575	0.023	0	gdT	Cd163l1
0	2.63246	0.639	0.052	0	gdT	Tcrg-C1
0	2.45622	0.565	0.011	0	gdT	Blk
0	2.40101	0.38	0.053	0	gdT	5830411N06Rik
0	2.03574	0.511	0.075	0	gdT	Selenop
0	1.92096	0.461	0.067	0	gdT	Ckb
0	1.88461	0.284	0.016	0	gdT	Trdv4
0	1.79015	0.363	0.02	0	gdT	Abi3bp
0	1.75264	0.868	0.301	0	gdT	Tmem176a
0	1.6266	0.791	0.289	0	gdT	Tmem176b
0	1.23624	0.968	0.796	0	gdT	Cd3g
0	0.971282	0.976	0.903	0	gdT	Itm2b
5.45574e-298	1.35784	0.246	0.009	7.36416e-294	gdT	Cryba4
8.19159e-281	1.46089	0.775	0.433	1.1057e-276	gdT	Gpx1
1.90247e-280	1.48063	0.517	0.143	2.56795e-276	gdT	Actn2
3.48127e-273	1.72293	0.39	0.075	4.69902e-269	gdT	Avpi1
8.30769e-270	1.23709	0.226	0.009	1.12137e-265	gdT	Kcnk1
1.62717e-239	1.03749	0.19	0.005	2.19636e-235	gdT	Sox13
4.02935e-221	1.41723	0.337	0.068	5.43882e-217	gdT	Syne1
2.97721e-220	0.707359	0.996	0.96	4.01864e-216	gdT	S100a6
1.41439e-197	1.31007	0.558	0.241	1.90915e-193	gdT	Cd247
9.83986e-185	1.02416	0.186	0.014	1.32818e-180	gdT	Il23r
1.04197e-183	1.03157	0.801	0.514	1.40645e-179	gdT	Cxcr6
2.25066e-175	1.04013	0.251	0.042	3.03793e-171	gdT	Plxnd1
1.74322e-171	1.18738	0.295	0.066	2.353e-167	gdT	Aqp3
4.59001e-171	0.927431	0.165	0.011	6.1956e-167	gdT	Il1r1
8.71842e-170	0.794415	0.924	0.823	1.17681e-165	gdT	S100a11
2.93126e-166	0.882112	0.138	0.004	3.95661e-162	gdT	Zbtb16
1.38232e-152	1.0409	0.264	0.057	1.86585e-148	gdT	Igf1r
1.64389e-151	0.808942	0.892	0.687	2.21892e-147	gdT	Cd3d
2.66091e-147	1.12803	0.417	0.156	3.59169e-143	gdT	Serpinb1a
1.9655e-142	0.918416	0.797	0.536	2.65303e-138	gdT	Emb
1.01172e-140	0.790983	0.134	0.008	1.36562e-136	gdT	Sdc1
2.12515e-136	0.920711	0.196	0.032	2.86853e-132	gdT	Rorc
5.44028e-133	0.663751	0.108	0.003	7.34328e-129	gdT	Pde5a
7.37144e-133	1.09049	0.265	0.067	9.94997e-129	gdT	Tcrg-C2
5.70108e-118	0.916266	0.512	0.246	7.69532e-114	gdT	Ramp1
8.04767e-117	0.945629	0.565	0.33	1.08627e-112	gdT	1810058I24Rik
2.12131e-114	0.796042	0.762	0.533	2.86334e-110	gdT	Cd3e
3.06667e-113	2.14163	0.213	0.05	4.13939e-109	gdT	Il17a
1.67634e-111	0.746826	0.128	0.013	2.26272e-107	gdT	Lingo4
1.98289e-111	0.950264	0.432	0.198	2.67651e-107	gdT	St3gal6
5.3946e-111	0.474335	0.978	0.943	7.28163e-107	gdT	S100a10
1.18964e-110	0.703362	0.848	0.733	1.60578e-106	gdT	Tspo
2.16413e-108	0.759789	0.753	0.57	2.92115e-104	gdT	Lsp1
2.27075e-106	0.869897	0.605	0.359	3.06506e-102	gdT	Maf
2.88532e-106	1.01683	0.444	0.215	3.89461e-102	gdT	Gpr183
3.90518e-101	0.755786	0.758	0.544	5.27121e-97	gdT	Il7r
6.975e-99	0.558808	0.936	0.853	9.41485e-95	gdT	Fxyd5
2.47551e-95	1.22436	0.441	0.227	3.34144e-91	gdT	Jun
1.80817e-89	0.890274	0.562	0.363	2.44067e-85	gdT	Slc38a1
1.51598e-87	0.915067	0.4	0.205	2.04628e-83	gdT	Dap
6.10647e-87	0.861643	0.432	0.226	8.24252e-83	gdT	Ikzf3
1.23159e-85	0.888594	0.307	0.128	1.6624e-81	gdT	F2r
2.96776e-85	0.721553	0.643	0.431	4.00588e-81	gdT	Gmfg
3.11439e-82	0.800336	0.285	0.111	4.2038e-78	gdT	Ltb4r1
2.39739e-80	0.991379	0.215	0.07	3.23599e-76	gdT	Slc7a6os
3.34031e-79	0.586097	0.104	0.014	4.50875e-75	gdT	Zp1
2.54153e-77	0.759801	0.215	0.072	3.43056e-73	gdT	Smox
7.81895e-76	0.443452	0.956	0.921	1.0554e-71	gdT	Oaz1
1.02751e-74	0.903273	0.199	0.064	1.38693e-70	gdT	Hk2
1.64177e-73	0.881941	0.668	0.53	2.21606e-69	gdT	Hsp90b1
2.73549e-71	0.794815	0.375	0.195	3.69237e-67	gdT	Ly6g5b
4.46274e-70	0.757742	0.515	0.34	6.0238e-66	gdT	Psap
1.97964e-66	0.840474	0.342	0.172	2.67211e-62	gdT	Ccr2
6.8377e-66	0.590596	0.696	0.535	9.22953e-62	gdT	Jaml
7.56453e-66	0.562012	0.117	0.024	1.02106e-61	gdT	Coro2b
1.44892e-65	0.682225	0.135	0.033	1.95575e-61	gdT	Trgv2
1.67512e-65	0.474534	0.893	0.814	2.26108e-61	gdT	Capg
2.69375e-64	0.68122	0.172	0.054	3.63602e-60	gdT	Il17re
1.66404e-63	0.661977	0.654	0.513	2.24612e-59	gdT	Cdk2ap2
1.42097e-60	0.345551	0.984	0.959	1.91803e-56	gdT	S100a4
4.71895e-60	1.42789	0.179	0.061	6.36964e-56	gdT	Il17f
5.89064e-60	0.714693	0.555	0.402	7.95119e-56	gdT	Sec11c
2.91655e-59	0.820029	0.206	0.08	3.93676e-55	gdT	Arl5c
1.0912e-58	0.763845	0.316	0.165	1.4729e-54	gdT	Comt
1.2839e-55	0.73821	0.211	0.087	1.733e-51	gdT	Pi4k2a
1.54611e-55	0.664401	0.17	0.06	2.08694e-51	gdT	Marveld1
3.33231e-54	0.652131	0.177	0.065	4.49796e-50	gdT	Tcrg-C4
1.18577e-52	0.457598	0.869	0.804	1.60056e-48	gdT	Ftl1
2.5099e-52	0.56161	0.137	0.041	3.38787e-48	gdT	Rnase4
2.91639e-52	0.551294	0.719	0.605	3.93654e-48	gdT	Lat
1.44349e-51	0.623264	0.322	0.167	1.94843e-47	gdT	Ccr6
1.96602e-50	0.509547	0.102	0.024	2.65373e-46	gdT	Map1b
1.52704e-49	0.435151	0.893	0.829	2.0612e-45	gdT	Serf2
2.67366e-49	0.623869	0.128	0.039	3.6089e-45	gdT	Selenom
1.43819e-48	0.43583	0.826	0.753	1.94127e-44	gdT	Ptprcap
4.25462e-47	0.60396	0.155	0.056	5.74289e-43	gdT	Nr1d1
1.44049e-45	0.570043	0.122	0.038	1.94437e-41	gdT	Podnl1
3.13489e-44	0.551373	0.131	0.044	4.23147e-40	gdT	Daam1
6.23118e-43	0.651207	0.268	0.143	8.41085e-39	gdT	Plin3
1.30899e-42	0.653086	0.191	0.086	1.76688e-38	gdT	Parp1
2.38469e-42	0.588392	0.566	0.445	3.21886e-38	gdT	Tax1bp1
4.23132e-42	0.458264	0.729	0.644	5.71143e-38	gdT	Rabac1
1.87721e-41	0.588037	0.519	0.396	2.53386e-37	gdT	Park7
1.50255e-40	0.645068	0.227	0.114	2.02814e-36	gdT	Gabbr1
3.3456e-39	0.504934	0.191	0.085	4.51589e-35	gdT	Ccr10
1.81426e-38	0.594485	0.226	0.114	2.44889e-34	gdT	Pde4b
1.55713e-37	0.55722	0.166	0.072	2.10181e-33	gdT	Slc16a6
2.23048e-37	0.572515	0.286	0.163	3.01071e-33	gdT	Sla
2.24049e-37	0.571457	0.215	0.107	3.02422e-33	gdT	St6galnac3
1.51573e-36	0.631834	0.355	0.233	2.04593e-32	gdT	Osbpl3
5.09109e-36	0.601741	0.336	0.215	6.87195e-32	gdT	Ero1l
1.42335e-35	0.596255	0.348	0.223	1.92124e-31	gdT	Man2a2
1.58169e-35	0.351219	0.933	0.908	2.13496e-31	gdT	Calm1
1.60443e-35	0.584234	0.18	0.085	2.16566e-31	gdT	Clic4
3.53974e-35	0.312406	0.921	0.901	4.77794e-31	gdT	Ly6e
1.08734e-34	0.535158	0.166	0.075	1.4677e-30	gdT	Mgat5
4.39384e-34	0.556186	0.288	0.171	5.93081e-30	gdT	Psen2
2.51548e-33	0.523688	0.35	0.226	3.3954e-29	gdT	Cst7
2.94873e-33	0.600203	0.36	0.246	3.98019e-29	gdT	Card19
1.97911e-32	0.576538	0.244	0.14	2.67141e-28	gdT	Kif1b
2.53908e-32	0.543273	0.187	0.094	3.42725e-28	gdT	Mcur1
4.35912e-32	0.419976	0.74	0.673	5.88394e-28	gdT	Ppib
1.408e-31	0.466775	0.625	0.519	1.90051e-27	gdT	Selplg
3.50698e-31	0.502537	0.166	0.078	4.73372e-27	gdT	Dbp
8.7546e-31	0.25591	0.964	0.96	1.1817e-26	gdT	Eif1
1.28897e-30	0.442616	0.633	0.552	1.73985e-26	gdT	Tmem50a
1.07337e-29	0.512456	0.221	0.123	1.44884e-25	gdT	Mtss1
1.41417e-29	0.407637	0.636	0.538	1.90885e-25	gdT	Arl6ip1
3.04125e-29	0.580403	0.249	0.151	4.10508e-25	gdT	Pdia4
3.12111e-29	0.433514	0.101	0.038	4.21288e-25	gdT	Scpep1
3.9485e-29	0.545333	0.244	0.145	5.32969e-25	gdT	Cmtm6
9.36351e-29	0.515989	0.48	0.375	1.26389e-24	gdT	Rinl
1.30456e-28	0.479799	0.332	0.217	1.7609e-24	gdT	Tmem64
1.62569e-28	0.530194	0.41	0.306	2.19436e-24	gdT	Ppp1r11
2.48725e-28	0.458073	0.106	0.041	3.35728e-24	gdT	Mturn
5.84392e-28	0.515315	0.149	0.071	7.88813e-24	gdT	Tpgs2
5.963e-28	0.539978	0.272	0.168	8.04886e-24	gdT	Syne2
7.94577e-28	0.463524	0.521	0.423	1.07252e-23	gdT	Arl6ip5
6.89473e-27	0.368851	0.667	0.555	9.30651e-23	gdT	Ltb
1.7909e-26	0.520298	0.163	0.083	2.41736e-22	gdT	Irs2
7.68411e-26	0.511239	0.223	0.133	1.0372e-21	gdT	Tex264
1.43335e-25	0.50332	0.238	0.145	1.93474e-21	gdT	Wbp1
2.31634e-25	0.526202	0.203	0.117	3.1266e-21	gdT	Wls
2.54992e-25	0.407201	0.106	0.044	3.44188e-21	gdT	Rnf43
1.39036e-24	0.427806	0.114	0.05	1.87671e-20	gdT	Kcnk7
2.91222e-24	0.437909	0.509	0.424	3.93092e-20	gdT	Gnb1
8.54265e-24	0.482189	0.195	0.113	1.15309e-19	gdT	Mfsd10
1.18635e-23	0.434847	0.149	0.076	1.60134e-19	gdT	Rasgef1b
1.62046e-23	0.456513	0.215	0.128	2.18729e-19	gdT	Lmo4
2.85353e-23	0.472175	0.196	0.114	3.85169e-19	gdT	Impa1
2.95456e-23	0.437341	0.125	0.059	3.98807e-19	gdT	Prelid2
4.89109e-23	0.387882	0.619	0.538	6.60199e-19	gdT	Itgb7
9.65061e-23	0.591427	0.423	0.337	1.30264e-18	gdT	Manf
1.28373e-22	0.377217	0.12	0.056	1.73278e-18	gdT	Arrb1
2.17346e-22	0.591905	0.318	0.231	2.93374e-18	gdT	Pdia6
3.75854e-22	0.448976	0.464	0.377	5.07328e-18	gdT	Il18r1
9.5794e-22	0.346994	0.762	0.711	1.29303e-17	gdT	Ucp2
1.55699e-21	0.463939	0.2	0.122	2.10163e-17	gdT	Ap3s1
2.12535e-21	0.542984	0.418	0.329	2.8688e-17	gdT	Sat1
2.88816e-21	0.404048	0.368	0.269	3.89844e-17	gdT	Fam129a
3.85908e-21	0.419342	0.544	0.474	5.20898e-17	gdT	Fkbp3
5.48344e-21	0.36787	0.462	0.358	7.40155e-17	gdT	Uhrf2
9.17797e-21	0.470163	0.342	0.256	1.23884e-16	gdT	Emc10
1.07477e-20	0.430004	0.127	0.064	1.45072e-16	gdT	Slc35c2
1.49633e-20	0.438873	0.176	0.102	2.01975e-16	gdT	Fchsd2
1.78817e-20	0.448515	0.174	0.101	2.41367e-16	gdT	Mrps5
2.56742e-20	0.416658	0.105	0.049	3.4655e-16	gdT	Sdccag8
3.27115e-20	0.421863	0.16	0.09	4.4154e-16	gdT	Cep170
6.24261e-20	0.43957	0.404	0.313	8.42627e-16	gdT	Smpdl3a
7.72293e-20	0.367815	0.54	0.466	1.04244e-15	gdT	Diaph1
8.13289e-20	0.38176	0.568	0.494	1.09778e-15	gdT	Ubl5
8.62762e-20	0.489677	0.239	0.159	1.16456e-15	gdT	Atf6
1.39194e-19	0.447137	0.135	0.072	1.87884e-15	gdT	Gstp1
3.86636e-19	0.413096	0.521	0.449	5.21881e-15	gdT	Cst3
6.04154e-19	0.43798	0.298	0.212	8.15487e-15	gdT	Tor1aip1
8.79082e-19	0.507307	0.22	0.146	1.18659e-14	gdT	Sik1
9.04386e-19	0.375797	0.599	0.54	1.22074e-14	gdT	Ndufa4
1.11807e-18	0.516801	0.421	0.338	1.50917e-14	gdT	Tnf
1.20548e-18	0.432831	0.582	0.527	1.62715e-14	gdT	Pdia3
1.24307e-18	0.496984	0.232	0.155	1.6779e-14	gdT	Tmem208
1.35715e-18	0.435472	0.368	0.283	1.83188e-14	gdT	Rasgrp1
1.5111e-18	0.377772	0.219	0.138	2.03969e-14	gdT	Pxdc1
1.72948e-18	0.260436	0.74	0.689	2.33445e-14	gdT	Atp2b1
2.11726e-18	0.425401	0.428	0.352	2.85788e-14	gdT	Tecr
3.17317e-18	0.322524	0.578	0.501	4.28314e-14	gdT	Cd47
3.46276e-18	0.333468	0.678	0.62	4.67403e-14	gdT	Tagln2
3.86835e-18	0.397532	0.121	0.064	5.2215e-14	gdT	Agfg2
4.8508e-18	0.394856	0.191	0.118	6.54762e-14	gdT	Tnfrsf25
6.54392e-18	0.389271	0.502	0.428	8.83299e-14	gdT	Krtcap2
6.82075e-18	0.280239	0.265	0.177	9.20665e-14	gdT	Il2ra
1.79784e-17	0.432122	0.364	0.281	2.42672e-13	gdT	Stk24
2.51741e-17	0.251958	0.855	0.832	3.398e-13	gdT	Cfl1
2.79367e-17	0.40231	0.422	0.344	3.7709e-13	gdT	Cyb5a
5.70391e-17	0.381648	0.438	0.362	7.69914e-13	gdT	Rexo2
6.58421e-17	0.64298	0.162	0.1	8.88737e-13	gdT	Cwc25
8.81037e-17	0.421473	0.185	0.117	1.18922e-12	gdT	Rarg
9.09665e-17	0.383311	0.149	0.087	1.22787e-12	gdT	Arnt2
1.26519e-16	0.39753	0.15	0.089	1.70776e-12	gdT	Lgals3bp
1.99011e-16	0.36277	0.355	0.272	2.68624e-12	gdT	Serpinb6a
2.57273e-16	0.421736	0.208	0.139	3.47267e-12	gdT	Ctsa
3.14113e-16	0.395186	0.442	0.371	4.2399e-12	gdT	Ssr4
4.0457e-16	0.378162	0.114	0.061	5.46089e-12	gdT	Lpcat3
4.39156e-16	0.299368	0.731	0.673	5.92773e-12	gdT	Zfp36l1
4.49072e-16	0.381518	0.111	0.059	6.06157e-12	gdT	Bik
4.55539e-16	0.347529	0.567	0.504	6.14886e-12	gdT	Npc2
5.51864e-16	0.344097	0.635	0.589	7.44906e-12	gdT	Spcs2
1.15442e-15	0.429119	0.341	0.271	1.55824e-11	gdT	Zap70
1.43788e-15	0.393058	0.363	0.28	1.94085e-11	gdT	Sdc4
1.5067e-15	0.317372	0.603	0.549	2.03374e-11	gdT	Sept1
2.15243e-15	0.423443	0.247	0.178	2.90535e-11	gdT	Pon2
2.41295e-15	0.450213	0.173	0.111	3.257e-11	gdT	Nfic
2.60419e-15	0.420515	0.257	0.187	3.51513e-11	gdT	Surf4
3.12539e-15	0.393107	0.121	0.068	4.21866e-11	gdT	Adgrg5
4.55117e-15	0.300623	0.672	0.634	6.14317e-11	gdT	Ppp1ca
4.72819e-15	0.386892	0.117	0.065	6.38211e-11	gdT	Pde6d
6.29148e-15	0.385139	0.213	0.145	8.49224e-11	gdT	Gpr132
7.06173e-15	0.568881	0.173	0.114	9.53193e-11	gdT	Sdf2l1
7.96066e-15	0.46118	0.664	0.656	1.07453e-10	gdT	Hspa5
8.10176e-15	0.414535	0.382	0.31	1.09358e-10	gdT	Aprt
9.68889e-15	0.417206	0.333	0.265	1.30781e-10	gdT	Ddrgk1
9.73161e-15	0.368313	0.171	0.109	1.31357e-10	gdT	Snx2
1.47065e-14	0.353233	0.838	0.813	1.98508e-10	gdT	Fos
2.41786e-14	0.392208	0.122	0.07	3.26363e-10	gdT	Fyco1
2.82691e-14	0.269154	0.193	0.124	3.81576e-10	gdT	Nav2
2.85114e-14	0.387305	0.213	0.148	3.84846e-10	gdT	Znrd1
2.89942e-14	0.35698	0.131	0.078	3.91363e-10	gdT	Pdlim1
5.94262e-14	0.342099	0.5	0.443	8.02135e-10	gdT	Prdx6
6.15925e-14	0.345524	0.497	0.442	8.31376e-10	gdT	Selenof
6.32317e-14	0.414331	0.325	0.258	8.53501e-10	gdT	Hectd1
8.41704e-14	0.3965	0.274	0.207	1.13613e-09	gdT	Trpv2
1.10722e-13	0.253156	0.65	0.599	1.49453e-09	gdT	Pkm
1.13634e-13	0.375923	0.417	0.352	1.53384e-09	gdT	Cers4
3.0462e-13	0.347051	0.116	0.068	4.11175e-09	gdT	Clasp2
4.29394e-13	0.359019	0.33	0.262	5.79596e-09	gdT	Clcn3
7.56429e-13	0.379536	0.356	0.294	1.02103e-08	gdT	Ndufs5
8.36894e-13	0.349129	0.534	0.486	1.12964e-08	gdT	Tmbim6
8.63323e-13	0.307905	0.726	0.716	1.16531e-08	gdT	Ubc
1.5912e-12	0.343274	0.351	0.283	2.1478e-08	gdT	Sptssa
2.13863e-12	0.421593	0.57	0.536	2.88672e-08	gdT	Ier2
2.2039e-12	0.297954	0.126	0.076	2.97483e-08	gdT	Tasp1
2.60468e-12	0.352878	0.262	0.196	3.5158e-08	gdT	Eif4e3
4.39382e-12	0.362072	0.229	0.167	5.93078e-08	gdT	Ptpn6
5.84701e-12	0.324242	0.278	0.213	7.89229e-08	gdT	Rara
6.92593e-12	0.374106	0.249	0.189	9.34862e-08	gdT	Pfkp
8.18196e-12	0.36319	0.373	0.313	1.1044e-07	gdT	Spcs1
1.08524e-11	0.344226	0.296	0.231	1.46486e-07	gdT	Myadm
1.08942e-11	0.326128	0.477	0.428	1.4705e-07	gdT	Psenen
1.60813e-11	0.3467	0.144	0.094	2.17065e-07	gdT	AB124611
1.63069e-11	0.335113	0.186	0.129	2.2011e-07	gdT	Klf9
2.42727e-11	0.340986	0.122	0.075	3.27633e-07	gdT	Slc22a15
4.9687e-11	0.279225	0.563	0.527	6.70675e-07	gdT	Prr13
5.79276e-11	0.344143	0.255	0.195	7.81907e-07	gdT	Plk3
8.3606e-11	0.361809	0.258	0.2	1.12851e-06	gdT	Eid1
9.00523e-11	0.317129	0.109	0.066	1.21553e-06	gdT	Sema4b
9.48082e-11	0.279436	0.11	0.067	1.27972e-06	gdT	Riox2
1.05654e-10	0.325012	0.161	0.11	1.42612e-06	gdT	Mapk6
1.07833e-10	0.361848	0.323	0.267	1.45553e-06	gdT	Pycard
1.3094e-10	0.339124	0.157	0.107	1.76743e-06	gdT	Ap1s2
1.44528e-10	0.268713	0.658	0.615	1.95084e-06	gdT	Zfp36
1.91416e-10	0.301572	0.496	0.457	2.58374e-06	gdT	Capns1
2.04297e-10	0.338676	0.493	0.45	2.7576e-06	gdT	Ankrd12
2.07523e-10	0.313737	0.117	0.074	2.80115e-06	gdT	Arntl
2.6444e-10	0.312049	0.143	0.095	3.56942e-06	gdT	Acot9
2.74057e-10	0.364704	0.245	0.189	3.69922e-06	gdT	AI467606
3.40228e-10	0.39855	0.276	0.222	4.5924e-06	gdT	Selenos
3.64658e-10	0.315898	0.438	0.393	4.92215e-06	gdT	Gpsm3
4.53471e-10	0.277306	0.195	0.14	6.12095e-06	gdT	Arhgap31
5.44289e-10	0.281578	0.108	0.067	7.34682e-06	gdT	Agpat4
5.67762e-10	0.282187	0.544	0.512	7.66365e-06	gdT	Ncor1
1.3406e-09	0.339375	0.282	0.231	1.80954e-05	gdT	Clint1
1.42785e-09	0.324384	0.388	0.336	1.92731e-05	gdT	Bsg
1.62844e-09	0.318233	0.157	0.111	2.19807e-05	gdT	Tmem245
1.81325e-09	0.369745	0.263	0.212	2.44753e-05	gdT	Ppp1r14b
1.8273e-09	0.289699	0.174	0.123	2.46649e-05	gdT	Gm26740
2.55275e-09	0.366469	0.218	0.169	3.44571e-05	gdT	Ppm1g
2.92652e-09	0.311691	0.143	0.098	3.95022e-05	gdT	Itpr3
4.20803e-09	0.298953	0.115	0.075	5.68e-05	gdT	Sigirr
5.2864e-09	0.330207	0.19	0.143	7.13559e-05	gdT	Zfp652
1.44047e-08	0.269144	0.476	0.439	0.000194435	gdT	Ppp1r12a
2.08075e-08	0.306519	0.161	0.117	0.00028086	gdT	Mical1
2.11433e-08	0.265881	0.12	0.081	0.000285393	gdT	Nfil3
2.25573e-08	0.288084	0.53	0.504	0.000304479	gdT	Sec61b
2.53784e-08	0.303014	0.18	0.135	0.000342558	gdT	Cnp
2.85245e-08	0.261147	0.105	0.069	0.000385024	gdT	Dock5
3.08346e-08	0.284727	0.261	0.212	0.000416206	gdT	Selenot
3.42772e-08	0.253912	0.106	0.069	0.000462673	gdT	Slc37a3
3.72376e-08	0.265371	0.391	0.344	0.000502633	gdT	Znrf1
4.13636e-08	0.258254	0.143	0.101	0.000558326	gdT	Camk2n1
4.15867e-08	0.314157	0.849	0.88	0.000561337	gdT	Junb
5.6856e-08	0.278222	0.417	0.375	0.000767442	gdT	Cyth4
6.59884e-08	0.27431	0.115	0.078	0.000890712	gdT	Ormdl2
7.47826e-08	0.289586	0.151	0.11	0.00100942	gdT	Akirin1
1.14001e-07	0.312548	0.183	0.14	0.00153879	gdT	Trappc6a
1.61428e-07	0.292886	0.206	0.162	0.00217895	gdT	Laptm4a
1.96734e-07	0.303091	0.224	0.181	0.00265551	gdT	Jtb
2.19056e-07	0.307678	0.176	0.136	0.00295681	gdT	Trp53i13
2.41831e-07	0.270703	0.202	0.159	0.00326424	gdT	Tex261
2.66026e-07	0.259265	0.15	0.11	0.00359082	gdT	Tbl1x
2.85014e-07	0.270425	0.17	0.129	0.00384712	gdT	Ppdpf
3.80307e-07	0.253428	0.321	0.276	0.00513339	gdT	Tpst2
3.82441e-07	0.270691	0.162	0.123	0.0051622	gdT	Pycr2
3.82507e-07	0.308966	0.186	0.146	0.00516308	gdT	Dnajc10
3.94649e-07	0.292088	0.109	0.075	0.00532698	gdT	Vkorc1
4.73117e-07	0.277127	0.201	0.158	0.00638614	gdT	Elmsan1
4.97673e-07	0.265745	0.106	0.073	0.00671758	gdT	Polb
5.15298e-07	0.27109	0.39	0.354	0.00695549	gdT	Sept11
5.87701e-07	0.271863	0.181	0.141	0.00793279	gdT	Bccip
7.18386e-07	0.321411	0.208	0.169	0.00969678	gdT	Ssna1
8.11203e-07	0.270674	0.146	0.109	0.0109496	gdT	Tnfsf14
9.13543e-07	0.295864	0.256	0.216	0.012331	gdT	Abhd8
1.25639e-06	0.257007	0.102	0.07	0.0169588	gdT	Amd2
1.37783e-06	0.269628	0.429	0.405	0.018598	gdT	Cox6a1
1.81043e-06	0.26624	0.155	0.118	0.0244372	gdT	Tmem154
3.87311e-06	0.403143	0.257	0.22	0.0522792	gdT	Cdkn1a
4.57604e-06	0.278591	0.2	0.165	0.0617674	gdT	Fam96a
4.93786e-06	0.259471	0.147	0.112	0.0666513	gdT	Crot
5.42245e-06	0.263192	0.242	0.203	0.0731922	gdT	Nrip1
5.98599e-06	0.257728	0.321	0.286	0.080799	gdT	Ech1
6.07826e-06	0.326711	0.236	0.201	0.0820443	gdT	Cd164
8.66624e-06	0.261536	0.189	0.152	0.116977	gdT	Crtc3
8.88555e-06	0.264829	0.238	0.203	0.119937	gdT	Ypel3
1.0878e-05	0.258866	0.191	0.155	0.146831	gdT	Rnf166
1.59158e-05	0.256371	0.356	0.323	0.214831	gdT	Fkbp1a
2.05389e-05	0.356305	0.23	0.198	0.277234	gdT	Cstb
2.331e-05	0.296044	0.487	0.477	0.314638	gdT	Calr
3.35598e-05	0.255824	0.192	0.158	0.45299	gdT	Bscl2
3.37738e-05	0.269016	0.358	0.331	0.455879	gdT	Tuba4a
3.72111e-05	0.263507	0.378	0.355	0.502276	gdT	Ndufv3
3.85592e-05	0.285838	0.2	0.17	0.520472	gdT	Tmem256
3.96084e-05	0.271718	0.184	0.152	0.534634	gdT	Tmco1
4.65008e-05	0.255425	0.157	0.126	0.627668	gdT	Tmem147
7.36617e-05	0.3073	0.158	0.129	0.994285	gdT	Tmed3
0.000485726	0.253648	0.168	0.143	1	gdT	Tmem109
0.00153656	0.251585	0.235	0.215	1	gdT	Actr10
0	5.37689	0.442	0.031	0	NK	Gzmc
0	3.94232	0.92	0.043	0	NK	Fcer1g
0	3.37514	0.482	0.016	0	NK	Tyrobp
0	3.31116	0.673	0.037	0	NK	Xcl1
0	2.71791	0.939	0.279	0	NK	Ctsw
0	2.65596	0.446	0.005	0	NK	Klra1
0	2.40317	0.648	0.048	0	NK	Klrd1
0	2.32696	0.955	0.256	0	NK	Nkg7
0	2.25963	0.906	0.397	0	NK	Ctla2a
0	2.12213	0.78	0.242	0	NK	Cd7
0	2.08273	0.453	0.014	0	NK	Spry2
0	2.04917	0.341	0.004	0	NK	Klra7
0	1.95995	0.488	0.024	0	NK	Cd160
0	1.93169	0.278	0.003	0	NK	Klra9
0	1.49965	0.379	0.009	0	NK	Atp1b1
0	1.40332	0.311	0.017	0	NK	Klrc2
0	1.36529	0.331	0.014	0	NK	Cd244
0	1.35918	0.309	0.014	0	NK	Styk1
6.22578e-303	1.54088	0.46	0.069	8.40355e-299	NK	Ugcg
1.7728e-302	1.54447	0.576	0.12	2.39293e-298	NK	Efhd2
1.00138e-299	2.09102	0.278	0.015	1.35167e-295	NK	Ly6c2
3.81084e-299	1.71794	0.247	0.009	5.14387e-295	NK	Nrgn
4.99242e-286	1.87575	0.625	0.155	6.73876e-282	NK	Gem
9.80275e-285	1.1081	0.21	0.004	1.32317e-280	NK	Cdh17
3.27831e-277	1.31074	0.351	0.037	4.42507e-273	NK	Cx3cr1
3.72248e-276	1.52703	0.854	0.34	5.0246e-272	NK	Klrk1
4.67359e-267	0.848913	0.192	0.003	6.30841e-263	NK	Itgax
3.80021e-266	0.910717	0.22	0.008	5.12952e-262	NK	Gas7
4.5731e-252	1.62526	0.487	0.096	6.17277e-248	NK	Pglyrp1
8.48947e-252	1.28141	0.437	0.072	1.14591e-247	NK	Itga1
2.63804e-247	1.44741	0.285	0.025	3.56082e-243	NK	Prf1
5.1744e-245	1.47169	0.755	0.292	6.98441e-241	NK	Il2rb
4.92972e-243	1.23764	0.298	0.03	6.65414e-239	NK	Tsc22d1
1.72768e-241	1.13733	0.166	0.002	2.33202e-237	NK	Klra3
1.14671e-224	0.9302	0.235	0.017	1.54783e-220	NK	Napsa
4.36326e-222	0.974369	0.219	0.013	5.88953e-218	NK	Klrc1
1.38702e-220	0.917457	0.166	0.004	1.8722e-216	NK	Klre1
3.35928e-216	1.48507	0.146	0.001	4.53436e-212	NK	Klra8
2.48878e-211	1.06775	0.273	0.029	3.35935e-207	NK	Slamf7
1.72321e-210	0.820263	0.209	0.013	2.32598e-206	NK	Ptger3
1.26458e-205	2.688	0.459	0.111	1.70693e-201	NK	Ccl5
4.37644e-203	0.782518	0.147	0.003	5.90732e-199	NK	Klrb1c
2.03302e-200	1.28211	0.506	0.128	2.74418e-196	NK	Sema6d
3.55335e-194	0.672446	0.169	0.007	4.79631e-190	NK	Dapk2
3.97733e-190	0.725738	0.172	0.008	5.3686e-186	NK	Samd3
3.07652e-186	0.627697	0.159	0.006	4.15268e-182	NK	Cxxc5
4.53045e-186	1.05689	0.288	0.04	6.1152e-182	NK	Cdh1
1.0063e-182	0.893118	0.231	0.023	1.35831e-178	NK	Ptpn5
6.68866e-180	0.585647	0.131	0.002	9.02836e-176	NK	Klrb1a
2.98513e-179	0.772001	0.152	0.006	4.02933e-175	NK	Ccdc136
1.00015e-178	0.852539	0.147	0.005	1.35e-174	NK	Ccnd1
2.06443e-174	1.23158	0.458	0.121	2.78657e-170	NK	Litaf
2.21243e-171	1.36467	0.457	0.115	2.98633e-167	NK	Ifng
6.51148e-169	0.598114	0.134	0.004	8.78919e-165	NK	Aqp9
1.13127e-167	0.995572	0.28	0.043	1.52699e-163	NK	Cd9
1.27145e-165	1.04906	0.789	0.346	1.71621e-161	NK	Ms4a4b
6.91601e-164	1.07605	0.459	0.123	9.33524e-160	NK	Epsti1
4.29676e-157	0.889103	0.214	0.024	5.79977e-153	NK	Ccr5
1.85356e-155	0.556252	0.129	0.005	2.50193e-151	NK	Hhex
1.44327e-144	0.922303	0.275	0.048	1.94813e-140	NK	Klrb1f
1.89373e-144	0.407005	0.102	0.001	2.55616e-140	NK	Sh2d1b1
1.89614e-140	1.08142	0.816	0.492	2.55942e-136	NK	Ctsd
2.40706e-139	1.01339	0.527	0.18	3.24905e-135	NK	Dnajc15
1.09249e-137	0.895443	0.28	0.054	1.47464e-133	NK	Parp8
1.57707e-135	0.838147	0.2	0.025	2.12872e-131	NK	Gm2682
1.52548e-134	1.19455	0.634	0.274	2.05909e-130	NK	Neurl3
4.39944e-122	1.03576	0.636	0.292	5.93836e-118	NK	Itm2c
4.03657e-120	0.650715	0.208	0.032	5.44856e-116	NK	2900026A02Rik
7.20434e-120	0.434836	0.113	0.006	9.72442e-116	NK	Serp2
8.91292e-119	0.83787	0.34	0.088	1.20307e-114	NK	Sytl3
1.72299e-118	0.512494	0.11	0.006	2.32569e-114	NK	Gpr141
1.44667e-117	0.850669	0.372	0.104	1.95272e-113	NK	Cxcr3
4.46707e-117	0.835863	0.292	0.066	6.02965e-113	NK	Ighm
5.55283e-117	0.825544	0.326	0.082	7.49521e-113	NK	Tnfsf10
6.84592e-117	0.785032	0.273	0.059	9.24062e-113	NK	Lat2
3.18092e-116	0.627049	0.995	0.958	4.2936e-112	NK	Tmsb10
2.71969e-113	0.82398	0.849	0.505	3.67104e-109	NK	Cd2
5.70556e-113	0.843492	0.332	0.088	7.70136e-109	NK	Tm6sf1
1.38392e-110	0.921049	0.25	0.053	1.86802e-106	NK	Txk
1.67083e-110	0.546357	0.12	0.009	2.25529e-106	NK	Gpr18
2.5424e-110	0.591527	0.158	0.019	3.43174e-106	NK	Myo6
1.27481e-107	0.617296	0.983	0.953	1.72073e-103	NK	Sh3bgrl3
4.56373e-104	0.502803	0.116	0.009	6.16012e-100	NK	Ctla2b
1.17483e-102	0.421529	0.104	0.007	1.58578e-98	NK	Arap3
1.06098e-97	0.661372	0.167	0.026	1.43211e-93	NK	Cntn1
2.29185e-93	0.606414	0.195	0.037	3.09354e-89	NK	Lrmp
2.42998e-90	0.800817	0.435	0.163	3.27998e-86	NK	Evl
2.29178e-88	0.554042	0.159	0.026	3.09345e-84	NK	Apobr
1.89877e-87	1.01689	0.4	0.151	2.56296e-83	NK	Nr4a2
4.43078e-87	0.654772	0.241	0.059	5.98066e-83	NK	Tbx21
6.34803e-86	0.847244	0.757	0.466	8.56858e-82	NK	Dennd4a
8.49734e-86	0.491046	0.14	0.02	1.14697e-81	NK	Gm19585
5.25438e-84	0.405667	0.102	0.009	7.09236e-80	NK	Mctp2
4.93064e-82	0.513005	0.116	0.014	6.65537e-78	NK	Dscam
9.99416e-82	0.546894	0.166	0.031	1.34901e-77	NK	Tec
2.71847e-81	0.94499	0.696	0.418	3.66939e-77	NK	Rgs2
1.08761e-78	0.50829	0.116	0.015	1.46806e-74	NK	Ifitm10
6.30614e-78	0.553569	0.157	0.029	8.51203e-74	NK	Swap70
1.35317e-77	2.18474	0.151	0.027	1.82651e-73	NK	Ccl4
3.24986e-77	1.16473	0.592	0.328	4.38666e-73	NK	Rgs1
2.17094e-76	0.556004	0.198	0.046	2.93033e-72	NK	Gdpd5
3.7139e-72	0.699161	0.261	0.08	5.01303e-68	NK	Gpr171
4.29716e-72	0.633181	0.424	0.17	5.80031e-68	NK	Cd27
5.56309e-71	0.72666	0.421	0.176	7.50905e-67	NK	Hsd11b1
6.62607e-71	0.62828	0.858	0.622	8.94387e-67	NK	Hcst
3.62594e-70	0.516981	0.145	0.027	4.89429e-66	NK	Traf5
6.05724e-70	0.53758	0.113	0.016	8.17606e-66	NK	Ms4a4c
1.67297e-68	0.538707	0.198	0.05	2.25817e-64	NK	Ipcef1
2.3112e-66	0.750117	0.771	0.542	3.11965e-62	NK	Anxa2
4.96839e-66	0.479607	0.183	0.045	6.70634e-62	NK	B4galt5
1.26476e-65	0.43823	0.121	0.02	1.70717e-61	NK	Slc14a1
5.96851e-65	0.646871	0.263	0.087	8.05629e-61	NK	Fam204a
8.53402e-65	0.656527	0.299	0.106	1.15192e-60	NK	Atp8b4
1.12691e-64	0.62295	0.56	0.284	1.52111e-60	NK	Zyx
1.24787e-64	0.659093	0.337	0.131	1.68437e-60	NK	Elovl5
1.62864e-64	0.731082	0.752	0.483	2.19834e-60	NK	AW112010
1.91975e-64	0.627352	0.322	0.119	2.59128e-60	NK	Ptpre
5.91379e-64	0.647056	0.238	0.074	7.98244e-60	NK	Baiap2
2.52792e-63	0.709079	0.414	0.185	3.41219e-59	NK	Ptms
2.75385e-63	0.628474	0.379	0.156	3.71714e-59	NK	Sytl2
3.85708e-63	0.751296	0.669	0.422	5.20629e-59	NK	Ostf1
1.21557e-62	0.680249	0.616	0.344	1.64078e-58	NK	Anxa1
3.73617e-62	0.614717	0.297	0.107	5.04309e-58	NK	Ctsc
1.11646e-61	0.442181	0.139	0.029	1.507e-57	NK	Chn2
2.53117e-61	0.647137	0.229	0.071	3.41657e-57	NK	Tcrg-C4
1.39647e-60	0.509758	0.211	0.061	1.88495e-56	NK	Adgrg5
2.86696e-60	0.618307	0.262	0.09	3.86982e-56	NK	Rin3
4.69427e-60	0.568644	0.172	0.044	6.33632e-56	NK	Padi2
4.89012e-60	0.664601	0.323	0.126	6.60068e-56	NK	Kif13b
5.49887e-60	0.804141	0.692	0.466	7.42237e-56	NK	Clta
1.16057e-59	0.702288	0.387	0.17	1.56653e-55	NK	Sqstm1
1.75785e-59	0.516264	0.299	0.109	2.37275e-55	NK	Nedd4
9.12248e-59	0.631292	0.296	0.11	1.23135e-54	NK	Il18rap
6.70325e-58	0.666419	0.471	0.231	9.04804e-54	NK	Pde7a
3.27521e-57	0.472654	0.958	0.876	4.42088e-53	NK	Myl6
5.43544e-57	0.334724	0.523	0.257	7.33676e-53	NK	Ikzf2
4.19432e-56	0.643982	0.392	0.177	5.6615e-52	NK	Gramd1a
2.12927e-54	0.765475	0.277	0.107	2.87408e-50	NK	Gm14718
4.21575e-54	0.543755	0.198	0.06	5.69042e-50	NK	Hvcn1
3.57373e-53	0.561492	0.292	0.114	4.82383e-49	NK	Prkch
3.84034e-53	0.654715	0.451	0.226	5.18369e-49	NK	Cst7
7.87171e-52	0.534966	0.257	0.094	1.06252e-47	NK	Atp6v0a2
5.28283e-50	0.702965	0.657	0.448	7.13076e-46	NK	Itgae
2.0527e-49	0.399398	0.993	0.956	2.77073e-45	NK	mt-Nd4
3.34559e-49	0.545071	0.329	0.142	4.51587e-45	NK	Commd8
3.75582e-49	0.313077	0.106	0.021	5.0696e-45	NK	S100a1
5.9905e-49	0.597872	0.366	0.168	8.08597e-45	NK	Galnt6
1.84048e-48	0.592166	0.484	0.256	2.48428e-44	NK	B4galnt1
1.38927e-47	0.574229	0.452	0.227	1.87524e-43	NK	Prkacb
2.0855e-47	0.453547	0.229	0.082	2.81501e-43	NK	Gcnt1
3.08604e-46	0.43513	0.972	0.911	4.16553e-42	NK	Pfn1
5.75236e-46	0.56035	0.515	0.28	7.76453e-42	NK	St8sia4
9.12094e-46	0.586654	0.746	0.52	1.23114e-41	NK	Reep5
1.02985e-45	0.563501	0.735	0.51	1.39009e-41	NK	Capzb
2.84659e-44	0.489861	0.284	0.119	3.84233e-40	NK	Pip4k2a
5.44833e-44	0.419504	0.127	0.032	7.35415e-40	NK	Stat4
1.1638e-43	0.435534	0.175	0.056	1.57089e-39	NK	Zfp318
6.2901e-43	0.445752	0.141	0.04	8.49037e-39	NK	Pim2
1.5044e-42	0.54876	0.467	0.25	2.03064e-38	NK	Clcn3
1.51047e-42	0.559321	0.461	0.251	2.03883e-38	NK	Runx3
3.12582e-42	0.392509	0.146	0.042	4.21923e-38	NK	Snap23
5.0862e-42	0.308635	0.117	0.029	6.86536e-38	NK	Rnf130
5.59738e-42	0.400905	0.158	0.048	7.55534e-38	NK	Chsy1
5.71618e-41	0.439682	0.122	0.032	7.7157e-37	NK	AC147041.1
3.24668e-40	0.43284	0.22	0.084	4.38236e-36	NK	Qpct
1.4678e-39	0.482132	0.383	0.192	1.98123e-35	NK	Wipf1
3.3605e-39	0.495051	0.188	0.068	4.53601e-35	NK	Mfsd6
4.23464e-39	0.345316	0.112	0.029	5.71591e-35	NK	Ptgfrn
4.2375e-38	0.49251	0.505	0.288	5.71978e-34	NK	Arl4c
4.86801e-38	0.358241	0.105	0.026	6.57084e-34	NK	Hs3st3b1
2.27784e-37	0.436401	0.138	0.042	3.07463e-33	NK	Rhoc
1.35027e-36	0.397107	0.212	0.083	1.8226e-32	NK	Tmem126a
4.93381e-36	0.437893	0.841	0.648	6.65966e-32	NK	Btg2
5.74544e-36	0.442465	0.153	0.051	7.7552e-32	NK	Tubb2a
6.91134e-36	0.553931	0.397	0.216	9.32893e-32	NK	Gstp3
7.85245e-36	0.396097	0.148	0.048	1.05992e-31	NK	Cyth3
1.20775e-35	0.399202	0.163	0.057	1.63022e-31	NK	Rasgrp4
1.45042e-35	0.326152	0.128	0.038	1.95778e-31	NK	Snx9
1.84931e-35	0.482995	0.237	0.102	2.4962e-31	NK	Abr
1.93095e-35	0.406806	0.198	0.077	2.60639e-31	NK	Fam3c
3.73578e-35	0.334248	0.124	0.037	5.04256e-31	NK	Slc11a2
5.23961e-35	0.43145	0.32	0.155	7.07243e-31	NK	Atp11b
5.60611e-35	0.374759	0.906	0.791	7.56713e-31	NK	Laptm5
8.28829e-35	0.39799	0.208	0.083	1.11875e-30	NK	Iqsec1
1.23385e-34	0.485272	0.271	0.125	1.66545e-30	NK	Ubash3b
4.27945e-34	0.444158	0.319	0.157	5.7764e-30	NK	Itgb1
4.53485e-34	0.44283	0.826	0.658	6.12114e-30	NK	Arpc1b
9.40474e-34	0.369991	0.115	0.033	1.26945e-29	NK	Luzp1
1.07305e-33	0.488422	0.3	0.145	1.4484e-29	NK	Rnf149
1.79389e-33	0.334683	0.135	0.044	2.42139e-29	NK	Gramd4
3.71869e-33	0.404749	0.585	0.36	5.01949e-29	NK	Ptpn22
4.76478e-33	0.381627	0.122	0.038	6.43149e-29	NK	Fuca2
1.37494e-32	0.401655	0.2	0.081	1.8559e-28	NK	Tapbpl
8.69969e-32	0.416523	0.18	0.071	1.17428e-27	NK	Cd101
2.64442e-31	0.310548	0.176	0.067	3.56944e-27	NK	Clcf1
4.59516e-31	0.389083	0.136	0.047	6.20255e-27	NK	Pygl
4.97445e-31	0.348806	0.136	0.046	6.71452e-27	NK	Socs3
1.63184e-30	0.423457	0.372	0.205	2.20266e-26	NK	Tmem123
2.32053e-30	0.365498	0.177	0.07	3.13225e-26	NK	Crim1
2.73737e-30	0.403998	0.376	0.204	3.6949e-26	NK	Inpp4b
4.65407e-30	0.302997	0.131	0.044	6.28206e-26	NK	Myo1e
4.86692e-30	0.383013	0.17	0.066	6.56937e-26	NK	Kctd12
7.26103e-30	0.466368	0.351	0.191	9.80094e-26	NK	Dusp2
9.01414e-30	0.400263	0.441	0.256	1.21673e-25	NK	Xrn2
1.45118e-29	0.370203	0.211	0.092	1.9588e-25	NK	Myo1f
2.0366e-29	0.352878	0.21	0.091	2.749e-25	NK	Plekha2
2.92487e-29	0.324558	0.167	0.065	3.94799e-25	NK	Rgs3
3.58556e-29	0.354387	0.134	0.047	4.8398e-25	NK	Trip4
1.12763e-28	0.409152	0.296	0.152	1.52207e-24	NK	Znrf2
1.76246e-28	0.336524	0.283	0.141	2.37897e-24	NK	Hopx
2.0017e-28	0.481218	0.424	0.253	2.70189e-24	NK	Vgll4
2.03622e-28	0.279914	0.122	0.041	2.7485e-24	NK	Maff
6.35878e-28	0.348019	0.203	0.089	8.58308e-24	NK	Csnk1g3
6.58667e-28	0.393642	0.339	0.182	8.89068e-24	NK	Dgkd
1.42373e-27	0.403588	0.322	0.172	1.92175e-23	NK	Tcf12
3.03359e-27	0.411103	0.306	0.161	4.09473e-23	NK	Syngr2
4.71805e-27	0.337287	0.103	0.032	6.36843e-23	NK	Serpina3g
7.3251e-27	0.343218	0.174	0.073	9.88742e-23	NK	Ppp3cc
8.42046e-27	0.348408	0.945	0.851	1.13659e-22	NK	mt-Nd2
1.01349e-26	0.29694	0.118	0.04	1.36801e-22	NK	Scd2
1.18162e-26	0.396658	0.25	0.123	1.59496e-22	NK	Abhd2
1.44888e-26	0.603666	0.434	0.279	1.9557e-22	NK	Vps37b
2.05643e-26	0.327324	0.188	0.082	2.77577e-22	NK	Fndc3a
2.4981e-26	0.372811	0.343	0.19	3.37193e-22	NK	Mknk2
4.61754e-26	0.426577	0.459	0.288	6.23276e-22	NK	Fosl2
5.72256e-26	0.377062	0.284	0.147	7.72431e-22	NK	Zmiz1
6.41903e-26	0.312569	0.185	0.08	8.66441e-22	NK	Ptpn4
1.05633e-25	0.363315	0.269	0.138	1.42583e-21	NK	Lasp1
2.8711e-25	0.405248	0.436	0.27	3.87542e-21	NK	Smad7
1.36274e-24	0.412189	0.3	0.164	1.83942e-20	NK	Ptpn6
5.5436e-24	0.36575	0.735	0.568	7.48275e-20	NK	Stk17b
5.86799e-24	0.334863	0.218	0.106	7.92061e-20	NK	Prkd3
1.17699e-23	0.416898	0.364	0.216	1.5887e-19	NK	Pik3cd
1.4718e-23	0.30799	0.197	0.092	1.98664e-19	NK	Map3k8
2.80853e-23	0.344851	0.692	0.495	3.79096e-19	NK	Jpt1
3.21862e-23	0.381143	0.416	0.254	4.34449e-19	NK	Tpm4
4.78262e-23	0.329168	0.271	0.143	6.45558e-19	NK	Ubac2
7.68976e-23	0.474455	0.192	0.091	1.03796e-18	NK	Sgk1
7.90138e-23	0.297346	0.124	0.048	1.06653e-18	NK	Dse
1.12645e-22	0.335811	0.293	0.16	1.52048e-18	NK	Pag1
1.15424e-22	0.260786	0.134	0.053	1.55799e-18	NK	Rxra
1.40615e-22	0.333158	0.422	0.257	1.89802e-18	NK	Icam1
1.41551e-22	0.266541	0.988	0.966	1.91065e-18	NK	S100a6
3.10171e-22	0.27765	0.159	0.07	4.18669e-18	NK	Acot7
1.02608e-21	0.250989	0.102	0.036	1.385e-17	NK	Rfx3
1.15659e-21	0.311899	0.366	0.218	1.56117e-17	NK	Eif4b
1.49035e-21	0.274341	0.174	0.08	2.01167e-17	NK	Sntb2
1.6055e-21	0.280315	0.17	0.078	2.16711e-17	NK	Mettl9
1.91825e-21	0.334296	0.211	0.105	2.58925e-17	NK	Cldnd1
2.12316e-21	0.286749	0.239	0.125	2.86584e-17	NK	Acadl
3.09987e-21	0.264141	0.136	0.057	4.1842e-17	NK	Ccdc6
3.4856e-21	0.311672	0.899	0.782	4.70486e-17	NK	Ptprc
3.74535e-21	0.36123	0.604	0.432	5.05548e-17	NK	Jak1
4.45779e-21	0.297693	0.142	0.061	6.01712e-17	NK	Cant1
5.90069e-21	0.265505	0.102	0.037	7.96474e-17	NK	Hid1
8.51929e-21	0.291899	0.183	0.088	1.14993e-16	NK	Rasa1
9.19099e-21	0.325832	0.39	0.238	1.2406e-16	NK	Zc3h13
1.00245e-20	0.322137	0.184	0.089	1.35311e-16	NK	Pacsin2
1.74311e-20	0.27751	0.176	0.083	2.35285e-16	NK	Tmem189
1.91036e-20	0.323273	0.44	0.28	2.57861e-16	NK	Tcf7
2.86665e-20	0.262696	0.278	0.152	3.86941e-16	NK	Pold4
3.68906e-20	0.286727	0.134	0.057	4.97949e-16	NK	Gpr174
4.58916e-20	0.317539	0.707	0.531	6.19444e-16	NK	Ndufa4
5.69146e-20	0.321189	0.35	0.21	7.68233e-16	NK	Ago2
6.78583e-20	0.369864	0.401	0.253	9.15951e-16	NK	Pik3r1
7.30919e-20	0.271609	0.232	0.121	9.86594e-16	NK	Ssr2
7.42277e-20	0.34124	0.301	0.177	1.00193e-15	NK	Rel
7.47674e-20	0.34727	0.246	0.135	1.00921e-15	NK	Golga4
8.74405e-20	0.343454	0.306	0.179	1.18027e-15	NK	Chka
9.13967e-20	0.31407	0.181	0.089	1.23367e-15	NK	Ric8a
1.13315e-19	0.308303	0.405	0.254	1.52952e-15	NK	Prex1
1.26124e-19	0.321904	0.36	0.217	1.70242e-15	NK	Fgfr1op2
1.55821e-19	0.266778	0.111	0.044	2.10327e-15	NK	Magohb
1.63354e-19	0.30711	0.305	0.174	2.20496e-15	NK	Os9
1.86232e-19	0.270702	0.212	0.108	2.51376e-15	NK	Pea15a
2.73677e-19	0.334862	0.778	0.632	3.6941e-15	NK	Lcp1
4.93026e-19	0.342111	0.241	0.133	6.65486e-15	NK	Rnf138
5.32164e-19	0.254623	0.162	0.076	7.18316e-15	NK	Tmem219
5.83927e-19	0.287218	0.202	0.103	7.88184e-15	NK	Cmc1
6.44917e-19	0.330372	0.2	0.103	8.7051e-15	NK	Tcrg-C2
6.8556e-19	0.280305	0.254	0.14	9.25369e-15	NK	Adipor2
7.23292e-19	0.286719	0.169	0.082	9.763e-15	NK	Ncor2
7.45653e-19	0.33147	0.225	0.12	1.00648e-14	NK	Edaradd
9.41809e-19	0.28945	0.607	0.422	1.27125e-14	NK	Arl6ip5
1.16561e-18	0.250813	0.119	0.05	1.57335e-14	NK	Pde4a
1.31179e-18	0.35265	0.467	0.311	1.77065e-14	NK	Pld3
2.17103e-18	0.264192	0.146	0.068	2.93046e-14	NK	Pacs2
2.42677e-18	0.310568	0.211	0.112	3.27565e-14	NK	Card11
3.4076e-18	0.31391	0.412	0.265	4.59958e-14	NK	Ssh2
3.41575e-18	0.258878	0.123	0.053	4.61058e-14	NK	Srebf1
9.78223e-18	0.261479	0.139	0.064	1.32041e-13	NK	Ehd1
1.0874e-17	0.275273	0.22	0.118	1.46778e-13	NK	Arf3
2.97249e-17	0.269446	0.273	0.158	4.01227e-13	NK	Bin1
3.66747e-17	0.25707	0.213	0.114	4.95035e-13	NK	Camk2g
6.56951e-17	0.287495	0.268	0.156	8.86752e-13	NK	Appl1
9.54369e-17	0.309744	0.279	0.166	1.28821e-12	NK	P2ry10
1.39891e-16	0.329443	0.436	0.293	1.88825e-12	NK	Mndal
1.80788e-16	0.304545	0.745	0.595	2.44027e-12	NK	mt-Nd5
1.99826e-16	0.273061	0.281	0.167	2.69725e-12	NK	Cd96
2.7217e-16	0.302949	0.285	0.174	3.67375e-12	NK	Birc2
3.05385e-16	0.268983	0.692	0.533	4.12209e-12	NK	Saraf
3.08264e-16	0.251023	0.196	0.105	4.16095e-12	NK	Dlst
3.85632e-16	0.293072	0.518	0.364	5.20525e-12	NK	Ezr
4.36529e-16	0.250403	0.397	0.256	5.89227e-12	NK	Dnajc3
5.28029e-16	0.261278	0.252	0.146	7.12733e-12	NK	Arrb2
6.41396e-16	0.261258	0.192	0.103	8.65757e-12	NK	Il2
7.23751e-16	0.283098	0.21	0.117	9.76919e-12	NK	Ifnar1
1.07008e-15	0.3164	0.61	0.445	1.4444e-11	NK	Cd37
1.4653e-15	0.286885	0.21	0.118	1.97787e-11	NK	Nsg2
2.15081e-15	0.259118	0.122	0.057	2.90317e-11	NK	Lamb3
2.42644e-15	0.254328	0.372	0.239	3.27521e-11	NK	Lbh
2.48456e-15	0.262649	0.584	0.421	3.35365e-11	NK	Gng2
3.39035e-15	0.252558	0.294	0.18	4.57629e-11	NK	Npm3
4.18547e-15	0.255867	0.672	0.526	5.64955e-11	NK	Selplg
8.42697e-15	0.258832	0.785	0.659	1.13747e-10	NK	Eif3h
2.04298e-14	0.266344	0.23	0.135	2.75762e-10	NK	Ilk
2.15454e-14	0.257502	0.197	0.111	2.9082e-10	NK	Ube2j1
3.85241e-14	0.284946	0.245	0.149	5.19998e-10	NK	Cdv3
6.30294e-14	0.319276	0.645	0.504	8.50771e-10	NK	Cotl1
9.81545e-14	0.274914	0.104	0.048	1.32489e-09	NK	Satb1
2.57073e-13	0.269508	0.212	0.125	3.46997e-09	NK	Cript
3.07237e-13	0.277344	0.513	0.378	4.14709e-09	NK	Vasp
3.0755e-13	0.253261	0.581	0.427	4.1513e-09	NK	Prkar1a
1.48266e-12	0.25272	0.452	0.32	2.00129e-08	NK	Arf4
1.50961e-12	0.252181	0.183	0.106	2.03767e-08	NK	Ppil2
2.0688e-12	0.269244	0.178	0.102	2.79246e-08	NK	Egr3
3.54044e-12	0.250982	0.23	0.143	4.77889e-08	NK	Zfp652
5.04571e-12	0.3168	0.273	0.177	6.8107e-08	NK	Bcl2
1.49045e-11	0.287205	0.319	0.219	2.01181e-07	NK	Ifrd1
1.01303e-10	0.295181	0.335	0.234	1.36738e-06	NK	Trat1
8.47056e-10	0.270644	0.743	0.619	1.14336e-05	NK	Dnaja1
3.87096e-09	0.286426	0.745	0.637	5.22502e-05	NK	Rgcc
8.03894e-306	1.24739	0.202	0.001	1.0851e-301	ILC	Bmp2
1.18765e-260	2.2339	0.428	0.035	1.60309e-256	ILC	Il13
8.23209e-129	1.66773	0.862	0.354	1.11117e-124	ILC	Furin
1.7227e-91	0.618829	0.135	0.009	2.3253e-87	ILC	Rnf208
2.48572e-82	1.38989	0.72	0.319	3.35522e-78	ILC	Nfkb1
3.38029e-81	1.36543	0.601	0.21	4.56272e-77	ILC	Hlf
1.06885e-80	0.67952	0.143	0.012	1.44273e-76	ILC	Kit
1.24637e-75	1.03636	0.264	0.048	1.68236e-71	ILC	Pde4a
1.83841e-72	0.799592	0.249	0.044	2.48148e-68	ILC	Fes
1.00505e-64	0.873075	0.202	0.033	1.35661e-60	ILC	Ccdc184
1.49203e-64	1.0895	0.855	0.501	2.01395e-60	ILC	Rora
3.5048e-56	0.737142	0.242	0.05	4.73078e-52	ILC	Cd81
4.82381e-53	0.990388	0.207	0.041	6.51118e-49	ILC	Krt83
2.61118e-50	0.864004	0.352	0.108	3.52457e-46	ILC	Trps1
6.17723e-50	0.403904	0.105	0.011	8.33802e-46	ILC	Adgrg1
6.51724e-48	0.93941	0.553	0.244	8.79697e-44	ILC	Ppp1cc
1.6011e-47	0.879502	0.416	0.144	2.16117e-43	ILC	Pxdc1
3.71915e-44	0.546708	0.119	0.017	5.02011e-40	ILC	Dyrk3
1.00844e-43	0.917831	0.489	0.201	1.36119e-39	ILC	Skil
5.91535e-42	0.841318	0.58	0.268	7.98453e-38	ILC	Ar
9.33998e-42	1.09088	0.458	0.195	1.26071e-37	ILC	Bhlhe40
2.50715e-39	0.55652	0.14	0.025	3.38415e-35	ILC	Il17rb
2.99181e-39	0.643909	0.233	0.062	4.03834e-35	ILC	Il9r
1.45216e-38	0.737552	0.24	0.066	1.96013e-34	ILC	Cd72
1.87939e-38	0.709091	0.126	0.021	2.5368e-34	ILC	Itga4
1.53355e-37	0.72001	0.29	0.092	2.06999e-33	ILC	Irs2
8.37995e-37	0.876401	0.411	0.166	1.13113e-32	ILC	Sema6d
1.44188e-36	0.817245	0.846	0.586	1.94626e-32	ILC	Emb
2.39207e-36	0.823359	0.449	0.192	3.22882e-32	ILC	Ccr6
2.45249e-36	0.456682	0.135	0.025	3.31038e-32	ILC	Scn1b
1.70849e-34	0.90626	0.684	0.409	2.30612e-30	ILC	Nr4a1
1.8186e-34	0.683134	0.76	0.468	2.45475e-30	ILC	Serinc3
1.0652e-33	0.695172	0.242	0.074	1.43781e-29	ILC	Acvr2a
1.83967e-33	0.680357	0.919	0.768	2.48318e-29	ILC	Btg1
3.34945e-33	0.705472	0.641	0.34	4.52109e-29	ILC	Znrf1
3.59087e-33	0.569414	0.219	0.062	4.84696e-29	ILC	Nt5e
1.0647e-32	0.905009	0.71	0.441	1.43713e-28	ILC	Rgs2
1.31546e-32	0.909919	0.162	0.039	1.77561e-28	ILC	Rgs16
4.7788e-32	0.557755	0.176	0.044	6.45043e-28	ILC	Pmepa1
3.61751e-31	0.533661	0.238	0.072	4.88292e-27	ILC	Dst
1.83753e-30	0.859815	0.587	0.326	2.4803e-26	ILC	Gata3
2.92014e-30	0.743359	0.266	0.092	3.9416e-26	ILC	Gcnt1
6.75452e-30	0.790662	0.342	0.14	9.11725e-26	ILC	Cxcr4
1.51056e-28	0.810122	0.385	0.169	2.03896e-24	ILC	Fam110a
8.10054e-28	0.569756	0.252	0.087	1.09341e-23	ILC	Jak2
2.76211e-27	0.769597	0.38	0.169	3.7283e-23	ILC	Fgl2
3.11668e-26	0.565328	0.133	0.032	4.2069e-22	ILC	Lpcat2
4.86474e-26	0.543951	0.292	0.113	6.56642e-22	ILC	Eml4
1.01734e-25	0.62975	0.261	0.097	1.37321e-21	ILC	Epb41l2
2.43978e-25	0.614847	0.819	0.579	3.29321e-21	ILC	Zfp36l2
4.36838e-25	0.584669	0.209	0.07	5.89644e-21	ILC	Pim3
7.86433e-25	0.640489	0.42	0.203	1.06153e-20	ILC	Serp1
1.42897e-24	0.660287	0.81	0.593	1.92883e-20	ILC	Gadd45b
1.45105e-24	0.562429	0.648	0.369	1.95863e-20	ILC	Uhrf2
1.55431e-24	0.433006	0.969	0.857	2.09801e-20	ILC	mt-Nd2
5.65067e-24	0.615817	0.242	0.091	7.62728e-20	ILC	Itgav
1.11324e-23	0.573099	0.254	0.098	1.50265e-19	ILC	Dot1l
1.28257e-23	0.857594	0.378	0.183	1.73121e-19	ILC	Rel
2.59653e-23	0.56205	0.879	0.677	3.50479e-19	ILC	Zfp36l1
6.18488e-23	0.519821	0.323	0.137	8.34834e-19	ILC	Mtss1
6.66206e-23	0.55269	0.15	0.043	8.99245e-19	ILC	Cd83
1.15968e-22	0.706011	0.53	0.299	1.56533e-18	ILC	Ramp1
1.83655e-22	0.607997	0.829	0.64	2.47897e-18	ILC	Jund
2.23753e-22	0.57094	0.546	0.299	3.02022e-18	ILC	St8sia4
3.34474e-22	0.583754	0.39	0.186	4.51473e-18	ILC	Ctss
7.36608e-22	0.522728	0.363	0.167	9.94273e-18	ILC	Irf2bp2
1.1919e-21	0.399003	0.14	0.04	1.60883e-17	ILC	St6galnac2
1.63472e-21	0.452581	0.135	0.038	2.20655e-17	ILC	Phldb3
4.05401e-21	0.454433	0.304	0.131	5.47211e-17	ILC	Ttc3
4.49404e-21	0.767315	0.451	0.249	6.06605e-17	ILC	Nr4a3
4.74112e-21	0.285018	0.998	0.989	6.39956e-17	ILC	Rplp1
6.85447e-21	0.458131	0.105	0.025	9.25216e-17	ILC	Klrb1b
6.86299e-21	0.355314	0.131	0.036	9.26366e-17	ILC	Apbb2
9.76264e-21	0.566503	0.39	0.194	1.31776e-16	ILC	Cd27
1.40286e-20	0.36969	0.102	0.024	1.89357e-16	ILC	Slc27a6
1.47764e-20	0.628876	0.352	0.171	1.99452e-16	ILC	Syngr2
1.90387e-20	0.489979	0.473	0.251	2.56985e-16	ILC	Pde7a
2.41852e-20	0.532991	0.337	0.156	3.26452e-16	ILC	Litaf
3.55972e-20	0.479435	0.145	0.045	4.80491e-16	ILC	Cyp51
4.88524e-20	0.548475	0.252	0.103	6.5941e-16	ILC	Casp4
5.61666e-20	0.430282	0.297	0.127	7.58137e-16	ILC	Tnfrsf25
8.20542e-20	0.739883	0.252	0.108	1.10757e-15	ILC	Il2
8.73416e-20	0.527813	0.525	0.3	1.17894e-15	ILC	Aebp2
9.27221e-20	0.520417	0.591	0.354	1.25156e-15	ILC	Nr3c1
2.09868e-19	0.359158	0.131	0.039	2.8328e-15	ILC	Chn2
2.164e-19	0.83619	0.242	0.101	2.92097e-15	ILC	Areg
2.23041e-19	0.461456	0.238	0.096	3.01061e-15	ILC	Gclc
3.04044e-19	0.30633	1	0.997	4.10398e-15	ILC	mt-Atp6
4.40183e-19	0.302998	0.993	0.983	5.94158e-15	ILC	Rps9
5.82154e-19	0.559147	0.914	0.749	7.85792e-15	ILC	Fosb
9.70526e-19	0.694424	0.283	0.131	1.31002e-14	ILC	Tiparp
9.98942e-19	0.437585	0.249	0.105	1.34837e-14	ILC	Stt3b
1.2394e-18	0.441144	0.333	0.155	1.67295e-14	ILC	Sik1
1.86899e-18	0.511812	0.615	0.39	2.52276e-14	ILC	Tgfb1
2.17384e-18	0.399284	0.252	0.105	2.93425e-14	ILC	Gpr65
2.30179e-18	0.494289	0.306	0.144	3.10695e-14	ILC	Usp3
3.5728e-18	0.436161	0.178	0.064	4.82257e-14	ILC	Ptpn13
3.76134e-18	0.709749	0.385	0.203	5.07706e-14	ILC	Nrip1
5.91577e-18	0.270112	1	0.998	7.98511e-14	ILC	mt-Co3
7.40702e-18	0.616137	0.717	0.514	9.998e-14	ILC	Tnfaip3
7.55284e-18	0.525942	0.185	0.07	1.01948e-13	ILC	Ldlrad4
1.36914e-17	0.527384	0.356	0.178	1.84807e-13	ILC	Mdfic
1.39963e-17	0.468432	0.325	0.159	1.88922e-13	ILC	Ptp4a1
2.04678e-17	0.622611	0.496	0.3	2.76274e-13	ILC	Fosl2
2.4284e-17	0.450319	0.613	0.376	3.27785e-13	ILC	Icos
2.56465e-17	0.53206	0.843	0.651	3.46176e-13	ILC	Nfkbia
3.46272e-17	0.372526	0.164	0.059	4.67398e-13	ILC	Prcp
3.51179e-17	0.407253	0.15	0.051	4.74021e-13	ILC	Susd2
4.22245e-17	0.422327	0.221	0.091	5.69946e-13	ILC	Mgat5
5.58312e-17	0.495539	0.273	0.127	7.53609e-13	ILC	Nedd4
6.07695e-17	0.356389	0.154	0.054	8.20266e-13	ILC	Zcchc10
6.44905e-17	0.419096	0.404	0.212	8.70492e-13	ILC	Itpr2
6.76049e-17	0.453118	0.691	0.464	9.12531e-13	ILC	Itgae
6.85494e-17	0.430926	0.292	0.137	9.2528e-13	ILC	Reep3
8.41485e-17	0.462668	0.309	0.147	1.13584e-12	ILC	Mapkapk3
1.0081e-16	0.399253	0.261	0.116	1.36073e-12	ILC	Susd6
1.07708e-16	0.579241	0.197	0.079	1.45384e-12	ILC	Lta
1.3148e-16	0.501586	0.411	0.224	1.77472e-12	ILC	Rbpj
1.48714e-16	0.513997	0.523	0.311	2.00734e-12	ILC	Neurl3
2.00412e-16	0.421104	0.216	0.09	2.70516e-12	ILC	Rab11fip1
2.24495e-16	0.363528	0.278	0.127	3.03023e-12	ILC	9130401M01Rik
2.32104e-16	0.46204	0.808	0.585	3.13294e-12	ILC	Il7r
2.33437e-16	0.410287	0.259	0.117	3.15094e-12	ILC	Smap1
2.90587e-16	0.418188	0.223	0.095	3.92234e-12	ILC	Batf
2.98385e-16	0.428753	0.399	0.215	4.0276e-12	ILC	Ppp1r14b
3.70351e-16	0.578023	0.309	0.158	4.999e-12	ILC	Rnf149
3.92487e-16	0.306123	0.138	0.046	5.29779e-12	ILC	St3gal2
4.32465e-16	0.613491	0.292	0.142	5.83742e-12	ILC	Lmo4
5.3289e-16	0.433894	0.209	0.088	7.19295e-12	ILC	Rasgef1b
5.35765e-16	0.593416	0.145	0.051	7.23175e-12	ILC	Gm20186
5.51778e-16	0.44001	0.675	0.444	7.4479e-12	ILC	Chd4
7.51818e-16	0.558692	0.428	0.244	1.0148e-11	ILC	Man2a2
8.78221e-16	0.482289	0.397	0.215	1.18542e-11	ILC	Aff4
9.7338e-16	0.345328	0.209	0.087	1.31387e-11	ILC	Ncor2
1.05761e-15	0.41686	0.437	0.246	1.42756e-11	ILC	Coq10b
1.093e-15	0.552437	0.492	0.29	1.47533e-11	ILC	Sdc4
1.19598e-15	0.488016	0.401	0.223	1.61433e-11	ILC	Ifrd1
1.44478e-15	0.520485	0.356	0.188	1.95017e-11	ILC	Chka
2.29902e-15	0.316456	0.159	0.059	3.10322e-11	ILC	Cerk
2.40955e-15	0.385638	0.219	0.095	3.25241e-11	ILC	Timp2
2.45335e-15	0.454981	0.361	0.193	3.31153e-11	ILC	Pla2g16
2.50337e-15	0.2963	0.102	0.03	3.37905e-11	ILC	Cdyl
3.01946e-15	0.401706	0.28	0.135	4.07567e-11	ILC	Ahcyl2
3.07579e-15	0.286987	0.993	0.985	4.1517e-11	ILC	mt-Cytb
4.33096e-15	0.335401	0.121	0.04	5.84593e-11	ILC	Gpr34
6.23562e-15	0.465706	0.539	0.338	8.41683e-11	ILC	Gna13
1.23477e-14	0.33478	0.112	0.036	1.66669e-10	ILC	Ern1
1.41451e-14	0.368371	0.221	0.098	1.90931e-10	ILC	Csnk1g3
1.50729e-14	0.378383	0.363	0.194	2.03453e-10	ILC	Senp6
1.55724e-14	0.426851	0.461	0.267	2.10196e-10	ILC	Ikzf3
1.70497e-14	0.588365	0.553	0.367	2.30137e-10	ILC	Klf4
2.39783e-14	0.35179	0.19	0.08	3.23659e-10	ILC	Cd101
2.94529e-14	0.381306	0.352	0.19	3.97555e-10	ILC	Ski
3.02368e-14	0.400655	0.558	0.342	4.08136e-10	ILC	Ccnl1
3.8038e-14	0.418938	0.273	0.135	5.13437e-10	ILC	Kdm2b
4.42317e-14	0.455916	0.416	0.236	5.97039e-10	ILC	Tmem64
5.52068e-14	0.44066	0.667	0.463	7.45182e-10	ILC	4930523C07Rik
6.35359e-14	0.408654	0.147	0.056	8.57607e-10	ILC	Gm17056
6.47313e-14	0.291518	0.95	0.872	8.73744e-10	ILC	Rps6
6.70986e-14	0.430391	0.368	0.201	9.05697e-10	ILC	Galnt1
7.50052e-14	0.463421	0.247	0.119	1.01242e-09	ILC	Birc3
8.79258e-14	0.295309	0.195	0.084	1.18682e-09	ILC	Prr7
8.99446e-14	0.34724	0.556	0.345	1.21407e-09	ILC	Samsn1
1.35062e-13	0.34063	0.109	0.037	1.82307e-09	ILC	Rnf130
1.36349e-13	0.361481	0.209	0.094	1.84044e-09	ILC	Cebpb
1.4483e-13	0.403121	0.221	0.102	1.95492e-09	ILC	Bcl2a1d
1.71263e-13	0.319333	0.119	0.041	2.3117e-09	ILC	Wee1
1.9677e-13	0.329114	0.382	0.21	2.656e-09	ILC	Pitpna
2.32284e-13	0.413026	0.261	0.131	3.13537e-09	ILC	Ivns1abp
2.34564e-13	0.431105	0.796	0.616	3.16615e-09	ILC	Cd44
2.39832e-13	0.301898	0.105	0.034	3.23725e-09	ILC	Pou2f2
3.28701e-13	0.424591	0.53	0.341	4.43681e-09	ILC	Gls
3.62377e-13	0.321702	0.209	0.094	4.89137e-09	ILC	Rcc2
4.45702e-13	0.478945	0.803	0.643	6.01609e-09	ILC	Rgcc
4.50012e-13	0.34742	0.126	0.046	6.07426e-09	ILC	Jag1
4.71371e-13	0.299141	0.143	0.055	6.36256e-09	ILC	Slc25a25
5.0124e-13	0.425951	0.252	0.123	6.76574e-09	ILC	Gm26669
5.51537e-13	0.3068	0.166	0.069	7.44464e-09	ILC	Endod1
5.51724e-13	0.393186	0.366	0.207	7.44718e-09	ILC	Ptms
6.96786e-13	0.364211	0.171	0.072	9.40522e-09	ILC	Tspan32
8.80696e-13	0.477537	0.534	0.354	1.18876e-08	ILC	Rgs1
1.04747e-12	0.26377	0.99	0.96	1.41388e-08	ILC	mt-Nd4
1.2938e-12	0.321894	0.152	0.061	1.74637e-08	ILC	Cbx6
1.32887e-12	0.288861	0.114	0.04	1.7937e-08	ILC	Sdhaf1
1.46992e-12	0.367682	0.936	0.869	1.98409e-08	ILC	Junb
1.68726e-12	0.329322	0.233	0.112	2.27747e-08	ILC	Tnfsf14
1.77947e-12	0.304691	0.496	0.299	2.40193e-08	ILC	Picalm
2.22665e-12	0.300524	0.328	0.177	3.00553e-08	ILC	Taf10
2.40093e-12	0.350808	0.257	0.127	3.24078e-08	ILC	Rarg
2.52142e-12	0.289915	0.195	0.087	3.40341e-08	ILC	Relb
2.61906e-12	0.254815	0.948	0.895	3.53521e-08	ILC	Rpl5
2.9372e-12	0.347417	0.257	0.129	3.96464e-08	ILC	Gm10073
3.29704e-12	0.281839	0.166	0.071	4.45035e-08	ILC	Pptc7
4.12561e-12	0.475576	0.482	0.303	5.56875e-08	ILC	Jmjd1c
4.23386e-12	0.334109	0.715	0.509	5.71487e-08	ILC	Ncor1
4.27236e-12	0.406413	0.299	0.161	5.76683e-08	ILC	Pura
4.47705e-12	0.362876	0.542	0.348	6.04312e-08	ILC	Ikzf1
4.67457e-12	0.302881	0.938	0.864	6.30974e-08	ILC	Ddx5
5.82816e-12	0.348847	0.451	0.273	7.86685e-08	ILC	Mat2a
6.10603e-12	0.556539	0.356	0.212	8.24192e-08	ILC	Eprs
6.94066e-12	0.383358	0.679	0.488	9.3685e-08	ILC	mt-Nd3
7.85853e-12	0.374391	0.582	0.388	1.06074e-07	ILC	Ddx3x
7.89267e-12	0.353849	0.33	0.18	1.06535e-07	ILC	Cpd
7.95731e-12	0.740151	0.47	0.305	1.07408e-07	ILC	Cd74
9.46554e-12	0.258308	0.974	0.935	1.27766e-07	ILC	Rps18
9.99232e-12	0.358955	0.261	0.135	1.34876e-07	ILC	Nav2
1.02291e-11	0.272177	0.356	0.198	1.38072e-07	ILC	Tm9sf3
1.03738e-11	0.282182	0.176	0.077	1.40026e-07	ILC	Frmd4b
1.04778e-11	0.369656	0.171	0.077	1.41429e-07	ILC	Mxd1
1.05079e-11	0.306621	0.202	0.095	1.41836e-07	ILC	Srsf9
1.11527e-11	0.259753	0.183	0.082	1.50539e-07	ILC	Kdm1a
1.22154e-11	0.380388	0.618	0.425	1.64883e-07	ILC	Ybx1
1.5895e-11	0.370467	0.793	0.617	2.14551e-07	ILC	Dusp1
1.84696e-11	0.359016	0.587	0.396	2.49302e-07	ILC	AY036118
1.86547e-11	0.298035	0.14	0.058	2.51801e-07	ILC	Ier5l
1.94406e-11	0.332528	0.292	0.156	2.62409e-07	ILC	Dennd5a
1.98191e-11	0.279037	0.252	0.129	2.67519e-07	ILC	Il18rap
2.00978e-11	0.276637	0.133	0.053	2.7128e-07	ILC	Mvb12b
2.02555e-11	0.345153	0.219	0.108	2.73409e-07	ILC	Dgat1
2.56672e-11	0.331357	0.166	0.074	3.46456e-07	ILC	Cx3cr1
2.84773e-11	0.30734	0.42	0.252	3.84386e-07	ILC	Ppp3ca
3.73971e-11	0.304847	0.214	0.105	5.04786e-07	ILC	Elk3
3.74015e-11	0.410207	0.561	0.386	5.04845e-07	ILC	Pnrc1
3.83053e-11	0.402892	0.392	0.239	5.17045e-07	ILC	Nfkbiz
3.88138e-11	0.315803	0.264	0.138	5.23909e-07	ILC	Ubash3b
4.92476e-11	0.327982	0.15	0.065	6.64744e-07	ILC	Pdgfb
5.49494e-11	0.351152	0.221	0.112	7.41707e-07	ILC	Fkbp5
6.83965e-11	0.369941	0.126	0.051	9.23216e-07	ILC	Egr2
6.93148e-11	0.359593	0.154	0.068	9.35611e-07	ILC	Lpin1
9.17381e-11	0.502738	0.162	0.074	1.23828e-06	ILC	Tnfsf9
1.06708e-10	0.360839	0.124	0.05	1.44034e-06	ILC	Ptprs
1.08813e-10	0.326693	0.42	0.255	1.46875e-06	ILC	Ier5
1.14008e-10	0.277488	0.223	0.113	1.53888e-06	ILC	Ptger4
1.16745e-10	0.412486	0.442	0.284	1.57582e-06	ILC	Smad7
1.17518e-10	0.259693	0.145	0.062	1.58626e-06	ILC	Dexi
1.17523e-10	0.366746	0.15	0.066	1.58632e-06	ILC	Ipmk
1.32002e-10	0.287721	0.119	0.047	1.78176e-06	ILC	Mir155hg
1.59802e-10	0.29034	0.378	0.223	2.15701e-06	ILC	Grb2
1.68554e-10	0.306476	0.387	0.233	2.27515e-06	ILC	Rtf1
1.93925e-10	0.256546	0.109	0.042	2.6176e-06	ILC	Ube2e3
1.97389e-10	0.364732	0.276	0.152	2.66436e-06	ILC	Elovl5
2.54664e-10	0.276609	0.135	0.058	3.43746e-06	ILC	Cyth3
3.35962e-10	0.336719	0.257	0.141	4.53481e-06	ILC	Rab21
3.93565e-10	0.252445	0.38	0.221	5.31234e-06	ILC	Zcchc11
4.03729e-10	0.325525	0.361	0.216	5.44953e-06	ILC	Selenot
4.38087e-10	0.279167	0.162	0.075	5.9133e-06	ILC	Akirin2
6.02187e-10	0.294357	0.295	0.167	8.12833e-06	ILC	Per1
6.47661e-10	0.321562	0.268	0.149	8.74213e-06	ILC	Adipor2
6.56293e-10	0.331065	0.758	0.603	8.85865e-06	ILC	Aldoa
6.85387e-10	0.329387	0.166	0.079	9.25135e-06	ILC	Hspa4l
7.17142e-10	0.255071	0.173	0.083	9.67999e-06	ILC	Herpud2
7.4902e-10	0.277617	0.28	0.156	1.01103e-05	ILC	Cdv3
7.49209e-10	0.30206	0.268	0.149	1.01128e-05	ILC	Skp1a
8.49194e-10	0.294233	0.166	0.079	1.14624e-05	ILC	Paxbp1
8.53804e-10	0.310597	0.238	0.128	1.15246e-05	ILC	Tgif1
9.74656e-10	0.26555	0.361	0.215	1.31559e-05	ILC	Arglu1
1.09924e-09	0.288484	0.145	0.065	1.48376e-05	ILC	Stx11
1.10331e-09	0.381143	0.211	0.111	1.48925e-05	ILC	Nmt2
1.14657e-09	0.250298	0.181	0.087	1.54764e-05	ILC	Trrap
1.19487e-09	0.285256	0.461	0.293	1.61284e-05	ILC	Stk24
1.36573e-09	0.278836	0.119	0.049	1.84346e-05	ILC	Lrp6
1.48485e-09	0.29152	0.734	0.578	2.00425e-05	ILC	Gnas
1.5962e-09	0.257134	0.304	0.174	2.15455e-05	ILC	Tmem160
1.63332e-09	0.357638	0.147	0.068	2.20466e-05	ILC	Gadd45g
1.7467e-09	0.455075	0.223	0.121	2.3577e-05	ILC	Kcnq1ot1
1.87519e-09	0.262278	0.216	0.112	2.53114e-05	ILC	Chic2
2.20568e-09	0.255105	0.159	0.075	2.97723e-05	ILC	Orc4
2.27054e-09	0.303414	0.268	0.151	3.06478e-05	ILC	Pten
2.476e-09	0.277259	0.323	0.19	3.3421e-05	ILC	Hnrnpa0
2.49316e-09	0.285571	0.423	0.265	3.36527e-05	ILC	Apobec3
2.54669e-09	0.310668	0.572	0.387	3.43752e-05	ILC	Cdc37
2.73779e-09	0.347846	0.247	0.137	3.69547e-05	ILC	Klf9
2.82857e-09	0.284049	0.223	0.119	3.81801e-05	ILC	Coro1c
3.06062e-09	0.267757	0.311	0.182	4.13123e-05	ILC	Birc2
3.09322e-09	0.293595	0.551	0.384	4.17522e-05	ILC	Tob2
3.19476e-09	0.295361	0.133	0.059	4.31228e-05	ILC	Trio
3.31788e-09	0.273848	0.28	0.158	4.47847e-05	ILC	Mif4gd
3.3911e-09	0.303524	0.242	0.134	4.5773e-05	ILC	Man1a
3.41077e-09	0.31169	0.589	0.407	4.60386e-05	ILC	Ptp4a2
3.47324e-09	0.315331	0.285	0.166	4.68818e-05	ILC	Zc3h12a
3.50007e-09	0.279524	0.171	0.084	4.72439e-05	ILC	Gm2000
4.02125e-09	0.256418	0.233	0.125	5.42788e-05	ILC	Elk4
4.2473e-09	0.279401	0.112	0.047	5.73301e-05	ILC	Etfdh
4.35708e-09	0.327223	0.397	0.258	5.88118e-05	ILC	Zbtb20
4.59647e-09	0.351591	0.171	0.086	6.20432e-05	ILC	Nfil3
5.13695e-09	0.449131	0.373	0.238	6.93385e-05	ILC	Ero1l
5.24306e-09	0.350636	0.375	0.24	7.07708e-05	ILC	Myadm
5.43371e-09	0.282778	0.185	0.094	7.33442e-05	ILC	Kdm5b
5.4869e-09	0.345641	0.409	0.263	7.40622e-05	ILC	Csrnp1
6.60273e-09	0.319873	0.537	0.369	8.91236e-05	ILC	Fnbp1
7.1272e-09	0.408504	0.318	0.192	9.62029e-05	ILC	Spty2d1
1.02387e-08	0.264109	0.112	0.048	0.000138202	ILC	Maff
1.03623e-08	0.29845	0.257	0.147	0.00013987	ILC	Psmb7
1.09327e-08	0.27848	0.392	0.248	0.000147569	ILC	Pitpnc1
1.1326e-08	0.264731	0.183	0.094	0.000152879	ILC	Dnmt3a
1.22468e-08	0.300017	0.556	0.389	0.000165308	ILC	Kdm6b
1.69271e-08	0.29518	0.204	0.109	0.000228482	ILC	Kat6b
1.72872e-08	0.252273	0.204	0.109	0.000233342	ILC	Ankrd13a
1.96832e-08	0.356869	0.347	0.223	0.000265684	ILC	Cdkn1a
2.33083e-08	0.255892	0.337	0.209	0.000314616	ILC	Zfand6
2.4605e-08	0.261712	0.302	0.18	0.000332118	ILC	Eif3d
2.47477e-08	0.255851	0.119	0.053	0.000334045	ILC	Tpd52
2.68882e-08	0.343605	0.333	0.21	0.000362938	ILC	Socs1
2.76739e-08	0.300616	0.23	0.131	0.000373542	ILC	Nudt4
3.10389e-08	0.286517	0.114	0.051	0.000418964	ILC	Il10ra
3.18017e-08	0.254787	0.575	0.402	0.000429259	ILC	Slc38a1
3.65561e-08	0.295882	0.29	0.175	0.000493434	ILC	Gatad2b
5.4771e-08	0.273072	0.314	0.193	0.000739298	ILC	Sqstm1
5.57316e-08	0.296259	0.366	0.235	0.000752265	ILC	Tgfbr2
9.80732e-08	0.257682	0.238	0.137	0.00132379	ILC	Ttc14
1.18722e-07	0.348004	0.29	0.18	0.00160251	ILC	Nabp1
1.3772e-07	0.284297	0.658	0.494	0.00185894	ILC	Eef1g
1.49574e-07	0.472451	0.694	0.577	0.00201895	ILC	Ltb
1.52826e-07	0.268332	0.254	0.15	0.00206285	ILC	Glg1
1.58356e-07	0.264995	0.195	0.108	0.0021375	ILC	Rin3
1.62901e-07	0.378991	0.299	0.19	0.00219883	ILC	Gm26802
1.70561e-07	0.261936	0.266	0.159	0.00230224	ILC	Phlda1
2.03015e-07	0.292029	0.475	0.328	0.0027403	ILC	Cish
2.39358e-07	0.279651	0.247	0.147	0.00323085	ILC	Kif13b
2.60039e-07	0.326952	0.615	0.47	0.00351001	ILC	Neat1
2.73777e-07	0.265634	0.131	0.065	0.00369544	ILC	Zfp703
4.0425e-07	0.252775	0.119	0.057	0.00545657	ILC	Ramp3
4.42458e-07	0.453308	0.181	0.099	0.0059723	ILC	H2-Eb1
5.0393e-07	0.319094	0.665	0.501	0.00680205	ILC	Cd82
5.07381e-07	0.251143	0.779	0.614	0.00684862	ILC	Id2
1.08968e-06	0.315388	0.47	0.339	0.0147085	ILC	Fam107b
1.09071e-06	0.256396	0.314	0.2	0.0147224	ILC	Gramd1a
1.09712e-06	0.281526	0.504	0.36	0.014809	ILC	Cers4
1.273e-06	0.272245	0.128	0.066	0.017183	ILC	Slc5a3
1.33568e-06	0.256508	0.195	0.113	0.0180291	ILC	Fbxo33
1.58202e-06	0.25176	0.58	0.414	0.0213542	ILC	Traf1
1.88119e-06	0.27705	0.515	0.371	0.0253923	ILC	Itk
3.71345e-06	0.251562	0.145	0.079	0.0501242	ILC	Tesk1
4.14443e-06	0.324602	0.743	0.633	0.0559415	ILC	Myl12a
8.29211e-06	0.375192	0.202	0.125	0.111927	ILC	Gm14718
1.38932e-05	0.373251	0.302	0.206	0.18753	ILC	Atf3
1.91898e-05	0.391353	0.454	0.353	0.259024	ILC	Odc1
1.98061e-05	0.266322	0.328	0.224	0.267342	ILC	Rara
2.62525e-05	0.252603	0.468	0.341	0.354356	ILC	Cdc42ep3
4.84321e-05	0.329072	0.154	0.094	0.653736	ILC	Tapbpl
0.000100402	0.261392	0.648	0.516	1	ILC	Cotl1
0.000146745	0.323905	0.116	0.067	1	ILC	Sfn
0	3.64793	0.852	0.014	0	CD8+ T	Cd8a
0	3.47037	0.852	0.023	0	CD8+ T	Cd8b1
1.3259e-195	2.04922	0.955	0.318	1.7897e-191	CD8+ T	Nkg7
1.84469e-191	2.27219	0.339	0.029	2.48997e-187	CD8+ T	Ccl4
1.27432e-142	2.69838	0.585	0.135	1.72007e-138	CD8+ T	Ccl5
5.2547e-108	1.57243	0.55	0.141	7.09279e-104	CD8+ T	Ifng
3.12431e-94	1.12728	0.849	0.342	4.2172e-90	CD8+ T	Ctsw
1.18669e-91	1.29167	0.46	0.111	1.6018e-87	CD8+ T	Klrd1
1.05963e-76	1.26951	0.802	0.385	1.43029e-72	CD8+ T	Ms4a4b
7.62289e-74	1.37622	0.726	0.35	1.02894e-69	CD8+ T	Lgals3
1.95707e-52	1.2591	0.791	0.448	2.64165e-48	CD8+ T	Ctla2a
3.66282e-51	0.944916	0.236	0.052	4.94408e-47	CD8+ T	Slamf7
1.33744e-46	0.896456	0.309	0.088	1.80528e-42	CD8+ T	Themis
6.6987e-42	0.833514	0.869	0.614	9.0419e-38	CD8+ T	H2-Q7
7.89544e-41	0.904681	0.618	0.298	1.06573e-36	CD8+ T	Cd7
1.66896e-40	0.840153	0.176	0.037	2.25276e-36	CD8+ T	Gramd3
3.2903e-35	0.78261	0.781	0.505	4.44125e-31	CD8+ T	AW112010
5.69755e-33	1.46962	0.136	0.028	7.69055e-29	CD8+ T	Ifitm2
1.90013e-32	0.784736	0.234	0.071	2.5648e-28	CD8+ T	Cx3cr1
1.01947e-31	0.755671	0.339	0.129	1.37608e-27	CD8+ T	Cxcr3
2.5502e-31	0.702437	0.246	0.078	3.44226e-27	CD8+ T	Cd160
2.63697e-30	0.70993	0.191	0.053	3.55938e-26	CD8+ T	Prf1
4.7375e-30	0.83581	0.372	0.157	6.39468e-26	CD8+ T	Epsti1
9.42305e-30	0.764867	0.49	0.235	1.27192e-25	CD8+ T	Trat1
6.00269e-29	0.866906	0.641	0.396	8.10243e-25	CD8+ T	Klrk1
5.6796e-28	0.572036	0.146	0.035	7.66632e-24	CD8+ T	Fasl
9.3723e-28	0.448974	0.106	0.02	1.26507e-23	CD8+ T	Prkcb
1.08789e-27	0.714564	0.362	0.156	1.46843e-23	CD8+ T	Litaf
4.81802e-27	0.673034	0.678	0.409	6.50336e-23	CD8+ T	Lck
5.07095e-27	0.619909	0.889	0.686	6.84477e-23	CD8+ T	Trbc2
5.59077e-25	0.627271	0.774	0.523	7.54642e-21	CD8+ T	Ctsd
1.59326e-24	0.832367	0.279	0.112	2.15058e-20	CD8+ T	Itga1
3.93473e-24	1.08893	0.289	0.113	5.31111e-20	CD8+ T	Xcl1
5.19716e-24	0.589519	0.178	0.055	7.01513e-20	CD8+ T	Padi2
1.68392e-23	0.727621	0.359	0.168	2.27296e-19	CD8+ T	Pag1
6.4481e-22	0.598141	0.196	0.067	8.70365e-18	CD8+ T	Cdh1
8.5873e-22	0.561341	0.148	0.043	1.15911e-17	CD8+ T	Plcxd2
7.47638e-21	0.627872	0.106	0.025	1.00916e-16	CD8+ T	Crtam
1.83928e-20	0.690443	0.399	0.206	2.48266e-16	CD8+ T	Ms4a6b
7.11461e-20	0.714623	0.405	0.217	9.6033e-16	CD8+ T	Dnajc15
1.526e-19	0.503858	0.791	0.539	2.05979e-15	CD8+ T	Cd2
1.78903e-19	0.686284	0.588	0.38	2.41484e-15	CD8+ T	Ptpn22
1.00699e-18	0.677678	0.146	0.045	1.35924e-14	CD8+ T	Ly6c2
1.89143e-18	0.456173	0.736	0.492	2.55305e-14	CD8+ T	Trac
3.9248e-18	0.613481	0.372	0.195	5.2977e-14	CD8+ T	Cd27
3.35457e-17	0.542964	0.271	0.125	4.528e-13	CD8+ T	Atp8b4
6.50626e-17	0.488982	0.95	0.832	8.78215e-13	CD8+ T	Cd3g
7.30882e-17	0.29681	0.995	0.961	9.86545e-13	CD8+ T	H2-K1
4.60515e-16	0.570684	0.5	0.311	6.21604e-12	CD8+ T	Zyx
7.42127e-16	0.357935	0.113	0.034	1.00172e-11	CD8+ T	Smpd5
6.16936e-15	0.618704	0.123	0.041	8.3274e-11	CD8+ T	Gimap6
6.6315e-15	0.4198	0.131	0.044	8.9512e-11	CD8+ T	Gm2682
7.61531e-15	0.475884	0.796	0.646	1.02791e-10	CD8+ T	Hcst
1.49755e-14	0.445704	0.884	0.73	2.0214e-10	CD8+ T	Cd3d
6.03711e-14	0.541287	0.211	0.096	8.1489e-10	CD8+ T	Qpct
1.06423e-13	0.257979	0.992	0.952	1.4365e-09	CD8+ T	B2m
1.72704e-13	0.479724	0.719	0.545	2.33116e-09	CD8+ T	Saraf
1.72767e-13	0.544151	0.628	0.468	2.332e-09	CD8+ T	Itgae
3.49389e-13	0.493769	0.377	0.214	4.71605e-09	CD8+ T	Cd6
4.7163e-13	0.542389	0.234	0.116	6.36606e-09	CD8+ T	Sytl3
4.76444e-13	0.529232	0.43	0.271	6.43104e-09	CD8+ T	Runx3
1.1808e-12	0.382889	0.864	0.773	1.59385e-08	CD8+ T	Rac2
1.59825e-12	0.492207	0.467	0.309	2.15731e-08	CD8+ T	Arl4c
1.69698e-12	0.643945	0.307	0.172	2.29058e-08	CD8+ T	Sema6d
3.17542e-12	0.486398	0.41	0.255	4.28619e-08	CD8+ T	Pde7a
1.57121e-11	0.254104	0.992	0.975	2.12082e-07	CD8+ T	Rpl9
2.97671e-11	0.439007	0.307	0.174	4.01796e-07	CD8+ T	Efhd2
3.03837e-11	0.317993	0.103	0.036	4.1012e-07	CD8+ T	Itsn1
5.39668e-11	0.260442	0.982	0.965	7.28443e-07	CD8+ T	Cd52
5.64938e-11	0.38017	0.101	0.036	7.62553e-07	CD8+ T	Ptger3
1.02033e-10	0.401084	0.211	0.106	1.37724e-06	CD8+ T	Fam204a
1.641e-10	0.507184	0.407	0.27	2.21503e-06	CD8+ T	AU020206
1.77348e-10	0.444646	0.437	0.283	2.39384e-06	CD8+ T	Grap2
1.89857e-10	0.602147	0.389	0.25	2.56269e-06	CD8+ T	Cst7
2.43331e-10	0.477487	0.221	0.116	3.28448e-06	CD8+ T	Il21r
2.72032e-10	0.382721	0.656	0.497	3.67189e-06	CD8+ T	Dennd4a
2.78661e-10	0.390927	0.146	0.064	3.76136e-06	CD8+ T	Fam78a
3.24082e-10	0.413414	0.103	0.038	4.37445e-06	CD8+ T	Gm8369
3.47738e-10	0.526762	0.121	0.05	4.69377e-06	CD8+ T	Styk1
4.60158e-10	0.483376	0.317	0.197	6.21122e-06	CD8+ T	Fyn
4.86332e-10	0.473006	0.193	0.099	6.56451e-06	CD8+ T	Gpr171
7.05841e-10	0.33287	0.668	0.484	9.52745e-06	CD8+ T	Fyb
9.2793e-10	0.449385	0.729	0.582	1.25252e-05	CD8+ T	Cd3e
9.29694e-10	0.388596	0.467	0.315	1.2549e-05	CD8+ T	Neurl3
1.81423e-09	0.423895	0.719	0.585	2.44885e-05	CD8+ T	Zfp36l2
2.25154e-09	0.498729	0.425	0.297	3.03913e-05	CD8+ T	H2-Q6
2.66639e-09	0.391034	0.163	0.079	3.5991e-05	CD8+ T	Tbx21
2.96943e-09	0.524801	0.211	0.116	4.00813e-05	CD8+ T	Tm6sf1
4.54348e-09	0.292119	0.136	0.06	6.13279e-05	CD8+ T	Gpr55
6.05535e-09	0.317627	0.505	0.346	8.17351e-05	CD8+ T	Il2rb
6.50817e-09	0.409462	0.412	0.28	8.78473e-05	CD8+ T	B4galnt1
7.16283e-09	0.317401	0.859	0.794	9.66838e-05	CD8+ T	Ptprc
1.59299e-08	0.437462	0.357	0.234	0.000215021	CD8+ T	Gstp3
1.64643e-08	0.324914	0.101	0.041	0.000222235	CD8+ T	Luzp1
1.77951e-08	0.338187	0.492	0.356	0.000240199	CD8+ T	Rgs1
1.97945e-08	0.32381	0.56	0.41	0.000267186	CD8+ T	Cd28
2.31227e-08	0.341885	0.168	0.085	0.00031211	CD8+ T	Nlrc5
2.9038e-08	0.436773	0.186	0.1	0.000391955	CD8+ T	Sgk1
3.81783e-08	0.364628	0.352	0.232	0.000515331	CD8+ T	Psmb9
4.00915e-08	0.290231	0.849	0.744	0.000541155	CD8+ T	Thy1
5.13957e-08	0.523182	0.281	0.177	0.000693739	CD8+ T	Ptpn6
6.31086e-08	0.325077	0.593	0.448	0.00085184	CD8+ T	Ostf1
7.44503e-08	0.356768	0.367	0.243	0.00100493	CD8+ T	H2-T22
8.30187e-08	0.430771	0.206	0.117	0.00112059	CD8+ T	Dusp6
9.52821e-08	0.282714	0.111	0.049	0.00128612	CD8+ T	Ubash3a
1.12897e-07	0.528293	0.281	0.179	0.00152388	CD8+ T	Nr4a2
1.29923e-07	0.331462	0.126	0.06	0.0017537	CD8+ T	B4galt5
1.33744e-07	0.354876	0.171	0.092	0.00180528	CD8+ T	Mta3
1.38415e-07	0.304148	0.204	0.113	0.00186833	CD8+ T	Adam19
1.43077e-07	0.292321	0.817	0.728	0.00193125	CD8+ T	Atp5h
1.63894e-07	0.357389	0.407	0.286	0.00221224	CD8+ T	Smad7
1.66494e-07	0.323789	0.146	0.074	0.00224733	CD8+ T	Aim2
1.90029e-07	0.38095	0.357	0.241	0.00256501	CD8+ T	Med10
4.03599e-07	0.317163	0.103	0.047	0.00544778	CD8+ T	Gimap9
4.64862e-07	0.304031	0.116	0.055	0.0062747	CD8+ T	Dse
6.50791e-07	0.394259	0.387	0.275	0.00878438	CD8+ T	Xrn2
8.20997e-07	0.352746	0.299	0.201	0.0110818	CD8+ T	Gramd1a
8.25682e-07	0.362184	0.289	0.191	0.0111451	CD8+ T	Npm3
1.00574e-06	0.373556	0.513	0.392	0.0135755	CD8+ T	Dock10
1.13816e-06	0.349824	0.113	0.056	0.0153628	CD8+ T	Pygl
1.31694e-06	0.351078	0.173	0.099	0.0177761	CD8+ T	Gtf2i
1.38445e-06	0.345813	0.558	0.446	0.0186873	CD8+ T	Abracl
1.39527e-06	0.486715	0.111	0.054	0.0188333	CD8+ T	Klrc2
1.45211e-06	0.469639	0.276	0.185	0.0196006	CD8+ T	Bcl2
2.4225e-06	0.335398	0.606	0.49	0.0326989	CD8+ T	Clta
2.81275e-06	0.281772	0.131	0.068	0.0379665	CD8+ T	Zfp318
2.99386e-06	0.27863	0.239	0.15	0.0404112	CD8+ T	Adcy7
3.05426e-06	0.299567	0.392	0.276	0.0412264	CD8+ T	Rhoh
3.20199e-06	0.426336	0.108	0.054	0.0432204	CD8+ T	Gimap3
4.08492e-06	0.294276	0.106	0.052	0.0551382	CD8+ T	Ggct
4.71372e-06	0.299454	0.286	0.192	0.0636257	CD8+ T	Sorl1
4.77061e-06	0.283697	0.731	0.617	0.0643937	CD8+ T	Id2
5.44316e-06	0.291503	0.176	0.104	0.0734718	CD8+ T	Ss18
6.01623e-06	0.272488	0.158	0.09	0.0812071	CD8+ T	Gm5547
6.62563e-06	0.386323	0.181	0.111	0.0894328	CD8+ T	Tnfsf10
7.16138e-06	0.342275	0.224	0.143	0.0966643	CD8+ T	Rnf138
7.28893e-06	0.513923	0.294	0.208	0.098386	CD8+ T	Dusp2
8.32629e-06	0.278851	0.766	0.669	0.112388	CD8+ T	Btg2
8.52106e-06	0.332049	0.611	0.516	0.115017	CD8+ T	Jpt1
8.79929e-06	0.336058	0.168	0.099	0.118773	CD8+ T	Nmi
9.10557e-06	0.271841	0.141	0.078	0.122907	CD8+ T	Ifnar2
1.02632e-05	0.264164	0.106	0.054	0.138533	CD8+ T	Casp3
1.41771e-05	0.339215	0.261	0.176	0.191362	CD8+ T	Fgl2
1.4197e-05	0.343372	0.369	0.271	0.191631	CD8+ T	Vgll4
1.53462e-05	0.318774	0.229	0.148	0.207143	CD8+ T	Kif13b
1.72206e-05	0.311792	0.136	0.077	0.232443	CD8+ T	Gm17018
1.88045e-05	0.319867	0.302	0.213	0.253823	CD8+ T	Wipf1
1.96384e-05	0.27133	0.548	0.437	0.265079	CD8+ T	Gng2
2.05099e-05	0.302976	0.274	0.186	0.276842	CD8+ T	Ntan1
2.12085e-05	0.306592	0.106	0.056	0.286273	CD8+ T	Lrmp
2.20043e-05	0.254182	0.354	0.252	0.297014	CD8+ T	Egr1
2.29228e-05	0.270512	0.116	0.062	0.309411	CD8+ T	Zdhhc3
3.95313e-05	0.332774	0.176	0.111	0.533594	CD8+ T	Ifi47
4.30233e-05	0.267585	0.166	0.101	0.580728	CD8+ T	Gimap1
4.51389e-05	0.32737	0.314	0.23	0.609285	CD8+ T	Rbpj
4.60367e-05	0.276542	0.234	0.155	0.621403	CD8+ T	Ebpl
4.77534e-05	0.255632	0.116	0.063	0.644575	CD8+ T	Lamb3
4.79703e-05	0.275611	0.216	0.142	0.647503	CD8+ T	Runx2
4.87278e-05	0.295865	0.271	0.189	0.657728	CD8+ T	Arid5a
4.91097e-05	0.301443	0.389	0.294	0.662883	CD8+ T	Cap1
6.21238e-05	0.365906	0.226	0.154	0.838547	CD8+ T	Map2k3
6.37386e-05	0.294093	0.241	0.166	0.860343	CD8+ T	Slc20a1
7.50713e-05	0.287121	0.123	0.071	1	CD8+ T	Rabggtb
7.67731e-05	0.292682	0.312	0.224	1	CD8+ T	Slfn2
7.98818e-05	0.266588	0.193	0.126	1	CD8+ T	Ifnar1
8.42209e-05	0.263084	0.123	0.071	1	CD8+ T	Armc1
8.92846e-05	0.331547	0.585	0.52	1	CD8+ T	Cotl1
9.78477e-05	0.281529	0.153	0.094	1	CD8+ T	Tapbpl
0.000113496	0.275999	0.133	0.079	1	CD8+ T	Clcf1
0.000116097	0.326869	0.271	0.195	1	CD8+ T	Ccdc107
0.000119234	0.261684	0.198	0.131	1	CD8+ T	Flt3l
0.000120642	0.256457	0.136	0.081	1	CD8+ T	Nfrkb
0.000127145	0.258102	0.568	0.472	1	CD8+ T	Txn1
0.000131157	0.318572	0.528	0.443	1	CD8+ T	Arl6ip5
0.000149734	0.266102	0.696	0.594	1	CD8+ T	Sumo2
0.000162729	0.258765	0.367	0.278	1	CD8+ T	Lnpep
0.00016374	0.363199	0.274	0.198	1	CD8+ T	Bst2
0.000163905	0.360073	0.123	0.073	1	CD8+ T	Isg15
0.000164819	0.25392	0.291	0.207	1	CD8+ T	Snhg12
0.000174072	0.282759	0.141	0.086	1	CD8+ T	Hsph1
0.000196158	0.40584	0.173	0.112	1	CD8+ T	Il2
0.000202601	0.306264	0.314	0.235	1	CD8+ T	H2-Q4
0.000217525	0.284147	0.136	0.084	1	CD8+ T	D030056L22Rik
0.000229626	0.281701	0.201	0.136	1	CD8+ T	Cops4
0.000246992	0.271524	0.294	0.216	1	CD8+ T	Sh2d2a
0.000267432	0.289177	0.256	0.185	1	CD8+ T	Cct3
0.000272166	0.290345	0.364	0.284	1	CD8+ T	Sp100
0.00028098	0.263954	0.364	0.28	1	CD8+ T	Ssh2
0.000287938	0.269476	0.108	0.063	1	CD8+ T	Golim4
0.000291428	0.331032	0.648	0.587	1	CD8+ T	Stk17b
0.000312408	0.30082	0.249	0.18	1	CD8+ T	Iqgap2
0.000407003	0.295425	0.244	0.175	1	CD8+ T	Itgb1
0.000467334	0.263263	0.121	0.074	1	CD8+ T	Ldlrad4
0.000521085	0.296504	0.377	0.302	1	CD8+ T	Ablim1
0.000538839	0.25889	0.266	0.196	1	CD8+ T	Evl
0.000582794	0.276276	0.309	0.233	1	CD8+ T	Tap1
0.000599066	0.286513	0.329	0.25	1	CD8+ T	Glipr2
0.000676695	0.261645	0.173	0.117	1	CD8+ T	Abr
0.000793726	0.254628	0.141	0.091	1	CD8+ T	Rptor
0.000805755	0.254223	0.113	0.069	1	CD8+ T	Med12
0.000969703	0.272959	0.193	0.137	1	CD8+ T	Abhd2
0.00105246	0.288685	0.133	0.086	1	CD8+ T	Mns1
0.00106571	0.267353	0.171	0.118	1	CD8+ T	Pip5k1a
0.00127166	0.255282	0.324	0.254	1	CD8+ T	Bin2
0.00131817	0.261862	0.146	0.098	1	CD8+ T	Tmem126a
0.00186807	0.276711	0.455	0.382	1	CD8+ T	Cd48
0.00208931	0.301056	0.229	0.171	1	CD8+ T	Mrpl30
0.00295967	0.278537	0.158	0.11	1	CD8+ T	Egr3
0.00303979	0.250602	0.219	0.163	1	CD8+ T	Rassf2
0.00427963	0.250664	0.442	0.376	1	CD8+ T	Itk
0.00436382	0.260906	0.158	0.114	1	CD8+ T	Atp6v0a2
0.00463985	0.262303	0.176	0.129	1	CD8+ T	Ndufa9
0.00584556	0.260303	0.236	0.183	1	CD8+ T	Nabp1
0	4.39638	0.943	0.069	0	Proliferating T	Stmn1
0	2.96689	0.701	0.028	0	Proliferating T	Mki67
0	2.85747	0.678	0.006	0	Proliferating T	Pclaf
0	2.8244	0.678	0.049	0	Proliferating T	Top2a
0	2.48358	0.481	0.003	0	Proliferating T	Ube2c
0	2.4753	0.61	0.001	0	Proliferating T	Birc5
0	2.31171	0.439	0.004	0	Proliferating T	Cenpf
0	2.18916	0.39	0.004	0	Proliferating T	Hist1h1b
0	2.03712	0.504	0.012	0	Proliferating T	Rrm2
0	1.95742	0.629	0.017	0	Proliferating T	Cks1b
0	1.8029	0.481	0.024	0	Proliferating T	Prc1
0	1.78086	0.5	0.007	0	Proliferating T	Cdca8
0	1.75972	0.432	0.003	0	Proliferating T	Nusap1
0	1.75359	0.595	0.032	0	Proliferating T	Lig1
0	1.72612	0.508	0.005	0	Proliferating T	Spc24
0	1.65364	0.417	0.002	0	Proliferating T	Cdca3
0	1.57978	0.402	0.003	0	Proliferating T	Ccnb2
0	1.4733	0.413	0.004	0	Proliferating T	Tpx2
0	1.44762	0.439	0.006	0	Proliferating T	Cdk1
0	1.43284	0.424	0.016	0	Proliferating T	Clspn
0	1.43002	0.386	0.001	0	Proliferating T	Hmmr
0	1.42828	0.451	0.012	0	Proliferating T	Asf1b
0	1.37826	0.292	0.003	0	Proliferating T	Hist1h2ae
0	1.37814	0.379	0.005	0	Proliferating T	Kif11
0	1.27116	0.371	0.001	0	Proliferating T	Ccna2
0	1.24377	0.295	0.005	0	Proliferating T	Aspm
0	1.20612	0.303	0.004	0	Proliferating T	Knl1
0	1.152	0.322	0.002	0	Proliferating T	Cenpm
0	1.14656	0.265	0	0	Proliferating T	Esco2
0	1.13662	0.364	0.006	0	Proliferating T	Tacc3
0	1.12861	0.333	0.008	0	Proliferating T	Cit
0	1.08372	0.348	0.008	0	Proliferating T	Ncapg2
0	1.07542	0.265	0.004	0	Proliferating T	Cdc20
0	1.07122	0.299	0.004	0	Proliferating T	Cenpe
0	0.993415	0.28	0.002	0	Proliferating T	Kif22
0	0.972679	0.295	0.002	0	Proliferating T	Rad51
0	0.972053	0.258	0	0	Proliferating T	Pimreg
0	0.938637	0.277	0.002	0	Proliferating T	Spc25
0	0.867232	0.246	0.003	0	Proliferating T	Ncapg
0	0.85777	0.246	0	0	Proliferating T	Pbk
0	0.847029	0.227	0.001	0	Proliferating T	Kif4
0	0.842005	0.239	0.002	0	Proliferating T	Mxd3
0	0.825783	0.223	0.001	0	Proliferating T	Ckap2l
0	0.808852	0.223	0.001	0	Proliferating T	Nuf2
0	0.808556	0.242	0.002	0	Proliferating T	Rad51ap1
0	0.722183	0.22	0.001	0	Proliferating T	Aurkb
0	0.703305	0.189	0	0	Proliferating T	Bub1
2.86402e-307	1.21127	0.364	0.012	3.86585e-303	Proliferating T	Tk1
2.19697e-306	0.699582	0.216	0.002	2.96547e-302	Proliferating T	Bub1b
1.03185e-299	1.61455	0.5	0.028	1.3928e-295	Proliferating T	Tyms
2.04764e-299	1.22917	0.386	0.014	2.76391e-295	Proliferating T	Uhrf1
3.84602e-296	0.606551	0.182	0	5.19136e-292	Proliferating T	Ska1
2.05723e-293	0.787968	0.208	0.002	2.77685e-289	Proliferating T	Cdkn3
1.25654e-281	1.04752	0.295	0.007	1.69608e-277	Proliferating T	Kif15
7.62533e-276	0.635399	0.189	0.001	1.02927e-271	Proliferating T	Sgo2a
1.57389e-272	2.07152	0.663	0.063	2.12443e-268	Proliferating T	Smc2
2.18382e-263	1.22739	0.36	0.015	2.94773e-259	Proliferating T	Ncapd2
3.58184e-261	0.648633	0.197	0.002	4.83476e-257	Proliferating T	Spag5
2.027e-259	0.823397	0.288	0.008	2.73605e-255	Proliferating T	Mad2l1
5.11428e-251	0.957078	0.295	0.009	6.90326e-247	Proliferating T	Knstrn
5.68763e-251	0.541544	0.159	0.001	7.67716e-247	Proliferating T	Depdc1a
3.05857e-250	0.528443	0.144	0	4.12846e-246	Proliferating T	Kif2c
5.21873e-250	0.450074	0.148	0	7.04424e-246	Proliferating T	Espl1
6.51323e-249	0.735992	0.189	0.002	8.79156e-245	Proliferating T	Neil3
6.20996e-247	0.922849	0.246	0.005	8.38221e-243	Proliferating T	Fbxo5
6.94653e-244	0.518095	0.17	0.001	9.37643e-240	Proliferating T	Melk
3.36243e-243	1.08488	0.398	0.021	4.53861e-239	Proliferating T	Cenpw
1.0076e-234	0.616246	0.159	0.001	1.36006e-230	Proliferating T	Cenpp
2.49164e-232	0.749708	0.223	0.005	3.36321e-228	Proliferating T	Shcbp1
1.64464e-231	0.630999	0.148	0.001	2.21993e-227	Proliferating T	Hist1h2ap
9.22265e-231	0.6668	0.186	0.002	1.24487e-226	Proliferating T	Mis18bp1
1.63593e-228	0.550058	0.167	0.001	2.20818e-224	Proliferating T	Brip1
3.26165e-228	1.38451	0.5	0.039	4.40258e-224	Proliferating T	Mcm7
5.06948e-228	1.49069	0.504	0.041	6.84279e-224	Proliferating T	Mcm3
1.0248e-225	1.26608	0.417	0.026	1.38328e-221	Proliferating T	Mcm5
4.02297e-225	0.475134	0.144	0.001	5.43021e-221	Proliferating T	Cep55
2.56707e-221	0.568831	0.182	0.002	3.46502e-217	Proliferating T	Cenph
8.73321e-220	1.5146	0.576	0.056	1.17881e-215	Proliferating T	Gmnn
4.30256e-213	0.450533	0.14	0.001	5.8076e-209	Proliferating T	Cdca5
1.72125e-212	0.592203	0.193	0.003	2.32335e-208	Proliferating T	Cenpk
1.20162e-211	0.508559	0.178	0.003	1.62195e-207	Proliferating T	Cdc45
1.03459e-210	0.414009	0.125	0	1.39648e-206	Proliferating T	Nek2
2.90074e-208	1.0351	0.288	0.012	3.91542e-204	Proliferating T	Dtl
1.77264e-207	0.672752	0.205	0.004	2.39271e-203	Proliferating T	Ndc80
3.4913e-207	0.436728	0.159	0.002	4.71255e-203	Proliferating T	Sgo1
6.08154e-203	0.861131	0.246	0.008	8.20887e-199	Proliferating T	Dhfr
2.06273e-201	0.495638	0.148	0.001	2.78428e-197	Proliferating T	Ccnb1
4.2395e-199	0.591589	0.152	0.002	5.72248e-195	Proliferating T	Plk1
2.18798e-197	1.35269	0.436	0.034	2.95333e-193	Proliferating T	Racgap1
5.72181e-195	1.27938	0.458	0.039	7.7233e-191	Proliferating T	Rrm1
3.05709e-193	0.605251	0.14	0.001	4.12647e-189	Proliferating T	Kifc1
9.03326e-193	0.491403	0.125	0.001	1.21931e-188	Proliferating T	Hist1h3c
3.56277e-192	0.551277	0.159	0.002	4.80903e-188	Proliferating T	Brca1
4.61286e-191	0.409615	0.114	0	6.22644e-187	Proliferating T	E2f8
7.41814e-189	0.470879	0.148	0.002	1.0013e-184	Proliferating T	Foxm1
2.87835e-188	0.76944	0.242	0.009	3.8852e-184	Proliferating T	Diaph3
3.07025e-188	1.34164	0.53	0.055	4.14422e-184	Proliferating T	Tipin
4.67402e-187	0.434254	0.136	0.001	6.309e-183	Proliferating T	Ncaph
8.77846e-186	1.95944	0.712	0.115	1.18492e-181	Proliferating T	Dut
5.31887e-183	0.700513	0.186	0.004	7.1794e-179	Proliferating T	Chaf1a
2.45448e-182	0.863565	0.273	0.013	3.31306e-178	Proliferating T	Arhgap11a
2.13743e-180	0.553116	0.152	0.002	2.8851e-176	Proliferating T	Chtf18
5.2566e-179	0.529863	0.159	0.003	7.09536e-175	Proliferating T	Ect2
8.36628e-179	1.59661	0.58	0.072	1.12928e-174	Proliferating T	Hmgn2
1.52419e-176	0.493376	0.133	0.001	2.05735e-172	Proliferating T	Cenpn
6.3721e-176	1.37819	0.39	0.031	8.60107e-172	Proliferating T	Hist1h1e
2.26332e-175	0.502178	0.144	0.002	3.05503e-171	Proliferating T	Rad54l
1.73787e-174	0.447152	0.136	0.002	2.34578e-170	Proliferating T	Anln
1.42088e-172	0.99999	0.364	0.027	1.91791e-168	Proliferating T	Pmf1
1.13643e-168	1.47688	0.53	0.062	1.53395e-164	Proliferating T	Nrm
2.0646e-166	0.459248	0.121	0.001	2.78679e-162	Proliferating T	E2f7
2.01987e-165	0.875209	0.33	0.022	2.72642e-161	Proliferating T	Rfc4
9.72813e-165	0.764694	0.242	0.011	1.3131e-160	Proliferating T	Gins2
2.93747e-162	0.557698	0.163	0.004	3.96499e-158	Proliferating T	Cdca2
1.16178e-161	0.981784	0.333	0.024	1.56817e-157	Proliferating T	Fen1
4.44552e-161	1.36296	0.485	0.054	6.00056e-157	Proliferating T	Ezh2
1.12687e-157	2.9426	0.977	0.433	1.52105e-153	Proliferating T	Hmgb2
1.43062e-156	1.257	0.443	0.046	1.93105e-152	Proliferating T	Ccdc34
2.63502e-156	0.575873	0.152	0.003	3.55675e-152	Proliferating T	C330027C09Rik
2.90981e-156	0.954236	0.337	0.025	3.92766e-152	Proliferating T	Hells
2.7481e-155	0.910211	0.33	0.024	3.70939e-151	Proliferating T	Prim1
6.64467e-154	0.317821	0.102	0.001	8.96897e-150	Proliferating T	Sapcd2
1.09538e-152	0.537411	0.17	0.005	1.47854e-148	Proliferating T	Cenps
4.70825e-149	1.66388	0.5	0.065	6.3552e-145	Proliferating T	H2afx
1.14985e-147	0.449126	0.11	0.001	1.55207e-143	Proliferating T	Trip13
1.27472e-146	0.357415	0.121	0.002	1.72062e-142	Proliferating T	Kif20a
1.9944e-143	0.331973	0.11	0.001	2.69204e-139	Proliferating T	Ccnf
8.21366e-142	0.886734	0.28	0.019	1.10868e-137	Proliferating T	Plk4
3.50507e-140	2.57649	0.867	0.282	4.73114e-136	Proliferating T	Tuba1b
1.40705e-139	0.432653	0.136	0.003	1.89923e-135	Proliferating T	Dscc1
1.82152e-138	0.579277	0.155	0.004	2.45869e-134	Proliferating T	Bard1
1.97302e-132	2.74861	0.958	0.472	2.66318e-128	Proliferating T	Tubb5
6.52342e-132	0.593904	0.186	0.008	8.80531e-128	Proliferating T	Dlgap5
3.15183e-131	0.521907	0.17	0.006	4.25434e-127	Proliferating T	Pole
2.02533e-128	0.417727	0.129	0.003	2.73379e-124	Proliferating T	Arhgap19
5.24283e-128	0.472591	0.121	0.002	7.07678e-124	Proliferating T	Cdc6
1.53748e-127	0.43119	0.136	0.004	2.07529e-123	Proliferating T	Fignl1
1.49576e-126	1.94487	0.879	0.284	2.01898e-122	Proliferating T	H2afv
2.48116e-125	0.461474	0.136	0.004	3.34907e-121	Proliferating T	Aurka
2.07521e-124	0.864976	0.292	0.024	2.80112e-120	Proliferating T	Hmgb3
1.5046e-123	0.517583	0.159	0.006	2.03091e-119	Proliferating T	Ckap2
1.41028e-122	0.452224	0.117	0.002	1.90359e-118	Proliferating T	Kntc1
1.10393e-120	0.841438	0.258	0.019	1.49009e-116	Proliferating T	Kif20b
1.26869e-120	1.49174	0.523	0.086	1.71248e-116	Proliferating T	Cks2
3.7361e-120	0.407885	0.121	0.003	5.04299e-116	Proliferating T	Spdl1
8.29008e-120	1.02984	0.333	0.034	1.119e-115	Proliferating T	Mcm2
1.72664e-117	0.660172	0.174	0.008	2.33062e-113	Proliferating T	Hist1h1d
4.32221e-115	2.16519	0.962	0.606	5.83411e-111	Proliferating T	H2afz
3.0261e-113	1.74463	0.996	0.908	4.08463e-109	Proliferating T	Ptma
4.09715e-113	1.81538	0.75	0.202	5.53034e-109	Proliferating T	Smc4
2.82592e-111	0.852927	0.261	0.022	3.81442e-107	Proliferating T	Ube2t
4.36583e-111	0.366994	0.106	0.002	5.893e-107	Proliferating T	Ska3
4.76267e-111	1.53958	0.689	0.16	6.42865e-107	Proliferating T	Selenoh
4.92305e-110	0.650827	0.242	0.019	6.64513e-106	Proliferating T	Pola1
4.82724e-109	1.50698	0.409	0.058	6.51581e-105	Proliferating T	Cenpa
2.00376e-106	0.846538	0.318	0.034	2.70468e-102	Proliferating T	Rnaseh2b
1.02623e-105	1.03118	0.292	0.029	1.38521e-101	Proliferating T	Incenp
2.97932e-105	1.46538	0.591	0.124	4.02149e-101	Proliferating T	Tmpo
5.56177e-104	1.12961	0.5	0.085	7.50727e-100	Proliferating T	Dnmt1
2.42005e-103	0.993919	0.439	0.066	3.26658e-99	Proliferating T	Mcm6
3.2855e-102	1.03302	0.307	0.034	4.43477e-98	Proliferating T	Hist1h4d
4.34411e-101	1.00392	0.405	0.058	5.86369e-97	Proliferating T	Kif23
9.01996e-100	1.03278	0.409	0.06	1.21751e-95	Proliferating T	Lockd
9.06087e-97	0.393109	0.106	0.003	1.22304e-92	Proliferating T	Hist1h2bj
9.71795e-97	0.617507	0.22	0.017	1.31173e-92	Proliferating T	Cdkn2a
5.10796e-96	1.2074	0.447	0.075	6.89473e-92	Proliferating T	Lmnb1
9.35576e-95	0.523112	0.17	0.01	1.26284e-90	Proliferating T	Atad5
4.96328e-94	0.880887	0.424	0.066	6.69943e-90	Proliferating T	Cbx5
1.25318e-93	1.14721	0.451	0.076	1.69154e-89	Proliferating T	Hjurp
7.87617e-93	0.339869	0.106	0.003	1.06312e-88	Proliferating T	Chek1
1.51921e-90	0.400521	0.129	0.006	2.05062e-86	Proliferating T	Cdca7
1.88846e-89	0.775221	0.314	0.039	2.54905e-85	Proliferating T	Haus4
3.25696e-89	0.534101	0.197	0.015	4.39624e-85	Proliferating T	E2f2
1.48378e-88	1.58477	0.777	0.257	2.0028e-84	Proliferating T	Dek
3.18552e-85	1.55015	0.97	0.633	4.29982e-81	Proliferating T	Hmgb1
2.21406e-84	0.862917	0.337	0.048	2.98854e-80	Proliferating T	Slc29a1
4.44314e-83	0.503337	0.159	0.01	5.99735e-79	Proliferating T	Ccne2
5.13852e-83	1.1962	0.655	0.172	6.93597e-79	Proliferating T	Snrpd1
2.21525e-82	0.69075	0.242	0.026	2.99014e-78	Proliferating T	Rfc3
2.27061e-80	0.720297	0.25	0.028	3.06487e-76	Proliferating T	Tcf19
2.62389e-80	0.636602	0.186	0.015	3.54173e-76	Proliferating T	E2f1
7.22062e-80	0.986457	0.436	0.082	9.74639e-76	Proliferating T	Lsm2
2.79327e-78	0.887577	0.394	0.068	3.77035e-74	Proliferating T	Siva1
2.82256e-78	0.977295	0.413	0.075	3.80989e-74	Proliferating T	Dctpp1
3.98385e-78	0.771585	0.33	0.049	5.3774e-74	Proliferating T	Rpa2
7.14475e-78	0.647163	0.208	0.02	9.64399e-74	Proliferating T	Chaf1b
1.54732e-77	1.04392	0.549	0.126	2.08857e-73	Proliferating T	Dnajc9
1.77687e-77	0.880939	0.375	0.063	2.39842e-73	Proliferating T	Ncapd3
1.58487e-76	1.35904	0.883	0.398	2.13925e-72	Proliferating T	Ran
4.3415e-76	0.648892	0.246	0.029	5.86016e-72	Proliferating T	Tfdp1
4.58298e-76	0.671881	0.288	0.039	6.1861e-72	Proliferating T	Orc6
8.74128e-73	0.864349	0.197	0.02	1.1799e-68	Proliferating T	Gm42047
4.62747e-72	1.08988	0.587	0.152	6.24616e-68	Proliferating T	Prdx4
2.13062e-71	0.693207	0.295	0.043	2.8759e-67	Proliferating T	Mcm4
2.43674e-71	0.304448	0.106	0.005	3.28911e-67	Proliferating T	4930579G24Rik
1.48842e-69	0.615321	0.216	0.024	2.00907e-65	Proliferating T	Rfc5
2.40166e-69	0.922496	0.451	0.096	3.24177e-65	Proliferating T	Hpf1
7.13846e-67	0.454982	0.148	0.012	9.63549e-63	Proliferating T	Psmc3ip
9.25668e-67	0.631978	0.22	0.026	1.24947e-62	Proliferating T	Syce2
1.35164e-66	1.19432	0.621	0.189	1.82445e-62	Proliferating T	Anp32e
2.33291e-66	1.46618	0.83	0.401	3.14896e-62	Proliferating T	Ube2s
2.71919e-66	1.06795	0.955	0.775	3.67036e-62	Proliferating T	Rbm3
3.31113e-66	0.539985	0.159	0.014	4.46937e-62	Proliferating T	Hist2h2ac
8.52105e-66	0.790946	0.39	0.076	1.15017e-61	Proliferating T	Rpa3
1.06577e-65	1.2749	0.716	0.248	1.43857e-61	Proliferating T	Ranbp1
1.7744e-65	0.345343	0.117	0.007	2.39509e-61	Proliferating T	Kif18a
2.20708e-65	0.854269	0.992	0.975	2.97911e-61	Proliferating T	Ppia
1.01096e-63	0.70669	0.318	0.055	1.3646e-59	Proliferating T	Hat1
[truncated: 696 more rows]

## Sheet: Adult+aged_myeloidclusters
p_val	avg_log2FC	pct.1	pct.2	p_val_adj	cluster	gene
0	3.33668	0.943	0.136	0	Macrophage_1	Apod
0	2.66638	0.836	0.189	0	Macrophage_1	Cd209e
0	2.57698	0.603	0.033	0	Macrophage_1	Marco
0	2.39904	0.66	0.053	0	Macrophage_1	Rbp4
0	2.27509	0.738	0.124	0	Macrophage_1	Adam23
6.27134e-242	1.98375	0.853	0.341	8.03672e-238	Macrophage_1	Tcf4
2.885e-239	2.48334	0.713	0.19	3.69712e-235	Macrophage_1	Nr4a3
1.35551e-224	2.01649	0.74	0.251	1.73709e-220	Macrophage_1	Casp6
1.57508e-217	1.56062	0.424	0.032	2.01846e-213	Macrophage_1	Trbc1
3.08427e-213	0.770341	1	0.978	3.95249e-209	Macrophage_1	H2-Ab1
2.596e-201	0.835191	0.999	0.971	3.32677e-197	Macrophage_1	H2-Eb1
5.12669e-196	0.750076	0.999	0.976	6.56985e-192	Macrophage_1	H2-Aa
8.9799e-170	1.83541	0.878	0.474	1.15077e-165	Macrophage_1	Il1b
1.85934e-169	1.43688	0.478	0.087	2.38275e-165	Macrophage_1	Fcna
6.92718e-169	1.85535	0.71	0.282	8.87719e-165	Macrophage_1	Pmaip1
2.97654e-156	0.787384	1	0.992	3.81444e-152	Macrophage_1	Cd74
1.2943e-148	1.07401	0.292	0.018	1.65865e-144	Macrophage_1	Scn3a
3.3386e-145	1.49179	0.908	0.638	4.27841e-141	Macrophage_1	Zfp36l1
4.98197e-141	1.26935	0.464	0.097	6.3844e-137	Macrophage_1	Pi16
8.83523e-116	1.1451	0.361	0.069	1.13224e-111	Macrophage_1	Pla2g12a
1.11496e-113	1.07604	0.333	0.055	1.42882e-109	Macrophage_1	Prkcb
8.53065e-112	1.1131	0.805	0.514	1.0932e-107	Macrophage_1	Ctnna1
1.9336e-109	1.23971	0.559	0.205	2.47791e-105	Macrophage_1	Sept3
5.25686e-107	0.868482	0.215	0.014	6.73667e-103	Macrophage_1	Camk2n1
2.15951e-99	1.36574	0.464	0.15	2.76741e-95	Macrophage_1	Il1r2
2.6982e-98	0.948737	0.281	0.044	3.45774e-94	Macrophage_1	Ptprf
2.63402e-95	1.17244	0.412	0.12	3.3755e-91	Macrophage_1	Arap2
6.5804e-95	1.2452	0.889	0.725	8.43278e-91	Macrophage_1	Klf4
1.89e-93	1.34796	0.48	0.173	2.42204e-89	Macrophage_1	Plk2
1.16354e-91	0.830633	0.764	0.491	1.49107e-87	Macrophage_1	Selenop
1.63754e-91	0.676443	0.164	0.006	2.0985e-87	Macrophage_1	Efna5
4.25423e-91	0.952123	0.449	0.131	5.45179e-87	Macrophage_1	Cd7
1.07841e-90	0.919168	0.974	0.881	1.38198e-86	Macrophage_1	Zfp36
6.67577e-88	0.810307	0.243	0.035	8.55501e-84	Macrophage_1	Kif1a
8.36053e-87	1.28999	0.395	0.118	1.0714e-82	Macrophage_1	Slc2a3
1.45173e-85	0.957267	0.303	0.064	1.86039e-81	Macrophage_1	Ramp3
2.12646e-85	1.26213	0.727	0.479	2.72506e-81	Macrophage_1	Clic4
7.38417e-83	0.815941	0.24	0.037	9.46281e-79	Macrophage_1	Fndc4
6.61964e-80	1.05273	0.852	0.673	8.48306e-76	Macrophage_1	Marcks
7.24075e-80	1.13663	0.675	0.393	9.27902e-76	Macrophage_1	Nfkbid
1.63357e-79	1.0135	0.793	0.596	2.09342e-75	Macrophage_1	Ubl3
1.19746e-74	0.825716	0.288	0.064	1.53454e-70	Macrophage_1	Dnase1l3
5.43191e-73	0.702757	0.958	0.821	6.96099e-69	Macrophage_1	Wfdc17
8.68952e-72	1.14843	0.493	0.214	1.11356e-67	Macrophage_1	Gpr183
2.07531e-71	1.07531	0.471	0.206	2.65951e-67	Macrophage_1	Flt3
9.15325e-71	0.764415	0.229	0.042	1.17299e-66	Macrophage_1	Pdzd4
4.41608e-70	1.06228	0.462	0.199	5.6592e-66	Macrophage_1	Sulf2
1.98502e-69	0.982333	0.342	0.107	2.5438e-65	Macrophage_1	Gm5547
4.17826e-69	0.837256	0.179	0.021	5.35444e-65	Macrophage_1	Trbc2
1.3432e-68	1.00254	0.607	0.354	1.72131e-64	Macrophage_1	Gfra2
2.22217e-67	1.01587	0.406	0.153	2.84771e-63	Macrophage_1	H2-Oa
5.44278e-67	0.796427	0.25	0.055	6.97492e-63	Macrophage_1	Cldn1
4.27588e-65	0.982905	0.691	0.466	5.47955e-61	Macrophage_1	Cbfa2t3
1.01281e-63	1.21447	0.642	0.397	1.29792e-59	Macrophage_1	Nr4a2
5.73332e-63	0.633935	0.185	0.028	7.34725e-59	Macrophage_1	Pdcd1lg2
4.66428e-61	0.981504	0.678	0.461	5.97727e-57	Macrophage_1	Runx1
7.78496e-61	0.843437	0.384	0.143	9.97643e-57	Macrophage_1	Rgl1
1.52644e-59	0.971438	0.453	0.216	1.95613e-55	Macrophage_1	Jak2
3.95553e-59	0.882967	0.369	0.139	5.06901e-55	Macrophage_1	Basp1
1.06244e-58	0.840119	0.356	0.126	1.36152e-54	Macrophage_1	Tcea3
1.1712e-58	0.704228	0.203	0.038	1.5009e-54	Macrophage_1	Il18r1
3.18336e-56	0.51779	0.125	0.011	4.07948e-52	Macrophage_1	Dclk1
1.17588e-55	0.981525	0.451	0.222	1.50689e-51	Macrophage_1	Il18
8.61049e-55	1.0757	0.696	0.495	1.10343e-50	Macrophage_1	Cd83
1.46329e-54	0.889169	0.411	0.182	1.87521e-50	Macrophage_1	Bcl11a
5.74047e-53	0.903594	0.768	0.586	7.35641e-49	Macrophage_1	Dennd4a
4.28509e-52	0.744682	0.737	0.575	5.49134e-48	Macrophage_1	Rap1a
2.75205e-51	0.84992	0.588	0.367	3.52676e-47	Macrophage_1	Il13ra1
8.22767e-51	0.777	0.349	0.136	1.05438e-46	Macrophage_1	Celf4
1.56454e-50	0.919686	0.443	0.215	2.00496e-46	Macrophage_1	Nrp2
5.62568e-50	0.899771	0.626	0.405	7.2093e-46	Macrophage_1	Stk17b
2.37135e-49	0.440565	0.995	0.996	3.03889e-45	Macrophage_1	mt-Co1
4.95816e-49	0.737519	0.267	0.086	6.35388e-45	Macrophage_1	Cadm3
4.29429e-48	0.843941	0.336	0.137	5.50314e-44	Macrophage_1	Rxra
7.26344e-48	0.476621	0.114	0.012	9.3081e-44	Macrophage_1	Tnnc2
7.77496e-47	0.880207	0.535	0.324	9.96362e-43	Macrophage_1	Arsb
1.59178e-46	0.821996	0.526	0.313	2.03986e-42	Macrophage_1	Bmp2k
4.0791e-46	0.606306	0.905	0.856	5.22737e-42	Macrophage_1	Ddx5
1.10281e-45	0.811372	0.347	0.144	1.41326e-41	Macrophage_1	Cd33
1.72534e-45	0.662893	0.249	0.08	2.21102e-41	Macrophage_1	Plxdc1
1.94193e-45	0.654832	0.218	0.061	2.48858e-41	Macrophage_1	Ptpn4
3.44145e-45	0.693027	0.872	0.755	4.41022e-41	Macrophage_1	Atf3
2.11165e-44	0.446603	0.923	0.787	2.70607e-40	Macrophage_1	Lgals1
2.55288e-44	0.399608	0.108	0.012	3.27152e-40	Macrophage_1	Fscn1
1.58996e-43	0.634422	0.101	0.01	2.03754e-39	Macrophage_1	Plet1
6.00199e-43	0.394078	0.968	0.947	7.69155e-39	Macrophage_1	Ctss
1.64448e-42	0.694465	0.572	0.348	2.1074e-38	Macrophage_1	Trf
2.32619e-42	0.574783	0.908	0.803	2.98101e-38	Macrophage_1	Pim1
5.66008e-42	0.662743	0.224	0.07	7.25339e-38	Macrophage_1	Pecam1
1.37944e-41	0.734653	0.731	0.564	1.76775e-37	Macrophage_1	Kdm6b
1.4033e-41	0.802303	0.733	0.565	1.79833e-37	Macrophage_1	Gadd45b
4.45761e-41	0.568708	0.176	0.043	5.71243e-37	Macrophage_1	Lag3
9.58196e-41	0.822635	0.514	0.329	1.22793e-36	Macrophage_1	Dnajc7
3.10217e-40	1.63476	0.132	0.023	3.97542e-36	Macrophage_1	Fcer2a
3.16982e-40	0.447584	0.982	0.825	4.06212e-36	Macrophage_1	Mgl2
4.79335e-40	0.519404	0.139	0.026	6.14268e-36	Macrophage_1	Cdh1
8.44194e-40	0.847449	0.644	0.45	1.08183e-35	Macrophage_1	Emp1
2.23374e-39	0.955434	0.485	0.291	2.86254e-35	Macrophage_1	Rnf19b
4.37528e-39	0.665786	0.783	0.647	5.60692e-35	Macrophage_1	Syngr2
1.28986e-38	0.60943	0.198	0.057	1.65296e-34	Macrophage_1	Snx29
4.99328e-38	0.747586	0.288	0.121	6.39889e-34	Macrophage_1	Prkar2b
8.33186e-38	0.579952	0.89	0.761	1.06773e-33	Macrophage_1	Nfkbia
2.83503e-37	0.393332	0.995	0.995	3.6331e-33	Macrophage_1	mt-Co3
1.03899e-36	0.714178	0.636	0.458	1.33146e-32	Macrophage_1	Ccnd1
1.06624e-36	0.769548	0.501	0.314	1.36639e-32	Macrophage_1	Elmsan1
1.49638e-36	0.424527	0.123	0.022	1.91761e-32	Macrophage_1	Lhfp
1.57171e-36	0.459765	0.931	0.836	2.01415e-32	Macrophage_1	S100a11
1.24778e-35	0.908598	0.561	0.392	1.59903e-31	Macrophage_1	Csrnp1
7.64505e-35	0.889868	0.466	0.304	9.79713e-31	Macrophage_1	Coq10b
2.06906e-34	0.675247	0.299	0.13	2.6515e-30	Macrophage_1	Bckdhb
4.41891e-34	0.709018	0.372	0.197	5.66284e-30	Macrophage_1	Ttc3
4.76827e-34	0.495368	0.179	0.053	6.11053e-30	Macrophage_1	Il1rl2
4.78662e-34	0.520354	0.939	0.911	6.13405e-30	Macrophage_1	Junb
5.62415e-34	0.700991	0.404	0.222	7.20735e-30	Macrophage_1	Selenom
5.67022e-34	0.699617	0.24	0.091	7.26639e-30	Macrophage_1	P2ry14
9.94333e-34	0.550593	0.865	0.81	1.27424e-29	Macrophage_1	Sub1
2.23842e-32	0.528177	0.906	0.834	2.86854e-28	Macrophage_1	Dusp1
8.61971e-32	0.715754	0.573	0.406	1.10462e-27	Macrophage_1	Arl4c
1.05532e-31	0.627755	0.224	0.084	1.3524e-27	Macrophage_1	Havcr2
2.23632e-31	0.6507	0.58	0.413	2.86584e-27	Macrophage_1	Vrk1
3.53296e-31	0.733699	0.303	0.142	4.52749e-27	Macrophage_1	Mylip
6.84424e-31	0.343234	0.995	0.994	8.77089e-27	Macrophage_1	mt-Co2
7.54743e-31	0.537572	0.192	0.066	9.67203e-27	Macrophage_1	Ngfr
1.13254e-30	0.625262	0.347	0.177	1.45135e-26	Macrophage_1	Adgre4
1.54727e-30	0.588351	0.518	0.338	1.98282e-26	Macrophage_1	Hmgn1
2.01755e-30	0.638178	0.219	0.086	2.58549e-26	Macrophage_1	Sesn2
4.0727e-30	0.469233	0.965	0.916	5.21916e-26	Macrophage_1	Fos
4.53158e-29	0.657558	0.421	0.265	5.80722e-25	Macrophage_1	Zmiz2
3.63405e-28	0.568301	0.616	0.463	4.65704e-24	Macrophage_1	Naga
5.22586e-28	0.766526	0.582	0.429	6.69693e-24	Macrophage_1	Tnfaip3
6.78164e-28	0.418974	0.924	0.884	8.69067e-24	Macrophage_1	Srgn
2.19094e-27	0.323182	0.985	0.96	2.80769e-23	Macrophage_1	mt-Cytb
8.02913e-27	0.718377	0.236	0.105	1.02893e-22	Macrophage_1	Smad7
1.95667e-26	0.595194	0.292	0.15	2.50748e-22	Macrophage_1	L1cam
2.16515e-26	0.656032	0.323	0.174	2.77463e-22	Macrophage_1	Dse
3.53784e-26	0.539259	0.213	0.088	4.53374e-22	Macrophage_1	Pgap1
4.76602e-26	0.850307	0.333	0.184	6.10765e-22	Macrophage_1	Irf4
5.81331e-26	0.375946	1	1	7.44976e-22	Macrophage_1	Gm42418
6.95499e-26	0.631414	0.646	0.518	8.91282e-22	Macrophage_1	Foxp1
6.9995e-26	0.63523	0.341	0.191	8.96986e-22	Macrophage_1	Baiap2
1.57167e-25	0.585381	0.368	0.213	2.0141e-21	Macrophage_1	Nedd4
1.86424e-25	0.591049	0.229	0.1	2.38902e-21	Macrophage_1	Slc30a4
4.29397e-25	0.629496	0.385	0.24	5.50273e-21	Macrophage_1	Nectin1
4.54303e-25	0.562346	0.304	0.16	5.82189e-21	Macrophage_1	Mefv
4.89876e-25	0.469295	0.215	0.091	6.27776e-21	Macrophage_1	Rab11fip5
5.06082e-25	0.716045	0.596	0.476	6.48544e-21	Macrophage_1	Plek
1.12347e-24	0.377242	0.137	0.041	1.43972e-20	Macrophage_1	Etv1
1.79979e-24	0.515009	0.72	0.614	2.30644e-20	Macrophage_1	Ccdc88a
1.84847e-24	0.577857	0.28	0.138	2.36881e-20	Macrophage_1	Dst
4.80449e-24	0.687787	0.387	0.247	6.15695e-20	Macrophage_1	Il6st
7.08713e-24	0.420811	0.195	0.079	9.08216e-20	Macrophage_1	A530099J19Rik
9.10903e-24	0.607134	0.464	0.312	1.16732e-19	Macrophage_1	H2-DMb2
1.05884e-23	0.554313	0.255	0.126	1.3569e-19	Macrophage_1	H2-Ob
1.08407e-23	0.76981	0.383	0.239	1.38923e-19	Macrophage_1	Tnf
1.17985e-23	0.620747	0.309	0.167	1.51198e-19	Macrophage_1	Klf7
1.56119e-23	0.559525	0.633	0.504	2.00067e-19	Macrophage_1	Ppp1r15a
3.1406e-23	0.549322	0.692	0.559	4.02467e-19	Macrophage_1	Nfkbiz
3.8287e-23	0.425929	0.79	0.662	4.90648e-19	Macrophage_1	Napsa
5.03021e-23	0.633595	0.352	0.209	6.44621e-19	Macrophage_1	Tbc1d9
5.04845e-23	0.298611	0.993	0.99	6.46959e-19	Macrophage_1	mt-Atp6
1.16005e-22	0.424509	0.662	0.488	1.4866e-18	Macrophage_1	Cd81
1.17627e-22	0.659945	0.454	0.315	1.50739e-18	Macrophage_1	Marveld1
1.23202e-22	0.618967	0.361	0.224	1.57883e-18	Macrophage_1	Ece1
4.951e-22	0.603391	0.65	0.542	6.34471e-18	Macrophage_1	Cdkn1a
6.46814e-22	0.652634	0.544	0.434	8.28892e-18	Macrophage_1	Ddx6
7.38134e-22	0.584432	0.67	0.555	9.45918e-18	Macrophage_1	Cytip
9.47721e-22	0.676728	0.523	0.402	1.2145e-17	Macrophage_1	Fosl2
9.78256e-22	0.5281	0.591	0.471	1.25364e-17	Macrophage_1	Slamf7
1.14257e-21	0.552496	0.257	0.13	1.4642e-17	Macrophage_1	Gdpd3
1.32993e-21	0.49053	0.783	0.703	1.7043e-17	Macrophage_1	Fus
1.37248e-21	0.561513	0.253	0.13	1.75883e-17	Macrophage_1	Rtn1
3.94789e-21	0.540539	0.756	0.679	5.05922e-17	Macrophage_1	Jun
6.36286e-21	0.345278	0.108	0.031	8.154e-17	Macrophage_1	Carmil1
6.63012e-21	0.350391	0.101	0.028	8.4965e-17	Macrophage_1	Scd1
1.00503e-20	0.434949	0.889	0.802	1.28795e-16	Macrophage_1	Jund
2.19903e-20	0.393908	0.154	0.059	2.81805e-16	Macrophage_1	Il1r1
7.09561e-20	0.588635	0.312	0.185	9.09302e-16	Macrophage_1	Clec2d
1.44335e-19	0.605698	0.528	0.416	1.84965e-15	Macrophage_1	Hfe
1.4998e-19	0.583376	0.223	0.109	1.92199e-15	Macrophage_1	Egr2
1.63953e-19	0.570501	0.335	0.207	2.10106e-15	Macrophage_1	Cd200r1
1.64924e-19	0.550113	0.347	0.223	2.1135e-15	Macrophage_1	Gramd4
1.85168e-19	0.393877	0.175	0.073	2.37292e-15	Macrophage_1	Alox5
1.87024e-19	0.399267	0.822	0.735	2.39671e-15	Macrophage_1	Btg2
2.52362e-19	0.484847	0.17	0.073	3.23402e-15	Macrophage_1	Ffar4
4.55766e-19	0.506734	0.243	0.131	5.84064e-15	Macrophage_1	Nsmaf
5.067e-19	0.481319	0.198	0.093	6.49336e-15	Macrophage_1	St8sia1
5.32322e-19	0.536713	0.309	0.191	6.82171e-15	Macrophage_1	Cnp
6.0439e-19	0.471605	0.123	0.042	7.74525e-15	Macrophage_1	Cmtr1
6.7828e-19	0.5734	0.658	0.593	8.69216e-15	Macrophage_1	Atf4
8.08024e-19	0.26539	0.981	0.957	1.03548e-14	Macrophage_1	mt-Nd1
9.25414e-19	0.373804	0.142	0.055	1.18592e-14	Macrophage_1	Ak8
2.25832e-18	0.406799	0.101	0.031	2.89404e-14	Macrophage_1	Mt3
2.46716e-18	0.370472	0.126	0.046	3.16167e-14	Macrophage_1	Fam234b
2.99771e-18	0.578403	0.558	0.46	3.84156e-14	Macrophage_1	Hnrnph1
3.04977e-18	0.464642	0.641	0.507	3.90828e-14	Macrophage_1	Ier3
4.79189e-18	0.483813	0.534	0.422	6.1408e-14	Macrophage_1	Adgre1
8.9551e-18	0.260502	0.973	0.965	1.1476e-13	Macrophage_1	mt-Nd4
9.61317e-18	0.598434	0.356	0.237	1.23193e-13	Macrophage_1	Pik3r1
1.20019e-17	0.360818	0.123	0.044	1.53804e-13	Macrophage_1	Cd274
2.43395e-17	0.428081	0.166	0.073	3.11911e-13	Macrophage_1	Gm26669
2.62225e-17	0.601261	0.387	0.275	3.36042e-13	Macrophage_1	Rp2
2.78712e-17	0.552245	0.303	0.191	3.5717e-13	Macrophage_1	Nuak2
4.19327e-17	0.643601	0.311	0.193	5.37368e-13	Macrophage_1	Pde4b
4.53391e-17	0.604055	0.319	0.206	5.8102e-13	Macrophage_1	Man1a
8.81184e-17	0.322928	0.136	0.054	1.12924e-12	Macrophage_1	Zbtb4
1.81522e-16	0.531585	0.56	0.465	2.32621e-12	Macrophage_1	Tob2
2.99257e-16	0.468131	0.179	0.087	3.83497e-12	Macrophage_1	Gpr171
4.11582e-16	0.415834	0.17	0.081	5.27442e-12	Macrophage_1	Nedd4l
4.12691e-16	0.479943	0.577	0.492	5.28864e-12	Macrophage_1	Clk1
7.49201e-16	0.510988	0.422	0.315	9.60101e-12	Macrophage_1	St3gal4
1.00585e-15	0.485684	0.484	0.379	1.289e-11	Macrophage_1	Jaml
1.31198e-15	0.502357	0.281	0.174	1.6813e-11	Macrophage_1	Dusp5
1.36481e-15	0.571734	0.445	0.336	1.74901e-11	Macrophage_1	Rilpl2
1.51943e-15	0.509476	0.293	0.184	1.94714e-11	Macrophage_1	Gfpt1
2.4846e-15	0.578667	0.454	0.353	3.18401e-11	Macrophage_1	Gm26532
2.79515e-15	0.427469	0.211	0.113	3.58199e-11	Macrophage_1	Ccpg1
3.69986e-15	0.403931	0.172	0.084	4.74137e-11	Macrophage_1	Poglut1
4.06284e-15	0.406651	0.16	0.075	5.20653e-11	Macrophage_1	Mir142hg
4.07292e-15	0.456822	0.648	0.555	5.21944e-11	Macrophage_1	Tuba1a
5.51024e-15	0.506633	0.335	0.224	7.06137e-11	Macrophage_1	Zbtb20
6.30268e-15	0.480149	0.474	0.378	8.07688e-11	Macrophage_1	Atp6ap2
1.51662e-14	0.627556	0.502	0.41	1.94354e-10	Macrophage_1	Avpi1
2.05677e-14	0.574675	0.325	0.223	2.63575e-10	Macrophage_1	Tsc22d1
6.8247e-14	0.396645	0.2	0.109	8.74585e-10	Macrophage_1	Hmgn3
8.39993e-14	0.465107	0.41	0.309	1.07645e-09	Macrophage_1	Ptpro
9.18085e-14	0.414476	0.538	0.448	1.17653e-09	Macrophage_1	Fcgrt
1.05985e-13	0.436004	0.272	0.171	1.35819e-09	Macrophage_1	Il7r
1.39882e-13	0.417175	0.23	0.136	1.79259e-09	Macrophage_1	Siglecg
1.417e-13	0.486961	0.217	0.127	1.81589e-09	Macrophage_1	Afdn
1.50816e-13	0.441033	0.347	0.243	1.93271e-09	Macrophage_1	Wdfy2
1.84977e-13	0.448891	0.265	0.169	2.37048e-09	Macrophage_1	Gng12
2.87263e-13	0.288434	0.901	0.861	3.68127e-09	Macrophage_1	Ubc
3.10804e-13	0.509371	0.41	0.312	3.98295e-09	Macrophage_1	Grk3
3.12709e-13	0.411269	0.611	0.545	4.00736e-09	Macrophage_1	Pip4k2a
3.70353e-13	0.272504	0.105	0.041	4.74607e-09	Macrophage_1	Xxylt1
4.04086e-13	0.471792	0.3	0.202	5.17836e-09	Macrophage_1	Rassf5
4.95284e-13	0.295692	0.103	0.04	6.34706e-09	Macrophage_1	4930512J16Rik
5.04488e-13	0.502615	0.421	0.33	6.46501e-09	Macrophage_1	Tspan13
9.76628e-13	0.321629	0.119	0.052	1.25155e-08	Macrophage_1	Kynu
1.26577e-12	0.39058	0.209	0.121	1.62208e-08	Macrophage_1	Sorl1
1.2705e-12	0.527656	0.355	0.261	1.62815e-08	Macrophage_1	Hk2
2.42595e-12	0.340749	0.123	0.056	3.10885e-08	Macrophage_1	Ryr1
2.64204e-12	0.427248	0.236	0.146	3.38577e-08	Macrophage_1	Xylt1
2.71987e-12	0.378401	0.231	0.138	3.48552e-08	Macrophage_1	Man2a1
3.14397e-12	0.27369	0.782	0.71	4.029e-08	Macrophage_1	Fcgr2b
3.77447e-12	0.440094	0.209	0.125	4.83699e-08	Macrophage_1	Kmo
6.33164e-12	0.450152	0.284	0.192	8.114e-08	Macrophage_1	Mef2d
6.88906e-12	0.467336	0.219	0.135	8.82833e-08	Macrophage_1	Tmem64
8.86408e-12	0.434429	0.197	0.114	1.13593e-07	Macrophage_1	Aqp3
9.86542e-12	0.495962	0.195	0.115	1.26425e-07	Macrophage_1	Pfkfb3
1.11781e-11	0.386137	0.221	0.135	1.43247e-07	Macrophage_1	Anpep
1.17981e-11	0.468235	0.292	0.195	1.51193e-07	Macrophage_1	Klrd1
1.21367e-11	0.441311	0.302	0.211	1.55532e-07	Macrophage_1	Sft2d2
1.57754e-11	0.320552	0.101	0.043	2.02162e-07	Macrophage_1	Ptk2
2.75709e-11	0.538749	0.654	0.607	3.53321e-07	Macrophage_1	Tsc22d3
3.93948e-11	0.449509	0.321	0.236	5.04845e-07	Macrophage_1	Sfxn3
4.12501e-11	0.414448	0.582	0.51	5.28619e-07	Macrophage_1	Ddx3x
6.84829e-11	0.368839	0.174	0.099	8.77608e-07	Macrophage_1	Soga1
7.00675e-11	0.439241	0.229	0.143	8.97915e-07	Macrophage_1	Ugcg
8.1046e-11	0.290807	0.87	0.823	1.0386e-06	Macrophage_1	Xist
1.02077e-10	0.459249	0.374	0.294	1.30812e-06	Macrophage_1	Gna13
1.17608e-10	0.426975	0.502	0.435	1.50714e-06	Macrophage_1	Kmt2e
1.27502e-10	0.512905	0.119	0.058	1.63394e-06	Macrophage_1	Rrad
1.72895e-10	0.513651	0.4	0.322	2.21564e-06	Macrophage_1	Birc3
1.91433e-10	0.335206	0.131	0.066	2.45322e-06	Macrophage_1	Slc15a2
2.32408e-10	0.38038	0.561	0.505	2.97831e-06	Macrophage_1	Nptn
2.50555e-10	0.399172	0.303	0.22	3.21087e-06	Macrophage_1	Pigp
2.75781e-10	0.422696	0.397	0.319	3.53414e-06	Macrophage_1	Elf1
2.79209e-10	0.448494	0.377	0.303	3.57806e-06	Macrophage_1	Cux1
4.83815e-10	0.350654	0.221	0.143	6.20008e-06	Macrophage_1	Ctnnbl1
5.75449e-10	0.456399	0.514	0.441	7.37438e-06	Macrophage_1	Spag9
6.26548e-10	0.377994	0.336	0.257	8.02921e-06	Macrophage_1	Rasgrp4
6.44012e-10	0.408925	0.523	0.467	8.25302e-06	Macrophage_1	Itgb1
8.66318e-10	0.447858	0.286	0.209	1.11019e-05	Macrophage_1	Apobec3
9.10267e-10	0.463836	0.591	0.534	1.16651e-05	Macrophage_1	Rel
9.17837e-10	0.370529	0.178	0.107	1.17621e-05	Macrophage_1	Clec2i
1.0539e-09	0.265862	0.159	0.089	1.35058e-05	Macrophage_1	Tfrc
1.20023e-09	0.390879	0.628	0.58	1.53809e-05	Macrophage_1	mt-Nd3
1.35532e-09	0.384128	0.316	0.233	1.73684e-05	Macrophage_1	Il10ra
1.6503e-09	0.373968	0.369	0.288	2.11486e-05	Macrophage_1	Adam8
1.72735e-09	0.409157	0.296	0.214	2.2136e-05	Macrophage_1	Csgalnact2
1.84367e-09	0.422607	0.305	0.227	2.36267e-05	Macrophage_1	Gpcpd1
2.01328e-09	0.360824	0.28	0.2	2.58002e-05	Macrophage_1	Strn3
2.1796e-09	0.274926	0.135	0.072	2.79316e-05	Macrophage_1	Fnip2
2.25907e-09	0.472952	0.319	0.246	2.895e-05	Macrophage_1	Pafah1b3
2.60447e-09	0.406382	0.204	0.132	3.33763e-05	Macrophage_1	Cass4
3.08549e-09	0.381434	0.498	0.421	3.95405e-05	Macrophage_1	Pnrc1
3.30584e-09	0.325461	0.642	0.593	4.23643e-05	Macrophage_1	BC005537
3.31347e-09	0.320826	0.103	0.049	4.24622e-05	Macrophage_1	Aff3
3.75837e-09	0.398426	0.216	0.144	4.81635e-05	Macrophage_1	Rap2a
4.03502e-09	0.41219	0.3	0.224	5.17087e-05	Macrophage_1	Ppp1r10
5.98163e-09	0.388397	0.452	0.367	7.66546e-05	Macrophage_1	Mtss1
6.4353e-09	0.281944	0.275	0.192	8.24684e-05	Macrophage_1	Frmd4b
6.63345e-09	0.387834	0.274	0.196	8.50077e-05	Macrophage_1	Tmbim1
7.02264e-09	0.301235	0.112	0.057	8.99952e-05	Macrophage_1	Dusp10
7.05771e-09	0.37298	0.149	0.086	9.04446e-05	Macrophage_1	Slc41a1
8.64361e-09	0.392817	0.503	0.42	0.000110768	Macrophage_1	Etv3
9.61325e-09	0.382383	0.298	0.226	0.000123194	Macrophage_1	Abcc1
1.09132e-08	0.36356	0.505	0.452	0.000139853	Macrophage_1	Pdlim1
1.29263e-08	0.41771	0.215	0.146	0.00016565	Macrophage_1	Akna
1.34864e-08	0.365796	0.496	0.444	0.000172828	Macrophage_1	Ikbkb
1.38557e-08	0.374988	0.38	0.311	0.00017756	Macrophage_1	Dapp1
1.47034e-08	0.288654	0.137	0.077	0.000188424	Macrophage_1	Eepd1
1.60343e-08	0.362289	0.396	0.324	0.000205479	Macrophage_1	Fam105a
1.67842e-08	0.429838	0.464	0.402	0.00021509	Macrophage_1	Tra2a
1.7155e-08	0.383152	0.26	0.188	0.000219841	Macrophage_1	Aff1
1.73127e-08	0.323142	0.47	0.372	0.000221862	Macrophage_1	Sdc4
2.20992e-08	0.405692	0.2	0.135	0.000283201	Macrophage_1	Csnk1g3
2.23235e-08	0.338613	0.641	0.592	0.000286076	Macrophage_1	Ier2
2.92495e-08	0.356811	0.534	0.489	0.000374833	Macrophage_1	Higd2a
3.04915e-08	0.422581	0.255	0.187	0.000390748	Macrophage_1	Etv6
3.13962e-08	0.48846	0.231	0.16	0.000402342	Macrophage_1	Lsmem1
4.49594e-08	0.370944	0.153	0.093	0.000576155	Macrophage_1	Fmnl2
4.49719e-08	0.288527	0.636	0.581	0.000576314	Macrophage_1	Ptms
4.82186e-08	0.366242	0.458	0.388	0.000617922	Macrophage_1	Herpud1
4.93043e-08	0.266426	0.114	0.061	0.000631834	Macrophage_1	Zdhhc23
5.06691e-08	0.429427	0.482	0.415	0.000649325	Macrophage_1	Fam46a
6.26956e-08	0.282436	0.145	0.086	0.000803445	Macrophage_1	Plk3
6.36271e-08	0.439293	0.238	0.174	0.000815381	Macrophage_1	Tuba4a
7.58616e-08	0.294944	0.627	0.594	0.000972167	Macrophage_1	Sf3b1
7.78925e-08	0.353973	0.28	0.21	0.000998192	Macrophage_1	Stk40
8.80674e-08	0.262959	0.592	0.538	0.00112858	Macrophage_1	Ppp2ca
9.63944e-08	0.381481	0.353	0.288	0.00123529	Macrophage_1	Cdk14
1.00182e-07	0.334196	0.229	0.163	0.00128383	Macrophage_1	Gpr137b
1.29754e-07	0.331488	0.15	0.093	0.0016628	Macrophage_1	Mtmr4
1.42142e-07	0.387629	0.244	0.178	0.00182154	Macrophage_1	N4bp1
1.63534e-07	0.331408	0.526	0.452	0.00209569	Macrophage_1	Hspa1a
1.66172e-07	0.33462	0.148	0.091	0.00212949	Macrophage_1	Aldoc
1.78741e-07	0.428608	0.343	0.284	0.00229057	Macrophage_1	Edem1
1.93575e-07	0.319096	0.184	0.122	0.00248066	Macrophage_1	Plcb2
2.3267e-07	0.293054	0.139	0.084	0.00298166	Macrophage_1	Ipmk
2.62548e-07	0.385659	0.329	0.27	0.00336456	Macrophage_1	Ppp1r2
3.03642e-07	0.336835	0.447	0.389	0.00389117	Macrophage_1	Tnfaip8
3.1232e-07	0.371209	0.552	0.517	0.00400239	Macrophage_1	Prkcd
3.38877e-07	0.294515	0.702	0.67	0.00434271	Macrophage_1	Ctsc
3.54406e-07	0.320969	0.114	0.066	0.00454171	Macrophage_1	Zbtb46
3.63679e-07	0.360494	0.263	0.198	0.00466055	Macrophage_1	Ssh2
3.6745e-07	0.334584	0.491	0.442	0.00470888	Macrophage_1	Mat2a
3.81536e-07	0.372501	0.386	0.321	0.00488939	Macrophage_1	Trib1
4.13487e-07	0.298003	0.336	0.262	0.00529883	Macrophage_1	Sult1a1
4.50473e-07	0.263223	0.646	0.634	0.00577281	Macrophage_1	Prcp
4.52355e-07	0.286933	0.117	0.068	0.00579692	Macrophage_1	Trp53i13
4.96982e-07	0.305845	0.168	0.111	0.00636883	Macrophage_1	Bcl6
5.32308e-07	0.364926	0.164	0.11	0.00682153	Macrophage_1	Pak4
5.39128e-07	0.333535	0.168	0.111	0.00690892	Macrophage_1	Dync1li2
5.56285e-07	0.399564	0.415	0.369	0.0071288	Macrophage_1	Uvrag
5.71971e-07	0.269066	0.138	0.086	0.00732981	Macrophage_1	F2rl2
5.95134e-07	0.275588	0.137	0.084	0.00762664	Macrophage_1	Tmcc2
6.35194e-07	0.342014	0.236	0.175	0.00814002	Macrophage_1	Pip5k1c
6.42153e-07	0.367615	0.3	0.243	0.00822919	Macrophage_1	Sla
1.04033e-06	0.301459	0.42	0.361	0.0133319	Macrophage_1	Ciita
1.14913e-06	0.387444	0.3	0.239	0.0147261	Macrophage_1	Ids
1.24343e-06	0.342675	0.209	0.15	0.0159346	Macrophage_1	Serpinb1a
1.34835e-06	0.383856	0.298	0.241	0.017279	Macrophage_1	Ttc7
1.40972e-06	0.254264	0.3	0.231	0.0180656	Macrophage_1	Tns1
1.42002e-06	0.356218	0.305	0.248	0.0181976	Macrophage_1	Crybg1
1.81037e-06	0.341698	0.188	0.134	0.0231998	Macrophage_1	Cyp4f16
1.94806e-06	0.337552	0.212	0.155	0.0249644	Macrophage_1	1600010M07Rik
2.13375e-06	0.302253	0.485	0.44	0.027344	Macrophage_1	Slc6a6
2.19784e-06	0.381867	0.308	0.255	0.0281654	Macrophage_1	Oat
2.43089e-06	0.26521	0.132	0.083	0.0311519	Macrophage_1	Plxna1
3.27586e-06	0.325028	0.442	0.396	0.0419801	Macrophage_1	4930523C07Rik
4.88601e-06	0.312635	0.29	0.235	0.0626142	Macrophage_1	Nr3c1
4.9709e-06	0.32003	0.129	0.082	0.0637021	Macrophage_1	Crem
5.01829e-06	0.31888	0.458	0.419	0.0643094	Macrophage_1	Trappc5
5.58302e-06	0.346202	0.406	0.36	0.0715465	Macrophage_1	Map4k4
5.77228e-06	0.308322	0.466	0.437	0.0739717	Macrophage_1	Mdh1
6.72413e-06	0.270911	0.151	0.101	0.0861698	Macrophage_1	Rnf141
6.74024e-06	0.293888	0.142	0.093	0.0863762	Macrophage_1	Spire1
6.9089e-06	0.29823	0.205	0.15	0.0885375	Macrophage_1	Ddhd1
6.92819e-06	0.312108	0.617	0.602	0.0887848	Macrophage_1	Gltp
7.48667e-06	0.316379	0.166	0.115	0.0959417	Macrophage_1	Foxo1
7.86877e-06	0.314637	0.386	0.339	0.100838	Macrophage_1	Nav1
7.94637e-06	0.41045	0.38	0.334	0.101833	Macrophage_1	Gpr132
8.41883e-06	0.440437	0.203	0.153	0.107887	Macrophage_1	Fam126a
8.62842e-06	0.311756	0.482	0.455	0.110573	Macrophage_1	Ddost
8.65899e-06	0.305844	0.458	0.42	0.110965	Macrophage_1	Taok3
8.82376e-06	0.359217	0.244	0.194	0.113076	Macrophage_1	Cd244
9.57393e-06	0.292569	0.232	0.177	0.12269	Macrophage_1	Ptpn12
1.00994e-05	0.30323	0.194	0.143	0.129424	Macrophage_1	Dapk1
1.08544e-05	0.289421	0.12	0.076	0.139099	Macrophage_1	Zfyve16
1.0993e-05	0.28418	0.179	0.128	0.140876	Macrophage_1	Ccdc186
1.18673e-05	0.270774	0.144	0.096	0.15208	Macrophage_1	Gab2
1.18966e-05	0.348862	0.174	0.124	0.152455	Macrophage_1	Pvr
1.54124e-05	0.318246	0.445	0.411	0.19751	Macrophage_1	Tiam1
1.71787e-05	0.345304	0.238	0.187	0.220144	Macrophage_1	Zfp516
2.04729e-05	0.289925	0.164	0.116	0.26236	Macrophage_1	Dock4
2.7652e-05	0.332854	0.255	0.207	0.354361	Macrophage_1	Foxn2
3.31458e-05	0.38649	0.278	0.229	0.424764	Macrophage_1	Tob1
3.48152e-05	0.298465	0.455	0.431	0.446157	Macrophage_1	Cbl
3.57525e-05	0.265566	0.571	0.548	0.458168	Macrophage_1	Atrx
3.79595e-05	0.321975	0.383	0.344	0.486451	Macrophage_1	Cdc42se2
3.97461e-05	0.295689	0.15	0.105	0.509346	Macrophage_1	Lyst
4.22636e-05	0.272729	0.31	0.251	0.541608	Macrophage_1	Ptafr
4.55634e-05	0.252168	0.851	0.85	0.583895	Macrophage_1	Hspa5
5.09393e-05	0.325153	0.251	0.203	0.652787	Macrophage_1	Klf9
5.09789e-05	0.281712	0.592	0.575	0.653294	Macrophage_1	Srsf5
6.66976e-05	0.272427	0.248	0.201	0.854729	Macrophage_1	Rab21
6.71887e-05	0.386639	0.236	0.189	0.861023	Macrophage_1	Dnajb9
7.39745e-05	0.33977	0.305	0.265	0.947984	Macrophage_1	Pan3
9.44826e-05	0.318945	0.275	0.229	1	Macrophage_1	Hexim1
0.000103592	0.29702	0.353	0.311	1	Macrophage_1	Baz2b
0.000115811	0.337198	0.186	0.14	1	Macrophage_1	Fam71a
0.000129517	0.279435	0.35	0.307	1	Macrophage_1	Foxn3
0.000132386	0.305826	0.397	0.358	1	Macrophage_1	Pfkp
0.000146493	0.259724	0.149	0.106	1	Macrophage_1	Csad
0.000151735	0.361621	0.205	0.162	1	Macrophage_1	Arf2
0.000166305	0.277517	0.257	0.213	1	Macrophage_1	Tulp4
0.000169506	0.312483	0.275	0.234	1	Macrophage_1	Gm28875
0.000196515	0.272394	0.145	0.105	1	Macrophage_1	Brwd1
0.000254514	0.277686	0.194	0.151	1	Macrophage_1	Deptor
0.000286326	0.265115	0.106	0.072	1	Macrophage_1	Ptgr1
0.000290137	0.272425	0.221	0.174	1	Macrophage_1	Nfil3
0.000311897	0.273319	0.203	0.162	1	Macrophage_1	St3gal1
0.000374554	0.262895	0.217	0.176	1	Macrophage_1	Ube2h
0.000406209	0.325132	0.331	0.296	1	Macrophage_1	Rnd3
0.000413129	0.26099	0.305	0.27	1	Macrophage_1	March7
0.000447832	0.264694	0.175	0.137	1	Macrophage_1	Ero1lb
0.000461729	0.295107	0.23	0.189	1	Macrophage_1	Nfkbie
0.00048031	0.298558	0.186	0.146	1	Macrophage_1	Dgkd
0.000498202	0.311936	0.347	0.314	1	Macrophage_1	Got1
0.000545774	0.334448	0.161	0.124	1	Macrophage_1	Setd7
0.000574296	0.257432	0.2	0.161	1	Macrophage_1	Map4k1
0.000773563	0.270127	0.456	0.436	1	Macrophage_1	Nfam1
0.000963761	0.289022	0.217	0.177	1	Macrophage_1	Irs2
0.00151128	0.26679	0.344	0.317	1	Macrophage_1	Arhgap9
0.00153771	0.270889	0.451	0.442	1	Macrophage_1	Sin3b
0.0015881	0.260986	0.125	0.093	1	Macrophage_1	Lysmd3
0.00185494	0.295275	0.325	0.295	1	Macrophage_1	Phip
0.00246295	0.272773	0.154	0.122	1	Macrophage_1	Lats2
0.002778	0.271998	0.391	0.373	1	Macrophage_1	Ankrd44
0.0028957	0.348649	0.286	0.26	1	Macrophage_1	Wac
0.00294193	0.268106	0.299	0.271	1	Macrophage_1	Uggt1
0.00323019	0.332657	0.321	0.291	1	Macrophage_1	Rbbp6
0.00330579	0.261768	0.269	0.243	1	Macrophage_1	Smap2
0.00342159	0.280787	0.225	0.197	1	Macrophage_1	Bcat2
0.00344583	0.273949	0.431	0.416	1	Macrophage_1	Il6ra
0.00359879	0.304673	0.368	0.347	1	Macrophage_1	Tuba1c
0.00362979	0.258156	0.397	0.373	1	Macrophage_1	Eif4a2
0.00379986	0.287695	0.445	0.433	1	Macrophage_1	Gls
0.00389882	0.258861	0.246	0.217	1	Macrophage_1	Tbl1xr1
0.00415037	0.256782	0.316	0.296	1	Macrophage_1	Zfp106
0.00425094	0.255229	0.206	0.174	1	Macrophage_1	Cited2
0.00566547	0.304625	0.375	0.369	1	Macrophage_1	Zbtb7a
0.00613581	0.258083	0.248	0.222	1	Macrophage_1	B4galnt1
0.00648477	0.25796	0.175	0.147	1	Macrophage_1	Gch1
7.58694e-200	1.87328	0.858	0.145	9.72266e-196	Macrophage_2	Cd7
1.24147e-156	0.864837	0.366	0.021	1.59094e-152	Macrophage_2	Gm14161
4.66249e-133	1.72363	0.997	0.802	5.97498e-129	Macrophage_2	Lgals1
6.96732e-114	0.704465	0.281	0.018	8.92863e-110	Macrophage_2	Il4i1
1.68885e-108	0.473768	0.168	0.003	2.16426e-104	Macrophage_2	Klra17
6.95995e-108	0.443976	0.162	0.002	8.91918e-104	Macrophage_2	Cyp7b1
6.60794e-103	1.35175	0.69	0.176	8.46808e-99	Macrophage_2	Klrd1
8.85701e-100	0.481839	0.224	0.012	1.13503e-95	Macrophage_2	Chil5
2.9503e-97	0.746414	0.439	0.064	3.78081e-93	Macrophage_2	Ngfr
1.89622e-93	1.61679	0.878	0.373	2.43001e-89	Macrophage_2	Bst2
5.66734e-91	1.00724	1	0.868	7.26269e-87	Macrophage_2	Lsp1
8.75477e-89	0.856439	0.426	0.067	1.12192e-84	Macrophage_2	Alox5
1.18889e-86	0.522586	0.248	0.02	1.52356e-82	Macrophage_2	Gcnt2
4.06795e-83	1.06645	0.597	0.142	5.21308e-79	Macrophage_2	Pi16
1.58705e-81	0.705688	0.35	0.049	2.0338e-77	Macrophage_2	Rasgrp2
1.26016e-78	0.91881	0.561	0.135	1.6149e-74	Macrophage_2	Map4k1
1.3475e-73	1.74765	0.716	0.261	1.72682e-69	Macrophage_2	Tnfsf9
6.63775e-73	1.2262	0.828	0.36	8.50627e-69	Macrophage_2	Trf
1.61196e-68	1.13943	0.997	0.86	2.06573e-64	Macrophage_2	Tmsb10
2.00022e-66	0.31456	0.119	0.003	2.56328e-62	Macrophage_2	Gria3
3.68432e-64	1.45887	0.941	0.582	4.72145e-60	Macrophage_2	Cd209d
1.36926e-63	0.926678	0.429	0.097	1.7547e-59	Macrophage_2	Tnni2
2.57444e-62	1.13399	0.68	0.241	3.29915e-58	Macrophage_2	Gpr183
9.96505e-60	0.500686	0.277	0.042	1.27702e-55	Macrophage_2	Pkp3
1.11481e-59	0.701506	0.436	0.103	1.42863e-55	Macrophage_2	Hmgn3
1.08213e-58	0.656239	0.248	0.034	1.38675e-54	Macrophage_2	Runx2
8.36806e-58	0.444043	0.845	0.269	1.07237e-53	Macrophage_2	Apod
1.06879e-57	0.661718	0.475	0.123	1.36965e-53	Macrophage_2	Itpr1
6.51877e-56	0.685474	0.502	0.137	8.3538e-52	Macrophage_2	Ass1
7.42085e-56	0.925555	0.888	0.417	9.50982e-52	Macrophage_2	Tcf4
2.79972e-55	0.613841	0.997	0.968	3.58784e-51	Macrophage_2	Rps11
9.57935e-54	0.909335	0.934	0.548	1.22759e-49	Macrophage_2	Ctnna1
9.47239e-51	0.563866	0.337	0.072	1.21389e-46	Macrophage_2	Snx21
1.1758e-50	0.856445	0.828	0.41	1.50678e-46	Macrophage_2	Sin3b
2.34619e-50	0.575014	0.37	0.084	3.00665e-46	Macrophage_2	Gpr171
2.53896e-50	0.255498	0.102	0.004	3.25368e-46	Macrophage_2	Podn
4.68092e-50	0.704665	0.601	0.2	5.9986e-46	Macrophage_2	Bcl11a
7.16028e-50	0.523094	0.35	0.074	9.1759e-46	Macrophage_2	Ptprf
1.3247e-48	0.919686	0.673	0.259	1.69761e-44	Macrophage_2	Ms4a4c
4.19907e-48	0.358119	0.201	0.027	5.38111e-44	Macrophage_2	Acp5
4.37e-48	0.588634	1	0.961	5.60015e-44	Macrophage_2	Rplp0
5.46486e-46	0.610535	1	0.905	7.00322e-42	Macrophage_2	H3f3a
1.10242e-45	0.648482	0.63	0.233	1.41275e-41	Macrophage_2	Flt3
2.16881e-45	0.683628	0.99	0.886	2.77932e-41	Macrophage_2	H2-DMb1
7.18358e-45	0.554971	1	0.964	9.20576e-41	Macrophage_2	Rpl8
3.3349e-43	0.746001	0.832	0.436	4.27367e-39	Macrophage_2	Fcgrt
3.74963e-43	0.702783	0.66	0.25	4.80515e-39	Macrophage_2	Sept3
4.30242e-43	0.768954	0.743	0.338	5.51355e-39	Macrophage_2	Dnajc7
5.61167e-43	0.640992	0.545	0.189	7.19136e-39	Macrophage_2	Cnp
1.94698e-42	0.596082	0.518	0.173	2.49505e-38	Macrophage_2	Nucb2
3.90164e-42	0.399587	0.284	0.059	4.99995e-38	Macrophage_2	Cx3cr1
1.08145e-41	0.704535	0.353	0.093	1.38587e-37	Macrophage_2	Bhlhe40
1.51877e-41	0.709701	0.66	0.276	1.94631e-37	Macrophage_2	Plp2
1.67598e-41	0.69942	0.792	0.378	2.14777e-37	Macrophage_2	Tmed3
3.09152e-41	0.338195	0.198	0.03	3.96178e-37	Macrophage_2	Rcn3
6.29784e-41	0.414379	0.264	0.054	8.07068e-37	Macrophage_2	Ryr1
4.40032e-40	0.584407	0.564	0.21	5.63902e-36	Macrophage_2	Pigp
4.81732e-40	0.738418	0.726	0.321	6.17339e-36	Macrophage_2	Itgb7
1.55802e-39	0.622638	0.637	0.265	1.9966e-35	Macrophage_2	Bloc1s2
5.923e-39	0.778161	0.98	0.777	7.59033e-35	Macrophage_2	Gapdh
1.57861e-38	0.671503	0.591	0.242	2.02299e-34	Macrophage_2	Ech1
2.77853e-38	0.509665	0.997	0.948	3.56069e-34	Macrophage_2	Ppia
3.84458e-38	0.657907	0.752	0.345	4.92683e-34	Macrophage_2	Hmgn1
4.57282e-38	0.716348	0.851	0.494	5.86007e-34	Macrophage_2	Cd48
3.79451e-37	0.613018	0.551	0.215	4.86267e-33	Macrophage_2	Dap
2.15521e-36	0.68936	0.792	0.413	2.7619e-32	Macrophage_2	Mdh1
2.45711e-36	0.415196	0.32	0.083	3.14879e-32	Macrophage_2	Nup210
3.31499e-36	0.382636	0.261	0.058	4.24816e-32	Macrophage_2	Ak8
2.16063e-35	0.593248	0.716	0.32	2.76885e-31	Macrophage_2	Ighm
2.97399e-34	0.359528	0.182	0.031	3.81117e-30	Macrophage_2	Slc44a2
4.06405e-34	0.47222	0.571	0.222	5.20807e-30	Macrophage_2	Mvb12a
8.71657e-34	0.601963	0.7	0.331	1.11703e-29	Macrophage_2	Bmp2k
1.16511e-33	0.51409	1	0.946	1.49309e-29	Macrophage_2	Rpl21
1.34522e-33	0.542149	0.35	0.104	1.7239e-29	Macrophage_2	Ppdpf
2.06558e-33	0.322689	0.191	0.035	2.64704e-29	Macrophage_2	Bach2
9.06946e-33	0.660696	0.957	0.732	1.16225e-28	Macrophage_2	Clic1
2.41163e-32	0.37862	0.33	0.095	3.09051e-28	Macrophage_2	Lmnb1
4.20509e-32	0.401774	0.548	0.216	5.38883e-28	Macrophage_2	Dab2
5.12281e-32	0.55807	0.267	0.07	6.56488e-28	Macrophage_2	Crip2
7.63182e-32	0.590955	0.98	0.809	9.78017e-28	Macrophage_2	Sub1
7.65337e-32	0.552181	0.38	0.124	9.80779e-28	Macrophage_2	Cdkn2d
8.17037e-32	0.308019	0.198	0.039	1.04703e-27	Macrophage_2	Trim16
1.35776e-31	0.568759	0.706	0.333	1.73997e-27	Macrophage_2	Crlf2
1.93225e-31	0.557335	0.554	0.231	2.47618e-27	Macrophage_2	Bmyc
3.11782e-31	0.366887	0.343	0.103	3.99548e-27	Macrophage_2	Eci2
3.27884e-31	0.575498	0.98	0.846	4.20183e-27	Macrophage_2	S100a11
6.49905e-31	0.638361	0.957	0.704	8.32853e-27	Macrophage_2	Eif5a
1.47215e-30	0.330113	0.198	0.041	1.88656e-26	Macrophage_2	Galnt6
1.90695e-30	0.638589	0.779	0.427	2.44376e-26	Macrophage_2	Rnh1
4.14094e-30	0.321146	0.254	0.064	5.30662e-26	Macrophage_2	Ptgr1
4.55699e-30	0.602131	0.736	0.392	5.83978e-26	Macrophage_2	Ccnd3
7.21455e-30	0.558797	0.35	0.116	9.24545e-26	Macrophage_2	P2ry10
8.33013e-30	0.305332	0.228	0.053	1.06751e-25	Macrophage_2	Kynu
9.2259e-30	0.267812	0.162	0.028	1.1823e-25	Macrophage_2	Card10
1.04438e-29	0.536365	0.502	0.203	1.33837e-25	Macrophage_2	Mgst3
1.12882e-29	0.620353	0.842	0.503	1.44658e-25	Macrophage_2	Spcs2
4.22985e-29	0.596081	0.95	0.693	5.42056e-25	Macrophage_2	Ppib
4.76285e-29	0.603178	0.941	0.669	6.1036e-25	Macrophage_2	Napsa
4.86795e-29	0.525864	0.515	0.211	6.23827e-25	Macrophage_2	Cd200r1
7.77473e-29	0.583267	0.98	0.84	9.96332e-25	Macrophage_2	Gm2a
8.6946e-29	0.544189	0.974	0.764	1.11421e-24	Macrophage_2	Sec61b
9.27989e-29	0.508013	0.399	0.142	1.18922e-24	Macrophage_2	Serpinb1a
1.72914e-28	0.443263	0.508	0.204	2.21589e-24	Macrophage_2	Sept6
2.18791e-28	0.60113	0.845	0.508	2.8038e-24	Macrophage_2	Ramp1
2.93086e-28	0.627213	0.68	0.339	3.75589e-24	Macrophage_2	Cope
2.97179e-28	0.393183	0.277	0.08	3.80835e-24	Macrophage_2	Def6
1.24148e-27	0.339237	0.294	0.086	1.59095e-23	Macrophage_2	Micu1
1.43477e-27	0.499876	0.548	0.237	1.83866e-23	Macrophage_2	Pafah1b3
6.78614e-27	0.396163	0.267	0.076	8.69644e-23	Macrophage_2	Qsox1
8.95367e-27	0.468827	0.696	0.35	1.14741e-22	Macrophage_2	Pmaip1
1.06831e-26	0.351559	1	0.98	1.36904e-22	Macrophage_2	Cst3
1.69822e-26	0.631889	0.878	0.595	2.17627e-22	Macrophage_2	Ifitm2
2.89194e-26	0.415092	0.495	0.204	3.70602e-22	Macrophage_2	Ppfia4
3.85059e-26	0.526634	0.611	0.29	4.93454e-22	Macrophage_2	Ssr2
5.31955e-26	0.671337	0.393	0.152	6.817e-22	Macrophage_2	Cks2
7.08275e-26	0.426671	0.432	0.168	9.07654e-22	Macrophage_2	Mrpl58
9.53169e-26	0.44873	0.34	0.117	1.22149e-21	Macrophage_2	Pvr
1.01292e-25	0.464548	0.32	0.105	1.29805e-21	Macrophage_2	Samsn1
1.43564e-25	0.252138	0.125	0.02	1.83977e-21	Macrophage_2	Cst7
2.49911e-25	0.505183	0.587	0.283	3.20261e-21	Macrophage_2	Stx7
3.40055e-25	0.328616	0.231	0.063	4.35781e-21	Macrophage_2	Zbtb46
3.98686e-25	0.551415	0.914	0.624	5.10915e-21	Macrophage_2	Ssr4
7.19563e-25	0.313515	0.191	0.045	9.2212e-21	Macrophage_2	Arfgef2
8.0522e-25	0.480718	0.515	0.231	1.03189e-20	Macrophage_2	Emc6
8.08099e-25	0.655782	0.733	0.408	1.03558e-20	Macrophage_2	Sdf2l1
1.14814e-24	0.374381	0.373	0.136	1.47134e-20	Macrophage_2	Dapk1
1.35279e-24	0.395593	0.997	0.96	1.73361e-20	Macrophage_2	Rps2
1.95983e-24	0.395416	0.281	0.089	2.51153e-20	Macrophage_2	Aldoc
2.06823e-24	0.535075	0.65	0.34	2.65044e-20	Macrophage_2	Arl6ip5
2.43693e-24	0.440305	0.498	0.213	3.12293e-20	Macrophage_2	Ttc3
2.53501e-24	0.483592	0.736	0.388	3.24861e-20	Macrophage_2	Timm10b
2.56184e-24	0.344355	0.416	0.161	3.28299e-20	Macrophage_2	L1cam
4.25585e-24	0.493595	0.703	0.371	5.45388e-20	Macrophage_2	Slc25a4
4.81175e-24	0.287045	0.416	0.152	6.16626e-20	Macrophage_2	Fcna
6.19428e-24	0.307493	0.135	0.025	7.93797e-20	Macrophage_2	Cd200r4
6.19613e-24	0.364442	1	0.955	7.94033e-20	Macrophage_2	Rpl28
6.4651e-24	0.383668	0.317	0.108	8.28502e-20	Macrophage_2	Mink1
7.39956e-24	0.49551	0.733	0.394	9.48254e-20	Macrophage_2	Psmb2
8.95783e-24	0.316332	0.436	0.168	1.14795e-19	Macrophage_2	Cd33
9.47493e-24	0.523462	0.921	0.656	1.21421e-19	Macrophage_2	Psmb8
2.10567e-23	0.488762	0.997	0.884	2.69841e-19	Macrophage_2	Srgn
2.4838e-23	0.377233	0.993	0.929	3.18299e-19	Macrophage_2	Rps18
2.61383e-23	0.53991	0.719	0.394	3.34962e-19	Macrophage_2	Clec10a
3.6022e-23	0.256925	0.112	0.018	4.61622e-19	Macrophage_2	Ccr1
3.72643e-23	0.508834	0.637	0.326	4.77542e-19	Macrophage_2	Ybx3
5.63073e-23	0.486934	0.865	0.566	7.21578e-19	Macrophage_2	Mrpl52
5.65797e-23	0.42184	0.548	0.251	7.25069e-19	Macrophage_2	Fh1
6.23135e-23	0.392907	0.323	0.115	7.98547e-19	Macrophage_2	Ccdc88c
1.40125e-22	0.391379	0.993	0.98	1.7957e-18	Macrophage_2	H2-Aa
1.85163e-22	0.284245	0.191	0.049	2.37287e-18	Macrophage_2	B4galt4
2.16096e-22	0.365648	0.413	0.165	2.76927e-18	Macrophage_2	Arap2
3.29939e-22	0.40066	0.545	0.253	4.22816e-18	Macrophage_2	Fam69a
3.91326e-22	0.366663	0.617	0.297	5.01485e-18	Macrophage_2	Fgd2
4.87879e-22	0.394251	0.99	0.922	6.25217e-18	Macrophage_2	Rpl14
5.17739e-22	0.41908	0.983	0.834	6.63482e-18	Macrophage_2	Emp3
6.04764e-22	0.360124	0.327	0.12	7.75005e-18	Macrophage_2	Stat5a
7.48427e-22	0.508983	0.898	0.658	9.59109e-18	Macrophage_2	Syngr2
8.80604e-22	0.454473	0.983	0.885	1.12849e-17	Macrophage_2	Ubb
9.84574e-22	0.324267	0.264	0.087	1.26173e-17	Macrophage_2	Net1
1.29003e-21	0.393422	0.512	0.233	1.65318e-17	Macrophage_2	Mef2c
1.40019e-21	0.352282	0.366	0.142	1.79434e-17	Macrophage_2	Arid5a
1.51111e-21	0.497598	0.845	0.558	1.93649e-17	Macrophage_2	Cytip
1.77389e-21	0.481365	0.987	0.85	2.27324e-17	Macrophage_2	Rpl29
2.33603e-21	0.568442	0.736	0.43	2.99362e-17	Macrophage_2	Cdk2ap2
2.44126e-21	0.385752	0.528	0.246	3.12847e-17	Macrophage_2	Jak2
3.29571e-21	0.298637	0.135	0.028	4.22345e-17	Macrophage_2	Hist3h2ba
5.14502e-21	0.46412	0.71	0.391	6.59335e-17	Macrophage_2	Tmed9
5.17536e-21	0.405759	0.594	0.297	6.63222e-17	Macrophage_2	Sptssa
6.63451e-21	0.304383	0.182	0.048	8.50212e-17	Macrophage_2	Ddr1
7.27318e-21	0.322106	0.551	0.26	9.32057e-17	Macrophage_2	Ppp1r2
8.54403e-21	0.466877	0.657	0.377	1.09492e-16	Macrophage_2	Atp6ap2
9.12518e-21	0.25709	0.294	0.102	1.16939e-16	Macrophage_2	Uhrf1bp1l
1.80953e-20	0.382558	0.99	0.93	2.31891e-16	Macrophage_2	Rpl10
1.96398e-20	0.366276	0.383	0.16	2.51684e-16	Macrophage_2	Ppm1m
2.24338e-20	0.323242	0.475	0.211	2.8749e-16	Macrophage_2	Mrpl28
3.04268e-20	0.335711	0.429	0.184	3.8992e-16	Macrophage_2	Bcat2
4.48928e-20	0.384964	0.525	0.253	5.75301e-16	Macrophage_2	Smim14
5.39327e-20	0.288864	0.436	0.185	6.91147e-16	Macrophage_2	Cd244
6.79324e-20	0.273769	0.399	0.165	8.70553e-16	Macrophage_2	Tax1bp3
7.8643e-20	0.47901	0.584	0.312	1.00781e-15	Macrophage_2	Erp44
8.5724e-20	0.476474	0.937	0.706	1.09855e-15	Macrophage_2	Pdia3
1.02548e-19	0.47406	0.551	0.28	1.31415e-15	Macrophage_2	Atg3
1.3528e-19	0.338997	0.406	0.175	1.73362e-15	Macrophage_2	Arl6ip4
1.40483e-19	0.418646	0.657	0.352	1.80029e-15	Macrophage_2	Ndufs5
2.30334e-19	0.382851	0.66	0.351	2.95173e-15	Macrophage_2	Ssr1
2.3063e-19	0.337335	0.997	0.94	2.95552e-15	Macrophage_2	Rps3
2.70362e-19	0.384336	0.238	0.078	3.46468e-15	Macrophage_2	Tagap
2.79877e-19	0.260301	0.353	0.14	3.58663e-15	Macrophage_2	Spn
3.49744e-19	0.283944	0.234	0.077	4.48196e-15	Macrophage_2	Stn1
3.64514e-19	0.298658	0.571	0.276	4.67124e-15	Macrophage_2	Zmiz2
3.79423e-19	0.300658	0.987	0.888	4.86231e-15	Macrophage_2	Itm2b
4.10135e-19	0.396982	0.772	0.45	5.25588e-15	Macrophage_2	Park7
4.15982e-19	0.29881	0.413	0.179	5.33081e-15	Macrophage_2	Ndufa9
4.48504e-19	0.451286	0.733	0.414	5.74758e-15	Macrophage_2	Krtcap2
4.99626e-19	0.399869	0.601	0.317	6.40271e-15	Macrophage_2	Fam105a
5.02702e-19	0.474577	0.855	0.59	6.44213e-15	Macrophage_2	Rap1a
5.32429e-19	0.272045	0.228	0.074	6.82308e-15	Macrophage_2	Adsl
6.85679e-19	0.408066	0.805	0.502	8.78698e-15	Macrophage_2	Gpi1
7.34274e-19	0.311884	1	0.984	9.40972e-15	Macrophage_2	Rpsa
8.28967e-19	0.406107	0.759	0.439	1.06232e-14	Macrophage_2	Prelid1
8.57731e-19	0.424654	0.881	0.56	1.09918e-14	Macrophage_2	Sumo2
9.48046e-19	0.41776	0.865	0.583	1.21492e-14	Macrophage_2	Myl12a
1.81357e-18	0.359591	0.578	0.297	2.3241e-14	Macrophage_2	Cux1
1.83398e-18	0.569462	0.779	0.523	2.35024e-14	Macrophage_2	H2afy
1.84888e-18	0.408302	0.921	0.679	2.36934e-14	Macrophage_2	Ms4a6c
1.91826e-18	0.265317	0.241	0.082	2.45825e-14	Macrophage_2	Ginm1
2.0283e-18	0.546954	0.762	0.464	2.59927e-14	Macrophage_2	Manf
2.38662e-18	0.273944	0.327	0.127	3.05846e-14	Macrophage_2	Kmo
2.77104e-18	0.357809	1	0.993	3.55109e-14	Macrophage_2	Cd74
2.87098e-18	0.284907	0.452	0.207	3.67916e-14	Macrophage_2	Arpc5l
3.10841e-18	0.429409	0.502	0.248	3.98342e-14	Macrophage_2	Mettl23
3.49164e-18	0.332564	0.997	0.944	4.47454e-14	Macrophage_2	Rps15a
4.27845e-18	0.377647	0.812	0.469	5.48283e-14	Macrophage_2	Naga
4.43404e-18	0.340166	0.518	0.254	5.68222e-14	Macrophage_2	Anxa6
7.09211e-18	0.350849	0.997	0.906	9.08854e-14	Macrophage_2	Rpl15
7.24573e-18	0.277562	0.294	0.112	9.2854e-14	Macrophage_2	Foxo1
1.11917e-17	0.486008	0.878	0.645	1.43422e-13	Macrophage_2	Sec61g
1.17606e-17	0.417118	0.878	0.557	1.50712e-13	Macrophage_2	Atp5g1
1.2691e-17	0.347914	0.997	0.96	1.62635e-13	Macrophage_2	Rpl39
1.62117e-17	0.276037	0.231	0.078	2.07753e-13	Macrophage_2	Specc1
1.95977e-17	0.270588	0.502	0.239	2.51144e-13	Macrophage_2	Commd4
2.73668e-17	0.275472	0.386	0.175	3.50706e-13	Macrophage_2	Hexb
3.16122e-17	0.457168	0.865	0.603	4.05111e-13	Macrophage_2	Atp5c1
3.41865e-17	0.263866	0.502	0.239	4.381e-13	Macrophage_2	Mrps16
3.87526e-17	0.411524	0.865	0.574	4.96615e-13	Macrophage_2	Atp6v1g1
4.1768e-17	0.40568	0.729	0.438	5.35257e-13	Macrophage_2	Ddost
6.8797e-17	0.26593	0.304	0.122	8.81634e-13	Macrophage_2	Uchl3
7.90483e-17	0.419795	0.828	0.551	1.013e-12	Macrophage_2	Spi1
7.91307e-17	0.396825	0.281	0.112	1.01406e-12	Macrophage_2	Cenpa
9.40313e-17	0.439076	0.848	0.573	1.20501e-12	Macrophage_2	Atp5b
9.79304e-17	0.300831	0.248	0.091	1.25498e-12	Macrophage_2	Gsg1
1.05459e-16	0.254043	0.172	0.051	1.35146e-12	Macrophage_2	Cmtr1
1.0758e-16	0.28702	0.997	0.974	1.37864e-12	Macrophage_2	Rpl19
1.12845e-16	0.439842	0.601	0.338	1.44611e-12	Macrophage_2	Traf1
1.17265e-16	0.287424	0.337	0.144	1.50276e-12	Macrophage_2	Atg5
1.17474e-16	0.275468	0.525	0.258	1.50543e-12	Macrophage_2	Ergic3
1.39897e-16	0.268067	0.997	0.99	1.79278e-12	Macrophage_2	Rps27a
2.07819e-16	0.394206	0.931	0.715	2.6632e-12	Macrophage_2	Gdi2
2.13473e-16	0.264166	0.231	0.082	2.73565e-12	Macrophage_2	Abhd17b
2.48427e-16	0.330645	0.756	0.47	3.1836e-12	Macrophage_2	Emp1
2.64785e-16	0.416598	0.901	0.614	3.39322e-12	Macrophage_2	Eif3h
2.76205e-16	0.33326	0.413	0.196	3.53957e-12	Macrophage_2	Fundc2
2.85722e-16	0.355219	0.436	0.213	3.66153e-12	Macrophage_2	Mtch1
3.40756e-16	0.253712	0.347	0.149	4.36679e-12	Macrophage_2	Rfc1
3.7391e-16	0.361136	0.719	0.423	4.79166e-12	Macrophage_2	Tmem258
4.49576e-16	0.308715	0.393	0.181	5.76131e-12	Macrophage_2	Nfkbie
4.7502e-16	0.356775	0.97	0.888	6.08739e-12	Macrophage_2	Cfl1
5.23733e-16	0.35088	0.548	0.292	6.71164e-12	Macrophage_2	Bnip3l
5.91582e-16	0.421076	0.845	0.584	7.58112e-12	Macrophage_2	Zyx
6.23275e-16	0.390363	0.779	0.473	7.98727e-12	Macrophage_2	Slamf7
7.02717e-16	0.72743	0.888	0.781	9.00532e-12	Macrophage_2	Nfkbia
7.81491e-16	0.274635	1	0.986	1.00148e-11	Macrophage_2	Rps4x
9.14819e-16	0.331006	0.997	0.953	1.17234e-11	Macrophage_2	Rpl18
1.04616e-15	0.26186	0.459	0.222	1.34066e-11	Macrophage_2	Plk2
1.13526e-15	0.254526	0.383	0.173	1.45484e-11	Macrophage_2	Gng12
1.2411e-15	0.387949	0.809	0.507	1.59047e-11	Macrophage_2	Selenof
1.50627e-15	0.299572	0.399	0.185	1.93028e-11	Macrophage_2	Il2rg
1.56385e-15	0.350622	1	0.955	2.00407e-11	Macrophage_2	Rpl6
1.67599e-15	0.264289	0.432	0.206	2.14778e-11	Macrophage_2	Cyc1
1.77755e-15	0.320684	0.723	0.425	2.27794e-11	Macrophage_2	Ap2m1
1.84578e-15	0.371854	0.904	0.711	2.36536e-11	Macrophage_2	Gnb2
2.08549e-15	0.302109	0.564	0.299	2.67256e-11	Macrophage_2	Prdx6
2.17231e-15	0.362591	0.855	0.581	2.78382e-11	Macrophage_2	Myl12b
2.6311e-15	0.332512	0.759	0.462	3.37175e-11	Macrophage_2	Bsg
2.99275e-15	0.380471	0.729	0.456	3.83521e-11	Macrophage_2	Taldo1
3.64437e-15	0.27217	0.452	0.223	4.67025e-11	Macrophage_2	Cdkn1b
3.75091e-15	0.350108	0.809	0.503	4.80679e-11	Macrophage_2	Psmb3
4.64719e-15	0.350929	0.33	0.148	5.95537e-11	Macrophage_2	Ugcg
6.01773e-15	0.29381	0.386	0.182	7.71172e-11	Macrophage_2	Rab3il1
6.15364e-15	0.304363	0.515	0.271	7.88588e-11	Macrophage_2	BC031181
7.29133e-15	0.471055	0.914	0.689	9.34383e-11	Macrophage_2	Tagln2
9.09765e-15	0.312515	0.462	0.231	1.16586e-10	Macrophage_2	Lmo1
1.04297e-14	0.255016	0.578	0.319	1.33657e-10	Macrophage_2	Coq10b
1.1604e-14	0.35656	0.749	0.474	1.48705e-10	Macrophage_2	Fbl
1.19638e-14	0.279443	0.696	0.396	1.53316e-10	Macrophage_2	Cdc37
1.26533e-14	0.291567	1	0.924	1.62152e-10	Macrophage_2	Rpl10a
1.37226e-14	0.301586	0.657	0.368	1.75855e-10	Macrophage_2	Nop10
1.39306e-14	0.30995	0.422	0.207	1.78521e-10	Macrophage_2	H2-Q7
1.8447e-14	0.270452	0.353	0.163	2.36398e-10	Macrophage_2	Dhx40
2.38237e-14	0.334145	0.37	0.175	3.05301e-10	Macrophage_2	Slc35b1
2.47734e-14	0.285065	0.545	0.291	3.17471e-10	Macrophage_2	Mrpl24
3.11839e-14	0.27653	1	0.967	3.99621e-10	Macrophage_2	Rpl18a
3.19425e-14	0.251873	0.409	0.199	4.09344e-10	Macrophage_2	Adh5
3.336e-14	0.354799	0.97	0.802	4.27509e-10	Macrophage_2	Arhgdib
3.35509e-14	0.26189	0.558	0.301	4.29954e-10	Macrophage_2	Got1
3.59906e-14	0.368997	0.875	0.588	4.6122e-10	Macrophage_2	Cd9
3.82446e-14	0.263617	0.647	0.36	4.90104e-10	Macrophage_2	Dctn3
4.75404e-14	0.261957	0.231	0.089	6.0923e-10	Macrophage_2	Slc41a1
5.29399e-14	0.360385	0.888	0.63	6.78425e-10	Macrophage_2	Atp5f1
5.41212e-14	0.292438	0.653	0.368	6.93564e-10	Macrophage_2	Mrpl30
5.91224e-14	0.278526	0.997	0.947	7.57654e-10	Macrophage_2	Rpl11
5.98437e-14	0.281541	0.611	0.347	7.66897e-10	Macrophage_2	Supt4a
6.12136e-14	0.253172	0.327	0.148	7.84452e-10	Macrophage_2	Pkib
6.92535e-14	0.276441	0.502	0.263	8.87484e-10	Macrophage_2	Rheb
8.33129e-14	0.278428	0.564	0.306	1.06765e-09	Macrophage_2	Dbnl
8.673e-14	0.313668	0.637	0.38	1.11144e-09	Macrophage_2	Sdf4
1.09858e-13	0.270061	0.31	0.138	1.40783e-09	Macrophage_2	Borcs8
1.22719e-13	0.323438	0.769	0.474	1.57265e-09	Macrophage_2	Ccnd1
1.242e-13	0.396945	0.868	0.6	1.59162e-09	Macrophage_2	Cox5b
1.24943e-13	0.274435	0.997	0.965	1.60115e-09	Macrophage_2	H2-D1
1.3566e-13	0.27756	0.607	0.336	1.73848e-09	Macrophage_2	Glrx3
1.42784e-13	0.352981	0.941	0.699	1.82977e-09	Macrophage_2	Eif3k
1.71231e-13	0.285697	1	0.952	2.19433e-09	Macrophage_2	Rpl32
2.09912e-13	0.30689	0.558	0.31	2.69002e-09	Macrophage_2	Vps28
2.36284e-13	0.281122	0.723	0.432	3.02798e-09	Macrophage_2	Ndufa1
2.48397e-13	0.285641	0.993	0.913	3.18321e-09	Macrophage_2	Serf2
2.49218e-13	0.304879	0.574	0.331	3.19372e-09	Macrophage_2	Chmp4b
2.73374e-13	0.379542	0.894	0.711	3.50328e-09	Macrophage_2	Fcgr2b
2.7787e-13	0.280591	0.498	0.263	3.5609e-09	Macrophage_2	Mrps15
2.78437e-13	0.290862	0.472	0.249	3.56817e-09	Macrophage_2	Ppp1r11
2.96714e-13	0.334884	0.68	0.41	3.80239e-09	Macrophage_2	Psmd8
3.05896e-13	0.319013	0.954	0.741	3.92006e-09	Macrophage_2	Cox8a
3.46272e-13	0.299422	0.997	0.929	4.43747e-09	Macrophage_2	Rps7
3.89652e-13	0.286065	0.987	0.861	4.9934e-09	Macrophage_2	Fxyd5
4.24712e-13	0.283924	0.607	0.346	5.44268e-09	Macrophage_2	Tram1
4.25116e-13	0.28688	0.65	0.381	5.44786e-09	Macrophage_2	Ndufv2
4.62751e-13	0.262408	0.637	0.368	5.93015e-09	Macrophage_2	Cycs
4.64297e-13	0.255713	0.35	0.166	5.94997e-09	Macrophage_2	Cop1
4.80407e-13	0.26598	0.997	0.957	6.15641e-09	Macrophage_2	Rpl9
4.98821e-13	0.250063	0.548	0.3	6.39239e-09	Macrophage_2	Cuedc2
5.08563e-13	0.29295	0.914	0.647	6.51723e-09	Macrophage_2	Hmgb1
5.14694e-13	0.250383	0.185	0.067	6.5958e-09	Macrophage_2	Gm17056
5.83247e-13	0.311308	0.581	0.34	7.47431e-09	Macrophage_2	Ptpn6
5.83569e-13	0.319445	0.657	0.405	7.47843e-09	Macrophage_2	Lman2
6.8951e-13	0.325425	0.888	0.604	8.83608e-09	Macrophage_2	Atp5d
8.10431e-13	0.294157	0.99	0.976	1.03857e-08	Macrophage_2	H2-Eb1
1.13899e-12	0.251842	0.65	0.386	1.45962e-08	Macrophage_2	Lyn
1.17419e-12	0.286759	0.436	0.232	1.50473e-08	Macrophage_2	Prmt1
1.22796e-12	0.349537	0.825	0.563	1.57363e-08	Macrophage_2	Rpl22l1
1.24713e-12	0.344221	0.868	0.599	1.5982e-08	Macrophage_2	Dad1
1.29e-12	0.406769	0.129	0.039	1.65313e-08	Macrophage_2	Ly6c2
1.32768e-12	0.291729	0.512	0.285	1.70142e-08	Macrophage_2	Rsu1
1.40006e-12	0.322131	0.752	0.468	1.79418e-08	Macrophage_2	Eif3i
1.42035e-12	0.255574	0.68	0.406	1.82018e-08	Macrophage_2	Trappc5
1.52326e-12	0.27986	0.987	0.821	1.95206e-08	Macrophage_2	Atp5h
1.93285e-12	0.308982	0.957	0.769	2.47694e-08	Macrophage_2	Arpc3
3.58216e-12	0.302821	0.677	0.423	4.59054e-08	Macrophage_2	Trmt112
4.0148e-12	0.332657	0.848	0.603	5.14497e-08	Macrophage_2	Selplg
5.05051e-12	0.258555	0.38	0.197	6.47223e-08	Macrophage_2	Ndufv1
5.8341e-12	0.331823	0.7	0.445	7.4764e-08	Macrophage_2	Lrrfip1
6.74109e-12	0.252306	0.752	0.475	8.63871e-08	Macrophage_2	Edf1
8.82309e-12	0.275476	0.673	0.422	1.13068e-07	Macrophage_2	Selenos
1.17764e-11	0.321158	0.739	0.5	1.50915e-07	Macrophage_2	Cct5
1.37454e-11	0.288294	0.62	0.369	1.76147e-07	Macrophage_2	Ube2i
1.41978e-11	0.403308	0.802	0.611	1.81945e-07	Macrophage_2	Dennd4a
1.62058e-11	0.272086	0.528	0.307	2.07678e-07	Macrophage_2	Necap2
1.85242e-11	0.27066	0.393	0.212	2.37388e-07	Macrophage_2	Polr2j
1.92874e-11	0.252403	0.323	0.16	2.47168e-07	Macrophage_2	Elof1
1.99468e-11	0.31514	0.842	0.578	2.55618e-07	Macrophage_2	Polr1d
2.18962e-11	0.317237	0.865	0.629	2.80599e-07	Macrophage_2	Serbp1
2.98868e-11	0.31309	0.614	0.384	3.82999e-07	Macrophage_2	Tnfaip8
3.20334e-11	0.257217	0.366	0.188	4.10508e-07	Macrophage_2	Cox6b2
3.72913e-11	0.263823	0.99	0.938	4.77889e-07	Macrophage_2	Rpl3
5.03783e-11	0.292661	0.729	0.479	6.45599e-07	Macrophage_2	Higd2a
5.9641e-11	0.257295	0.459	0.258	7.64299e-07	Macrophage_2	Dctn2
6.01347e-11	0.269497	0.347	0.178	7.70627e-07	Macrophage_2	Selenoh
6.66316e-11	0.255168	0.762	0.483	8.53884e-07	Macrophage_2	Cnn2
6.83645e-11	0.265046	0.809	0.53	8.76091e-07	Macrophage_2	Wasf2
7.1501e-11	0.27089	0.686	0.435	9.16285e-07	Macrophage_2	Ndufa3
7.75517e-11	0.27179	0.663	0.421	9.93825e-07	Macrophage_2	Hfe
9.69369e-11	0.272595	0.822	0.552	1.24225e-06	Macrophage_2	Gsn
1.08096e-10	0.267732	0.545	0.334	1.38526e-06	Macrophage_2	Dnajb6
1.33582e-10	0.351084	0.561	0.345	1.71185e-06	Macrophage_2	Icam1
1.33996e-10	0.294684	0.835	0.575	1.71715e-06	Macrophage_2	Sec11c
1.56235e-10	0.29835	0.904	0.696	2.00215e-06	Macrophage_2	Atp6v0e
1.68928e-10	0.328132	0.878	0.619	2.16482e-06	Macrophage_2	Elob
1.71008e-10	0.293505	0.789	0.557	2.19146e-06	Macrophage_2	Tuba1a
2.07849e-10	0.307893	0.947	0.815	2.66359e-06	Macrophage_2	Rbm3
2.57185e-10	0.306402	0.848	0.599	3.29583e-06	Macrophage_2	Tmed10
5.65754e-10	0.26389	0.977	0.849	7.25013e-06	Macrophage_2	Anxa2
8.86235e-10	0.276448	0.762	0.524	1.13571e-05	Macrophage_2	Scp2
9.85885e-10	0.276308	0.993	0.877	1.26341e-05	Macrophage_2	Eef1b2
1.12086e-09	0.261072	0.677	0.447	1.43638e-05	Macrophage_2	Prrc2c
1.28549e-09	0.250479	0.62	0.391	1.64735e-05	Macrophage_2	Mpc2
1.54994e-09	0.291398	0.647	0.412	1.98625e-05	Macrophage_2	Avpi1
2.93919e-09	0.261842	0.37	0.206	3.76657e-05	Macrophage_2	Pde4b
3.18234e-09	0.284549	0.957	0.783	4.07817e-05	Macrophage_2	Rpl4
3.27281e-09	0.257826	0.772	0.522	4.1941e-05	Macrophage_2	Capns1
4.07904e-09	0.269367	0.832	0.599	5.22729e-05	Macrophage_2	Rpl36al
5.06709e-09	0.265205	0.488	0.297	6.49348e-05	Macrophage_2	Smc6
5.41098e-09	0.297632	0.284	0.15	6.93417e-05	Macrophage_2	Ccl4
1.05423e-08	0.267344	0.901	0.683	0.000135099	Macrophage_2	Smdt1
1.13958e-08	0.253135	0.68	0.458	0.000146037	Macrophage_2	Hnrnpa1
1.1772e-08	0.251995	0.792	0.56	0.000150858	Macrophage_2	Ndufb8
1.41382e-08	0.279356	0.759	0.524	0.000181181	Macrophage_2	Pdia6
1.67491e-08	0.257128	0.904	0.719	0.000214639	Macrophage_2	Reep5
2.0056e-08	0.257353	0.927	0.727	0.000257017	Macrophage_2	Calr
2.13954e-08	0.254217	0.502	0.317	0.000274183	Macrophage_2	St8sia4
4.56776e-08	0.422112	0.231	0.121	0.000585358	Macrophage_2	Dusp2
9.42529e-08	0.253747	0.769	0.565	0.00120785	Macrophage_2	Psmb1
8.09628e-07	0.256582	0.776	0.587	0.0103754	Macrophage_2	Gadd45b
1.13747e-175	1.33937	0.809	0.317	1.45766e-171	Macrophage_3	Ear2
2.32962e-147	1.23419	0.459	0.101	2.98541e-143	Macrophage_3	Klrb1b
1.14067e-146	1.2358	0.501	0.128	1.46176e-142	Macrophage_3	Slc27a3
1.22859e-107	1.1448	0.332	0.063	1.57444e-103	Macrophage_3	Flt1
1.58485e-100	0.995512	0.843	0.542	2.03098e-96	Macrophage_3	Cd209a
3.3889e-90	0.989868	0.361	0.092	4.34287e-86	Macrophage_3	Mmp12
2.23293e-76	1.23826	0.724	0.472	2.8615e-72	Macrophage_3	Mt1
4.0096e-66	0.496794	0.949	0.898	5.1383e-62	Macrophage_3	H2afz
3.45638e-65	0.562324	0.961	0.81	4.42935e-61	Macrophage_3	Mgl2
7.44746e-65	0.437283	0.993	0.978	9.54392e-61	Macrophage_3	S100a6
6.94808e-60	0.467674	0.972	0.911	8.90396e-56	Macrophage_3	S100a4
9.95241e-60	1.10259	0.285	0.088	1.2754e-55	Macrophage_3	Mt2
1.72416e-57	0.358833	0.998	0.992	2.20951e-53	Macrophage_3	Rps9
1.91196e-53	0.700375	0.311	0.113	2.45017e-49	Macrophage_3	Itgax
6.62514e-53	0.61462	0.568	0.307	8.49011e-49	Macrophage_3	Cd163
7.77861e-53	0.399581	0.969	0.954	9.96829e-49	Macrophage_3	Rpl28
1.48115e-50	0.575007	0.764	0.537	1.8981e-46	Macrophage_3	Cd9
1.48793e-49	0.424602	0.942	0.822	1.90678e-45	Macrophage_3	Cyba
9.88156e-49	0.454879	0.786	0.526	1.26632e-44	Macrophage_3	Cd209d
3.63709e-48	0.298978	0.995	0.996	4.66093e-44	Macrophage_3	Tpt1
1.2886e-47	0.514731	0.934	0.812	1.65134e-43	Macrophage_3	Wfdc17
1.63083e-45	0.447285	0.142	0.024	2.08991e-41	Macrophage_3	Cd209c
3.73624e-45	0.681149	0.685	0.496	4.788e-41	Macrophage_3	Olfm1
4.53514e-42	0.362835	0.976	0.856	5.81179e-38	Macrophage_3	Psap
6.32374e-40	0.466014	0.69	0.448	8.10387e-36	Macrophage_3	Clec4b1
3.75148e-39	0.542799	0.138	0.027	4.80752e-35	Macrophage_3	Cd209b
9.96212e-37	0.343534	0.965	0.925	1.27665e-32	Macrophage_3	Cd52
2.95038e-36	0.289313	0.97	0.971	3.78091e-32	Macrophage_3	Rpl17
5.05471e-36	0.346342	0.962	0.944	6.47761e-32	Macrophage_3	Sh3bgrl3
6.09527e-36	0.576994	0.257	0.103	7.81109e-32	Macrophage_3	Il1rl1
1.68822e-35	0.448535	0.141	0.033	2.16345e-31	Macrophage_3	Ehf
5.72887e-35	0.277166	0.993	0.991	7.34154e-31	Macrophage_3	Rpl35a
1.7147e-34	0.506851	0.216	0.078	2.19739e-30	Macrophage_3	Hepacam2
7.8418e-34	0.302915	0.992	0.984	1.00493e-29	Macrophage_3	Rpl13
1.29546e-33	0.349585	0.942	0.893	1.66014e-29	Macrophage_3	S100a10
3.56922e-33	0.435008	0.752	0.566	4.57395e-29	Macrophage_3	Mpeg1
7.95471e-33	0.524002	0.256	0.108	1.0194e-28	Macrophage_3	Skint3
2.30068e-32	0.329909	0.959	0.922	2.94833e-28	Macrophage_3	H2-DMa
2.64359e-32	0.584076	0.124	0.027	3.38777e-28	Macrophage_3	Flrt3
9.51876e-32	0.456936	0.701	0.544	1.21983e-27	Macrophage_3	Emb
1.87827e-29	0.428468	0.279	0.129	2.407e-25	Macrophage_3	Ltb4r1
1.32524e-28	0.400515	0.128	0.035	1.6983e-24	Macrophage_3	Wnt11
1.90205e-28	0.306162	0.934	0.91	2.43748e-24	Macrophage_3	Npc2
2.09695e-27	0.316993	0.128	0.035	2.68724e-23	Macrophage_3	Ptger3
2.19249e-27	0.645865	0.491	0.337	2.80968e-23	Macrophage_3	Furin
9.83996e-27	0.257918	0.974	0.966	1.26099e-22	Macrophage_3	Rpl7
4.71835e-26	0.612127	0.466	0.314	6.04656e-22	Macrophage_3	Lmo4
5.06784e-26	0.391613	0.797	0.662	6.49444e-22	Macrophage_3	Naaa
1.60815e-25	0.492002	0.47	0.302	2.06084e-21	Macrophage_3	Socs3
1.78049e-25	0.261839	0.974	0.967	2.2817e-21	Macrophage_3	Rps19
1.33771e-24	0.260957	0.971	0.968	1.71428e-20	Macrophage_3	Rps5
4.53817e-23	0.286183	0.972	0.968	5.81566e-19	Macrophage_3	Rps26
1.21074e-22	0.341374	0.834	0.734	1.55156e-18	Macrophage_3	Tmem176a
3.52836e-21	0.489862	0.381	0.244	4.52159e-17	Macrophage_3	Gpr141
4.79332e-21	0.411472	0.449	0.296	6.14264e-17	Macrophage_3	Fgl2
1.23199e-20	0.305048	0.253	0.129	1.57879e-16	Macrophage_3	Hpgd
1.51507e-20	0.501818	0.491	0.346	1.94157e-16	Macrophage_3	Sdc4
5.39383e-20	0.315358	0.162	0.068	6.9122e-16	Macrophage_3	Scimp
5.71912e-20	0.285535	0.534	0.36	7.32905e-16	Macrophage_3	Pld4
6.37628e-20	0.295831	0.944	0.93	8.17121e-16	Macrophage_3	Rps7
4.29385e-19	0.464762	0.165	0.073	5.50257e-15	Macrophage_3	Clec4g
2.1708e-18	0.265188	0.959	0.92	2.78188e-14	Macrophage_3	Ahnak
4.35656e-18	0.483408	0.301	0.185	5.58293e-14	Macrophage_3	Csf2rb
1.86829e-17	0.369098	0.59	0.452	2.39422e-13	Macrophage_3	Tnip3
1.95407e-17	0.325169	0.436	0.294	2.50413e-13	Macrophage_3	Plxnd1
7.43402e-17	0.342103	0.26	0.149	9.5267e-13	Macrophage_3	Parvb
9.19238e-17	0.271807	0.898	0.828	1.178e-12	Macrophage_3	Gm2a
1.66263e-16	0.280105	0.427	0.286	2.13066e-12	Macrophage_3	Cd300c2
2.683e-16	0.358711	0.245	0.141	3.43826e-12	Macrophage_3	Aph1c
2.93826e-16	0.409494	0.261	0.153	3.76538e-12	Macrophage_3	Sowahc
7.60794e-16	0.28986	0.126	0.052	9.74958e-12	Macrophage_3	Nxpe5
8.27441e-16	0.331243	0.153	0.073	1.06037e-11	Macrophage_3	Tspan33
1.08698e-15	0.251403	0.993	0.993	1.39297e-11	Macrophage_3	Rpl37a
3.41438e-15	0.304386	0.662	0.548	4.37553e-11	Macrophage_3	Anxa1
4.78566e-15	0.299453	0.809	0.766	6.13283e-11	Macrophage_3	Sec61b
4.83748e-15	0.412928	0.424	0.307	6.19923e-11	Macrophage_3	H2-DMb2
6.37691e-15	0.273948	0.865	0.826	8.17201e-11	Macrophage_3	Ptprc
1.44263e-14	0.255597	0.865	0.828	1.84873e-10	Macrophage_3	Uqcrh
1.16154e-13	0.392885	0.294	0.192	1.48851e-09	Macrophage_3	Ndrg1
1.75272e-13	0.298203	0.233	0.136	2.24611e-09	Macrophage_3	Bckdhb
3.17502e-13	0.251084	0.839	0.81	4.06879e-09	Macrophage_3	Atox1
4.84505e-13	0.26208	0.75	0.673	6.20893e-09	Macrophage_3	Tspo
9.10924e-13	0.314083	0.266	0.171	1.16735e-08	Macrophage_3	Cox6b2
3.28475e-12	0.263786	0.836	0.807	4.20941e-08	Macrophage_3	Rpl35
3.68753e-12	0.287861	0.246	0.154	4.72557e-08	Macrophage_3	Ccrl2
7.70075e-12	0.296028	0.597	0.51	9.86851e-08	Macrophage_3	Serp1
1.02971e-11	0.28747	0.598	0.513	1.31957e-07	Macrophage_3	Mcub
1.32631e-11	0.262407	0.151	0.081	1.69967e-07	Macrophage_3	Smim5
2.1893e-11	0.282699	0.245	0.157	2.80559e-07	Macrophage_3	Slc4a7
2.38915e-11	0.356573	0.504	0.42	3.06169e-07	Macrophage_3	Uqcc2
3.94565e-11	0.320643	0.41	0.312	5.05635e-07	Macrophage_3	Gpr132
4.41122e-11	0.269386	0.129	0.066	5.65298e-07	Macrophage_3	Xlr
4.97684e-11	0.289292	0.432	0.334	6.37782e-07	Macrophage_3	Cd302
6.63742e-11	0.3761	0.543	0.467	8.50586e-07	Macrophage_3	Eps8
1.13584e-10	0.321855	0.47	0.375	1.45558e-06	Macrophage_3	4930523C07Rik
1.26362e-10	0.333066	0.556	0.474	1.61933e-06	Macrophage_3	Tep1
1.28689e-10	0.324495	0.324	0.237	1.64915e-06	Macrophage_3	Ahcyl2
1.58971e-10	0.332342	0.637	0.558	2.03722e-06	Macrophage_3	Btg1
2.81658e-10	0.287527	0.277	0.193	3.60945e-06	Macrophage_3	1700025G04Rik
3.82477e-10	0.299003	0.303	0.217	4.90145e-06	Macrophage_3	Prkar2a
4.34851e-10	0.266664	0.736	0.693	5.57262e-06	Macrophage_3	Ndufa6
8.64799e-10	0.305794	0.448	0.355	1.10824e-05	Macrophage_3	Mtss1
1.66211e-08	0.280568	0.3	0.222	0.000212999	Macrophage_3	Nedd4
2.1362e-08	0.312231	0.4	0.327	0.000273755	Macrophage_3	Tet2
2.00274e-07	0.446292	0.478	0.42	0.00256652	Macrophage_3	Etv3
2.21276e-07	0.277917	0.483	0.404	0.00283566	Macrophage_3	Fam46a
3.9205e-07	0.320693	0.294	0.228	0.00502412	Macrophage_3	Lmo1
5.73719e-07	0.270953	0.303	0.233	0.00735221	Macrophage_3	Rps6ka3
1.50838e-06	0.280988	0.28	0.215	0.0193299	Macrophage_3	Smc4
1.98916e-06	0.283437	0.387	0.324	0.0254911	Macrophage_3	Asap1
4.20265e-06	0.394462	1	1	0.053857	Macrophage_3	Gm42418
1.84562e-05	0.252205	0.35	0.294	0.236516	Macrophage_3	Gm10076
0.000187377	0.25097	0.45	0.41	1	Macrophage_3	Ezr
2.06023e-198	3.60851	0.422	0.024	2.64019e-194	Monocyte_1	Plac8
3.18465e-192	1.89912	0.267	0.002	4.08113e-188	Monocyte_1	Hp
2.70521e-185	2.20231	0.246	0.001	3.46673e-181	Monocyte_1	Chil3
2.6476e-164	2.08593	0.66	0.112	3.3929e-160	Monocyte_1	Lst1
1.0093e-163	3.37216	0.783	0.197	1.29342e-159	Monocyte_1	Ifitm3
3.49733e-163	1.36907	0.317	0.013	4.48183e-159	Monocyte_1	Clec4e
2.3336e-155	1.84404	0.22	0.002	2.9905e-151	Monocyte_1	Thbs1
1.4102e-153	0.901416	0.226	0.003	1.80717e-149	Monocyte_1	Gm9733
4.02695e-151	1.27446	0.475	0.053	5.16054e-147	Monocyte_1	Sirpb1c
1.6592e-146	2.02676	0.323	0.019	2.12626e-142	Monocyte_1	Ly6c2
2.86438e-130	1.38059	0.258	0.011	3.6707e-126	Monocyte_1	Ifitm6
9.45256e-122	1.60597	0.399	0.048	1.21135e-117	Monocyte_1	Smpdl3a
2.26708e-121	1.19739	0.284	0.018	2.90526e-117	Monocyte_1	Mgst1
6.74406e-119	1.02147	0.276	0.017	8.64251e-115	Monocyte_1	C3
1.17768e-118	1.8596	0.874	0.354	1.5092e-114	Monocyte_1	Cybb
6.9724e-112	1.09139	0.346	0.036	8.93514e-108	Monocyte_1	Klra2
3.86077e-111	0.697384	0.202	0.007	4.94758e-107	Monocyte_1	Gm5150
2.43507e-107	2.45711	0.584	0.141	3.12054e-103	Monocyte_1	Cebpb
7.44945e-104	0.937385	0.138	0	9.54648e-100	Monocyte_1	Ace
4.38357e-97	1.67816	0.853	0.387	5.61754e-93	Monocyte_1	Ly6e
2.68579e-96	1.2235	0.49	0.095	3.44184e-92	Monocyte_1	Gda
1.31232e-92	1.44288	0.463	0.093	1.68173e-88	Monocyte_1	Ms4a6b
3.31712e-84	1.09494	0.381	0.063	4.25088e-80	Monocyte_1	Ifi204
1.70624e-83	1.16435	0.836	0.316	2.18655e-79	Monocyte_1	Ccl6
2.06619e-81	0.728935	0.109	0	2.64783e-77	Monocyte_1	Ly6i
2.87739e-81	0.739378	0.111	0.001	3.68738e-77	Monocyte_1	Treml4
1.17541e-79	0.654734	0.152	0.006	1.50628e-75	Monocyte_1	Vcan
4.15013e-77	1.4412	0.994	0.98	5.3184e-73	Monocyte_1	Lyz2
6.25243e-77	1.85285	0.806	0.425	8.01248e-73	Monocyte_1	Ifi27l2a
1.31399e-75	0.899585	0.22	0.021	1.68388e-71	Monocyte_1	Irf7
2.86908e-73	2.01879	0.575	0.197	3.67672e-69	Monocyte_1	Msrb1
6.114e-73	1.13284	0.114	0.002	7.83509e-69	Monocyte_1	Slpi
4.45912e-71	0.743445	0.226	0.023	5.71436e-67	Monocyte_1	Csf3r
3.38303e-68	0.885541	0.238	0.028	4.33535e-64	Monocyte_1	Fcgr1
1.91986e-67	1.04522	0.32	0.058	2.46031e-63	Monocyte_1	Hck
9.86046e-61	1.21522	0.809	0.438	1.26362e-56	Monocyte_1	Samhd1
1.57813e-60	1.19968	0.672	0.296	2.02237e-56	Monocyte_1	Tpd52
6.21528e-60	1.27075	0.557	0.193	7.96488e-56	Monocyte_1	Adgre5
1.40497e-59	0.861409	0.299	0.054	1.80047e-55	Monocyte_1	Nupr1
5.99096e-58	0.474051	0.111	0.004	7.67741e-54	Monocyte_1	Clec4d
1.32575e-57	1.35537	0.622	0.26	1.69895e-53	Monocyte_1	Ms4a4c
1.41531e-57	2.02629	0.375	0.095	1.81373e-53	Monocyte_1	Gngt2
1.90817e-57	0.833014	0.581	0.184	2.44532e-53	Monocyte_1	F13a1
1.27477e-56	0.837577	0.528	0.156	1.63362e-52	Monocyte_1	Mafb
1.34831e-55	0.614924	0.167	0.016	1.72786e-51	Monocyte_1	Sema4d
1.39929e-55	0.722278	0.106	0.004	1.79319e-51	Monocyte_1	Trem1
5.86881e-55	0.430645	0.114	0.006	7.52088e-51	Monocyte_1	Nxpe4
1.97185e-54	0.852178	0.428	0.119	2.52693e-50	Monocyte_1	Clec12a
3.7751e-54	1.10665	0.674	0.298	4.8378e-50	Monocyte_1	Cd300c2
7.52916e-53	0.515518	0.135	0.01	9.64862e-49	Monocyte_1	Sgms2
1.58756e-52	1.29964	0.865	0.594	2.03446e-48	Monocyte_1	Ifitm2
6.68922e-52	0.51402	0.188	0.023	8.57223e-48	Monocyte_1	Msr1
7.8871e-52	1.32821	0.287	0.059	1.01073e-47	Monocyte_1	Isg15
2.86965e-51	0.648951	0.179	0.021	3.67746e-47	Monocyte_1	Oasl2
8.51039e-50	0.651819	0.282	0.056	1.09061e-45	Monocyte_1	Apobec1
1.31352e-49	0.551421	0.103	0.005	1.68327e-45	Monocyte_1	Rbpms
1.89615e-49	1.57469	0.669	0.361	2.42991e-45	Monocyte_1	Prdx5
5.97867e-49	0.936297	0.334	0.084	7.66166e-45	Monocyte_1	Zbp1
3.49085e-48	0.892842	0.402	0.117	4.47352e-44	Monocyte_1	Tnfrsf1b
6.27522e-48	1.08214	0.534	0.189	8.04169e-44	Monocyte_1	Fn1
5.98803e-47	0.593527	0.161	0.019	7.67366e-43	Monocyte_1	Rtp4
1.04034e-46	1.31075	0.311	0.078	1.33319e-42	Monocyte_1	Itgal
4.00273e-46	0.492073	0.147	0.015	5.1295e-42	Monocyte_1	Tmem38b
4.80724e-46	0.548484	0.106	0.006	6.16048e-42	Monocyte_1	Abi3
8.25879e-46	1.11422	0.78	0.491	1.05836e-41	Monocyte_1	Ccr2
1.33685e-44	1.16374	0.613	0.286	1.71318e-40	Monocyte_1	Fyb
1.83871e-44	1.07948	0.205	0.035	2.35631e-40	Monocyte_1	Gsr
1.05157e-43	1.11445	0.636	0.318	1.34758e-39	Monocyte_1	Plin2
2.02323e-43	1.04001	0.883	0.68	2.59277e-39	Monocyte_1	Ms4a6c
3.04249e-43	1.23861	0.821	0.561	3.89895e-39	Monocyte_1	Btg1
4.59828e-43	0.762428	0.977	0.887	5.89269e-39	Monocyte_1	Psap
5.38964e-43	0.875946	0.739	0.385	6.90683e-39	Monocyte_1	Pld4
1.14517e-42	1.39065	0.566	0.258	1.46754e-38	Monocyte_1	Cd14
2.39029e-42	0.4987	0.129	0.013	3.06316e-38	Monocyte_1	Oas3
4.01269e-41	0.938293	0.575	0.255	5.14226e-37	Monocyte_1	Rac2
5.76179e-41	0.470257	0.141	0.016	7.38373e-37	Monocyte_1	Dok3
6.87274e-41	0.778765	0.982	0.942	8.80741e-37	Monocyte_1	H3f3b
7.40679e-41	0.85592	0.214	0.041	9.4918e-37	Monocyte_1	Cyp4f18
1.71691e-40	0.880365	0.364	0.112	2.20022e-36	Monocyte_1	Tlr2
1.99587e-40	0.69761	0.953	0.897	2.55771e-36	Monocyte_1	Lgals3
3.20931e-40	0.672212	0.979	0.946	4.11273e-36	Monocyte_1	B2m
3.29127e-40	1.3219	0.296	0.079	4.21776e-36	Monocyte_1	Pou2f2
4.31956e-40	0.999767	0.692	0.392	5.53552e-36	Monocyte_1	Ifngr1
1.39035e-39	0.900211	0.434	0.142	1.78173e-35	Monocyte_1	Cxcl2
4.9787e-39	0.72552	0.985	0.938	6.38021e-35	Monocyte_1	Tyrobp
8.47901e-39	1.0303	0.563	0.259	1.08659e-34	Monocyte_1	Rnf149
9.95478e-39	0.935819	0.689	0.377	1.27571e-34	Monocyte_1	Clec4a3
2.51643e-38	0.805804	0.428	0.152	3.2248e-34	Monocyte_1	Ifi207
1.06639e-37	0.473137	0.132	0.016	1.36658e-33	Monocyte_1	Slfn1
3.63404e-37	0.925498	0.249	0.06	4.65703e-33	Monocyte_1	Slc16a3
3.2401e-36	0.476479	0.12	0.013	4.15219e-32	Monocyte_1	Osm
1.00344e-35	1.03905	0.384	0.138	1.2859e-31	Monocyte_1	Slfn5
6.48071e-35	0.667847	0.117	0.013	8.30503e-31	Monocyte_1	Fcgr4
9.45844e-35	0.807617	0.452	0.17	1.2121e-30	Monocyte_1	Pla2g7
1.03675e-34	0.917265	0.27	0.072	1.3286e-30	Monocyte_1	Tnfaip2
1.45838e-34	0.651959	0.161	0.027	1.86891e-30	Monocyte_1	Ceacam1
2.64282e-34	0.680898	0.991	0.962	3.38677e-30	Monocyte_1	Ftl1
2.15992e-33	0.510592	0.208	0.045	2.76794e-29	Monocyte_1	Fgd4
2.30034e-33	0.533574	0.232	0.057	2.94788e-29	Monocyte_1	Lgals9
5.09396e-33	0.418458	0.161	0.028	6.52791e-29	Monocyte_1	Atp1a3
1.37718e-32	0.691278	0.868	0.689	1.76486e-28	Monocyte_1	Ctsb
1.39657e-32	0.888243	0.252	0.068	1.7897e-28	Monocyte_1	Ets2
3.60297e-32	0.760769	0.29	0.087	4.61721e-28	Monocyte_1	Parp14
4.74818e-32	0.324417	0.117	0.015	6.08479e-28	Monocyte_1	Tlr7
7.1967e-32	0.552883	0.158	0.028	9.22257e-28	Monocyte_1	Ifi211
7.74725e-32	0.429221	0.194	0.041	9.9281e-28	Monocyte_1	Cln8
1.34404e-31	0.872949	0.337	0.117	1.72239e-27	Monocyte_1	Cxcr4
1.78444e-31	0.744989	0.434	0.177	2.28676e-27	Monocyte_1	Fgr
2.73716e-31	0.615459	0.109	0.013	3.50767e-27	Monocyte_1	Tgm2
4.0514e-31	0.746355	0.393	0.154	5.19187e-27	Monocyte_1	Trim25
4.60996e-31	0.870888	0.645	0.377	5.90766e-27	Monocyte_1	Cd300a
1.05495e-30	0.597028	0.109	0.013	1.35192e-26	Monocyte_1	Pilra
1.59779e-30	0.676044	0.504	0.221	2.04756e-26	Monocyte_1	Itgam
1.91282e-30	0.559918	0.311	0.099	2.45127e-26	Monocyte_1	Hacd4
2.9858e-30	0.479841	0.17	0.034	3.8263e-26	Monocyte_1	F10
4.97204e-30	0.572957	0.962	0.851	6.37166e-26	Monocyte_1	Cyba
6.74447e-30	0.749263	0.34	0.118	8.64303e-26	Monocyte_1	Cd300ld
7.61811e-30	0.43084	0.196	0.045	9.76261e-26	Monocyte_1	Arhgef10l
7.65572e-30	0.539829	0.956	0.845	9.8108e-26	Monocyte_1	Arpc1b
7.99948e-30	0.491818	0.214	0.052	1.02513e-25	Monocyte_1	Gm34084
1.24552e-29	0.622418	0.601	0.294	1.59613e-25	Monocyte_1	Unc93b1
1.38648e-29	0.653439	0.947	0.863	1.77677e-25	Monocyte_1	Fxyd5
6.27219e-29	0.816139	0.651	0.4	8.03781e-25	Monocyte_1	Shisa5
8.87017e-29	0.964845	0.686	0.457	1.13671e-24	Monocyte_1	Taldo1
9.82444e-29	0.792938	0.633	0.357	1.259e-24	Monocyte_1	Csf1r
1.17084e-28	0.756883	0.666	0.395	1.50043e-24	Monocyte_1	Serinc3
1.40808e-28	0.839327	0.625	0.347	1.80446e-24	Monocyte_1	Plaur
1.70811e-28	0.667813	0.284	0.092	2.18894e-24	Monocyte_1	Ncf4
1.86472e-28	0.753244	0.56	0.292	2.38964e-24	Monocyte_1	Emilin2
2.86096e-28	0.806852	0.475	0.222	3.66631e-24	Monocyte_1	Metrnl
4.0412e-28	0.55806	0.977	0.906	5.17879e-24	Monocyte_1	H3f3a
4.14149e-28	0.539668	0.161	0.034	5.30732e-24	Monocyte_1	Phf11b
4.3096e-28	0.939241	0.305	0.109	5.52275e-24	Monocyte_1	Ifi203
8.76607e-28	0.868677	0.519	0.265	1.12337e-23	Monocyte_1	Nfe2l2
1.14401e-27	0.889349	0.654	0.419	1.46605e-23	Monocyte_1	Slfn2
2.37709e-27	0.470788	0.191	0.046	3.04624e-23	Monocyte_1	Sirpb1b
3.2531e-27	0.483842	0.217	0.058	4.16885e-23	Monocyte_1	Sqor
4.07856e-27	0.603446	0.229	0.065	5.22667e-23	Monocyte_1	Ifi47
6.87297e-27	0.410813	0.393	0.15	8.80771e-23	Monocyte_1	Lgmn
8.03374e-27	0.685721	0.328	0.125	1.02952e-22	Monocyte_1	Adssl1
8.3607e-27	0.551056	0.229	0.066	1.07142e-22	Monocyte_1	Cers6
8.62973e-27	0.614766	0.167	0.037	1.1059e-22	Monocyte_1	Slc11a1
2.14654e-26	0.418255	0.114	0.018	2.7508e-22	Monocyte_1	Sh3bp5
2.1777e-26	0.663578	0.273	0.09	2.79072e-22	Monocyte_1	Nlrp3
2.39044e-26	0.712875	0.305	0.112	3.06335e-22	Monocyte_1	AB124611
3.04842e-26	0.583958	0.152	0.033	3.90656e-22	Monocyte_1	Slc44a2
7.06366e-26	0.517339	0.985	0.951	9.05209e-22	Monocyte_1	Fcer1g
8.90644e-26	0.602644	0.152	0.033	1.14136e-21	Monocyte_1	Smpdl3b
1.28812e-25	0.546561	0.965	0.911	1.65073e-21	Monocyte_1	H2-K1
2.03759e-25	0.362021	0.211	0.056	2.61117e-21	Monocyte_1	Trem2
1.07497e-24	0.647839	0.235	0.074	1.37758e-20	Monocyte_1	Rnf213
1.83562e-24	1.24485	0.126	0.024	2.35234e-20	Monocyte_1	Pglyrp1
9.40397e-24	0.637668	0.642	0.383	1.20512e-19	Monocyte_1	Ctsa
9.49436e-24	0.709178	0.343	0.147	1.2167e-19	Monocyte_1	Bin2
1.1652e-23	0.297074	0.106	0.017	1.4932e-19	Monocyte_1	Sirpb1a
1.78087e-23	0.79728	0.581	0.351	2.28218e-19	Monocyte_1	Aprt
1.8521e-23	0.790684	0.674	0.443	2.37346e-19	Monocyte_1	Rap1b
2.41512e-23	0.479809	0.93	0.857	3.09497e-19	Monocyte_1	Arpc2
2.4594e-23	0.72773	0.39	0.173	3.15173e-19	Monocyte_1	AW112010
5.93369e-23	0.687898	0.372	0.166	7.60403e-19	Monocyte_1	Nfil3
6.88599e-23	0.723964	0.37	0.166	8.82439e-19	Monocyte_1	Mndal
7.46827e-23	0.623341	0.68	0.44	9.57059e-19	Monocyte_1	Lamp1
3.23449e-22	0.649281	0.613	0.369	4.14499e-18	Monocyte_1	Clec4a1
1.03001e-21	0.543849	0.944	0.875	1.31996e-17	Monocyte_1	Coro1a
1.17934e-21	0.823701	0.645	0.404	1.51132e-17	Monocyte_1	Nr4a1
1.18644e-21	0.623691	0.34	0.153	1.52042e-17	Monocyte_1	Plcg2
1.66752e-21	0.610193	0.798	0.61	2.13692e-17	Monocyte_1	Mpeg1
1.94873e-21	0.71385	0.393	0.188	2.4973e-17	Monocyte_1	Syk
3.30673e-21	0.681485	0.522	0.284	4.23757e-17	Monocyte_1	Apoe
6.21118e-21	0.575733	0.63	0.402	7.95963e-17	Monocyte_1	Lamp2
6.48993e-21	0.481883	0.217	0.071	8.31685e-17	Monocyte_1	Rasa3
8.25968e-21	0.531487	0.375	0.174	1.05848e-16	Monocyte_1	Pgd
1.49975e-20	0.390205	0.164	0.044	1.92193e-16	Monocyte_1	Xaf1
1.5417e-20	0.546414	0.437	0.22	1.97569e-16	Monocyte_1	Lrrc25
1.77916e-20	0.592538	0.76	0.569	2.28e-16	Monocyte_1	Pkm
1.85153e-20	0.61927	0.49	0.275	2.37274e-16	Monocyte_1	Cmtm7
1.94872e-20	0.603855	0.733	0.551	2.49729e-16	Monocyte_1	Ptpn18
2.48615e-20	0.542591	0.331	0.142	3.186e-16	Monocyte_1	Lcp2
2.58304e-20	0.731984	0.273	0.108	3.31016e-16	Monocyte_1	Samsn1
2.84243e-20	0.543268	0.877	0.753	3.64258e-16	Monocyte_1	Atp2b1
3.68486e-20	0.530851	0.17	0.049	4.72215e-16	Monocyte_1	Tmem51
3.98885e-20	0.486951	0.935	0.829	5.11171e-16	Monocyte_1	Ptprc
8.07766e-20	0.512357	0.557	0.316	1.03515e-15	Monocyte_1	Vsir
1.12389e-19	0.466538	0.106	0.02	1.44027e-15	Monocyte_1	Gdf15
2.16396e-19	0.353984	0.176	0.052	2.77311e-15	Monocyte_1	Aldh3b1
2.61055e-19	0.537771	0.191	0.061	3.34542e-15	Monocyte_1	Rasgrp2
2.86972e-19	0.500451	0.358	0.16	3.67755e-15	Monocyte_1	Ltb4r1
5.64356e-19	0.517498	0.39	0.186	7.23222e-15	Monocyte_1	Fam111a
7.96873e-19	0.462699	0.208	0.071	1.02119e-14	Monocyte_1	Tcirg1
8.13585e-19	1.1049	0.806	0.683	1.04261e-14	Monocyte_1	Sat1
8.81534e-19	0.647042	0.818	0.638	1.12969e-14	Monocyte_1	Msn
9.64082e-19	0.413595	0.196	0.065	1.23547e-14	Monocyte_1	AI839979
9.76057e-19	0.578885	0.469	0.26	1.25082e-14	Monocyte_1	Aldh2
1.15643e-18	0.482703	0.927	0.846	1.48197e-14	Monocyte_1	Alox5ap
1.32775e-18	0.420577	0.138	0.035	1.70151e-14	Monocyte_1	Pygl
1.35544e-18	0.682212	0.566	0.342	1.737e-14	Monocyte_1	Itga4
1.41618e-18	0.620072	0.202	0.07	1.81484e-14	Monocyte_1	Krt80
1.50149e-18	0.525507	0.155	0.044	1.92416e-14	Monocyte_1	P2ry10b
2.13173e-18	0.417844	0.977	0.967	2.73181e-14	Monocyte_1	H2-D1
2.6568e-18	0.678392	0.323	0.149	3.40469e-14	Monocyte_1	Stat1
2.93227e-18	0.397582	0.226	0.081	3.7577e-14	Monocyte_1	Plod3
3.73399e-18	0.768017	0.642	0.436	4.78511e-14	Monocyte_1	Cdk2ap2
3.76058e-18	0.481422	0.261	0.104	4.81919e-14	Monocyte_1	Nin
5.23613e-18	0.464834	0.217	0.079	6.71009e-14	Monocyte_1	Lrrc8d
5.51741e-18	0.564728	0.419	0.217	7.07056e-14	Monocyte_1	Igsf6
7.39514e-18	0.400793	0.249	0.094	9.47687e-14	Monocyte_1	Hmox1
8.55764e-18	0.543404	0.478	0.27	1.09666e-13	Monocyte_1	Gpr141
1.02344e-17	0.690552	0.331	0.153	1.31153e-13	Monocyte_1	Hpgd
1.05988e-17	0.737849	0.191	0.065	1.35823e-13	Monocyte_1	Cx3cr1
1.40294e-17	0.68069	0.61	0.422	1.79787e-13	Monocyte_1	Cstb
1.66176e-17	0.605639	0.944	0.898	2.12955e-13	Monocyte_1	Gpx1
1.66695e-17	0.451659	0.384	0.189	2.13619e-13	Monocyte_1	Soat1
1.84759e-17	0.567093	0.68	0.471	2.36768e-13	Monocyte_1	Ncf2
2.01172e-17	0.520572	0.375	0.188	2.57802e-13	Monocyte_1	Ifngr2
2.12966e-17	0.65029	0.314	0.143	2.72916e-13	Monocyte_1	Mcemp1
2.20898e-17	0.289848	0.103	0.022	2.83081e-13	Monocyte_1	Fas
2.60525e-17	0.613454	0.299	0.135	3.33863e-13	Monocyte_1	Ninj1
2.69799e-17	0.511377	0.334	0.157	3.45748e-13	Monocyte_1	Mbp
3.4995e-17	0.36779	0.129	0.033	4.48461e-13	Monocyte_1	Slfn8
4.06252e-17	0.670375	0.534	0.341	5.20613e-13	Monocyte_1	Ptpn1
4.37267e-17	0.613929	0.575	0.383	5.60357e-13	Monocyte_1	Psmb10
4.61217e-17	0.378122	0.152	0.045	5.91049e-13	Monocyte_1	Stx11
4.76698e-17	0.477612	0.537	0.307	6.10889e-13	Monocyte_1	Fcgr3
5.10836e-17	0.450071	0.37	0.182	6.54636e-13	Monocyte_1	Plxnb2
9.87745e-17	0.47228	0.296	0.134	1.2658e-12	Monocyte_1	Scarb2
1.20967e-16	0.556977	0.138	0.039	1.5502e-12	Monocyte_1	Hip1
1.31767e-16	0.472676	0.83	0.691	1.6886e-12	Monocyte_1	Ctsz
1.40031e-16	0.499133	0.24	0.097	1.79449e-12	Monocyte_1	Gm21188
1.75486e-16	0.505369	0.487	0.282	2.24886e-12	Monocyte_1	Tap1
1.90707e-16	0.437904	0.152	0.046	2.4439e-12	Monocyte_1	Gstm1
2.18134e-16	0.382207	0.164	0.053	2.79539e-12	Monocyte_1	Hgsnat
2.68646e-16	0.467418	0.326	0.148	3.44269e-12	Monocyte_1	Rab7b
2.80957e-16	0.36923	0.918	0.834	3.60047e-12	Monocyte_1	Sem1
3.12086e-16	0.399957	0.132	0.036	3.99939e-12	Monocyte_1	Fam26f
4.00852e-16	0.566809	0.507	0.308	5.13692e-12	Monocyte_1	Mapkapk2
5.66735e-16	0.476003	0.891	0.8	7.2627e-12	Monocyte_1	Rhoa
1.13501e-15	0.381535	0.109	0.027	1.45451e-11	Monocyte_1	Slc16a10
1.18757e-15	0.60437	0.334	0.167	1.52187e-11	Monocyte_1	Il17ra
1.51896e-15	0.545627	0.164	0.055	1.94654e-11	Monocyte_1	Camk2d
1.56963e-15	0.626203	0.384	0.209	2.01149e-11	Monocyte_1	Sp100
1.61915e-15	0.546758	0.628	0.424	2.07494e-11	Monocyte_1	Ifrd1
2.13233e-15	0.278836	0.106	0.026	2.73258e-11	Monocyte_1	Hk3
2.20316e-15	0.682196	0.328	0.164	2.82335e-11	Monocyte_1	Rgcc
2.40791e-15	0.659471	0.575	0.399	3.08573e-11	Monocyte_1	Itgb2
2.41857e-15	0.410887	0.941	0.864	3.0994e-11	Monocyte_1	Tmsb10
4.39888e-15	0.375137	0.111	0.028	5.63717e-11	Monocyte_1	Cd93
4.59654e-15	0.403976	0.276	0.125	5.89047e-11	Monocyte_1	Rnpep
4.73975e-15	0.553639	0.724	0.582	6.07398e-11	Monocyte_1	Emb
4.82954e-15	0.554627	0.22	0.092	6.18906e-11	Monocyte_1	Gpr35
5.38124e-15	0.438856	0.182	0.066	6.89606e-11	Monocyte_1	Mapkapk3
7.84314e-15	0.511336	0.361	0.188	1.0051e-10	Monocyte_1	Irf1
8.26422e-15	0.473867	0.334	0.17	1.05906e-10	Monocyte_1	Ap1s2
8.66183e-15	0.42445	0.261	0.117	1.11001e-10	Monocyte_1	Bak1
1.00918e-14	0.529228	0.352	0.188	1.29326e-10	Monocyte_1	Add3
1.05393e-14	0.373799	0.208	0.081	1.35061e-10	Monocyte_1	Lgals3bp
1.15837e-14	0.444624	0.381	0.201	1.48445e-10	Monocyte_1	Myo1f
1.40611e-14	0.600525	0.202	0.08	1.80193e-10	Monocyte_1	Id3
1.42203e-14	0.324889	0.15	0.049	1.82233e-10	Monocyte_1	E2f2
1.76981e-14	0.515789	0.34	0.18	2.26801e-10	Monocyte_1	Ifnar2
1.81711e-14	0.468299	0.346	0.18	2.32862e-10	Monocyte_1	H2-T22
2.65009e-14	0.439873	0.452	0.264	3.39609e-10	Monocyte_1	Cyth4
2.85166e-14	0.558131	0.628	0.46	3.6544e-10	Monocyte_1	Tkt
3.35739e-14	0.426102	0.839	0.753	4.30249e-10	Monocyte_1	Actr3
4.12466e-14	0.513175	0.487	0.305	5.28575e-10	Monocyte_1	Epsti1
5.02538e-14	0.526048	0.519	0.33	6.44003e-10	Monocyte_1	Lrp1
7.32833e-14	0.396809	0.73	0.536	9.39126e-10	Monocyte_1	Cotl1
7.74319e-14	0.556573	0.402	0.237	9.9229e-10	Monocyte_1	Tnfrsf1a
1.22149e-13	0.308018	0.132	0.042	1.56534e-09	Monocyte_1	Smim3
1.4562e-13	0.541425	0.663	0.512	1.86613e-09	Monocyte_1	Pitpna
1.77393e-13	0.564294	0.411	0.242	2.27329e-09	Monocyte_1	Klf3
1.80684e-13	0.412731	0.211	0.087	2.31547e-09	Monocyte_1	Ctsl
1.88166e-13	0.508131	0.405	0.229	2.41134e-09	Monocyte_1	Ms4a6d
2.02371e-13	0.553783	0.449	0.285	2.59338e-09	Monocyte_1	Atp1b3
2.21401e-13	0.461584	0.419	0.244	2.83726e-09	Monocyte_1	Jarid2
2.23434e-13	0.570421	0.314	0.167	2.86331e-09	Monocyte_1	Fem1c
2.24576e-13	0.480954	0.713	0.532	2.87794e-09	Monocyte_1	Sirpa
3.07258e-13	0.445323	0.302	0.152	3.93752e-09	Monocyte_1	Nampt
3.10307e-13	0.570325	0.504	0.336	3.97659e-09	Monocyte_1	Irf5
4.42453e-13	0.369536	0.965	0.96	5.67004e-09	Monocyte_1	Hspa8
4.43972e-13	0.304889	0.117	0.035	5.6895e-09	Monocyte_1	Il1rn
4.98297e-13	0.482494	0.616	0.442	6.38568e-09	Monocyte_1	Fam49b
5.01895e-13	0.414371	0.815	0.672	6.43178e-09	Monocyte_1	Tgfbi
5.8549e-13	0.480102	0.651	0.469	7.50306e-09	Monocyte_1	Lamtor4
6.18488e-13	0.401949	0.199	0.083	7.92593e-09	Monocyte_1	Frrs1
6.18869e-13	0.530376	0.196	0.083	7.93081e-09	Monocyte_1	Ifi209
7.19615e-13	0.470701	0.32	0.167	9.22187e-09	Monocyte_1	Itpkb
1.11068e-12	0.430255	0.411	0.24	1.42334e-08	Monocyte_1	Slc15a3
1.29325e-12	0.499454	0.997	0.982	1.6573e-08	Monocyte_1	Fth1
1.6555e-12	0.369703	0.326	0.172	2.12153e-08	Monocyte_1	Sys1
1.966e-12	0.593989	0.51	0.344	2.51943e-08	Monocyte_1	Ptpn6
2.43662e-12	0.475953	0.501	0.329	3.12253e-08	Monocyte_1	Pgam1
2.65694e-12	0.331624	0.173	0.067	3.40487e-08	Monocyte_1	Arhgef3
2.91527e-12	0.482332	0.519	0.344	3.73591e-08	Monocyte_1	Rilpl2
3.15297e-12	0.305795	0.123	0.04	4.04053e-08	Monocyte_1	Parp9
3.29188e-12	0.567676	0.32	0.17	4.21854e-08	Monocyte_1	Ccrl2
3.44433e-12	0.351238	0.862	0.723	4.4139e-08	Monocyte_1	Psma7
3.61891e-12	0.470083	0.349	0.203	4.63763e-08	Monocyte_1	1110008F13Rik
3.64182e-12	0.512228	0.217	0.098	4.667e-08	Monocyte_1	Bcl2l11
4.30334e-12	0.39034	0.343	0.186	5.51473e-08	Monocyte_1	Ctsd
5.41422e-12	0.345455	0.182	0.074	6.93833e-08	Monocyte_1	Ndnf
5.48325e-12	0.362324	0.179	0.073	7.02679e-08	Monocyte_1	Rasa4
5.51458e-12	0.535904	0.713	0.56	7.06694e-08	Monocyte_1	Tln1
6.40472e-12	0.530793	0.323	0.175	8.20765e-08	Monocyte_1	Sowahc
6.4749e-12	0.534847	0.537	0.379	8.29759e-08	Monocyte_1	Cmpk1
6.64606e-12	0.344807	0.202	0.088	8.51693e-08	Monocyte_1	Tmem131
6.65546e-12	0.28292	0.135	0.046	8.52898e-08	Monocyte_1	Mmp19
7.21504e-12	0.408037	0.255	0.124	9.24608e-08	Monocyte_1	Mpp1
7.33698e-12	0.443918	0.51	0.329	9.40234e-08	Monocyte_1	AC160336.1
7.45985e-12	0.457828	0.229	0.108	9.5598e-08	Monocyte_1	Sik1
1.22703e-11	0.279479	0.299	0.153	1.57244e-07	Monocyte_1	Blvrb
1.25367e-11	0.445995	0.487	0.319	1.60658e-07	Monocyte_1	Rnf130
1.48647e-11	0.539415	0.413	0.269	1.90492e-07	Monocyte_1	Eno1
1.57011e-11	0.348663	0.205	0.091	2.0121e-07	Monocyte_1	Tpst2
1.61607e-11	0.472534	0.411	0.249	2.07099e-07	Monocyte_1	Trps1
2.01272e-11	0.361811	0.226	0.104	2.5793e-07	Monocyte_1	Neu1
2.16162e-11	0.702073	0.355	0.21	2.77012e-07	Monocyte_1	Stap1
2.3416e-11	0.351489	0.355	0.199	3.00076e-07	Monocyte_1	Tgif1
4.0086e-11	0.269094	0.111	0.036	5.13702e-07	Monocyte_1	Parp12
4.41415e-11	0.560092	0.548	0.403	5.65674e-07	Monocyte_1	Pnp
4.54515e-11	0.285285	0.15	0.057	5.82461e-07	Monocyte_1	Gbp2
4.8957e-11	0.57837	0.411	0.268	6.27383e-07	Monocyte_1	Smchd1
4.92395e-11	0.482764	0.592	0.428	6.31005e-07	Monocyte_1	H2afj
5.89778e-11	0.456161	0.208	0.098	7.558e-07	Monocyte_1	Scarb1
6.64203e-11	0.372065	0.836	0.736	8.51177e-07	Monocyte_1	Gng5
7.10773e-11	0.422532	0.798	0.665	9.10856e-07	Monocyte_1	Psmb8
7.4086e-11	0.375798	0.883	0.809	9.49412e-07	Monocyte_1	Arhgdib
7.67671e-11	0.422246	0.478	0.294	9.8377e-07	Monocyte_1	Lilr4b
8.4306e-11	0.379386	0.202	0.094	1.08038e-06	Monocyte_1	B4galt5
8.43311e-11	0.47583	0.548	0.389	1.0807e-06	Monocyte_1	Klf13
9.05685e-11	0.417803	0.809	0.72	1.16064e-06	Monocyte_1	Capza2
1.208e-10	0.36013	0.249	0.126	1.54806e-06	Monocyte_1	Sptlc2
1.27817e-10	0.439928	0.501	0.345	1.63797e-06	Monocyte_1	Tor1aip1
1.32221e-10	0.438217	0.422	0.271	1.69441e-06	Monocyte_1	Vmp1
1.41578e-10	0.438642	0.152	0.062	1.81432e-06	Monocyte_1	Irgm1
1.42934e-10	0.266952	0.129	0.047	1.8317e-06	Monocyte_1	Pitpnm1
1.50427e-10	0.508708	0.443	0.282	1.92772e-06	Monocyte_1	Ndel1
1.6564e-10	0.472207	0.543	0.394	2.12268e-06	Monocyte_1	Lyn
1.65783e-10	0.527284	0.402	0.257	2.1245e-06	Monocyte_1	Ppp2r5a
1.66837e-10	0.357933	0.109	0.036	2.13801e-06	Monocyte_1	Tmc6
1.6724e-10	0.348619	0.182	0.08	2.14318e-06	Monocyte_1	Lpxn
1.75185e-10	0.462323	0.507	0.351	2.245e-06	Monocyte_1	Stat3
1.81002e-10	0.287533	0.111	0.038	2.31954e-06	Monocyte_1	Herc6
2.01669e-10	0.389919	0.865	0.742	2.58438e-06	Monocyte_1	Zeb2
2.12699e-10	0.384559	0.17	0.073	2.72574e-06	Monocyte_1	Lfng
2.16533e-10	0.319996	0.328	0.188	2.77487e-06	Monocyte_1	Hpcal1
2.41489e-10	0.355897	0.598	0.433	3.09468e-06	Monocyte_1	Tm6sf1
2.5602e-10	0.279008	0.126	0.046	3.28089e-06	Monocyte_1	Slc8b1
2.56744e-10	0.337647	0.733	0.56	3.29017e-06	Monocyte_1	Ccl9
2.72257e-10	0.481556	0.37	0.217	3.48897e-06	Monocyte_1	Malt1
2.73318e-10	0.520643	0.865	0.75	3.50257e-06	Monocyte_1	Mcl1
2.73839e-10	0.404001	0.238	0.119	3.50924e-06	Monocyte_1	Dusp2
2.74709e-10	0.369107	0.889	0.774	3.52039e-06	Monocyte_1	Arpc3
2.80984e-10	0.446579	0.496	0.333	3.60081e-06	Monocyte_1	Atp6v1e1
2.91355e-10	0.300522	0.173	0.075	3.73372e-06	Monocyte_1	Gla
3.60945e-10	0.422028	0.246	0.129	4.62551e-06	Monocyte_1	Sp110
3.72836e-10	0.477308	0.211	0.103	4.77789e-06	Monocyte_1	Arl5c
4.19654e-10	0.295289	0.147	0.058	5.37787e-06	Monocyte_1	Dirc2
5.04699e-10	0.516254	0.372	0.239	6.46771e-06	Monocyte_1	Nadk
5.64479e-10	0.451715	0.49	0.332	7.23379e-06	Monocyte_1	Bach1
5.71561e-10	0.367745	0.692	0.538	7.32455e-06	Monocyte_1	Sdcbp
6.27943e-10	0.303161	0.918	0.839	8.04709e-06	Monocyte_1	Gnai2
6.55906e-10	0.436603	0.375	0.24	8.40544e-06	Monocyte_1	Sod2
7.10071e-10	0.359583	0.331	0.192	9.09956e-06	Monocyte_1	Svil
7.34453e-10	0.302969	0.208	0.099	9.41201e-06	Monocyte_1	Camk1
7.96124e-10	0.401946	0.85	0.737	1.02023e-05	Monocyte_1	Cd44
9.97433e-10	0.387266	0.273	0.151	1.27821e-05	Monocyte_1	Fam49a
1.18469e-09	0.376339	0.733	0.602	1.51818e-05	Monocyte_1	Tmbim6
1.22148e-09	0.388245	0.214	0.108	1.56533e-05	Monocyte_1	Agps
1.22351e-09	0.468201	0.422	0.28	1.56792e-05	Monocyte_1	Fmnl1
1.22694e-09	0.376487	0.777	0.641	1.57233e-05	Monocyte_1	Slc25a5
1.26562e-09	0.45651	0.639	0.499	1.62189e-05	Monocyte_1	Clec4a2
1.38148e-09	0.330749	0.182	0.083	1.77037e-05	Monocyte_1	Noct
1.47289e-09	0.377876	0.551	0.403	1.8875e-05	Monocyte_1	Vdac2
1.63143e-09	0.370463	0.76	0.613	2.09068e-05	Monocyte_1	D8Ertd738e
1.67678e-09	0.255591	0.106	0.036	2.1488e-05	Monocyte_1	Cd300lb
1.76822e-09	0.312872	0.214	0.107	2.26597e-05	Monocyte_1	Atp8b4
1.80206e-09	0.464329	0.648	0.491	2.30934e-05	Monocyte_1	Txn1
2.10227e-09	0.350433	0.601	0.445	2.69406e-05	Monocyte_1	Ywhab
2.23762e-09	0.397701	0.672	0.538	2.8675e-05	Monocyte_1	Calm2
2.3584e-09	0.395496	0.575	0.433	3.02228e-05	Monocyte_1	Tgfb1
2.48249e-09	0.279003	0.255	0.135	3.18132e-05	Monocyte_1	Arrb2
2.49101e-09	0.3885	0.249	0.134	3.19224e-05	Monocyte_1	Ogfrl1
2.68442e-09	0.408579	0.812	0.687	3.44009e-05	Monocyte_1	Tspo
2.71375e-09	0.304511	0.276	0.154	3.47767e-05	Monocyte_1	Ethe1
2.7387e-09	0.275652	0.199	0.095	3.50964e-05	Monocyte_1	Nrp1
2.76848e-09	0.434166	0.232	0.121	3.5478e-05	Monocyte_1	Neurl3
2.90852e-09	0.329005	0.305	0.176	3.72727e-05	Monocyte_1	Spg21
2.93361e-09	0.469337	0.528	0.385	3.75942e-05	Monocyte_1	Atp1a1
3.10394e-09	0.408979	0.179	0.083	3.9777e-05	Monocyte_1	Bcl2a1b
3.48182e-09	0.322008	0.912	0.84	4.46196e-05	Monocyte_1	Emp3
3.61633e-09	0.370001	0.273	0.149	4.63432e-05	Monocyte_1	Zfp703
3.69636e-09	0.404537	0.22	0.112	4.73689e-05	Monocyte_1	Grina
3.97719e-09	0.487129	0.299	0.175	5.09677e-05	Monocyte_1	Snx20
4.57205e-09	0.352126	0.358	0.224	5.85908e-05	Monocyte_1	P2rx4
4.78906e-09	0.285332	0.246	0.131	6.13717e-05	Monocyte_1	Tifab
5.00154e-09	0.338822	0.182	0.087	6.40947e-05	Monocyte_1	Tmem192
5.41377e-09	0.359674	0.522	0.367	6.93774e-05	Monocyte_1	Mycbp2
6.72007e-09	0.344256	0.519	0.364	8.61177e-05	Monocyte_1	Grk2
7.03128e-09	0.349821	0.299	0.175	9.01059e-05	Monocyte_1	Trafd1
7.09835e-09	0.512308	0.299	0.182	9.09654e-05	Monocyte_1	Stk10
7.77902e-09	0.268997	0.123	0.049	9.96882e-05	Monocyte_1	Prkch
8.24905e-09	0.371962	0.185	0.09	0.000105712	Monocyte_1	Susd3
1.16496e-08	0.368551	0.261	0.15	0.00014929	Monocyte_1	Atp13a3
1.23142e-08	0.346707	0.716	0.594	0.000157807	Monocyte_1	Ppp1ca
1.52672e-08	0.40343	0.39	0.256	0.000195649	Monocyte_1	Nsd3
1.59656e-08	0.378036	0.469	0.336	0.000204599	Monocyte_1	Fam96a
1.9613e-08	0.345642	0.569	0.418	0.00025134	Monocyte_1	Psmd8
2.00422e-08	0.413502	0.249	0.142	0.00025684	Monocyte_1	Raf1
2.05252e-08	0.332551	0.196	0.099	0.00026303	Monocyte_1	Nedd9
2.07406e-08	0.388323	0.246	0.14	0.00026579	Monocyte_1	Gsto1
2.26595e-08	0.393174	0.293	0.172	0.000290381	Monocyte_1	Ccr5
2.5386e-08	0.345175	0.229	0.124	0.000325322	Monocyte_1	D1Ertd622e
2.58148e-08	0.464415	0.566	0.415	0.000330817	Monocyte_1	Fosl2
2.61249e-08	0.26838	0.194	0.098	0.000334791	Monocyte_1	Phc2
3.15143e-08	0.398909	0.443	0.314	0.000403856	Monocyte_1	Rhog
3.34114e-08	0.370229	0.334	0.212	0.000428167	Monocyte_1	Csf2rb
4.46168e-08	0.34288	0.249	0.142	0.000571765	Monocyte_1	Stom
4.58883e-08	0.465838	0.132	0.058	0.000588059	Monocyte_1	Lair1
4.73404e-08	0.279345	0.276	0.16	0.000606667	Monocyte_1	Spty2d1
4.84897e-08	0.32797	0.381	0.252	0.000621396	Monocyte_1	Ppp1r12a
4.92186e-08	0.522235	0.27	0.162	0.000630736	Monocyte_1	Cks2
5.08171e-08	0.453739	0.413	0.29	0.000651221	Monocyte_1	Card19
5.21046e-08	0.479942	0.22	0.123	0.00066772	Monocyte_1	Ccdc88c
5.33767e-08	0.439387	0.51	0.394	0.000684022	Monocyte_1	Laptm4a
6.01958e-08	0.421637	0.478	0.354	0.000771409	Monocyte_1	Bri3
6.07347e-08	0.268996	0.196	0.102	0.000778315	Monocyte_1	Mob1b
6.21887e-08	0.346406	0.246	0.142	0.000796948	Monocyte_1	Myd88
6.25065e-08	0.312556	0.792	0.716	0.00080102	Monocyte_1	Cd47
8.08868e-08	0.317362	0.182	0.092	0.00103656	Monocyte_1	Atp7a
8.25659e-08	0.341285	0.346	0.228	0.00105808	Monocyte_1	Aup1
8.46276e-08	0.365309	0.282	0.173	0.0010845	Monocyte_1	Adipor1
8.87872e-08	0.394666	0.674	0.545	0.00113781	Monocyte_1	Snrpb
9.39047e-08	0.327355	0.138	0.062	0.00120339	Monocyte_1	Dck
9.79953e-08	0.271068	0.352	0.226	0.00125581	Monocyte_1	Xiap
9.86459e-08	0.261277	0.921	0.871	0.00126415	Monocyte_1	Cdc42
1.01476e-07	0.347072	0.261	0.155	0.00130041	Monocyte_1	Nab1
1.03249e-07	0.278168	0.173	0.086	0.00132313	Monocyte_1	Por
1.0522e-07	0.269627	0.815	0.664	0.0013484	Monocyte_1	Pomp
1.07814e-07	0.310214	0.199	0.107	0.00138164	Monocyte_1	Apobr
1.10076e-07	0.381965	0.525	0.394	0.00141062	Monocyte_1	Rbms1
1.11033e-07	0.364971	0.748	0.636	0.00142288	Monocyte_1	Cd53
1.14957e-07	0.387687	0.771	0.696	0.00147317	Monocyte_1	Zfp36l2
1.38543e-07	0.258658	0.155	0.074	0.00177543	Monocyte_1	Lyl1
1.41376e-07	0.395393	0.408	0.286	0.00181173	Monocyte_1	Dusp3
1.69331e-07	0.376502	0.651	0.545	0.00216998	Monocyte_1	Ostf1
1.69512e-07	0.370903	0.367	0.245	0.0021723	Monocyte_1	Ppp1r15b
1.7019e-07	0.392088	0.296	0.186	0.00218098	Monocyte_1	Kpna4
1.89274e-07	0.289887	0.378	0.252	0.00242554	Monocyte_1	Sgk3
1.95328e-07	0.37809	0.232	0.135	0.00250313	Monocyte_1	Themis2
2.05481e-07	0.289652	0.736	0.61	0.00263324	Monocyte_1	Cox5a
2.07878e-07	0.259666	0.202	0.109	0.00266395	Monocyte_1	Tmem50b
2.07999e-07	0.327232	0.66	0.525	0.00266551	Monocyte_1	Psme2
2.16633e-07	0.253274	0.167	0.084	0.00277615	Monocyte_1	Pcgf5
2.54041e-07	0.401773	0.22	0.125	0.00325553	Monocyte_1	Rras
2.82315e-07	0.305361	0.367	0.244	0.00361787	Monocyte_1	Lims1
3.38469e-07	0.341735	0.106	0.044	0.00433748	Monocyte_1	Osgin2
3.40525e-07	0.395041	0.642	0.549	0.00436383	Monocyte_1	Mrpl33
3.5701e-07	0.323401	0.466	0.336	0.00457509	Monocyte_1	Asah1
3.8825e-07	0.446807	0.657	0.565	0.00497542	Monocyte_1	Spi1
4.07467e-07	0.270482	0.252	0.149	0.00522169	Monocyte_1	Ugp2
4.22473e-07	0.259354	0.279	0.171	0.005414	Monocyte_1	Ist1
4.32302e-07	0.371239	0.337	0.224	0.00553996	Monocyte_1	Siva1
4.75791e-07	0.426928	0.457	0.344	0.00609726	Monocyte_1	Apbb1ip
4.89182e-07	0.313546	0.194	0.106	0.00626887	Monocyte_1	Pkig
5.24919e-07	0.425166	0.249	0.152	0.00672683	Monocyte_1	Trim30a
5.26204e-07	0.42753	0.411	0.294	0.0067433	Monocyte_1	Zc3hav1
5.26479e-07	0.333649	0.683	0.579	0.00674683	Monocyte_1	Hnrnpa3
5.35052e-07	0.254512	0.126	0.057	0.00685669	Monocyte_1	Trim30d
5.52963e-07	0.318232	0.76	0.662	0.00708623	Monocyte_1	Prdx1
5.87359e-07	0.358752	0.381	0.263	0.007527	Monocyte_1	Camkk2
5.92645e-07	0.452001	0.323	0.213	0.00759475	Monocyte_1	2810474O19Rik
6.26647e-07	0.294666	0.24	0.142	0.00803048	Monocyte_1	Atp6v1a
6.34608e-07	0.324889	0.249	0.151	0.0081325	Monocyte_1	Pira2
6.9558e-07	0.294491	0.39	0.269	0.00891386	Monocyte_1	Atp6v0d1
7.01632e-07	0.371938	0.484	0.36	0.00899142	Monocyte_1	Litaf
7.46356e-07	0.371635	0.51	0.397	0.00956456	Monocyte_1	Degs1
8.48504e-07	0.417322	0.501	0.388	0.0108736	Monocyte_1	Ptpre
9.12779e-07	0.277326	0.51	0.382	0.0116973	Monocyte_1	Nop53
9.41677e-07	0.302662	0.378	0.255	0.0120676	Monocyte_1	Atp6v1b2
9.63416e-07	0.289222	0.279	0.176	0.0123462	Monocyte_1	Klf10
1.07359e-06	0.316808	0.408	0.293	0.013758	Monocyte_1	Fermt3
1.07649e-06	0.308403	0.135	0.065	0.0137952	Monocyte_1	Tmem251
1.09035e-06	0.350131	0.525	0.406	0.0139728	Monocyte_1	Fis1
1.1112e-06	0.327232	0.232	0.138	0.01424	Monocyte_1	Lipa
1.12896e-06	0.257853	0.32	0.208	0.0144677	Monocyte_1	Snx2
1.14689e-06	0.33667	0.155	0.081	0.0146973	Monocyte_1	Tor3a
1.17937e-06	0.340433	0.399	0.284	0.0151136	Monocyte_1	Gusb
1.19491e-06	0.355129	0.393	0.28	0.0153127	Monocyte_1	Emc7
1.26942e-06	0.265524	0.194	0.108	0.0162677	Monocyte_1	Itch
1.28397e-06	0.26702	0.12	0.055	0.0164541	Monocyte_1	Lpcat2
1.31628e-06	0.268708	0.672	0.572	0.0168681	Monocyte_1	Rrbp1
1.61907e-06	0.293872	0.431	0.315	0.0207483	Monocyte_1	G3bp2
1.65655e-06	0.297496	0.569	0.444	0.0212286	Monocyte_1	Rnh1
1.70746e-06	0.308585	0.223	0.132	0.0218811	Monocyte_1	Fbxl5
1.71776e-06	0.26339	0.669	0.53	0.0220131	Monocyte_1	Capns1
1.72261e-06	0.368119	0.689	0.57	0.0220752	Monocyte_1	Cytip
1.7238e-06	0.384386	0.27	0.175	0.0220905	Monocyte_1	Fam107b
1.73432e-06	0.286488	0.155	0.081	0.0222254	Monocyte_1	Gyg
1.73529e-06	0.36315	0.654	0.547	0.0222378	Monocyte_1	Aif1
1.859e-06	0.335275	0.24	0.145	0.0238231	Monocyte_1	Tubb2a
1.91661e-06	0.380851	0.513	0.4	0.0245613	Monocyte_1	Tmed5
1.95425e-06	0.303864	0.223	0.132	0.0250437	Monocyte_1	Sp140
2.10886e-06	0.328807	0.387	0.272	0.0270251	Monocyte_1	Azin1
2.11109e-06	0.436742	0.554	0.444	0.0270536	Monocyte_1	Stk17b
2.11996e-06	0.272618	0.196	0.111	0.0271673	Monocyte_1	Ncor2
2.21691e-06	0.333924	0.51	0.385	0.0284098	Monocyte_1	Pirb
2.29004e-06	0.319283	0.261	0.164	0.0293469	Monocyte_1	Tmpo
2.31133e-06	0.2891	0.223	0.136	0.0296197	Monocyte_1	Aip
2.41379e-06	0.259064	0.66	0.513	0.0309327	Monocyte_1	Gpi1
2.49255e-06	0.32195	0.469	0.347	0.0319421	Monocyte_1	Rnase6
2.54752e-06	0.284101	0.238	0.146	0.0326465	Monocyte_1	Rnf115
2.66164e-06	0.331246	0.29	0.189	0.0341089	Monocyte_1	Mapre2
2.68463e-06	0.294388	0.293	0.187	0.0344035	Monocyte_1	Casp4
2.87517e-06	0.311033	0.724	0.627	0.0368453	Monocyte_1	Ly86
2.97159e-06	0.393544	0.455	0.349	0.038081	Monocyte_1	Scand1
3.03242e-06	0.316061	0.619	0.505	0.0388605	Monocyte_1	Gmfg
3.28625e-06	0.38331	0.229	0.141	0.0421133	Monocyte_1	Atp11b
3.33414e-06	0.285621	0.551	0.428	0.0427269	Monocyte_1	Kdm7a
3.44564e-06	0.257526	0.176	0.097	0.0441558	Monocyte_1	Nmi
3.61517e-06	0.27932	0.859	0.748	0.0463285	Monocyte_1	Cox8a
3.63474e-06	0.254132	0.616	0.491	0.0465791	Monocyte_1	Plek
3.85599e-06	0.482043	0.296	0.191	0.0494146	Monocyte_1	Ccl2
4.15064e-06	0.349959	0.293	0.193	0.0531905	Monocyte_1	Mapk6
4.23968e-06	0.358195	0.358	0.252	0.0543315	Monocyte_1	Ppp1cb
4.24885e-06	0.282245	0.273	0.173	0.0544491	Monocyte_1	Map3k1
4.35069e-06	0.358267	0.217	0.131	0.0557541	Monocyte_1	Asph
4.38928e-06	0.251121	0.777	0.652	0.0562486	Monocyte_1	Atp6v0b
4.4087e-06	0.343413	0.302	0.203	0.0564974	Monocyte_1	Ssh2
4.54658e-06	0.344351	0.516	0.419	0.0582645	Monocyte_1	Esd
4.56377e-06	0.301965	0.158	0.085	0.0584847	Monocyte_1	Ccl3
4.58922e-06	0.289845	0.692	0.57	0.0588109	Monocyte_1	Jpt1
4.82804e-06	0.277727	0.223	0.133	0.0618714	Monocyte_1	Trim8
5.00837e-06	0.259082	0.683	0.554	0.0641823	Monocyte_1	Cdkn1a
5.18449e-06	0.304191	0.736	0.627	0.0664392	Monocyte_1	Eif3h
5.2244e-06	0.283524	0.264	0.168	0.0669507	Monocyte_1	Glipr2
5.30123e-06	0.273351	0.24	0.151	0.0679352	Monocyte_1	Adam17
5.41115e-06	0.275032	0.633	0.514	0.0693439	Monocyte_1	Sh3glb1
5.46218e-06	0.310994	0.191	0.11	0.0699978	Monocyte_1	Xpo6
5.51694e-06	0.301226	0.452	0.338	0.0706996	Monocyte_1	Mdh2
6.27401e-06	0.284357	0.24	0.148	0.0804015	Monocyte_1	Rassf3
6.364e-06	0.336931	0.331	0.232	0.0815547	Monocyte_1	Arhgap15
6.81235e-06	0.373924	0.619	0.531	0.0873002	Monocyte_1	Serp1
7.31429e-06	0.278836	0.358	0.252	0.0937326	Monocyte_1	Ndufs8
7.32328e-06	0.277748	0.144	0.076	0.0938479	Monocyte_1	Cmip
7.36938e-06	0.288309	0.214	0.131	0.0944387	Monocyte_1	Ogfr
7.74885e-06	0.250689	0.17	0.093	0.0993015	Monocyte_1	Dram2
8.95703e-06	0.299159	0.235	0.148	0.114784	Monocyte_1	Atg101
9.09512e-06	0.321408	0.411	0.299	0.116554	Monocyte_1	Eif4e
9.663e-06	0.267554	0.381	0.267	0.123831	Monocyte_1	Tmcc1
1.00775e-05	0.324745	0.713	0.612	0.129143	Monocyte_1	Psme1
1.03179e-05	0.29622	0.258	0.169	0.132223	Monocyte_1	Osbpl9
1.10702e-05	0.295501	0.326	0.224	0.141864	Monocyte_1	Taf10
1.13245e-05	0.265999	0.355	0.249	0.145124	Monocyte_1	Coro1b
1.18183e-05	0.269866	0.314	0.214	0.151451	Monocyte_1	Zmiz1
1.2693e-05	0.294336	0.525	0.413	0.16266	Monocyte_1	Ezr
1.27903e-05	0.299774	0.323	0.224	0.163908	Monocyte_1	Snx10
1.30865e-05	0.251667	0.443	0.325	0.167704	Monocyte_1	Pgk1
1.36248e-05	0.267394	0.589	0.481	0.174602	Monocyte_1	Eif5
1.4929e-05	0.265215	0.15	0.082	0.191316	Monocyte_1	Htra2
1.49366e-05	0.345193	0.279	0.188	0.191413	Monocyte_1	Stk24
1.5055e-05	0.263745	0.246	0.157	0.19293	Monocyte_1	Pbxip1
1.58116e-05	0.393279	0.305	0.216	0.202626	Monocyte_1	H2-Q7
1.58694e-05	0.348273	0.328	0.233	0.203366	Monocyte_1	Rab8a
1.69996e-05	0.321936	0.425	0.316	0.21785	Monocyte_1	Tiparp
1.90278e-05	0.276376	0.208	0.127	0.243842	Monocyte_1	Ssfa2
1.91764e-05	0.376329	0.355	0.255	0.245746	Monocyte_1	Ptafr
1.92171e-05	0.293177	0.314	0.22	0.246267	Monocyte_1	Ptprj
2.11587e-05	0.335123	0.346	0.251	0.271149	Monocyte_1	Tm2d2
2.13141e-05	0.326433	0.39	0.287	0.27314	Monocyte_1	Sqstm1
2.18572e-05	0.25972	0.196	0.12	0.2801	Monocyte_1	Pdha1
2.46093e-05	0.259261	0.34	0.243	0.315369	Monocyte_1	Ggh
2.53003e-05	0.312062	0.493	0.381	0.324224	Monocyte_1	Mrpl30
2.56725e-05	0.307625	0.296	0.207	0.328993	Monocyte_1	Arhgef1
2.86327e-05	0.385368	0.537	0.447	0.366928	Monocyte_1	Tmem14c
3.04958e-05	0.251513	0.883	0.785	0.390803	Monocyte_1	Gapdh
3.14358e-05	0.307642	0.522	0.418	0.40285	Monocyte_1	Ssr3
3.31127e-05	0.262511	0.326	0.233	0.424339	Monocyte_1	Znhit1
3.37146e-05	0.289684	0.284	0.196	0.432052	Monocyte_1	Sde2
3.46061e-05	0.408667	0.475	0.381	0.443477	Monocyte_1	Prr13
3.49249e-05	0.287288	0.469	0.368	0.447562	Monocyte_1	Tmed2
3.51039e-05	0.282064	0.314	0.224	0.449857	Monocyte_1	Notch2
3.66507e-05	0.266393	0.689	0.584	0.469679	Monocyte_1	Glud1
3.76125e-05	0.281645	0.384	0.286	0.482005	Monocyte_1	Baz1a
3.78862e-05	0.369327	0.293	0.208	0.485512	Monocyte_1	Limd2
3.82838e-05	0.279556	0.205	0.129	0.490607	Monocyte_1	P4ha1
3.90848e-05	0.274197	0.147	0.084	0.500871	Monocyte_1	Gpd2
4.03599e-05	0.26112	0.323	0.232	0.517212	Monocyte_1	Ndufs4
4.34164e-05	0.274744	0.264	0.181	0.556382	Monocyte_1	Map2k1
4.60414e-05	0.282	0.689	0.592	0.59002	Monocyte_1	Sf3b1
4.87021e-05	0.355785	0.534	0.427	0.624117	Monocyte_1	Rgs2
5.0131e-05	0.303929	0.513	0.413	0.642429	Monocyte_1	Ccdc12
5.75367e-05	0.285753	0.519	0.411	0.737332	Monocyte_1	Creg1
5.93867e-05	0.293307	0.472	0.364	0.76104	Monocyte_1	Zfand5
6.00998e-05	0.250571	0.331	0.24	0.770179	Monocyte_1	Mrps24
6.15016e-05	0.282159	0.179	0.112	0.788142	Monocyte_1	Gtf3a
6.41094e-05	0.287009	0.563	0.463	0.821562	Monocyte_1	Tapbp
7.0047e-05	0.361595	0.214	0.143	0.897652	Monocyte_1	Kras
7.96905e-05	0.282776	0.856	0.805	1	Monocyte_1	Neat1
8.29911e-05	0.334725	0.68	0.595	1	Monocyte_1	Myl12b
8.35161e-05	0.281152	0.39	0.287	1	Monocyte_1	Ldlr
8.51728e-05	0.523725	0.223	0.151	1	Monocyte_1	Spn
9.58562e-05	0.257954	0.246	0.163	1	Monocyte_1	Kcmf1
0.000101153	0.250915	0.27	0.186	1	Monocyte_1	D17Wsu92e
0.000110053	0.291627	0.396	0.305	1	Monocyte_1	Psma1
0.00011727	0.293672	0.648	0.562	1	Monocyte_1	Flna
0.000124863	0.303279	0.205	0.134	1	Monocyte_1	Sorl1
0.000137964	0.264902	0.202	0.131	1	Monocyte_1	Crk
0.000142797	0.297211	0.305	0.218	1	Monocyte_1	Peli1
0.000143128	0.282509	0.372	0.284	1	Monocyte_1	Etf1
0.000158124	0.365742	0.34	0.257	1	Monocyte_1	Ptp4a1
0.000183257	0.269663	0.399	0.31	1	Monocyte_1	Cap1
0.000191256	0.306871	0.299	0.22	1	Monocyte_1	Mknk2
0.000198291	0.252368	0.299	0.214	1	Monocyte_1	Nfkbib
0.000241634	0.258345	0.657	0.588	1	Monocyte_1	Rac1
0.000272558	0.258708	0.284	0.205	1	Monocyte_1	Gsdmd
0.000280946	0.268279	0.648	0.566	1	Monocyte_1	Dazap2
0.00028655	0.295574	0.669	0.604	1	Monocyte_1	Capg
0.000303419	0.254471	0.273	0.197	1	Monocyte_1	Cul1
0.000305186	0.302329	0.211	0.14	1	Monocyte_1	Cebpd
0.000329347	0.252764	0.255	0.182	1	Monocyte_1	Wbp11
0.000340953	0.289802	0.217	0.144	1	Monocyte_1	Mafg
0.000378651	0.282793	0.337	0.256	1	Monocyte_1	Ube2a
0.000394722	0.274426	0.202	0.137	1	Monocyte_1	Max
0.000400431	0.341826	0.449	0.381	1	Monocyte_1	Mpc1
0.000402056	0.25259	0.279	0.204	1	Monocyte_1	Chrac1
0.000429118	0.271654	0.452	0.369	1	Monocyte_1	Mtpn
0.000453201	0.324761	0.161	0.105	1	Monocyte_1	Kmt5a
0.000460449	0.263559	0.387	0.302	1	Monocyte_1	Mef2a
0.000461229	0.276237	0.232	0.165	1	Monocyte_1	Rraga
0.000769554	0.283265	0.437	0.357	1	Monocyte_1	Uqcrfs1
0.000850649	0.321746	0.39	0.323	1	Monocyte_1	Tsc22d4
0.00087721	0.282726	0.534	0.458	1	Monocyte_1	Lrrfip1
0.000981059	0.252448	0.367	0.285	1	Monocyte_1	Tmbim4
0.000993725	0.368369	0.484	0.406	1	Monocyte_1	Bst2
0.00108119	0.31159	0.152	0.099	1	Monocyte_1	Snx18
0.00115556	0.374602	0.287	0.217	1	Monocyte_1	Ehd1
0.00115667	0.26964	0.716	0.647	1	Monocyte_1	Pid1
0.00165813	0.284994	0.226	0.165	1	Monocyte_1	Rbm7
0.00166854	0.257267	0.296	0.225	1	Monocyte_1	Snap23
0.00174028	0.350654	0.138	0.089	1	Monocyte_1	Chd7
0.00175234	0.250646	0.411	0.334	1	Monocyte_1	Aes
0.00180426	0.282219	0.349	0.278	1	Monocyte_1	Abi1
0.00208421	0.633735	0.135	0.089	1	Monocyte_1	Dusp16
0.00211801	0.258017	0.499	0.422	1	Monocyte_1	Tpm4
0.00214694	0.326898	0.114	0.07	1	Monocyte_1	Cd36
0.00258938	0.257343	0.179	0.124	1	Monocyte_1	Gxylt1
0.00280956	0.32443	0.29	0.229	1	Monocyte_1	Stk38
0.00322439	0.256361	0.46	0.397	1	Monocyte_1	Hcls1
0.00528593	0.27348	0.422	0.353	1	Monocyte_1	M6pr
0.00702516	0.291489	0.367	0.316	1	Monocyte_1	Prdx6
0.00733541	0.264768	0.481	0.407	1	Monocyte_1	Nfkb1
0.00822472	0.269386	0.416	0.351	1	Monocyte_1	Socs3
0.00844835	0.418903	0.129	0.088	1	Monocyte_1	Mxd1
0.00867736	0.272012	0.117	0.079	1	Monocyte_1	Cyth3
0	4.71783	0.95	0.073	0	Monocyte_2	Pf4
0	4.02571	0.979	0.077	0	Monocyte_2	C1qa
0	3.99896	0.979	0.067	0	Monocyte_2	C1qc
0	3.64345	0.975	0.095	0	Monocyte_2	C1qb
0	2.96681	0.76	0.047	0	Monocyte_2	Cd63
0	2.66975	0.616	0.013	0	Monocyte_2	Ms4a7
9.59783e-281	2.67461	0.686	0.041	1.22996e-276	Monocyte_2	Igf1
4.27241e-259	2.55983	0.512	0.019	5.47509e-255	Monocyte_2	Cbr2
1.6541e-245	2.73948	0.607	0.038	2.11973e-241	Monocyte_2	Maf
1.40297e-203	1.73802	0.376	0.011	1.79791e-199	Monocyte_2	Igfbp4
4.81987e-199	2.706	0.818	0.127	6.17666e-195	Monocyte_2	Lgmn
9.29065e-192	2.4004	0.521	0.038	1.1906e-187	Monocyte_2	Rnase4
1.48653e-187	5.49186	0.401	0.018	1.90499e-183	Monocyte_2	Ccl8
1.64098e-181	2.18386	0.455	0.028	2.10292e-177	Monocyte_2	Gas6
8.04488e-181	2.86979	0.843	0.145	1.03095e-176	Monocyte_2	Mafb
4.45557e-174	1.42521	0.252	0.002	5.70981e-170	Monocyte_2	Stab1
6.49586e-172	1.5853	0.256	0.003	8.32444e-168	Monocyte_2	Folr2
1.00468e-163	1.70312	0.347	0.014	1.28749e-159	Monocyte_2	Pmp22
1.77706e-159	3.65425	0.921	0.264	2.2773e-155	Monocyte_2	Apoe
7.31274e-159	2.67848	0.252	0.004	9.37128e-155	Monocyte_2	Ccl12
2.45703e-151	1.62913	0.355	0.018	3.14868e-147	Monocyte_2	C5ar1
3.09713e-140	1.675	0.463	0.044	3.96897e-136	Monocyte_2	C3ar1
4.2806e-114	1.24453	0.264	0.013	5.48559e-110	Monocyte_2	Ang
5.62028e-110	2.83585	0.955	0.524	7.20239e-106	Monocyte_2	Selenop
2.35597e-107	1.29756	0.202	0.006	3.01918e-103	Monocyte_2	Vcam1
1.58765e-104	2.23607	0.975	0.687	2.03458e-100	Monocyte_2	Ctsb
3.22498e-100	1.60667	0.376	0.042	4.13281e-96	Monocyte_2	Wwp1
7.35812e-98	2.4952	0.702	0.187	9.42944e-94	Monocyte_2	F13a1
1.20794e-95	3.07225	0.434	0.061	1.54798e-91	Monocyte_2	Ccl7
1.54901e-95	1.72269	0.14	0.001	1.98506e-91	Monocyte_2	Cd209f
1.41837e-93	1.63002	0.983	0.89	1.81764e-89	Monocyte_2	Itm2b
9.72509e-91	2.28265	0.831	0.391	1.24627e-86	Monocyte_2	Serinc3
7.85548e-90	1.50938	0.165	0.005	1.00668e-85	Monocyte_2	C4b
6.63631e-88	0.758962	0.165	0.005	8.50443e-84	Monocyte_2	Mertk
4.10441e-87	1.86199	0.826	0.352	5.25981e-83	Monocyte_2	Csf1r
5.64612e-87	2.31383	0.682	0.212	7.2355e-83	Monocyte_2	Dab2
1.72777e-84	1.22176	0.273	0.023	2.21414e-80	Monocyte_2	Tmem37
5.51332e-80	0.869345	0.223	0.015	7.06533e-76	Monocyte_2	Tspan4
3.55904e-79	2.66568	0.583	0.14	4.56091e-75	Monocyte_2	Cxcl2
7.5442e-73	1.1438	0.281	0.031	9.6679e-69	Monocyte_2	Fcgr1
1.12784e-67	1.56906	0.219	0.019	1.44533e-63	Monocyte_2	Ccl24
2.67706e-67	1.41225	0.298	0.04	3.43066e-63	Monocyte_2	Serpinb6a
1.19559e-66	1.09668	0.289	0.037	1.53215e-62	Monocyte_2	Dhrs3
1.83851e-66	0.956705	0.223	0.02	2.35605e-62	Monocyte_2	Cmklr1
2.39131e-65	0.986718	0.116	0.003	3.06446e-61	Monocyte_2	Cd209g
1.03356e-63	1.32809	0.331	0.052	1.32451e-59	Monocyte_2	Trem2
5.9442e-58	1.48343	0.88	0.663	7.6175e-54	Monocyte_2	Ctsc
1.95144e-57	1.49682	0.702	0.295	2.50077e-53	Monocyte_2	Unc93b1
2.5582e-57	1.73004	0.446	0.113	3.27833e-53	Monocyte_2	Rhob
1.74463e-56	1.24757	0.124	0.005	2.23574e-52	Monocyte_2	Pla2g2d
1.4601e-55	1.61136	0.488	0.144	1.87111e-51	Monocyte_2	Blvrb
2.42231e-55	1.53853	0.752	0.326	3.10419e-51	Monocyte_2	Pltp
2.67939e-55	0.598273	0.128	0.006	3.43364e-51	Monocyte_2	Prune2
3.05286e-55	2.04705	0.756	0.407	3.91223e-51	Monocyte_2	Ly6e
3.77574e-55	1.00423	0.273	0.039	4.83862e-51	Monocyte_2	Axl
1.68684e-53	0.935185	0.161	0.012	2.16168e-49	Monocyte_2	St3gal6
3.27292e-53	0.732806	0.161	0.012	4.19425e-49	Monocyte_2	Itgb5
8.9238e-53	0.695591	0.124	0.006	1.14358e-48	Monocyte_2	Hpgds
1.06878e-52	1.65575	0.343	0.071	1.36964e-48	Monocyte_2	Fxyd2
4.4077e-51	1.10441	0.289	0.049	5.64846e-47	Monocyte_2	Lair1
6.50163e-51	1.68245	0.868	0.639	8.33184e-47	Monocyte_2	Mrc1
7.7472e-49	1.18653	0.314	0.062	9.92804e-45	Monocyte_2	Psd3
2.34353e-47	0.835111	0.207	0.026	3.00323e-43	Monocyte_2	Msr1
6.6392e-46	0.95018	0.198	0.025	8.50814e-42	Monocyte_2	Cd93
2.34843e-43	1.24091	0.351	0.088	3.00951e-39	Monocyte_2	Nrp1
4.55459e-43	0.721935	0.153	0.015	5.8367e-39	Monocyte_2	Tlr7
4.73269e-43	1.5763	0.649	0.322	6.06494e-39	Monocyte_2	Timp2
2.14229e-41	1.09395	0.318	0.076	2.74534e-37	Monocyte_2	Tgfbr2
3.54534e-41	1.15972	0.814	0.507	4.54336e-37	Monocyte_2	Cd81
6.24585e-41	1.47598	0.731	0.464	8.00405e-37	Monocyte_2	Cltc
9.80436e-41	0.664531	0.153	0.016	1.25643e-36	Monocyte_2	Ophn1
3.87737e-40	1.88664	0.5	0.18	4.96885e-36	Monocyte_2	Ccl2
4.94633e-40	1.00388	0.322	0.076	6.33872e-36	Monocyte_2	Ifi204
7.86309e-39	1.37836	0.36	0.101	1.00765e-34	Monocyte_2	Cxcl16
1.3662e-38	1.05364	0.446	0.142	1.75079e-34	Monocyte_2	Lst1
1.49688e-38	1.61156	0.446	0.159	1.91825e-34	Monocyte_2	Ifi207
1.79957e-38	1.64476	0.401	0.133	2.30615e-34	Monocyte_2	Ninj1
2.05307e-38	0.81213	0.996	0.982	2.63101e-34	Monocyte_2	Fth1
2.1746e-37	1.06889	0.322	0.084	2.78675e-33	Monocyte_2	Abca1
2.71034e-37	0.95996	0.983	0.963	3.4733e-33	Monocyte_2	Ftl1
6.22489e-37	0.811885	0.178	0.025	7.9772e-33	Monocyte_2	Dbp
6.63414e-37	1.2924	0.781	0.567	8.50165e-33	Monocyte_2	Grn
9.57553e-37	1.2303	0.318	0.083	1.2271e-32	Monocyte_2	Ctsl
7.04859e-35	1.1535	0.624	0.307	9.03276e-31	Monocyte_2	Fcgr3
5.86296e-34	1.1137	0.302	0.079	7.51338e-30	Monocyte_2	Dusp6
2.37845e-33	1.18949	0.421	0.146	3.04798e-29	Monocyte_2	Rab7b
2.38624e-33	0.990339	0.707	0.38	3.05797e-29	Monocyte_2	Cybb
6.06878e-33	1.13091	0.355	0.111	7.77714e-29	Monocyte_2	Ms4a6b
1.89224e-32	0.677206	0.182	0.03	2.4249e-28	Monocyte_2	Pla2g15
2.10959e-32	1.00306	0.322	0.094	2.70345e-28	Monocyte_2	Camk1
3.10695e-30	1.31257	0.537	0.278	3.98155e-26	Monocyte_2	Glul
3.24106e-30	1.35675	0.128	0.016	4.15342e-26	Monocyte_2	Cxcl1
3.27899e-29	1.23366	0.252	0.065	4.20203e-25	Monocyte_2	Cfh
1.94458e-27	1.01713	0.736	0.544	2.49198e-23	Monocyte_2	Aif1
2.865e-27	0.636818	0.963	0.948	3.6715e-23	Monocyte_2	B2m
1.12271e-26	1.0091	0.244	0.062	1.43875e-22	Monocyte_2	Cd36
4.26657e-26	0.522757	0.12	0.016	5.46761e-22	Monocyte_2	Tanc2
6.70749e-26	1.7585	0.591	0.358	8.59565e-22	Monocyte_2	Egr1
7.66005e-26	1.15905	0.298	0.095	9.81636e-22	Monocyte_2	Hmox1
7.86076e-26	0.709896	0.157	0.029	1.00736e-21	Monocyte_2	Gpr34
1.02799e-25	1.07499	0.628	0.413	1.31737e-21	Monocyte_2	Snx5
1.3376e-25	1.04762	0.616	0.375	1.71413e-21	Monocyte_2	Clec4a1
7.22607e-24	1.23581	0.884	0.795	9.26021e-20	Monocyte_2	Klf6
7.7988e-24	0.929191	0.236	0.065	9.99417e-20	Monocyte_2	Apobec1
1.13247e-23	1.46727	0.802	0.689	1.45125e-19	Monocyte_2	Jun
1.74869e-23	1.38925	0.517	0.27	2.24095e-19	Monocyte_2	Cd14
2.14937e-23	1.15998	0.467	0.241	2.75441e-19	Monocyte_2	Mef2c
2.89672e-23	1.34189	0.331	0.118	3.71215e-19	Monocyte_2	Rgs1
4.52614e-23	1.0415	0.426	0.196	5.80025e-19	Monocyte_2	Frmd4b
5.22748e-23	0.534464	0.116	0.017	6.69902e-19	Monocyte_2	P2ry12
1.7669e-22	0.588378	0.178	0.04	2.26428e-18	Monocyte_2	Slc11a1
9.37486e-22	0.477177	0.112	0.017	1.20139e-17	Monocyte_2	Fcgr4
1.46185e-21	0.996172	0.525	0.301	1.87335e-17	Monocyte_2	Fyb
2.85097e-21	1.086	0.636	0.45	3.65352e-17	Monocyte_2	Lamp1
3.59868e-21	0.551444	0.116	0.019	4.61171e-17	Monocyte_2	Selenbp1
6.92877e-21	0.937207	0.207	0.057	8.87922e-17	Monocyte_2	Gm34084
9.04796e-21	0.826912	0.182	0.046	1.1595e-16	Monocyte_2	Cln8
1.55968e-20	1.0125	0.64	0.434	1.99873e-16	Monocyte_2	Adgre1
1.71123e-20	1.20831	0.405	0.205	2.19294e-16	Monocyte_2	Snx2
1.66768e-19	0.774419	0.215	0.065	2.13713e-15	Monocyte_2	Itsn1
1.72046e-19	1.20956	0.628	0.444	2.20477e-15	Monocyte_2	Txnip
1.77005e-19	0.885673	0.331	0.134	2.26831e-15	Monocyte_2	Clec12a
1.87597e-19	0.927101	0.227	0.073	2.40405e-15	Monocyte_2	Stard8
1.93742e-19	0.606098	0.174	0.044	2.4828e-15	Monocyte_2	Pdlim4
2.78991e-19	0.922483	0.479	0.267	3.57527e-15	Monocyte_2	Cyth4
2.84127e-19	0.841517	0.289	0.11	3.64109e-15	Monocyte_2	Grina
5.88336e-19	0.696349	0.153	0.036	7.53952e-15	Monocyte_2	Tgfbr1
7.74341e-19	1.00863	0.446	0.239	9.92317e-15	Monocyte_2	Tmem106a
1.07792e-18	0.656887	0.19	0.054	1.38136e-14	Monocyte_2	Fam213b
3.33059e-18	0.472038	0.112	0.02	4.26815e-14	Monocyte_2	Hebp1
3.39983e-18	0.92519	0.19	0.056	4.35689e-14	Monocyte_2	Cd72
4.68533e-18	1.0862	0.351	0.157	6.00425e-14	Monocyte_2	Hpgd
6.11696e-18	0.892561	0.384	0.188	7.83888e-14	Monocyte_2	Ctsd
6.72474e-18	0.529002	0.938	0.914	8.61775e-14	Monocyte_2	H2-K1
9.43926e-18	0.77061	0.211	0.067	1.20964e-13	Monocyte_2	Arhgef3
1.94864e-17	0.798076	0.31	0.127	2.49718e-13	Monocyte_2	Cd300ld
2.07144e-17	0.845333	0.236	0.082	2.65455e-13	Monocyte_2	Rin2
3.1227e-17	0.759569	0.223	0.076	4.00174e-13	Monocyte_2	Cdk6
3.60619e-17	1.09735	0.525	0.334	4.62133e-13	Monocyte_2	Marcksl1
3.76146e-17	1.04681	0.36	0.173	4.82031e-13	Monocyte_2	Lifr
6.45465e-17	0.712286	0.178	0.051	8.27163e-13	Monocyte_2	Fgd4
7.95104e-17	0.682887	0.178	0.052	1.01893e-12	Monocyte_2	Slc9a9
1.62891e-16	0.874756	0.748	0.68	2.08745e-12	Monocyte_2	Tgfbi
1.95934e-16	0.800621	0.674	0.561	2.51089e-12	Monocyte_2	Ptpn18
2.66561e-16	0.439677	0.103	0.019	3.41598e-12	Monocyte_2	Adap2
2.76304e-16	0.836515	0.38	0.183	3.54084e-12	Monocyte_2	Pla2g7
3.30887e-16	0.338671	0.103	0.019	4.24031e-12	Monocyte_2	Bcl2l1
3.73665e-16	0.737789	0.269	0.108	4.78852e-12	Monocyte_2	Hacd4
5.87688e-16	0.599761	0.149	0.039	7.53122e-12	Monocyte_2	P2rx7
6.17036e-16	0.642844	0.831	0.759	7.90731e-12	Monocyte_2	Atp2b1
9.46635e-16	1.06954	0.855	0.849	1.21311e-11	Monocyte_2	Dusp1
5.88739e-15	0.574505	0.161	0.047	7.54469e-11	Monocyte_2	Nfxl1
7.18424e-15	0.856251	0.554	0.397	9.2066e-11	Monocyte_2	Ctsa
8.42802e-15	0.486428	0.145	0.039	1.08005e-10	Monocyte_2	Fez2
1.26909e-14	0.589594	0.174	0.054	1.62634e-10	Monocyte_2	Pld3
1.94835e-14	1.0075	0.219	0.083	2.49681e-10	Monocyte_2	Adrb2
2.47612e-14	0.865634	0.595	0.462	3.17314e-10	Monocyte_2	Ehd4
2.74752e-14	0.919653	0.438	0.271	3.52095e-10	Monocyte_2	Cndp2
6.60175e-14	0.714576	0.748	0.609	8.46015e-10	Monocyte_2	Ifitm2
1.0982e-13	0.633351	0.231	0.093	1.40734e-09	Monocyte_2	Spred1
1.22736e-13	0.796945	0.93	0.927	1.57286e-09	Monocyte_2	Fos
3.59017e-13	0.547089	0.12	0.031	4.6008e-09	Monocyte_2	Sesn1
3.9396e-13	0.998436	0.331	0.171	5.0486e-09	Monocyte_2	Cited2
4.39705e-13	0.459	0.116	0.029	5.63482e-09	Monocyte_2	Etv5
4.54604e-13	0.596977	0.211	0.081	5.82575e-09	Monocyte_2	Tpp1
5.16046e-13	0.761297	0.298	0.144	6.61313e-09	Monocyte_2	Tubb2a
5.35468e-13	0.825598	0.616	0.52	6.86202e-09	Monocyte_2	Hexa
5.44008e-13	0.708653	0.562	0.394	6.97146e-09	Monocyte_2	Clec4a3
8.66079e-13	0.691574	0.165	0.055	1.10988e-08	Monocyte_2	Etv1
1.18846e-12	0.908857	0.57	0.458	1.52301e-08	Monocyte_2	Rgs10
1.61103e-12	0.845487	0.339	0.185	2.06454e-08	Monocyte_2	P2ry6
2.10426e-12	0.807723	0.545	0.414	2.69661e-08	Monocyte_2	Lamp2
3.63959e-12	0.48689	0.107	0.027	4.66413e-08	Monocyte_2	Slc28a2
3.72469e-12	0.894876	0.479	0.343	4.77318e-08	Monocyte_2	Ighm
3.78329e-12	0.418316	0.112	0.029	4.84829e-08	Monocyte_2	Clec5a
5.6488e-12	0.493546	0.223	0.09	7.23893e-08	Monocyte_2	Pou2f2
7.14635e-12	0.382524	0.963	0.967	9.15805e-08	Monocyte_2	mt-Nd4
7.16022e-12	0.410071	0.107	0.028	9.17583e-08	Monocyte_2	Rac3
1.16873e-11	0.59094	0.149	0.049	1.49772e-07	Monocyte_2	Gstm1
1.34139e-11	0.548577	0.165	0.059	1.719e-07	Monocyte_2	Trim47
1.6201e-11	0.643543	0.69	0.632	2.07615e-07	Monocyte_2	Ly86
1.68585e-11	0.652336	0.806	0.763	2.16042e-07	Monocyte_2	Tmem176b
1.6859e-11	0.277918	0.43	0.238	2.16048e-07	Monocyte_2	Ifitm3
1.70898e-11	0.720386	0.855	0.871	2.19006e-07	Monocyte_2	Ubc
3.0101e-11	1.38534	0.318	0.183	3.85744e-07	Monocyte_2	Hexb
3.99105e-11	0.928824	0.442	0.314	5.11453e-07	Monocyte_2	Zcchc6
5.19934e-11	0.950523	0.331	0.183	6.66296e-07	Monocyte_2	AW112010
1.01851e-10	0.421125	0.165	0.06	1.30522e-06	Monocyte_2	Tbxas1
1.28435e-10	0.672258	0.269	0.138	1.6459e-06	Monocyte_2	Arrb2
1.97508e-10	0.693304	0.174	0.069	2.53106e-06	Monocyte_2	Tcn2
2.18439e-10	0.643063	0.157	0.059	2.7993e-06	Monocyte_2	Gatm
3.09699e-10	1.05129	0.645	0.562	3.9688e-06	Monocyte_2	Klf2
3.83223e-10	0.651878	0.55	0.383	4.911e-06	Monocyte_2	Sdc4
3.8559e-10	0.650259	0.298	0.163	4.94134e-06	Monocyte_2	Abhd12
4.79655e-10	0.567558	0.161	0.062	6.14678e-06	Monocyte_2	Sbf2
6.60985e-10	0.438377	0.128	0.043	8.47053e-06	Monocyte_2	Hip1
7.52324e-10	0.624425	0.318	0.182	9.64103e-06	Monocyte_2	Srgap2
8.79313e-10	1.16955	0.194	0.084	1.12684e-05	Monocyte_2	Ccl3
9.17444e-10	0.879069	0.318	0.188	1.1757e-05	Monocyte_2	Rgl1
1.01906e-09	0.329364	0.975	0.965	1.30593e-05	Monocyte_2	mt-Cytb
1.08677e-09	0.477411	0.165	0.066	1.39269e-05	Monocyte_2	Renbp
1.32594e-09	0.52199	0.178	0.075	1.69919e-05	Monocyte_2	Lyl1
2.00302e-09	0.476598	0.153	0.059	2.56688e-05	Monocyte_2	Fam3c
2.04891e-09	0.629484	0.219	0.103	2.62568e-05	Monocyte_2	Gm21188
2.1631e-09	0.634306	0.248	0.129	2.77201e-05	Monocyte_2	Mpp1
2.3652e-09	0.575952	0.128	0.045	3.031e-05	Monocyte_2	Serpinb8
2.59122e-09	0.726149	0.541	0.432	3.32065e-05	Monocyte_2	Cstb
2.83237e-09	0.531512	0.14	0.053	3.62968e-05	Monocyte_2	Mfsd11
3.87713e-09	0.75743	0.248	0.127	4.96854e-05	Monocyte_2	Tlr2
4.10985e-09	0.559613	0.934	0.946	5.26677e-05	Monocyte_2	H3f3b
4.23144e-09	0.750097	0.347	0.222	5.42259e-05	Monocyte_2	Myo5a
5.17829e-09	0.598425	0.273	0.152	6.63597e-05	Monocyte_2	Il10rb
5.18432e-09	0.633987	0.368	0.235	6.6437e-05	Monocyte_2	Adam15
6.58399e-09	0.352901	0.103	0.032	8.43738e-05	Monocyte_2	AU020206
6.97643e-09	0.690613	0.314	0.191	8.9403e-05	Monocyte_2	Plxnb2
7.03782e-09	0.447166	0.128	0.046	9.01897e-05	Monocyte_2	Acp2
8.59001e-09	0.473635	0.112	0.037	0.000110081	Monocyte_2	Nr1d1
1.02429e-08	0.649245	0.364	0.237	0.000131263	Monocyte_2	Ms4a6d
1.03372e-08	0.580264	0.277	0.152	0.000132471	Monocyte_2	Slfn5
1.12634e-08	0.830247	0.335	0.218	0.000144341	Monocyte_2	Peli1
1.27573e-08	0.679252	0.306	0.187	0.000163485	Monocyte_2	Gns
1.31125e-08	0.447552	0.107	0.036	0.000168036	Monocyte_2	Ly9
1.57474e-08	0.680714	0.368	0.238	0.000201803	Monocyte_2	Itgam
1.93641e-08	0.379504	0.136	0.051	0.000248151	Monocyte_2	Cyp4f18
2.0027e-08	0.531349	0.149	0.059	0.000256645	Monocyte_2	Gbp2
2.17187e-08	0.709862	0.31	0.191	0.000278325	Monocyte_2	Rab3il1
2.45622e-08	0.768564	0.649	0.584	0.000314765	Monocyte_2	Nfkbiz
2.67638e-08	0.250256	0.979	0.89	0.000342979	Monocyte_2	Psap
2.70492e-08	1.28699	0.5	0.414	0.000346636	Monocyte_2	Clec10a
2.91984e-08	0.554363	0.149	0.062	0.000374178	Monocyte_2	Elk3
3.00909e-08	0.539123	0.736	0.708	0.000385615	Monocyte_2	Clta
3.27489e-08	0.674731	0.269	0.155	0.000419677	Monocyte_2	2610507B11Rik
3.9755e-08	0.550092	0.161	0.07	0.00050946	Monocyte_2	Gbp7
4.00766e-08	0.393978	0.112	0.039	0.000513582	Monocyte_2	Smpdl3b
4.4982e-08	0.712826	0.434	0.331	0.000576445	Monocyte_2	Vsir
4.56447e-08	0.538074	0.182	0.086	0.000584936	Monocyte_2	Slc29a1
4.60726e-08	0.450135	0.777	0.752	0.00059042	Monocyte_2	Zeb2
4.62418e-08	0.664242	0.149	0.062	0.000592589	Monocyte_2	Rnasel
4.99623e-08	0.662095	0.318	0.2	0.000640267	Monocyte_2	Rassf2
5.2186e-08	0.618102	0.273	0.157	0.000668764	Monocyte_2	Sec14l1
5.50192e-08	0.609654	0.182	0.08	0.000705071	Monocyte_2	Retnla
5.59591e-08	0.412539	0.905	0.899	0.000717115	Monocyte_2	mt-Nd2
5.81326e-08	0.498912	0.112	0.04	0.000744969	Monocyte_2	Ralgds
7.21015e-08	0.691022	0.612	0.577	0.000923981	Monocyte_2	Cd68
8.02917e-08	0.599915	0.818	0.822	0.00102894	Monocyte_2	Jund
9.84479e-08	0.767747	0.455	0.359	0.00126161	Monocyte_2	Bri3
1.01528e-07	0.553682	0.595	0.506	0.00130108	Monocyte_2	Clec4a2
1.11893e-07	0.676792	0.446	0.355	0.00143391	Monocyte_2	Qk
1.19732e-07	0.54174	0.14	0.058	0.00153436	Monocyte_2	Arhgef12
1.3645e-07	0.532284	0.207	0.107	0.00174861	Monocyte_2	Pkig
1.55854e-07	0.682726	0.372	0.272	0.00199728	Monocyte_2	Aldh2
1.70539e-07	0.752526	0.194	0.098	0.00218545	Monocyte_2	Tfrc
1.98276e-07	0.584604	0.202	0.105	0.00254091	Monocyte_2	Ctnnd1
2.02388e-07	0.641166	0.479	0.382	0.0025936	Monocyte_2	Sdc3
2.05468e-07	0.605517	0.607	0.546	0.00263307	Monocyte_2	Calm2
2.96422e-07	0.327535	0.959	0.954	0.00379865	Monocyte_2	Fcer1g
3.82497e-07	0.570303	0.355	0.238	0.0049017	Monocyte_2	Metrnl
4.05131e-07	0.710633	0.244	0.145	0.00519175	Monocyte_2	Atp6v1a
4.27944e-07	0.560094	0.624	0.572	0.0054841	Monocyte_2	Tmem50a
5.10364e-07	0.653547	0.36	0.251	0.00654032	Monocyte_2	Nisch
5.25803e-07	0.713119	0.397	0.304	0.00673816	Monocyte_2	Mef2a
5.45302e-07	0.408039	0.748	0.695	0.00698804	Monocyte_2	Zfp36l1
6.75156e-07	0.588939	0.384	0.286	0.00865212	Monocyte_2	Rab1a
6.7899e-07	0.630633	0.38	0.286	0.00870126	Monocyte_2	Scamp2
7.21803e-07	0.485677	0.165	0.079	0.0092499	Monocyte_2	Ets2
7.7917e-07	0.730683	0.442	0.357	0.00998507	Monocyte_2	Sertad1
8.08822e-07	0.575655	0.322	0.214	0.0103651	Monocyte_2	Slc43a2
8.69466e-07	0.579553	0.186	0.097	0.0111422	Monocyte_2	Atp6v0a1
9.61007e-07	0.687635	0.525	0.46	0.0123153	Monocyte_2	Rap1b
1.08975e-06	0.625019	0.273	0.172	0.0139652	Monocyte_2	Vwa5a
1.30157e-06	0.391394	0.116	0.048	0.0166797	Monocyte_2	St6galnac4
1.3317e-06	0.652919	0.504	0.411	0.0170657	Monocyte_2	Pld4
1.5651e-06	0.437646	0.169	0.085	0.0200567	Monocyte_2	Cln3
1.64797e-06	0.410719	0.161	0.079	0.0211187	Monocyte_2	Tnfsf12
2.02691e-06	0.47936	0.612	0.544	0.0259748	Monocyte_2	Sirpa
2.20711e-06	0.520884	0.178	0.093	0.0282841	Monocyte_2	Atp13a2
2.38879e-06	0.625617	0.244	0.15	0.0306123	Monocyte_2	Snx9
2.49199e-06	0.52037	0.86	0.904	0.0319349	Monocyte_2	Zfp36
3.09744e-06	0.643651	0.285	0.19	0.0396937	Monocyte_2	Serpinf1
3.46313e-06	0.654212	0.562	0.528	0.04438	Monocyte_2	Ap2a2
3.63753e-06	0.573045	0.19	0.104	0.0466149	Monocyte_2	Ncf4
4.04999e-06	0.726451	0.285	0.197	0.0519006	Monocyte_2	Mfsd1
4.20114e-06	0.422497	0.153	0.076	0.0538376	Monocyte_2	Gna12
4.44848e-06	0.476922	0.186	0.101	0.0570072	Monocyte_2	Dnase2a
4.55065e-06	0.578098	0.298	0.201	0.0583165	Monocyte_2	Dse
5.10128e-06	0.569838	0.145	0.07	0.0653729	Monocyte_2	Ptger4
5.32377e-06	1.01373	0.128	0.059	0.0682241	Monocyte_2	Cd209b
5.55776e-06	0.45888	0.136	0.064	0.0712227	Monocyte_2	Peak1
5.70571e-06	0.579502	0.269	0.174	0.0731187	Monocyte_2	Ifi27
5.82332e-06	0.620161	0.459	0.4	0.0746259	Monocyte_2	Laptm4a
5.87703e-06	0.484024	0.207	0.12	0.0753142	Monocyte_2	Fli1
5.96207e-06	0.51919	0.153	0.077	0.0764039	Monocyte_2	Mid1ip1
6.51254e-06	0.479339	0.488	0.415	0.0834582	Monocyte_2	Ifngr1
7.70665e-06	0.675344	0.57	0.551	0.0987607	Monocyte_2	Sdcbp
7.83126e-06	0.580507	0.194	0.11	0.100358	Monocyte_2	Cd164
8.0967e-06	0.937141	0.165	0.086	0.103759	Monocyte_2	Bcl2a1b
8.70154e-06	0.35886	0.107	0.045	0.11151	Monocyte_2	Siglece
9.21569e-06	0.83	0.434	0.339	0.118099	Monocyte_2	AC160336.1
9.74058e-06	0.497455	0.136	0.066	0.124826	Monocyte_2	Man1c1
9.79366e-06	0.657901	0.145	0.071	0.125506	Monocyte_2	Nupr1
1.02393e-05	0.683236	0.326	0.241	0.131217	Monocyte_2	Tns1
1.04336e-05	0.485907	0.178	0.099	0.133706	Monocyte_2	Kif1b
1.09537e-05	0.609583	0.781	0.814	0.140372	Monocyte_2	Fosb
1.25093e-05	0.480773	0.632	0.602	0.160306	Monocyte_2	BC005537
1.38704e-05	0.692982	0.256	0.168	0.17775	Monocyte_2	Zfhx3
1.44115e-05	0.639394	0.165	0.09	0.184683	Monocyte_2	Vat1
1.94902e-05	0.468078	0.116	0.053	0.249767	Monocyte_2	Adam9
2.05445e-05	0.507084	0.157	0.083	0.263277	Monocyte_2	Dennd1a
2.06333e-05	0.599192	0.182	0.104	0.264416	Monocyte_2	Blnk
2.37784e-05	0.51038	0.116	0.054	0.304721	Monocyte_2	Osbpl11
2.67177e-05	0.49929	0.169	0.095	0.342388	Monocyte_2	Ly96
2.69441e-05	0.332271	0.182	0.1	0.345288	Monocyte_2	Creb5
2.75147e-05	0.542571	0.256	0.172	0.352601	Monocyte_2	Arap1
3.45265e-05	0.516184	0.194	0.116	0.442457	Monocyte_2	Lacc1
3.48178e-05	0.494305	0.153	0.082	0.44619	Monocyte_2	Gbp3
3.51785e-05	0.384495	0.112	0.051	0.450813	Monocyte_2	Gcnt1
4.24076e-05	0.498566	0.504	0.444	0.543454	Monocyte_2	Tm6sf1
4.32487e-05	0.4385	0.178	0.101	0.554232	Monocyte_2	Parp14
4.50781e-05	0.505355	0.198	0.122	0.577675	Monocyte_2	Nfic
4.59388e-05	0.284967	0.996	0.99	0.588705	Monocyte_2	Malat1
4.64889e-05	0.598331	0.331	0.258	0.595755	Monocyte_2	Pea15a
5.65484e-05	0.264984	0.273	0.175	0.724668	Monocyte_2	Cebpb
5.95202e-05	0.494546	0.256	0.169	0.762751	Monocyte_2	Cd84
6.03585e-05	0.569933	0.277	0.191	0.773495	Monocyte_2	Casp4
6.45461e-05	0.481597	0.649	0.664	0.827158	Monocyte_2	Atp6v0b
6.80259e-05	0.514214	0.227	0.146	0.871752	Monocyte_2	Mdfic
6.8921e-05	0.566448	0.219	0.142	0.883223	Monocyte_2	Cebpd
6.92551e-05	0.600602	0.236	0.159	0.887504	Monocyte_2	Rab31
6.98215e-05	0.37753	0.669	0.671	0.894763	Monocyte_2	Prdx1
8.35279e-05	0.58391	0.256	0.178	1	Monocyte_2	B4galt6
9.10821e-05	0.422281	0.165	0.095	1	Monocyte_2	Plk3
9.46595e-05	0.493807	0.269	0.184	1	Monocyte_2	Cd33
9.78272e-05	0.547633	0.174	0.101	1	Monocyte_2	Nlrp3
9.88403e-05	0.439186	0.153	0.086	1	Monocyte_2	Lrp6
0.000104877	0.351557	0.198	0.122	1	Monocyte_2	Ifi203
0.000111088	0.553921	0.409	0.327	1	Monocyte_2	Cfp
0.000117517	0.555299	0.57	0.551	1	Monocyte_2	Snx3
0.000118173	0.478338	0.256	0.18	1	Monocyte_2	Mndal
0.000122178	0.254772	0.983	0.991	1	Monocyte_2	mt-Atp6
0.000127202	0.448267	0.14	0.077	1	Monocyte_2	Lpin1
0.000132233	0.467485	0.161	0.093	1	Monocyte_2	Mob3c
0.00013259	0.575711	0.545	0.524	1	Monocyte_2	Ddx3x
0.000146161	0.468418	0.132	0.071	1	Monocyte_2	Wdfy3
0.000153191	0.588238	0.24	0.168	1	Monocyte_2	Anxa4
0.000156931	1.02713	0.426	0.39	1	Monocyte_2	Cd163
0.000163178	0.65532	0.302	0.226	1	Monocyte_2	Man1a
0.000163501	0.48415	0.132	0.072	1	Monocyte_2	Ntpcr
0.000178271	0.642874	0.38	0.331	1	Monocyte_2	Pepd
0.000181444	0.451427	0.136	0.075	1	Monocyte_2	Il4ra
0.000200273	0.510001	0.24	0.167	1	Monocyte_2	Fnip1
0.000207296	0.430398	0.149	0.084	1	Monocyte_2	Rnf213
0.000226845	0.479224	0.302	0.224	1	Monocyte_2	Ptprj
0.00023625	0.37652	0.149	0.085	1	Monocyte_2	Rasa1
0.000240438	0.329554	0.112	0.057	1	Monocyte_2	Zbtb38
0.000252057	0.597225	0.298	0.229	1	Monocyte_2	Ap1b1
0.000255207	0.345589	0.711	0.703	1	Monocyte_2	Ctsz
0.000255412	0.59159	0.384	0.331	1	Monocyte_2	Rnf130
0.000291675	0.359428	0.149	0.085	1	Monocyte_2	Nr1d2
0.000305637	0.488023	0.583	0.609	1	Monocyte_2	Atf4
0.000310283	0.703249	0.236	0.173	1	Monocyte_2	Idh2
0.000327524	0.383667	0.661	0.688	1	Monocyte_2	Vamp8
0.00033476	0.499086	0.169	0.106	1	Monocyte_2	Rreb1
0.000335673	0.479205	0.442	0.382	1	Monocyte_2	Mtss1
0.000351482	0.462285	0.178	0.114	1	Monocyte_2	Tex264
0.000365986	0.396995	0.116	0.062	1	Monocyte_2	Exoc6b
0.000395489	0.556101	0.223	0.154	1	Monocyte_2	Man2a1
0.000398049	0.396953	0.698	0.698	1	Monocyte_2	Ms4a6c
0.000425904	0.43331	0.616	0.618	1	Monocyte_2	Tsc22d3
0.000457535	0.516973	0.434	0.38	1	Monocyte_2	Eid1
0.000523519	0.43608	0.434	0.389	1	Monocyte_2	Rab5c
0.000529233	0.354841	0.145	0.085	1	Monocyte_2	Lpxn
0.000536417	0.658414	0.256	0.191	1	Monocyte_2	Abca9
0.000552409	0.55805	0.851	0.922	1	Monocyte_2	Junb
0.000591933	0.457441	0.409	0.341	1	Monocyte_2	Fgl2
0.000595023	0.341191	0.19	0.123	1	Monocyte_2	Pcyt1a
0.000595698	0.48528	0.273	0.21	1	Monocyte_2	Dmac1
0.000644403	0.62488	0.351	0.292	1	Monocyte_2	Sqstm1
0.000650552	0.451953	0.277	0.208	1	Monocyte_2	Cflar
0.000693025	0.404565	0.12	0.067	1	Monocyte_2	Gpr65
0.000707847	0.523007	0.587	0.591	1	Monocyte_2	mt-Nd3
0.000752951	0.308824	0.149	0.089	1	Monocyte_2	Lgals3bp
0.000765183	0.411306	0.566	0.567	1	Monocyte_2	Wnk1
0.000803409	0.39541	0.128	0.074	1	Monocyte_2	Mtmr10
0.00080613	0.477206	0.174	0.111	1	Monocyte_2	Ddit3
0.000905232	0.315148	0.107	0.058	1	Monocyte_2	Tmem65
0.000922772	0.427403	0.178	0.116	1	Monocyte_2	Tspan32
0.000958286	0.417968	0.194	0.131	1	Monocyte_2	Idh1
0.00105267	0.372912	0.165	0.107	1	Monocyte_2	Cttnbp2nl
0.00106031	0.566692	0.409	0.353	1	Monocyte_2	Socs3
0.00106033	0.661409	0.293	0.235	1	Monocyte_2	Hexim1
0.00111677	0.428281	0.496	0.471	1	Monocyte_2	Tra2b
0.00111728	0.330868	0.702	0.727	1	Monocyte_2	Lcp1
0.00116043	0.407172	0.31	0.251	1	Monocyte_2	Rock2
0.00121586	0.457961	0.169	0.112	1	Monocyte_2	Neu1
0.00128155	0.46212	0.207	0.144	1	Monocyte_2	Tns3
[truncated: 1,087 more rows]

## Sheet: Adult+aged_CD45-Epcam-clusters
p_val	avg_log2FC	pct.1	pct.2	p_val_adj	cluster	gene
0	4.36467	0.854	0.127	0	Fibroblast_1	Crabp1
0	3.73299	0.803	0.041	0	Fibroblast_1	Slc26a7
0	3.70502	0.76	0.113	0	Fibroblast_1	Igfbp3
0	3.1324	0.821	0.111	0	Fibroblast_1	Inhba
0	2.66622	0.523	0.019	0	Fibroblast_1	Notum
0	2.46844	0.758	0.113	0	Fibroblast_1	Spon1
0	2.37929	0.591	0.04	0	Fibroblast_1	Pappa2
0	2.30554	0.521	0.037	0	Fibroblast_1	Prlr
0	2.25898	0.838	0.23	0	Fibroblast_1	Bcl2
0	2.07858	0.843	0.31	0	Fibroblast_1	Enpp2
0	2.03544	0.517	0.05	0	Fibroblast_1	Rspo3
0	2.0029	0.846	0.3	0	Fibroblast_1	Trps1
0	1.97819	0.625	0.112	0	Fibroblast_1	Bmp7
0	1.90536	0.529	0.043	0	Fibroblast_1	Tfap2c
0	1.8816	0.506	0.036	0	Fibroblast_1	Lef1
7.91136e-301	1.80687	0.694	0.179	1.22413e-296	Fibroblast_1	Col23a1
7.22427e-282	1.98607	0.718	0.216	1.11781e-277	Fibroblast_1	Dkk2
5.6886e-271	2.09476	0.678	0.212	8.80197e-267	Fibroblast_1	Bmp4
5.29091e-265	1.78162	0.55	0.103	8.18662e-261	Fibroblast_1	Ndnf
3.25755e-258	1.71862	0.353	0.02	5.04041e-254	Fibroblast_1	Srcin1
3.37309e-254	1.63719	0.486	0.083	5.21918e-250	Fibroblast_1	Plekhh2
1.0776e-248	1.20355	1	0.994	1.66737e-244	Fibroblast_1	Malat1
4.61589e-245	2.07155	0.528	0.109	7.14217e-241	Fibroblast_1	Slc5a3
1.10014e-237	1.89407	0.47	0.081	1.70225e-233	Fibroblast_1	Ackr4
1.97865e-237	1.67198	0.78	0.382	3.06157e-233	Fibroblast_1	Fgfr1
3.75516e-234	2.06695	0.654	0.228	5.81035e-230	Fibroblast_1	Nrn1
9.35991e-228	1.73716	0.497	0.1	1.44826e-223	Fibroblast_1	Mdk
1.093e-225	1.23134	0.278	0.008	1.69119e-221	Fibroblast_1	Scube1
5.36611e-218	1.65948	0.492	0.105	8.30299e-214	Fibroblast_1	Cebpa
4.26988e-216	1.9425	0.643	0.237	6.60678e-212	Fibroblast_1	Dclk1
2.86902e-212	1.57646	0.445	0.084	4.43923e-208	Fibroblast_1	Thrb
1.29794e-211	1.99094	0.282	0.014	2.0083e-207	Fibroblast_1	Ramp3
7.69681e-206	1.66714	0.42	0.075	1.19093e-201	Fibroblast_1	Stat5a
3.03631e-203	1.2971	0.297	0.021	4.69808e-199	Fibroblast_1	Rorb
4.83213e-202	1.54508	0.554	0.153	7.47675e-198	Fibroblast_1	Auts2
4.86629e-197	1.47209	0.289	0.02	7.52961e-193	Fibroblast_1	Gdf10
8.79902e-191	1.45072	0.411	0.075	1.36147e-186	Fibroblast_1	Prdm1
7.2308e-187	1.54884	0.244	0.011	1.11882e-182	Fibroblast_1	Sncb
2.66239e-186	1.24063	0.231	0.007	4.11951e-182	Fibroblast_1	Snhg11
2.7556e-181	1.63285	0.576	0.202	4.26374e-177	Fibroblast_1	Kdm7a
7.77762e-180	1.0594	0.257	0.016	1.20343e-175	Fibroblast_1	Spock1
1.56894e-176	1.5191	0.431	0.094	2.42761e-172	Fibroblast_1	a
4.81314e-176	0.84036	0.983	0.969	7.44738e-172	Fibroblast_1	Ptma
5.97019e-175	1.51344	0.509	0.156	9.23768e-171	Fibroblast_1	Rspo1
3.67573e-173	1.32017	0.769	0.372	5.68746e-169	Fibroblast_1	Col6a3
1.36513e-172	1.09149	0.2	0.003	2.11227e-168	Fibroblast_1	Fut9
6.30601e-166	1.26932	0.336	0.053	9.75728e-162	Fibroblast_1	Cpne5
1.04384e-164	1.28177	0.324	0.049	1.61514e-160	Fibroblast_1	Sobp
4.25221e-160	1.57216	0.607	0.247	6.57945e-156	Fibroblast_1	Igf1
1.72184e-154	1.50408	0.393	0.089	2.6642e-150	Fibroblast_1	Dnm3os
5.62616e-152	1.30901	0.682	0.32	8.70536e-148	Fibroblast_1	Ar
1.62661e-151	1.38933	0.758	0.404	2.51685e-147	Fibroblast_1	Apoe
3.41884e-150	1.23503	0.437	0.119	5.28997e-146	Fibroblast_1	Lamc3
4.24155e-150	1.29094	0.275	0.033	6.56295e-146	Fibroblast_1	Crispld1
8.62427e-149	1.1798	0.288	0.039	1.33443e-144	Fibroblast_1	Tfap2a
1.82406e-147	1.18928	0.325	0.057	2.82237e-143	Fibroblast_1	Pappa
1.34466e-146	1.25031	0.282	0.039	2.0806e-142	Fibroblast_1	Sox11
3.74559e-142	1.26043	0.338	0.07	5.79555e-138	Fibroblast_1	Cacna1g
1.06666e-141	1.17751	0.687	0.328	1.65045e-137	Fibroblast_1	Slc6a6
1.03117e-130	1.18118	0.556	0.227	1.59553e-126	Fibroblast_1	Tppp3
6.38968e-125	1.27112	0.281	0.05	9.88675e-121	Fibroblast_1	Stc2
2.12356e-120	0.980552	0.256	0.041	3.28578e-116	Fibroblast_1	St6galnac5
1.7877e-117	1.06653	0.199	0.019	2.7661e-113	Fibroblast_1	Chodl
3.47463e-117	1.04465	0.859	0.616	5.3763e-113	Fibroblast_1	Ebf1
4.27058e-116	1.21437	0.371	0.101	6.60787e-112	Fibroblast_1	Wif1
1.53393e-115	0.930195	0.255	0.043	2.37345e-111	Fibroblast_1	Ptger3
6.1823e-115	1.17383	0.544	0.239	9.56587e-111	Fibroblast_1	Ltbp1
2.97092e-114	1.16504	0.386	0.123	4.59691e-110	Fibroblast_1	Fgfr2
1.03023e-113	0.911879	0.264	0.048	1.59408e-109	Fibroblast_1	Alx4
3.3586e-113	0.970882	0.33	0.084	5.19676e-109	Fibroblast_1	Cox6b2
1.02549e-112	1.71117	0.416	0.137	1.58674e-108	Fibroblast_1	Rasd1
1.79722e-111	1.08918	0.431	0.15	2.78084e-107	Fibroblast_1	Tns3
5.13842e-111	0.726266	0.136	0.003	7.95068e-107	Fibroblast_1	Wnt10a
6.95146e-111	1.28701	0.384	0.118	1.0756e-106	Fibroblast_1	Fbxl7
2.92971e-108	1.04927	0.286	0.065	4.53314e-104	Fibroblast_1	Fgf10
2.0071e-105	1.03738	0.487	0.199	3.10558e-101	Fibroblast_1	Tmem119
4.90858e-104	0.910017	0.209	0.029	7.59505e-100	Fibroblast_1	Tmem108
3.20483e-102	1.22317	0.387	0.129	4.95884e-98	Fibroblast_1	Ldlr
6.37785e-101	0.900206	0.193	0.025	9.86845e-97	Fibroblast_1	Ncam2
7.38075e-101	1.08393	0.723	0.511	1.14202e-96	Fibroblast_1	Ctnnb1
5.01099e-98	1.10448	0.344	0.105	7.75351e-94	Fibroblast_1	Sema5a
1.53437e-96	1.13687	0.441	0.18	2.37413e-92	Fibroblast_1	Tmem132c
8.21458e-96	0.729853	0.159	0.014	1.27104e-91	Fibroblast_1	Edn3
4.49827e-95	1.15843	0.338	0.105	6.96018e-91	Fibroblast_1	Pgm2l1
1.86487e-94	1.0318	0.42	0.161	2.88552e-90	Fibroblast_1	Mrps6
7.22968e-94	0.708108	0.186	0.024	1.11865e-89	Fibroblast_1	Sfrp2
8.49115e-93	0.829557	0.365	0.113	1.31383e-88	Fibroblast_1	Gldn
3.13987e-92	0.740372	0.194	0.029	4.85832e-88	Fibroblast_1	Chst8
4.97541e-91	1.07817	0.388	0.145	7.69845e-87	Fibroblast_1	Fgf7
1.50822e-90	0.624985	0.158	0.016	2.33366e-86	Fibroblast_1	6330403K07Rik
1.1703e-86	0.810082	0.192	0.031	1.81081e-82	Fibroblast_1	Flrt1
9.21432e-85	1.01801	0.47	0.227	1.42573e-80	Fibroblast_1	Ccnd3
1.53988e-84	0.612214	0.177	0.025	2.38266e-80	Fibroblast_1	Gpc1
1.17153e-83	1.03869	0.403	0.162	1.8127e-79	Fibroblast_1	Tln2
1.6443e-83	0.853734	0.745	0.602	2.54423e-79	Fibroblast_1	Pebp1
1.28317e-80	0.712669	0.217	0.044	1.98544e-76	Fibroblast_1	Wnt6
1.32939e-80	1.01929	0.428	0.196	2.05697e-76	Fibroblast_1	Clmp
6.85967e-80	1.13657	0.711	0.479	1.0614e-75	Fibroblast_1	S100a4
4.68403e-79	0.884984	0.252	0.065	7.2476e-75	Fibroblast_1	Gm1673
1.53715e-78	0.817622	0.25	0.065	2.37843e-74	Fibroblast_1	Etv1
7.3995e-78	0.70931	0.867	0.623	1.14492e-73	Fibroblast_1	Lgals1
1.96925e-76	0.545712	0.121	0.01	3.04701e-72	Fibroblast_1	Hhip
1.26971e-75	0.909289	0.238	0.061	1.96463e-71	Fibroblast_1	Sybu
1.439e-75	0.812199	0.563	0.298	2.22657e-71	Fibroblast_1	Aspn
3.24229e-75	0.924667	0.532	0.289	5.0168e-71	Fibroblast_1	Twist1
7.09082e-75	0.890422	0.263	0.074	1.09716e-70	Fibroblast_1	Pgf
4.85265e-74	0.619212	0.123	0.011	7.5085e-70	Fibroblast_1	Lgals7
1.78426e-73	0.878876	0.314	0.11	2.76078e-69	Fibroblast_1	Csad
8.80399e-73	0.824331	0.23	0.059	1.36224e-68	Fibroblast_1	Runx3
1.90405e-72	0.548135	0.133	0.015	2.94613e-68	Fibroblast_1	Zcchc18
5.20969e-71	0.826841	0.286	0.092	8.06095e-67	Fibroblast_1	Sdc1
4.9814e-70	0.959745	0.317	0.12	7.70772e-66	Fibroblast_1	Hoxc6
2.24928e-68	1.12688	0.457	0.241	3.4803e-64	Fibroblast_1	Runx1t1
1.35342e-67	1.22028	0.462	0.247	2.09415e-63	Fibroblast_1	Lepr
4.10123e-67	0.778309	0.225	0.061	6.34584e-63	Fibroblast_1	Sqle
4.25458e-67	0.648437	0.181	0.037	6.58311e-63	Fibroblast_1	Irf8
1.33023e-66	0.771996	0.57	0.323	2.05826e-62	Fibroblast_1	Col16a1
5.91099e-66	0.523287	0.122	0.014	9.14608e-62	Fibroblast_1	2700046A07Rik
7.30167e-66	0.979384	0.336	0.136	1.12979e-61	Fibroblast_1	Fdps
1.46918e-65	0.69654	0.167	0.032	2.27326e-61	Fibroblast_1	Crabp2
8.51368e-65	0.894613	0.302	0.114	1.31732e-60	Fibroblast_1	Dpp4
1.45906e-64	0.861817	0.455	0.212	2.2576e-60	Fibroblast_1	Serpine2
6.06739e-64	0.673313	0.338	0.132	9.38807e-60	Fibroblast_1	Cygb
3.13899e-63	0.696097	0.586	0.332	4.85695e-59	Fibroblast_1	Mfap2
3.70126e-60	0.867797	0.343	0.15	5.72696e-56	Fibroblast_1	Ctbp2
1.30079e-59	0.687144	0.18	0.043	2.01272e-55	Fibroblast_1	Bmp2
2.84681e-59	0.962147	0.239	0.076	4.40487e-55	Fibroblast_1	Pi15
1.44202e-58	0.764941	0.188	0.048	2.23124e-54	Fibroblast_1	Bcl6
1.24502e-57	0.865404	0.871	0.853	1.92642e-53	Fibroblast_1	Xist
1.40165e-57	0.522255	0.127	0.02	2.16877e-53	Fibroblast_1	Edil3
6.35234e-57	0.562467	0.118	0.017	9.82898e-53	Fibroblast_1	Scube3
1.04352e-56	0.792007	0.196	0.054	1.61464e-52	Fibroblast_1	Frem1
3.2319e-56	0.574057	0.137	0.024	5.00072e-52	Fibroblast_1	Thsd4
3.81059e-56	0.667267	0.204	0.058	5.89612e-52	Fibroblast_1	Fap
2.69559e-55	0.618534	0.728	0.499	4.17089e-51	Fibroblast_1	Zeb2
3.69999e-55	0.93009	0.322	0.137	5.725e-51	Fibroblast_1	Smoc2
2.89619e-54	0.8233	0.47	0.272	4.48127e-50	Fibroblast_1	Atp2b4
5.3031e-54	0.695004	0.714	0.586	8.20548e-50	Fibroblast_1	Hnrnpa3
1.34082e-53	0.472298	0.146	0.029	2.07465e-49	Fibroblast_1	Col13a1
3.62287e-53	0.803914	0.384	0.194	5.60566e-49	Fibroblast_1	Hoxc8
2.6724e-52	0.757139	0.246	0.088	4.135e-48	Fibroblast_1	Idi1
6.08877e-52	0.480244	0.149	0.033	9.42116e-48	Fibroblast_1	Gng8
2.32374e-51	0.955227	0.49	0.306	3.59552e-47	Fibroblast_1	Jmjd1c
1.0249e-49	0.768711	0.376	0.19	1.58582e-45	Fibroblast_1	Cdh11
3.90292e-49	0.738935	0.623	0.446	6.03899e-45	Fibroblast_1	Pik3r1
4.04905e-49	0.705693	0.218	0.076	6.2651e-45	Fibroblast_1	Ammecr1
1.10197e-48	0.737053	0.212	0.073	1.70508e-44	Fibroblast_1	Esr1
7.61085e-48	0.576362	0.146	0.034	1.17763e-43	Fibroblast_1	Plod2
1.25392e-47	0.652146	0.594	0.393	1.94019e-43	Fibroblast_1	Nupr1
2.89359e-47	0.381561	0.103	0.015	4.47725e-43	Fibroblast_1	Cntfr
2.42494e-46	0.391719	0.117	0.022	3.75211e-42	Fibroblast_1	Rai2
4.17958e-46	0.408361	0.182	0.053	6.46706e-42	Fibroblast_1	Sfrp1
6.1097e-46	0.833695	0.313	0.152	9.45353e-42	Fibroblast_1	Npr2
4.09742e-45	0.679284	0.225	0.085	6.33994e-41	Fibroblast_1	Ptk7
5.31554e-45	0.742611	0.298	0.133	8.22474e-41	Fibroblast_1	Sdc3
1.23513e-44	0.590358	0.187	0.061	1.91111e-40	Fibroblast_1	Pafah1b3
2.28969e-44	0.7187	0.23	0.09	3.54284e-40	Fibroblast_1	Robo1
2.93389e-44	0.520209	0.146	0.038	4.5396e-40	Fibroblast_1	Slc2a13
3.00453e-44	0.622849	0.226	0.084	4.64891e-40	Fibroblast_1	Gnai1
9.81699e-44	0.528284	0.104	0.018	1.51898e-39	Fibroblast_1	Zfp618
1.21197e-42	0.584215	0.177	0.057	1.87528e-38	Fibroblast_1	Fgf2
1.64192e-42	0.734793	0.288	0.134	2.54054e-38	Fibroblast_1	Gnl2
2.9112e-42	0.716443	0.803	0.811	4.5045e-38	Fibroblast_1	Cox4i1
7.10265e-42	0.507574	0.117	0.025	1.09899e-37	Fibroblast_1	Vipr2
2.04239e-41	0.632309	0.187	0.063	3.16019e-37	Fibroblast_1	Pde4d
7.52975e-41	0.782235	0.269	0.123	1.16508e-36	Fibroblast_1	Meis1
1.66251e-39	0.742742	0.247	0.107	2.57241e-35	Fibroblast_1	Adgrl1
2.57174e-38	1.02305	0.529	0.375	3.97925e-34	Fibroblast_1	Gadd45g
7.54384e-38	0.493225	0.155	0.046	1.16726e-33	Fibroblast_1	Grb14
1.04033e-37	0.619543	0.181	0.065	1.6097e-33	Fibroblast_1	Plekha6
1.31467e-37	0.59117	0.155	0.049	2.03418e-33	Fibroblast_1	Mmp16
1.33251e-37	0.582796	0.174	0.06	2.06179e-33	Fibroblast_1	Tle2
1.75456e-37	0.546651	0.711	0.541	2.71483e-33	Fibroblast_1	Emp3
1.91758e-37	0.706446	0.401	0.238	2.96707e-33	Fibroblast_1	Scara3
2.18125e-37	0.723264	0.485	0.33	3.37504e-33	Fibroblast_1	Lpp
2.66065e-37	0.630266	0.239	0.105	4.11683e-33	Fibroblast_1	Sms
5.56283e-37	0.849161	0.475	0.312	8.60737e-33	Fibroblast_1	Kcnq1ot1
7.21162e-37	0.508312	0.152	0.047	1.11585e-32	Fibroblast_1	Elovl6
7.75034e-37	0.635507	0.338	0.185	1.19921e-32	Fibroblast_1	Bex3
1.20149e-36	0.643501	0.224	0.097	1.85907e-32	Fibroblast_1	Ptges
1.40955e-36	0.405793	0.487	0.309	2.181e-32	Fibroblast_1	Sdc4
1.5054e-36	0.427732	0.132	0.037	2.3293e-32	Fibroblast_1	Rac3
2.45863e-36	0.591412	0.22	0.094	3.80423e-32	Fibroblast_1	Cldn10
8.2166e-36	0.571251	0.181	0.067	1.27135e-31	Fibroblast_1	Cyp51
1.8301e-35	0.67213	0.295	0.152	2.83172e-31	Fibroblast_1	Exoc6b
4.20341e-35	0.443357	0.648	0.422	6.50393e-31	Fibroblast_1	Prrx1
4.92704e-35	0.385968	0.164	0.054	7.62361e-31	Fibroblast_1	Emb
6.18564e-35	0.279431	0.937	0.917	9.57104e-31	Fibroblast_1	H3f3b
7.46255e-34	0.737272	0.302	0.164	1.15468e-29	Fibroblast_1	Pid1
5.6852e-33	0.451637	0.121	0.034	8.79671e-29	Fibroblast_1	Lrrn1
1.32978e-32	0.50364	0.174	0.066	2.05757e-28	Fibroblast_1	Tcf7
4.855e-32	0.651657	0.289	0.155	7.51214e-28	Fibroblast_1	Srebf2
1.06358e-31	0.384243	0.9	0.94	1.64567e-27	Fibroblast_1	Ppia
1.12712e-31	0.596861	0.645	0.528	1.74399e-27	Fibroblast_1	Snrnp70
1.75935e-31	0.659787	0.292	0.159	2.72225e-27	Fibroblast_1	Sept8
2.80588e-31	0.63765	0.338	0.197	4.34153e-27	Fibroblast_1	Cdk2ap2
5.0746e-31	0.574199	0.359	0.209	7.85192e-27	Fibroblast_1	Ncam1
1.0795e-30	0.728163	0.297	0.168	1.67031e-26	Fibroblast_1	Nfatc4
1.34601e-30	0.254536	0.217	0.091	2.08268e-26	Fibroblast_1	Gpx3
2.16699e-30	0.307044	0.101	0.025	3.35298e-26	Fibroblast_1	Hs3st6
3.18256e-30	0.473775	0.321	0.173	4.92437e-26	Fibroblast_1	Ifitm1
7.56146e-30	0.742849	0.228	0.112	1.16998e-25	Fibroblast_1	Vegfa
2.2805e-29	0.462603	0.182	0.076	3.52862e-25	Fibroblast_1	Fads1
2.87124e-29	0.632008	0.252	0.131	4.44267e-25	Fibroblast_1	Prrx2
5.98465e-29	0.587008	0.296	0.166	9.26005e-25	Fibroblast_1	Vps13c
7.33418e-29	0.514528	0.124	0.04	1.13482e-24	Fibroblast_1	Cpa6
7.56714e-29	0.319152	0.121	0.038	1.17086e-24	Fibroblast_1	Hspb6
8.24759e-29	0.316242	0.101	0.027	1.27615e-24	Fibroblast_1	St3gal5
8.66749e-29	0.409022	0.141	0.05	1.34112e-24	Fibroblast_1	Rerg
1.25525e-28	0.409121	0.828	0.857	1.94224e-24	Fibroblast_1	Rpl14
1.29324e-28	0.65564	0.428	0.296	2.00102e-24	Fibroblast_1	Rsrc1
2.03936e-28	0.373802	0.829	0.816	3.1555e-24	Fibroblast_1	Oaz1
2.3627e-28	0.74498	0.293	0.166	3.65581e-24	Fibroblast_1	Hmgcs1
9.27988e-28	0.443423	0.108	0.032	1.43588e-23	Fibroblast_1	Adgrg2
1.01819e-27	0.606692	0.174	0.074	1.57545e-23	Fibroblast_1	Gli3
1.28144e-27	0.52148	0.121	0.04	1.98277e-23	Fibroblast_1	Cacna1a
1.58792e-27	0.604767	0.378	0.239	2.45699e-23	Fibroblast_1	Ptgfr
1.77898e-27	0.774647	0.283	0.161	2.75261e-23	Fibroblast_1	Cop1
1.94404e-27	0.408251	0.105	0.031	3.00802e-23	Fibroblast_1	Pygl
2.66951e-27	0.464341	0.167	0.07	4.13053e-23	Fibroblast_1	Acyp1
3.51304e-27	1.02626	0.332	0.212	5.43572e-23	Fibroblast_1	Socs2
3.57682e-27	0.426374	0.115	0.036	5.53441e-23	Fibroblast_1	Ubash3b
4.23655e-27	0.603285	0.576	0.474	6.55521e-23	Fibroblast_1	Nr3c1
1.37072e-26	0.524389	0.401	0.256	2.12092e-22	Fibroblast_1	Lama2
1.84876e-26	0.431409	0.806	0.744	2.86058e-22	Fibroblast_1	Rbm39
3.10674e-26	0.589732	0.348	0.216	4.80705e-22	Fibroblast_1	Slit2
4.04546e-26	0.902904	0.525	0.411	6.25954e-22	Fibroblast_1	Gas6
5.29662e-26	0.528202	0.594	0.49	8.19545e-22	Fibroblast_1	Reep3
6.57584e-26	0.493444	0.107	0.033	1.01748e-21	Fibroblast_1	Grk3
1.55834e-25	0.523277	0.521	0.387	2.41122e-21	Fibroblast_1	Cd302
3.94654e-25	0.366719	0.123	0.043	6.10649e-21	Fibroblast_1	Ptgs1
5.8847e-25	0.32535	0.906	0.907	9.1054e-21	Fibroblast_1	Ftl1
7.14498e-25	0.441866	0.166	0.072	1.10554e-20	Fibroblast_1	Aspscr1
8.48178e-25	0.568173	0.259	0.144	1.31239e-20	Fibroblast_1	Il6ra
9.23151e-25	0.396443	0.749	0.702	1.42839e-20	Fibroblast_1	Eif4a1
9.83531e-25	0.421625	0.167	0.073	1.52182e-20	Fibroblast_1	Abca5
1.02814e-24	0.305059	0.103	0.031	1.59084e-20	Fibroblast_1	Frzb
1.05999e-24	0.450527	0.108	0.035	1.64012e-20	Fibroblast_1	Ptch2
1.92456e-24	0.550371	0.575	0.475	2.97787e-20	Fibroblast_1	Fermt2
2.13173e-24	0.517153	0.2	0.098	3.29842e-20	Fibroblast_1	Ptpn13
2.76625e-24	0.680432	0.223	0.117	4.28022e-20	Fibroblast_1	Runx1
3.2622e-24	0.54913	0.253	0.138	5.04761e-20	Fibroblast_1	Ednra
3.53728e-24	0.506994	0.192	0.091	5.47323e-20	Fibroblast_1	Fbxo32
3.53837e-24	0.630203	0.251	0.142	5.47492e-20	Fibroblast_1	Nkd2
3.71958e-24	0.547729	0.438	0.3	5.7553e-20	Fibroblast_1	Pdgfra
4.75744e-24	0.679703	0.323	0.203	7.36119e-20	Fibroblast_1	Uhrf2
4.86955e-24	0.358639	0.108	0.035	7.53466e-20	Fibroblast_1	Alpl
6.61498e-24	0.658756	0.21	0.108	1.02354e-19	Fibroblast_1	Insig1
1.15215e-23	0.534934	0.331	0.21	1.78271e-19	Fibroblast_1	Cebpg
1.44603e-23	0.494437	0.208	0.103	2.23744e-19	Fibroblast_1	Msmo1
1.58086e-23	0.527971	0.235	0.13	2.44607e-19	Fibroblast_1	Gpc4
3.12832e-23	0.428686	0.121	0.045	4.84045e-19	Fibroblast_1	Src
5.22895e-23	0.354314	0.909	0.911	8.09076e-19	Fibroblast_1	Rpl13
5.26827e-23	0.524191	0.25	0.142	8.15159e-19	Fibroblast_1	Hebp1
5.87514e-23	0.616692	0.259	0.149	9.0906e-19	Fibroblast_1	Rasl11b
6.09894e-23	0.333162	0.108	0.037	9.43689e-19	Fibroblast_1	Slc22a4
7.37943e-23	0.522633	0.161	0.073	1.14182e-18	Fibroblast_1	Prdm5
1.26315e-22	0.303186	0.922	0.964	1.95447e-18	Fibroblast_1	Rps8
1.38641e-22	0.604774	0.266	0.156	2.14519e-18	Fibroblast_1	Masp1
1.78034e-22	0.616173	0.352	0.235	2.75472e-18	Fibroblast_1	Spred1
2.31118e-22	0.582325	0.352	0.231	3.57609e-18	Fibroblast_1	Tia1
3.66592e-22	0.577003	0.228	0.125	5.67228e-18	Fibroblast_1	Stat5b
4.71057e-22	0.449746	0.701	0.653	7.28867e-18	Fibroblast_1	Srsf3
6.80337e-22	0.470321	0.282	0.173	1.05269e-17	Fibroblast_1	Ccdc107
7.9332e-22	0.508241	0.534	0.421	1.2275e-17	Fibroblast_1	Pnisr
8.03577e-22	0.568226	0.321	0.207	1.24337e-17	Fibroblast_1	Meis2
9.21502e-22	0.482238	0.638	0.548	1.42584e-17	Fibroblast_1	Btg1
1.14763e-21	0.650955	0.472	0.363	1.77572e-17	Fibroblast_1	Luc7l3
1.45723e-21	0.474906	0.204	0.107	2.25477e-17	Fibroblast_1	Slc16a2
1.68677e-21	0.400083	0.129	0.051	2.60994e-17	Fibroblast_1	Fdft1
1.85214e-21	0.416212	0.127	0.051	2.86582e-17	Fibroblast_1	Apcdd1
2.44243e-21	0.50389	0.616	0.505	3.77917e-17	Fibroblast_1	Dst
2.51741e-21	0.512239	0.37	0.259	3.89519e-17	Fibroblast_1	Cenpx
4.17324e-21	0.403468	0.246	0.14	6.45725e-17	Fibroblast_1	Arl2
5.34185e-21	0.360505	0.954	0.966	8.26545e-17	Fibroblast_1	Vim
5.5567e-21	0.375187	0.158	0.072	8.59788e-17	Fibroblast_1	Scd1
6.57118e-21	0.293142	0.139	0.056	1.01676e-16	Fibroblast_1	Ednrb
8.32184e-21	0.74969	0.254	0.152	1.28764e-16	Fibroblast_1	Vcan
1.25429e-20	0.461232	0.726	0.743	1.94076e-16	Fibroblast_1	Cox7c
1.3631e-20	0.550707	0.27	0.164	2.10912e-16	Fibroblast_1	Rbm4b
1.40435e-20	0.489563	0.171	0.083	2.17295e-16	Fibroblast_1	Fam126a
1.59782e-20	0.519294	0.477	0.358	2.4723e-16	Fibroblast_1	Pbx1
2.04856e-20	0.5981	0.226	0.125	3.16973e-16	Fibroblast_1	Dnm3
2.10537e-20	0.532474	0.239	0.138	3.25764e-16	Fibroblast_1	Chd3
2.5494e-20	0.588435	0.415	0.304	3.94468e-16	Fibroblast_1	Mkln1
3.4252e-20	0.48517	0.25	0.146	5.29982e-16	Fibroblast_1	Wnt5a
3.96845e-20	0.538044	0.482	0.371	6.14039e-16	Fibroblast_1	Ogt
5.27705e-20	0.614083	0.662	0.609	8.16518e-16	Fibroblast_1	Gpx1
6.68036e-20	0.341381	0.128	0.054	1.03365e-15	Fibroblast_1	2610524H06Rik
1.14138e-19	0.299524	0.872	0.913	1.76606e-15	Fibroblast_1	Rps19
1.24199e-19	0.275326	0.864	0.915	1.92173e-15	Fibroblast_1	Rpl8
1.30852e-19	0.598923	0.243	0.145	2.02467e-15	Fibroblast_1	Nbea
1.91361e-19	0.521074	0.335	0.23	2.96092e-15	Fibroblast_1	Hmgn2
2.00545e-19	0.41963	0.191	0.098	3.10303e-15	Fibroblast_1	Ntrk2
2.35185e-19	0.46596	0.16	0.076	3.63902e-15	Fibroblast_1	Daam2
2.52646e-19	0.551314	0.265	0.164	3.90918e-15	Fibroblast_1	Abhd2
2.85138e-19	0.544549	0.288	0.186	4.41194e-15	Fibroblast_1	Gpr153
3.4377e-19	0.61653	0.559	0.497	5.31916e-15	Fibroblast_1	Sec61b
4.15435e-19	0.402216	0.123	0.051	6.42802e-15	Fibroblast_1	Lonrf1
5.13823e-19	0.395949	0.136	0.061	7.95038e-15	Fibroblast_1	Sertad4
5.18853e-19	0.473102	0.17	0.086	8.02822e-15	Fibroblast_1	Hoxc9
5.36632e-19	0.442883	0.159	0.078	8.30331e-15	Fibroblast_1	Pcyt2
5.51543e-19	0.515229	0.264	0.163	8.53403e-15	Fibroblast_1	Palld
8.51092e-19	0.485245	0.428	0.319	1.31689e-14	Fibroblast_1	Ssbp2
1.08852e-18	0.453925	0.288	0.179	1.68427e-14	Fibroblast_1	Tanc1
1.10091e-18	0.380087	0.18	0.094	1.70344e-14	Fibroblast_1	Pgd
1.2615e-18	0.536727	0.443	0.344	1.95192e-14	Fibroblast_1	Fubp1
1.2997e-18	0.532057	0.478	0.389	2.01103e-14	Fibroblast_1	Uqcc2
1.35358e-18	0.574589	0.145	0.068	2.0944e-14	Fibroblast_1	Ints6l
1.98518e-18	0.538236	0.275	0.178	3.07167e-14	Fibroblast_1	Adgra2
2.31839e-18	0.352331	0.747	0.707	3.58725e-14	Fibroblast_1	Rbm3
2.56601e-18	0.366666	0.839	0.895	3.97039e-14	Fibroblast_1	Rplp0
3.08567e-18	0.492485	0.493	0.396	4.77446e-14	Fibroblast_1	Cped1
3.16193e-18	0.686448	0.319	0.219	4.89245e-14	Fibroblast_1	Nrip1
3.86118e-18	0.525097	0.354	0.256	5.97441e-14	Fibroblast_1	Ilf2
4.32486e-18	0.526475	0.309	0.21	6.69186e-14	Fibroblast_1	Ssbp3
5.18424e-18	0.386122	0.132	0.059	8.02157e-14	Fibroblast_1	Ldlrad3
5.90987e-18	0.494271	0.19	0.105	9.14434e-14	Fibroblast_1	Sesn3
6.36963e-18	0.27771	0.882	0.922	9.85573e-14	Fibroblast_1	Rpsa
7.23341e-18	0.557032	0.314	0.215	1.11923e-13	Fibroblast_1	Ccdc88a
1.04075e-17	0.526068	0.24	0.149	1.61035e-13	Fibroblast_1	Rev3l
1.1595e-17	0.536614	0.378	0.275	1.79409e-13	Fibroblast_1	Antxr1
1.25057e-17	0.419236	0.116	0.05	1.935e-13	Fibroblast_1	Ptger4
1.30704e-17	0.494503	0.211	0.123	2.02238e-13	Fibroblast_1	Sik3
2.17323e-17	0.47788	0.22	0.128	3.36265e-13	Fibroblast_1	Slc7a2
2.44845e-17	0.492003	0.225	0.135	3.78849e-13	Fibroblast_1	Mrc2
3.27312e-17	0.429008	0.171	0.089	5.0645e-13	Fibroblast_1	Fam13a
5.15461e-17	0.445576	0.553	0.486	7.97573e-13	Fibroblast_1	Atp6v0e
6.02651e-17	0.375524	0.149	0.074	9.32481e-13	Fibroblast_1	Sc5d
8.84451e-17	0.50778	0.411	0.314	1.36851e-12	Fibroblast_1	Srek1
9.89829e-17	0.486623	0.192	0.108	1.53156e-12	Fibroblast_1	Ddhd1
1.13512e-16	0.302405	0.778	0.737	1.75637e-12	Fibroblast_1	Hnrnpa2b1
1.23466e-16	0.375233	0.653	0.6	1.91038e-12	Fibroblast_1	Reep5
1.25755e-16	0.414775	0.128	0.059	1.9458e-12	Fibroblast_1	Rb1
1.54711e-16	0.423428	0.43	0.333	2.39384e-12	Fibroblast_1	Rex1bd
2.05782e-16	0.488444	0.2	0.115	3.18406e-12	Fibroblast_1	Cblb
4.69947e-16	0.39103	0.198	0.115	7.27149e-12	Fibroblast_1	Abhd11
6.35917e-16	0.514321	0.436	0.346	9.83955e-12	Fibroblast_1	Dek
8.73431e-16	0.40269	0.259	0.163	1.35146e-11	Fibroblast_1	Rflnb
1.19356e-15	0.442799	0.184	0.102	1.8468e-11	Fibroblast_1	Nrbp2
1.37744e-15	0.465864	0.158	0.085	2.13131e-11	Fibroblast_1	Trabd2b
1.42187e-15	0.516258	0.332	0.243	2.20006e-11	Fibroblast_1	Snhg18
1.54513e-15	0.379277	0.232	0.144	2.39078e-11	Fibroblast_1	Nradd
1.66785e-15	0.674112	0.124	0.058	2.58067e-11	Fibroblast_1	Cd24a
1.7413e-15	0.308196	0.292	0.181	2.69431e-11	Fibroblast_1	Srgn
1.8409e-15	0.415357	0.264	0.175	2.84843e-11	Fibroblast_1	Erg28
1.88126e-15	0.37422	0.137	0.067	2.91088e-11	Fibroblast_1	Bambi
1.97489e-15	0.401506	0.233	0.144	3.05575e-11	Fibroblast_1	Cic
2.06355e-15	0.375207	0.146	0.076	3.19293e-11	Fibroblast_1	Rnf149
3.09649e-15	0.469545	0.344	0.249	4.7912e-11	Fibroblast_1	Sept11
4.11825e-15	0.456898	0.186	0.108	6.37216e-11	Fibroblast_1	2700081O15Rik
4.49231e-15	0.445217	0.419	0.33	6.95096e-11	Fibroblast_1	Hnrnpr
6.06958e-15	0.318123	0.286	0.182	9.39146e-11	Fibroblast_1	Scara5
6.14242e-15	0.512397	0.34	0.251	9.50417e-11	Fibroblast_1	Pkd2
6.28571e-15	0.460422	0.287	0.201	9.72588e-11	Fibroblast_1	Eif4ebp1
6.43962e-15	0.374924	0.911	0.952	9.96402e-11	Fibroblast_1	S100a6
8.13864e-15	0.532765	0.189	0.112	1.25929e-10	Fibroblast_1	Tsix
8.68037e-15	0.307827	0.103	0.045	1.34311e-10	Fibroblast_1	Samd14
9.03109e-15	0.384623	0.479	0.392	1.39738e-10	Fibroblast_1	Aprt
1.21902e-14	0.412035	0.512	0.439	1.88619e-10	Fibroblast_1	Set
1.47557e-14	0.403785	0.282	0.192	2.28315e-10	Fibroblast_1	Cacybp
1.5835e-14	0.355409	0.125	0.061	2.45014e-10	Fibroblast_1	Cttnbp2
1.65305e-14	0.296423	0.124	0.061	2.55777e-10	Fibroblast_1	Rcl1
1.72953e-14	0.496093	0.52	0.451	2.6761e-10	Fibroblast_1	Matr3
2.85762e-14	0.424047	0.458	0.384	4.42159e-10	Fibroblast_1	Cirbp
3.40443e-14	0.383317	0.636	0.572	5.26767e-10	Fibroblast_1	Nfic
3.81558e-14	0.364742	0.15	0.081	5.90385e-10	Fibroblast_1	Tmem55a
3.97536e-14	0.471804	0.188	0.112	6.15108e-10	Fibroblast_1	Rai1
4.71922e-14	0.477129	0.326	0.245	7.30204e-10	Fibroblast_1	R3hdm4
5.90281e-14	0.376844	0.183	0.109	9.13342e-10	Fibroblast_1	Ak1
6.29371e-14	0.498313	0.12	0.059	9.73826e-10	Fibroblast_1	Ttbk2
8.41006e-14	0.455188	0.43	0.349	1.30129e-09	Fibroblast_1	Rbm5
8.54182e-14	0.46929	0.204	0.128	1.32168e-09	Fibroblast_1	Ahdc1
9.62861e-14	0.459058	0.296	0.211	1.48983e-09	Fibroblast_1	Dpysl3
9.89856e-14	0.439504	0.315	0.232	1.5316e-09	Fibroblast_1	Rab34
9.95112e-14	0.40775	0.248	0.162	1.53974e-09	Fibroblast_1	Cspg4
1.0294e-13	0.433129	0.291	0.209	1.59279e-09	Fibroblast_1	Ola1
1.1055e-13	0.329428	0.181	0.104	1.71054e-09	Fibroblast_1	Zfp467
1.279e-13	0.399602	0.252	0.166	1.979e-09	Fibroblast_1	Ctdspl
1.36785e-13	0.374447	0.172	0.101	2.11647e-09	Fibroblast_1	Ldah
1.45662e-13	0.370552	0.116	0.057	2.25382e-09	Fibroblast_1	Tnfrsf19
1.63866e-13	0.416666	0.146	0.08	2.5355e-09	Fibroblast_1	Klhl7
2.0059e-13	0.471259	0.25	0.168	3.10373e-09	Fibroblast_1	Spry1
2.06249e-13	0.485945	0.105	0.049	3.1913e-09	Fibroblast_1	Slc15a2
3.74066e-13	0.432624	0.63	0.575	5.78792e-09	Fibroblast_1	Srsf2
4.23256e-13	0.47264	0.424	0.356	6.54903e-09	Fibroblast_1	Tmem258
4.99903e-13	0.383811	0.168	0.097	7.73499e-09	Fibroblast_1	Myef2
6.3721e-13	0.367717	0.449	0.375	9.85956e-09	Fibroblast_1	Tecr
9.69238e-13	0.42163	0.441	0.368	1.4997e-08	Fibroblast_1	Pnn
1.12198e-12	0.375413	0.301	0.21	1.73604e-08	Fibroblast_1	Robo2
1.17305e-12	0.489983	0.234	0.158	1.81506e-08	Fibroblast_1	Snai1
1.37674e-12	0.310597	0.642	0.595	2.13024e-08	Fibroblast_1	Serbp1
1.65624e-12	0.503807	0.215	0.143	2.5627e-08	Fibroblast_1	Shox2
1.76629e-12	0.40598	0.171	0.102	2.73297e-08	Fibroblast_1	Jak2
1.77061e-12	0.468126	0.216	0.141	2.73967e-08	Fibroblast_1	Kat6b
2.33971e-12	0.29556	0.122	0.063	3.62024e-08	Fibroblast_1	2810001G20Rik
2.57996e-12	0.337707	0.137	0.075	3.99197e-08	Fibroblast_1	Pigc
3.19828e-12	0.368627	0.596	0.543	4.9487e-08	Fibroblast_1	Ankrd12
4.54169e-12	0.379921	0.112	0.058	7.02736e-08	Fibroblast_1	Hoxc4
4.78989e-12	0.339143	0.156	0.092	7.41139e-08	Fibroblast_1	Mcub
5.2491e-12	0.367997	0.221	0.144	8.12193e-08	Fibroblast_1	Adgre5
5.35947e-12	0.315189	0.15	0.085	8.29271e-08	Fibroblast_1	Ezr
5.62811e-12	0.282439	0.123	0.064	8.70837e-08	Fibroblast_1	Slc24a5
8.53395e-12	0.393891	0.122	0.066	1.32046e-07	Fibroblast_1	Cpt1c
9.90691e-12	0.285993	0.142	0.081	1.5329e-07	Fibroblast_1	Rgs10
9.9103e-12	0.318282	0.111	0.056	1.53342e-07	Fibroblast_1	Bcl9
1.04987e-11	0.304495	0.28	0.197	1.62446e-07	Fibroblast_1	Pth1r
1.06874e-11	0.3973	0.23	0.154	1.65366e-07	Fibroblast_1	Rbm26
1.12484e-11	0.445374	0.203	0.134	1.74046e-07	Fibroblast_1	Icosl
1.29123e-11	0.407133	0.192	0.124	1.99792e-07	Fibroblast_1	Tgfbr1
1.32191e-11	0.467076	0.202	0.133	2.04539e-07	Fibroblast_1	Setbp1
1.51812e-11	0.425656	0.209	0.138	2.34898e-07	Fibroblast_1	Zbtb44
1.58984e-11	0.38192	0.278	0.206	2.45996e-07	Fibroblast_1	Tmed1
1.73744e-11	0.458272	0.369	0.294	2.68834e-07	Fibroblast_1	Igf1r
1.99967e-11	0.352897	0.12	0.065	3.09409e-07	Fibroblast_1	Gse1
2.07225e-11	0.378045	0.133	0.075	3.20639e-07	Fibroblast_1	Manea
2.42645e-11	0.331127	0.192	0.124	3.75445e-07	Fibroblast_1	Pycr2
2.76009e-11	0.332383	0.246	0.171	4.27068e-07	Fibroblast_1	Tvp23b
3.11291e-11	0.287575	0.162	0.097	4.81661e-07	Fibroblast_1	Scin
3.35329e-11	0.347523	0.665	0.609	5.18855e-07	Fibroblast_1	Tsc22d3
3.61605e-11	0.373616	0.384	0.306	5.59512e-07	Fibroblast_1	Zranb2
3.74105e-11	0.290798	0.15	0.089	5.78852e-07	Fibroblast_1	Dync2li1
5.73385e-11	0.311325	0.117	0.063	8.87198e-07	Fibroblast_1	D16Ertd472e
5.85357e-11	0.331388	0.601	0.572	9.05723e-07	Fibroblast_1	Eif3h
6.35155e-11	0.360377	0.147	0.087	9.82775e-07	Fibroblast_1	Pi4ka
6.61071e-11	0.353342	0.23	0.155	1.02287e-06	Fibroblast_1	Ppl
7.82631e-11	0.322826	0.576	0.531	1.21096e-06	Fibroblast_1	Prrc2c
8.47133e-11	0.377459	0.513	0.468	1.31077e-06	Fibroblast_1	Cox7b
8.79554e-11	0.478286	0.129	0.073	1.36093e-06	Fibroblast_1	Hpgd
8.89774e-11	0.27446	0.106	0.055	1.37675e-06	Fibroblast_1	Ephb6
9.90781e-11	0.255636	0.774	0.787	1.53304e-06	Fibroblast_1	Rpl7a
1.03733e-10	0.424262	0.184	0.119	1.60505e-06	Fibroblast_1	Ankrd28
1.04554e-10	0.370718	0.276	0.201	1.61777e-06	Fibroblast_1	Stx16
1.41075e-10	0.379131	0.154	0.096	2.18286e-06	Fibroblast_1	Maob
1.42468e-10	0.323258	0.115	0.063	2.2044e-06	Fibroblast_1	Spon2
1.53744e-10	0.40122	0.259	0.186	2.37888e-06	Fibroblast_1	Phc3
1.60085e-10	0.345948	0.235	0.166	2.477e-06	Fibroblast_1	Cbr1
1.62479e-10	0.302371	0.204	0.136	2.51403e-06	Fibroblast_1	Abhd14b
1.90303e-10	0.395333	0.133	0.077	2.94456e-06	Fibroblast_1	Col7a1
1.91887e-10	0.34671	0.502	0.447	2.96906e-06	Fibroblast_1	St13
2.12893e-10	0.293422	0.146	0.088	3.2941e-06	Fibroblast_1	Tmem97
2.32336e-10	0.334388	0.17	0.107	3.59493e-06	Fibroblast_1	Zfp329
2.37142e-10	0.307043	0.112	0.061	3.6693e-06	Fibroblast_1	Cd320
2.73734e-10	0.38976	0.492	0.436	4.23549e-06	Fibroblast_1	Ash1l
3.06295e-10	0.519781	0.399	0.344	4.7393e-06	Fibroblast_1	Manf
3.56548e-10	0.32863	0.223	0.155	5.51686e-06	Fibroblast_1	Smo
4.27665e-10	0.370499	0.155	0.098	6.61726e-06	Fibroblast_1	Cmklr1
4.4735e-10	0.360326	0.144	0.088	6.92185e-06	Fibroblast_1	En1
5.16662e-10	0.357432	0.277	0.206	7.99431e-06	Fibroblast_1	Srpk1
5.79671e-10	0.393286	0.236	0.171	8.96925e-06	Fibroblast_1	Rarg
6.39288e-10	0.356107	0.614	0.578	9.89171e-06	Fibroblast_1	Calr
8.50494e-10	0.386162	0.395	0.329	1.31597e-05	Fibroblast_1	Gstp1
8.6635e-10	0.253133	0.108	0.059	1.3405e-05	Fibroblast_1	Smim1
9.26263e-10	0.254259	0.134	0.077	1.43321e-05	Fibroblast_1	Unc5b
1.00091e-09	0.301879	0.12	0.068	1.54871e-05	Fibroblast_1	Dph6
1.02296e-09	0.288686	0.155	0.098	1.58282e-05	Fibroblast_1	Pepd
1.33931e-09	0.337567	0.207	0.141	2.07231e-05	Fibroblast_1	Taz
1.55324e-09	0.450341	0.28	0.216	2.40333e-05	Fibroblast_1	Thap3
1.56667e-09	0.322652	0.309	0.244	2.42411e-05	Fibroblast_1	Glo1
1.65615e-09	0.421532	0.311	0.246	2.56256e-05	Fibroblast_1	Chd9
1.82002e-09	0.404716	0.136	0.082	2.81612e-05	Fibroblast_1	Scai
1.82949e-09	0.432865	0.167	0.11	2.83077e-05	Fibroblast_1	Irx2
1.87829e-09	0.313164	0.19	0.128	2.90628e-05	Fibroblast_1	Capn1
2.244e-09	0.326502	0.16	0.103	3.47214e-05	Fibroblast_1	Nkd1
2.27289e-09	0.426904	0.299	0.24	3.51685e-05	Fibroblast_1	Bcl7c
2.47177e-09	0.299469	0.124	0.073	3.82457e-05	Fibroblast_1	Ube2e2
2.55986e-09	0.390617	0.183	0.124	3.96088e-05	Fibroblast_1	Dlg4
2.7821e-09	0.38225	0.325	0.263	4.30475e-05	Fibroblast_1	Lsm7
2.92745e-09	0.434066	0.242	0.182	4.52964e-05	Fibroblast_1	Camkk2
3.47776e-09	0.337292	0.212	0.15	5.38113e-05	Fibroblast_1	Slc25a17
4.07644e-09	0.463566	0.171	0.114	6.30748e-05	Fibroblast_1	Nav2
4.37966e-09	0.299067	0.308	0.232	6.77664e-05	Fibroblast_1	Reck
4.40204e-09	0.405273	0.226	0.164	6.81128e-05	Fibroblast_1	Cep164
4.44021e-09	0.312432	0.144	0.09	6.87034e-05	Fibroblast_1	Fasn
4.78164e-09	0.314698	0.378	0.318	7.39863e-05	Fibroblast_1	Lamtor5
4.8846e-09	0.442832	0.443	0.401	7.55795e-05	Fibroblast_1	Pdia6
5.01698e-09	0.338245	0.277	0.215	7.76277e-05	Fibroblast_1	Lsm12
5.10934e-09	0.269163	0.97	0.944	7.90568e-05	Fibroblast_1	mt-Nd1
5.37018e-09	0.338074	0.236	0.169	8.30928e-05	Fibroblast_1	Scarb2
5.40241e-09	0.439826	0.319	0.259	8.35916e-05	Fibroblast_1	Med13l
5.42965e-09	0.459111	0.274	0.214	8.4013e-05	Fibroblast_1	Rbfox2
5.88128e-09	0.308171	0.195	0.134	9.10011e-05	Fibroblast_1	Srebf1
6.20501e-09	0.315718	0.15	0.096	9.60102e-05	Fibroblast_1	Pik3r2
7.30409e-09	0.360507	0.284	0.219	0.000113016	Fibroblast_1	Clk4
7.3871e-09	0.444745	0.306	0.246	0.000114301	Fibroblast_1	Ubn2
7.49326e-09	0.259003	0.135	0.082	0.000115943	Fibroblast_1	Col27a1
7.99261e-09	0.30023	0.177	0.121	0.00012367	Fibroblast_1	Dnajc15
8.1643e-09	0.462717	0.259	0.198	0.000126326	Fibroblast_1	Ldb1
8.6105e-09	0.443413	0.494	0.445	0.00013323	Fibroblast_1	Tra2a
8.65663e-09	0.284153	0.137	0.085	0.000133944	Fibroblast_1	Tcf20
9.42032e-09	0.330593	0.141	0.088	0.000145761	Fibroblast_1	Zfp318
9.53442e-09	0.424393	0.333	0.268	0.000147526	Fibroblast_1	Hdac7
9.59449e-09	0.312124	0.108	0.061	0.000148456	Fibroblast_1	Gm20342
1.25076e-08	0.352655	0.351	0.293	0.00019353	Fibroblast_1	Acat1
1.25798e-08	0.31882	0.213	0.153	0.000194648	Fibroblast_1	Fkbp5
1.28755e-08	0.363656	0.288	0.223	0.000199223	Fibroblast_1	Itch
1.42405e-08	0.327964	0.141	0.089	0.000220343	Fibroblast_1	Zfp398
1.60669e-08	0.292804	0.502	0.451	0.000248603	Fibroblast_1	Snrpd2
1.95119e-08	0.272362	0.122	0.074	0.000301908	Fibroblast_1	Acaca
1.96939e-08	0.340286	0.506	0.46	0.000304724	Fibroblast_1	Rsrc2
2.10207e-08	0.363438	0.388	0.331	0.000325253	Fibroblast_1	Syncrip
2.20685e-08	0.359575	0.353	0.29	0.000341465	Fibroblast_1	Sertad2
2.21914e-08	0.303245	0.111	0.064	0.000343367	Fibroblast_1	Zfp157
2.34314e-08	0.320085	0.39	0.335	0.000362554	Fibroblast_1	Sarnp
2.35946e-08	0.351777	0.655	0.644	0.000365079	Fibroblast_1	Hsp90b1
2.50818e-08	0.383155	0.186	0.131	0.00038809	Fibroblast_1	Lpgat1
2.5529e-08	0.386174	0.409	0.363	0.00039501	Fibroblast_1	Hp1bp3
2.76419e-08	0.42831	0.597	0.559	0.000427703	Fibroblast_1	Hnrnph1
2.90424e-08	0.285221	0.133	0.084	0.000449372	Fibroblast_1	Zfp30
3.00253e-08	0.256987	0.136	0.085	0.000464581	Fibroblast_1	Itfg2
3.31593e-08	0.327763	0.124	0.076	0.000513074	Fibroblast_1	Zbtb37
3.36383e-08	0.282126	0.156	0.104	0.000520485	Fibroblast_1	Apex1
3.44745e-08	0.590729	0.407	0.35	0.000533423	Fibroblast_1	Socs3
3.4478e-08	0.339393	0.408	0.358	0.000533477	Fibroblast_1	Snrpd3
3.47051e-08	0.380403	0.468	0.42	0.000536993	Fibroblast_1	Nktr
3.55713e-08	0.331743	0.684	0.668	0.000550394	Fibroblast_1	Hspa5
3.64198e-08	0.345225	0.262	0.203	0.000563524	Fibroblast_1	Cisd2
3.9337e-08	0.357379	0.365	0.311	0.000608661	Fibroblast_1	Ube2k
4.16143e-08	0.343415	0.525	0.503	0.000643899	Fibroblast_1	Spcs2
4.20122e-08	0.266512	0.281	0.207	0.000650055	Fibroblast_1	Sorbs1
4.42239e-08	0.327394	0.146	0.096	0.000684277	Fibroblast_1	Sgpl1
4.7916e-08	0.294598	0.215	0.158	0.000741404	Fibroblast_1	Npm3
5.01698e-08	0.296382	0.158	0.103	0.000776277	Fibroblast_1	Pde3a
5.03974e-08	0.622168	0.68	0.65	0.000779798	Fibroblast_1	Fosb
5.79326e-08	0.351099	0.235	0.176	0.000896391	Fibroblast_1	Kdm6a
5.98345e-08	0.366321	0.249	0.191	0.00092582	Fibroblast_1	Atf7
6.25932e-08	0.458318	0.428	0.383	0.000968505	Fibroblast_1	Mef2a
7.05758e-08	0.297307	0.333	0.27	0.00109202	Fibroblast_1	C1qtnf2
7.30401e-08	0.257207	0.116	0.07	0.00113015	Fibroblast_1	Nt5c2
9.58862e-08	0.281735	0.131	0.084	0.00148365	Fibroblast_1	Nlgn2
1.03492e-07	0.414772	0.257	0.199	0.00160133	Fibroblast_1	Zranb1
1.10486e-07	0.317741	0.526	0.488	0.00170955	Fibroblast_1	Top1
1.21338e-07	0.273824	0.403	0.349	0.00187746	Fibroblast_1	Aimp1
1.2421e-07	0.293692	0.209	0.153	0.00192191	Fibroblast_1	Pfn2
1.36513e-07	0.299648	0.3	0.238	0.00211226	Fibroblast_1	Fam133b
1.49028e-07	0.254382	0.128	0.082	0.0023059	Fibroblast_1	Tceal1
1.54623e-07	0.382625	0.501	0.466	0.00239249	Fibroblast_1	Nisch
1.57102e-07	0.630062	0.318	0.264	0.00243083	Fibroblast_1	Errfi1
1.86153e-07	0.370509	0.23	0.177	0.00288035	Fibroblast_1	Plekha5
2.38664e-07	0.29398	0.38	0.334	0.00369285	Fibroblast_1	Pgam1
2.49262e-07	0.321123	0.441	0.4	0.00385683	Fibroblast_1	Ddx50
2.65273e-07	0.276098	0.404	0.355	0.00410457	Fibroblast_1	Snrpf
3.02301e-07	0.277237	0.23	0.177	0.0046775	Fibroblast_1	Galk1
3.04689e-07	0.379384	0.302	0.249	0.00471446	Fibroblast_1	Mphosph8
3.14973e-07	0.287133	0.51	0.482	0.00487357	Fibroblast_1	Tbca
3.23207e-07	0.310156	0.289	0.235	0.00500099	Fibroblast_1	Lsm4
3.28191e-07	0.251453	0.119	0.075	0.0050781	Fibroblast_1	Mex3c
3.53496e-07	0.314076	0.205	0.154	0.00546965	Fibroblast_1	Ublcp1
3.58239e-07	0.286497	0.215	0.158	0.00554303	Fibroblast_1	Pabpn1
3.69131e-07	0.277381	0.528	0.488	0.00571156	Fibroblast_1	Pkm
3.74825e-07	0.327	0.229	0.174	0.00579967	Fibroblast_1	Zfp326
3.90184e-07	0.317418	0.167	0.118	0.00603732	Fibroblast_1	Atrn
4.29112e-07	0.270496	0.141	0.093	0.00663964	Fibroblast_1	Usp40
4.72538e-07	0.44814	0.188	0.137	0.00731158	Fibroblast_1	Gm47283
4.86157e-07	0.302006	0.229	0.175	0.00752231	Fibroblast_1	Slc35b1
5.38456e-07	0.328614	0.222	0.168	0.00833153	Fibroblast_1	Cspp1
5.93084e-07	0.295988	0.166	0.116	0.00917679	Fibroblast_1	Gm26699
6.12662e-07	0.370854	0.205	0.154	0.00947973	Fibroblast_1	Ndrg3
6.76728e-07	0.385678	0.24	0.187	0.010471	Fibroblast_1	Lncpint
7.0351e-07	0.257604	0.211	0.16	0.0108854	Fibroblast_1	Pigyl
7.36242e-07	0.357668	0.226	0.176	0.0113919	Fibroblast_1	Tspan17
7.46881e-07	0.411728	0.3	0.247	0.0115565	Fibroblast_1	Cdc37l1
7.70975e-07	0.275135	0.175	0.126	0.0119293	Fibroblast_1	Pole4
8.00275e-07	0.386753	0.495	0.459	0.0123827	Fibroblast_1	Sfpq
8.5568e-07	0.410571	0.348	0.301	0.0132399	Fibroblast_1	Sltm
8.73503e-07	0.353848	0.199	0.149	0.0135157	Fibroblast_1	Clock
9.0084e-07	0.291467	0.146	0.1	0.0139387	Fibroblast_1	Hmgcr
9.69289e-07	0.349606	0.315	0.269	0.0149978	Fibroblast_1	Atf5
1.00315e-06	0.285816	0.542	0.53	0.0155217	Fibroblast_1	Park7
1.05856e-06	0.301246	0.309	0.258	0.0163792	Fibroblast_1	Tceal8
1.09142e-06	0.328499	0.121	0.079	0.0168876	Fibroblast_1	Tenm3
1.09828e-06	0.259197	0.26	0.208	0.0169937	Fibroblast_1	Manbal
1.27367e-06	0.345175	0.236	0.186	0.0197075	Fibroblast_1	Ptprs
1.32925e-06	0.254467	0.154	0.107	0.0205676	Fibroblast_1	Suco
1.35025e-06	0.317889	0.126	0.084	0.0208924	Fibroblast_1	Rgs12
1.35189e-06	0.434998	0.143	0.099	0.0209178	Fibroblast_1	Col14a1
1.39564e-06	0.424344	0.282	0.233	0.0215948	Fibroblast_1	Aff4
1.39608e-06	0.317964	0.11	0.07	0.0216015	Fibroblast_1	Phka2
1.88818e-06	0.279631	0.289	0.242	0.0292158	Fibroblast_1	Mien1
1.90737e-06	0.287539	0.15	0.107	0.0295127	Fibroblast_1	Mpg
1.94915e-06	0.300113	0.214	0.165	0.0301592	Fibroblast_1	Ss18
1.95876e-06	0.314328	0.31	0.262	0.0303079	Fibroblast_1	Cox20
2.09055e-06	0.318987	0.369	0.327	0.032347	Fibroblast_1	Xbp1
2.16322e-06	0.628545	0.335	0.296	0.0334715	Fibroblast_1	Gm26532
2.16451e-06	0.266801	0.143	0.099	0.0334914	Fibroblast_1	Efnb1
2.48145e-06	0.280319	0.456	0.416	0.0383956	Fibroblast_1	Timm13
2.93271e-06	0.321284	0.295	0.242	0.0453778	Fibroblast_1	Gnaq
3.00791e-06	0.321687	0.12	0.08	0.0465414	Fibroblast_1	Gli1
3.04292e-06	0.32665	0.38	0.345	0.047083	Fibroblast_1	Ier3ip1
3.59323e-06	0.280536	0.62	0.613	0.055598	Fibroblast_1	Srrm2
3.80111e-06	0.321914	0.268	0.222	0.0588145	Fibroblast_1	Ptov1
3.8026e-06	0.386505	0.325	0.282	0.0588376	Fibroblast_1	Nsd3
4.2219e-06	0.303432	0.218	0.17	0.0653254	Fibroblast_1	Rasa1
4.27144e-06	0.332361	0.326	0.284	0.066092	Fibroblast_1	Stx4a
4.27528e-06	0.332591	0.397	0.36	0.0661514	Fibroblast_1	Fkbp2
4.56654e-06	0.317085	0.162	0.118	0.070658	Fibroblast_1	Trim44
4.71909e-06	0.264307	0.118	0.078	0.0730184	Fibroblast_1	Efna5
4.92041e-06	0.273731	0.259	0.21	0.0761335	Fibroblast_1	Cpsf6
5.17814e-06	0.27152	0.443	0.41	0.0801213	Fibroblast_1	Mrpl23
5.39771e-06	0.25499	0.486	0.436	0.0835188	Fibroblast_1	Marcks
5.44281e-06	0.311986	0.402	0.36	0.0842166	Fibroblast_1	Per3
5.74141e-06	0.255133	0.126	0.086	0.0888369	Fibroblast_1	Ppp6r2
6.05682e-06	0.258973	0.468	0.438	0.0937171	Fibroblast_1	Psmd7
6.25008e-06	0.3134	0.162	0.119	0.0967074	Fibroblast_1	Dnajb14
6.75418e-06	0.283296	0.253	0.204	0.104507	Fibroblast_1	Adprh
7.68967e-06	0.33498	0.204	0.159	0.118982	Fibroblast_1	Ndufaf4
9.03652e-06	0.304577	0.448	0.422	0.139822	Fibroblast_1	Prdx5
9.25209e-06	0.385184	0.29	0.247	0.143158	Fibroblast_1	Mga
9.63175e-06	0.321119	0.29	0.244	0.149032	Fibroblast_1	Phf3
9.80563e-06	0.274599	0.289	0.245	0.151723	Fibroblast_1	Sdf2
1.00183e-05	0.299688	0.112	0.075	0.155013	Fibroblast_1	Wdr60
1.02137e-05	0.276617	0.213	0.168	0.158037	Fibroblast_1	Igsf8
1.03924e-05	0.277114	0.379	0.338	0.160802	Fibroblast_1	Prmt1
1.07145e-05	0.311673	0.228	0.181	0.165785	Fibroblast_1	Zfp950
1.23631e-05	0.27666	0.101	0.066	0.191295	Fibroblast_1	Dync2h1
1.27694e-05	0.286895	0.459	0.421	0.197581	Fibroblast_1	Eid1
1.322e-05	0.285483	0.42	0.383	0.204553	Fibroblast_1	Ncor1
1.44187e-05	0.350288	0.259	0.214	0.223101	Fibroblast_1	Frmd6
1.48002e-05	0.428976	0.618	0.609	0.229003	Fibroblast_1	Slc38a2
1.48548e-05	0.325732	0.298	0.259	0.229848	Fibroblast_1	Sdc2
1.50869e-05	0.342256	0.399	0.363	0.233439	Fibroblast_1	Tnrc6b
1.53342e-05	0.25406	0.357	0.309	0.237266	Fibroblast_1	Jpt1
1.53945e-05	0.271549	0.164	0.123	0.238199	Fibroblast_1	Ccnh
1.64567e-05	0.294883	0.465	0.438	0.254634	Fibroblast_1	Srsf11
1.72615e-05	0.274125	0.504	0.491	0.267087	Fibroblast_1	Romo1
1.72757e-05	0.288939	0.19	0.147	0.267306	Fibroblast_1	Ilf3
2.0099e-05	0.267926	0.18	0.138	0.310991	Fibroblast_1	Cops3
2.06467e-05	0.352843	0.211	0.169	0.319466	Fibroblast_1	Ddhd2
2.0964e-05	0.306748	0.363	0.326	0.324376	Fibroblast_1	Tmem167
2.16914e-05	0.367641	0.319	0.279	0.335632	Fibroblast_1	Krit1
2.17796e-05	0.267258	0.106	0.072	0.336996	Fibroblast_1	Map6
2.22583e-05	0.406821	0.208	0.165	0.344403	Fibroblast_1	Tmcc1
2.27975e-05	0.279192	0.107	0.072	0.352745	Fibroblast_1	Dvl3
2.30178e-05	0.25954	0.126	0.089	0.356154	Fibroblast_1	Pstk
2.59839e-05	0.258545	0.433	0.4	0.402048	Fibroblast_1	Acin1
2.85535e-05	0.272494	0.209	0.167	0.441808	Fibroblast_1	Fam92a
2.94086e-05	0.254585	0.268	0.219	0.455039	Fibroblast_1	Zbtb38
2.96871e-05	0.250473	0.259	0.216	0.459349	Fibroblast_1	Sod2
3.20567e-05	0.323529	0.351	0.313	0.496014	Fibroblast_1	Nsd1
3.26218e-05	0.307727	0.337	0.298	0.504756	Fibroblast_1	Birc6
3.3618e-05	0.276289	0.205	0.16	0.520172	Fibroblast_1	Crybg3
3.80315e-05	0.337818	0.351	0.316	0.588461	Fibroblast_1	Kmt2a
4.1604e-05	0.28894	0.31	0.265	0.643739	Fibroblast_1	Gpatch8
4.45384e-05	0.258602	0.338	0.292	0.689143	Fibroblast_1	Cbx1
4.45558e-05	0.275861	0.187	0.146	0.689412	Fibroblast_1	Rbmx
4.96243e-05	0.280808	0.285	0.24	0.767837	Fibroblast_1	Kmt2c
5.11551e-05	0.301849	0.236	0.193	0.791523	Fibroblast_1	Eea1
5.23617e-05	0.255648	0.103	0.07	0.810192	Fibroblast_1	Pias3
5.27922e-05	0.256521	0.194	0.155	0.816854	Fibroblast_1	Rpl39l
5.45792e-05	0.305469	0.184	0.146	0.844503	Fibroblast_1	Zfp871
5.88661e-05	0.323066	0.451	0.422	0.910835	Fibroblast_1	Pten
6.52958e-05	0.365492	0.332	0.3	1	Fibroblast_1	Zmiz1
6.60771e-05	0.263927	0.281	0.244	1	Fibroblast_1	Atxn10
7.99162e-05	0.418891	0.156	0.122	1	Fibroblast_1	Adcy7
8.47023e-05	0.257555	0.133	0.096	1	Fibroblast_1	Gm37494
8.67024e-05	0.25348	0.232	0.194	1	Fibroblast_1	Mrpl57
9.07465e-05	0.271527	0.141	0.105	1	Fibroblast_1	Slc38a9
9.19744e-05	0.428651	0.53	0.513	1	Fibroblast_1	Ier2
9.83559e-05	0.3057	0.546	0.532	1	Fibroblast_1	Rsrp1
0.000109381	0.29788	0.16	0.123	1	Fibroblast_1	Cog5
0.000118102	0.344259	0.38	0.353	1	Fibroblast_1	Mycbp2
0.000119093	0.300555	0.229	0.19	1	Fibroblast_1	H2afj
0.000131503	0.250399	0.182	0.145	1	Fibroblast_1	Stip1
0.000133149	0.265352	0.324	0.284	1	Fibroblast_1	Ddx46
0.000137064	0.269401	0.203	0.165	1	Fibroblast_1	Zzz3
0.000142464	0.302907	0.239	0.2	1	Fibroblast_1	Psip1
0.000150669	0.283803	0.288	0.252	1	Fibroblast_1	March7
0.000162409	0.334239	0.39	0.377	1	Fibroblast_1	Ostc
0.000173485	0.320471	0.184	0.149	1	Fibroblast_1	Cbfb
0.000192596	0.287358	0.219	0.181	1	Fibroblast_1	Rc3h2
0.000211498	0.324371	0.277	0.244	1	Fibroblast_1	Gatad2b
0.000214056	0.317052	0.182	0.148	1	Fibroblast_1	Brd7
0.000216981	0.287763	0.154	0.12	1	Fibroblast_1	Pank3
0.000220281	0.287826	0.187	0.154	1	Fibroblast_1	Mettl1
0.000221176	0.261983	0.507	0.496	1	Fibroblast_1	Srrm1
0.000243532	0.307731	0.426	0.403	1	Fibroblast_1	Hnrnpdl
0.00025712	0.296336	0.574	0.57	1	Fibroblast_1	Sec61g
0.000297331	0.296194	0.41	0.387	1	Fibroblast_1	Ubap2l
0.000308383	0.276388	0.29	0.256	1	Fibroblast_1	Rbms3
0.00031178	0.351715	0.193	0.16	1	Fibroblast_1	Mafg
0.000354601	0.297055	0.315	0.283	1	Fibroblast_1	Pum1
0.000393651	0.297973	0.264	0.234	1	Fibroblast_1	Ube2r2
0.00040193	0.263603	0.308	0.275	1	Fibroblast_1	Ccar1
0.000432898	0.276204	0.395	0.372	1	Fibroblast_1	Ptp4a2
0.000437676	0.305826	0.252	0.221	1	Fibroblast_1	Slbp
0.00044747	0.278135	0.18	0.148	1	Fibroblast_1	Txlna
0.000451907	0.380931	0.331	0.3	1	Fibroblast_1	Kctd12
0.00047948	0.25038	0.183	0.15	1	Fibroblast_1	Acadsb
0.000505226	0.322543	0.15	0.12	1	Fibroblast_1	Tnfaip2
0.00050568	0.324581	0.209	0.177	1	Fibroblast_1	Lztfl1
0.000514462	0.31943	0.193	0.163	1	Fibroblast_1	Arhgef25
0.000522037	0.319504	0.209	0.175	1	Fibroblast_1	Tgfb2
0.000586613	0.261255	0.309	0.274	1	Fibroblast_1	Chd6
0.00060601	0.250208	0.197	0.164	1	Fibroblast_1	Ufl1
0.00068253	0.261605	0.162	0.131	1	Fibroblast_1	Atg5
0.000723778	0.268752	0.327	0.296	1	Fibroblast_1	Snhg12
0.000744992	0.281902	0.28	0.25	1	Fibroblast_1	Usp9x
0.000809906	0.269725	0.142	0.113	1	Fibroblast_1	Egflam
0.000933113	0.266933	0.296	0.265	1	Fibroblast_1	Foxn3
0.000957592	0.271444	0.299	0.271	1	Fibroblast_1	Stag1
0.00108278	0.329659	0.166	0.135	1	Fibroblast_1	BC005561
0.00117193	0.293406	0.21	0.181	1	Fibroblast_1	Lrrc17
0.0012349	0.255098	0.285	0.256	1	Fibroblast_1	Rtf1
0.00129462	0.352458	0.23	0.199	1	Fibroblast_1	Ptpn1
0.00136517	0.324928	0.323	0.305	1	Fibroblast_1	Prrc2a
0.00142848	0.258566	0.213	0.184	1	Fibroblast_1	P3h3
0.00144484	0.270442	0.38	0.359	1	Fibroblast_1	Ewsr1
0.00152508	0.292745	0.383	0.359	1	Fibroblast_1	Gadd45b
0.00154016	0.325891	0.139	0.112	1	Fibroblast_1	Mapk8
0.00171534	0.288975	0.184	0.154	1	Fibroblast_1	Dhx36
0.00175623	0.258283	0.224	0.195	1	Fibroblast_1	Irak1
0.00187921	0.250808	0.127	0.1	1	Fibroblast_1	Ttc19
0.00203411	0.262311	0.221	0.192	1	Fibroblast_1	Pds5a
0.00209314	0.321949	0.23	0.204	1	Fibroblast_1	Lrp6
0.00235792	0.253388	0.223	0.196	1	Fibroblast_1	Mtfr1l
0.00256551	0.254417	0.132	0.106	1	Fibroblast_1	Psd3
0.00269455	0.274328	0.356	0.334	1	Fibroblast_1	Pura
0.00274318	0.311222	0.21	0.181	1	Fibroblast_1	Chka
0.00276579	0.279479	0.287	0.261	1	Fibroblast_1	R3hdm1
0.00281771	0.265713	0.123	0.097	1	Fibroblast_1	Lats1
0.00291389	0.252454	0.17	0.142	1	Fibroblast_1	Nup98
0.00293021	0.310356	0.122	0.098	1	Fibroblast_1	Fam214a
0.0036605	0.350959	0.179	0.155	1	Fibroblast_1	Adamts10
0.0039518	0.285744	0.239	0.213	1	Fibroblast_1	Zcchc11
0.0044961	0.252702	0.51	0.503	1	Fibroblast_1	Tra2b
0.00450252	0.251164	0.775	0.797	1	Fibroblast_1	Fos
0.00478429	0.269078	0.2	0.176	1	Fibroblast_1	Fndc3a
0.00491009	0.285089	0.255	0.231	1	Fibroblast_1	Rcn2
0.00493271	0.265636	0.188	0.161	1	Fibroblast_1	Dicer1
0.00541086	0.316602	0.331	0.315	1	Fibroblast_1	Ccnl2
0.00566085	0.282725	0.173	0.149	1	Fibroblast_1	Bace1
0.00675964	0.313495	0.152	0.128	1	Fibroblast_1	Wee1
0.00757627	0.268045	0.243	0.222	1	Fibroblast_1	Sf3b3
0.00768206	0.298644	0.298	0.271	1	Fibroblast_1	Nr4a1
0.00799086	0.250177	0.129	0.106	1	Fibroblast_1	Slc30a5
0.0084606	0.251693	0.232	0.209	1	Fibroblast_1	Mdm4
0.00884678	0.278455	0.177	0.155	1	Fibroblast_1	Ankrd10
0.00907146	0.25424	0.312	0.297	1	Fibroblast_1	Maged1
0	7.35513	0.912	0.159	0	Lymphatic EC	Ccl21a
0	4.93112	0.912	0.026	0	Lymphatic EC	Mmrn1
0	3.75482	0.545	0.008	0	Lymphatic EC	Lyve1
0	3.09333	0.869	0.09	0	Lymphatic EC	Cldn5
0	3.04505	0.811	0.088	0	Lymphatic EC	Cp
0	2.99067	0.683	0.015	0	Lymphatic EC	Flt4
0	2.97583	0.738	0.053	0	Lymphatic EC	Reln
0	2.86581	0.678	0.009	0	Lymphatic EC	Prox1
0	2.77001	0.74	0.107	0	Lymphatic EC	Pard6g
0	2.75499	0.568	0.008	0	Lymphatic EC	Lcn2
0	2.54665	0.588	0.03	0	Lymphatic EC	Stab1
0	2.50908	0.889	0.387	0	Lymphatic EC	Gng11
0	2.48205	0.836	0.12	0	Lymphatic EC	Fxyd6
0	2.46866	0.762	0.202	0	Lymphatic EC	Hjurp
0	2.46105	0.857	0.336	0	Lymphatic EC	Fgl2
0	2.42279	0.824	0.167	0	Lymphatic EC	Cavin2
0	2.36517	0.591	0.079	0	Lymphatic EC	Apold1
0	2.25571	0.76	0.125	0	Lymphatic EC	Ecscr
0	2.14751	0.442	0.003	0	Lymphatic EC	Pkhd1l1
0	2.11346	0.707	0.104	0	Lymphatic EC	Kdr
0	1.99246	0.443	0.008	0	Lymphatic EC	Wipf3
0	1.96224	0.446	0.006	0	Lymphatic EC	Slc45a3
0	1.94689	0.464	0.014	0	Lymphatic EC	Klhl4
0	1.91347	0.437	0.01	0	Lymphatic EC	Dtx1
0	1.81142	0.34	0.003	0	Lymphatic EC	Gm21541
1.08612e-305	1.57638	0.33	0.004	1.68055e-301	Lymphatic EC	Adgrg3
3.16548e-302	2.3931	0.799	0.283	4.89795e-298	Lymphatic EC	Maf
2.32867e-300	2.10616	0.386	0.018	3.60315e-296	Lymphatic EC	Clca3a1
2.32392e-298	1.87659	0.483	0.05	3.5958e-294	Lymphatic EC	Sema3d
6.37988e-294	2.2251	0.776	0.265	9.87159e-290	Lymphatic EC	Arl4a
4.8149e-292	2.0535	0.525	0.061	7.4501e-288	Lymphatic EC	Lrg1
9.09671e-290	1.65513	0.351	0.012	1.40753e-285	Lymphatic EC	Gmfg
3.61669e-286	1.83664	0.555	0.08	5.5961e-282	Lymphatic EC	Kank3
3.53706e-281	1.76408	0.583	0.094	5.47289e-277	Lymphatic EC	F11r
5.3119e-281	2.13328	0.535	0.08	8.21911e-277	Lymphatic EC	Bcr
1.75844e-278	1.66932	0.397	0.028	2.72083e-274	Lymphatic EC	Il7
7.15513e-266	2.11206	0.526	0.088	1.10711e-261	Lymphatic EC	Nsg1
2.90746e-265	2.35324	0.845	0.436	4.49872e-261	Lymphatic EC	Selenop
1.92596e-261	1.67076	0.53	0.078	2.98004e-257	Lymphatic EC	Tie1
7.85064e-260	1.97077	0.766	0.239	1.21473e-255	Lymphatic EC	Nr2f2
6.71243e-257	1.92963	0.569	0.111	1.03861e-252	Lymphatic EC	Gpm6a
9.47711e-256	1.99343	0.528	0.078	1.46639e-251	Lymphatic EC	Ptn
1.30217e-250	2.27441	0.574	0.123	2.01485e-246	Lymphatic EC	Ugcg
1.05141e-247	1.39795	0.736	0.159	1.62684e-243	Lymphatic EC	Egfl7
2.05128e-241	1.93064	0.549	0.111	3.17395e-237	Lymphatic EC	Sema6a
1.2788e-239	1.73907	0.436	0.056	1.97869e-235	Lymphatic EC	Pcsk6
2.60341e-239	1.36652	0.969	0.6	4.02825e-235	Lymphatic EC	Timp3
1.46299e-224	1.6859	0.898	0.629	2.26368e-220	Lymphatic EC	Aplp2
6.35973e-218	1.42784	0.402	0.045	9.84042e-214	Lymphatic EC	Gpihbp1
3.56543e-217	1.4161	0.296	0.016	5.51679e-213	Lymphatic EC	Tbx1
6.38096e-210	1.42368	0.359	0.037	9.87327e-206	Lymphatic EC	Nectin2
7.30515e-206	1.76162	0.793	0.406	1.13033e-201	Lymphatic EC	Serinc3
2.59477e-204	1.20363	0.218	0.002	4.01489e-200	Lymphatic EC	Duox2
9.15392e-204	1.7449	0.613	0.177	1.41639e-199	Lymphatic EC	Arhgap29
1.06329e-202	1.52399	0.466	0.083	1.64523e-198	Lymphatic EC	Cracr2b
3.55206e-202	1.63841	0.487	0.097	5.4961e-198	Lymphatic EC	Gngt2
4.71477e-202	1.40481	0.322	0.027	7.29517e-198	Lymphatic EC	Rassf9
3.25002e-201	1.67653	0.861	0.538	5.02875e-197	Lymphatic EC	Ltbp4
8.05914e-201	1.34733	0.334	0.031	1.24699e-196	Lymphatic EC	Meox1
3.43765e-198	1.12241	0.685	0.16	5.31908e-194	Lymphatic EC	Pecam1
2.43199e-194	1.35027	0.287	0.02	3.76301e-190	Lymphatic EC	Ackr2
5.93798e-194	1.80151	0.607	0.197	9.18784e-190	Lymphatic EC	Ppfibp1
2.79838e-191	1.1748	0.279	0.018	4.32994e-187	Lymphatic EC	Prkcz
5.72981e-191	1.44048	0.302	0.025	8.86574e-187	Lymphatic EC	Ccdc141
2.14694e-189	1.86505	0.536	0.131	3.32197e-185	Lymphatic EC	Stmn2
4.47526e-189	1.71853	0.763	0.371	6.92457e-185	Lymphatic EC	Ece1
6.51012e-189	1.25607	0.225	0.006	1.00731e-184	Lymphatic EC	Comp
1.10629e-188	1.70687	0.758	0.352	1.71177e-184	Lymphatic EC	Ramp2
1.36403e-186	1.43421	0.977	0.897	2.11056e-182	Lymphatic EC	Fth1
2.3722e-186	1.39631	0.31	0.029	3.6705e-182	Lymphatic EC	Pgm5
1.14852e-185	1.9995	0.686	0.306	1.7771e-181	Lymphatic EC	Ppp1r2
1.1599e-185	1.39558	0.396	0.059	1.79471e-181	Lymphatic EC	Lmo2
7.89102e-185	1.5498	0.504	0.114	1.22098e-180	Lymphatic EC	Sult1a1
2.12485e-184	1.66189	0.61	0.197	3.28778e-180	Lymphatic EC	Dock9
3.07528e-184	1.90894	0.201	0.002	4.75838e-180	Lymphatic EC	Nts
1.02477e-182	1.59063	0.45	0.09	1.58563e-178	Lymphatic EC	Ptpn14
2.63162e-182	0.969275	0.199	0.002	4.07191e-178	Lymphatic EC	Slc38a4
2.00531e-180	1.57977	0.592	0.195	3.10281e-176	Lymphatic EC	Rab11a
1.82248e-179	1.37051	0.398	0.063	2.81993e-175	Lymphatic EC	Clic5
1.35286e-178	1.81334	0.613	0.228	2.09328e-174	Lymphatic EC	Stt3b
7.34991e-178	1.80023	0.732	0.336	1.13725e-173	Lymphatic EC	Abi3bp
7.3807e-174	1.15468	0.293	0.028	1.14202e-169	Lymphatic EC	Grap
3.96712e-173	1.74707	0.581	0.196	6.13832e-169	Lymphatic EC	Smad1
2.31249e-170	1.06275	0.983	0.866	3.57811e-166	Lymphatic EC	Tmsb4x
8.81069e-170	1.07592	0.206	0.006	1.36328e-165	Lymphatic EC	Tc2n
1.39215e-169	1.06005	0.191	0.003	2.15408e-165	Lymphatic EC	Apba2
1.08276e-167	1.20406	0.553	0.133	1.67535e-163	Lymphatic EC	Cdh5
8.4956e-167	1.12502	0.249	0.017	1.31452e-162	Lymphatic EC	Dmtn
9.13187e-167	1.25675	0.334	0.046	1.41297e-162	Lymphatic EC	Galnt18
9.23844e-167	1.45498	0.626	0.213	1.42946e-162	Lymphatic EC	Lbp
6.8223e-165	1.51057	0.493	0.127	1.05561e-160	Lymphatic EC	Elk3
7.70249e-164	0.943641	0.187	0.003	1.19181e-159	Lymphatic EC	Ncf2
3.61316e-162	1.10794	0.272	0.025	5.59065e-158	Lymphatic EC	Ptpn18
3.12667e-159	1.2523	0.248	0.018	4.8379e-155	Lymphatic EC	Btnl9
6.33498e-158	1.52446	0.573	0.183	9.80211e-154	Lymphatic EC	Foxp1
3.61571e-157	1.23089	0.465	0.101	5.59459e-153	Lymphatic EC	Gimap6
7.05627e-157	1.302	0.461	0.099	1.09182e-152	Lymphatic EC	Emcn
1.52596e-156	1.34917	0.38	0.069	2.36112e-152	Lymphatic EC	Pear1
4.19307e-156	1.65346	0.652	0.265	6.48794e-152	Lymphatic EC	Sned1
1.88026e-155	1.45774	0.38	0.071	2.90933e-151	Lymphatic EC	Tanc2
6.56842e-154	1.54225	0.46	0.121	1.01633e-149	Lymphatic EC	Palm
2.32103e-153	1.27426	0.903	0.702	3.59134e-149	Lymphatic EC	Txnip
2.83922e-152	1.25117	0.313	0.044	4.39313e-148	Lymphatic EC	Mfsd4a
4.04301e-151	1.24034	0.938	0.786	6.25575e-147	Lymphatic EC	Ifitm3
2.1532e-150	0.804749	0.959	0.823	3.33164e-146	Lymphatic EC	Cd9
7.40993e-150	1.1798	0.294	0.037	1.14654e-145	Lymphatic EC	Pald1
1.17185e-148	1.32149	0.289	0.036	1.8132e-144	Lymphatic EC	Piezo2
4.16869e-147	1.37438	0.417	0.097	6.45021e-143	Lymphatic EC	Jup
6.65442e-145	0.972226	0.217	0.015	1.02964e-140	Lymphatic EC	Gpr182
6.19502e-144	1.10414	0.802	0.392	9.58556e-140	Lymphatic EC	Ly6e
7.68952e-144	1.01762	0.233	0.019	1.1898e-139	Lymphatic EC	Cda
9.8018e-143	1.48615	0.616	0.257	1.51663e-138	Lymphatic EC	Prelp
5.97749e-142	1.14851	0.267	0.031	9.24897e-138	Lymphatic EC	Fam189a2
1.37496e-141	1.32755	0.624	0.232	2.12747e-137	Lymphatic EC	Tshz2
4.02173e-141	0.887158	0.192	0.009	6.22282e-137	Lymphatic EC	Sh3gl3
1.43401e-139	1.23069	0.36	0.067	2.21885e-135	Lymphatic EC	Ctnnal1
5.29086e-139	1.44824	0.428	0.112	8.18654e-135	Lymphatic EC	Lgmn
1.36136e-138	0.83383	0.179	0.007	2.10643e-134	Lymphatic EC	Susd4
3.34671e-138	1.32284	0.341	0.061	5.17836e-134	Lymphatic EC	Ucp2
1.28663e-135	1.10774	0.895	0.702	1.9908e-131	Lymphatic EC	Sptbn1
2.14508e-135	1.26166	0.306	0.05	3.31908e-131	Lymphatic EC	Sgk3
8.2916e-135	1.02388	0.235	0.023	1.28296e-130	Lymphatic EC	Pglyrp1
1.62057e-134	0.967053	0.143	0.001	2.5075e-130	Lymphatic EC	Cacna1e
2.22519e-134	1.08827	0.457	0.112	3.44303e-130	Lymphatic EC	S1pr1
9.60519e-134	1.45587	0.411	0.106	1.48621e-129	Lymphatic EC	Dennd4a
1.3255e-132	1.13427	0.256	0.031	2.05095e-128	Lymphatic EC	Mall
7.68622e-132	1.23742	0.318	0.055	1.18929e-127	Lymphatic EC	Plce1
1.16957e-128	1.05779	0.268	0.037	1.80967e-124	Lymphatic EC	Lyn
2.14388e-127	1.48252	0.526	0.199	3.31723e-123	Lymphatic EC	Ntn1
5.5532e-126	1.31353	0.348	0.073	8.59247e-122	Lymphatic EC	Map3k1
9.68503e-126	0.832666	0.153	0.004	1.49856e-121	Lymphatic EC	Prrt4
5.86639e-124	1.14138	0.831	0.553	9.07706e-120	Lymphatic EC	Crip2
3.30405e-123	0.970205	0.246	0.031	5.11236e-119	Lymphatic EC	Smagp
3.51354e-123	0.996137	0.227	0.024	5.4365e-119	Lymphatic EC	Fzd6
7.46586e-123	1.06039	0.213	0.02	1.15519e-118	Lymphatic EC	Ralgps2
1.71931e-121	1.41936	0.529	0.206	2.66029e-117	Lymphatic EC	Ppp2r5a
3.85867e-121	0.955588	0.43	0.103	5.97052e-117	Lymphatic EC	Ctla2a
1.12849e-120	1.04419	0.276	0.043	1.74611e-116	Lymphatic EC	Sh2d3c
2.51808e-120	1.31394	0.323	0.064	3.89622e-116	Lymphatic EC	Efnb2
3.57862e-120	1.45856	0.415	0.122	5.5372e-116	Lymphatic EC	Dlg1
1.34141e-119	1.29085	0.393	0.1	2.07557e-115	Lymphatic EC	Tgm2
6.89991e-119	1.41129	0.632	0.333	1.06762e-114	Lymphatic EC	S100a16
1.22071e-118	1.19365	0.385	0.096	1.8888e-114	Lymphatic EC	Calcrl
2.09667e-117	1.4778	0.397	0.109	3.24418e-113	Lymphatic EC	Fndc1
2.38732e-117	0.865745	0.672	0.269	3.6939e-113	Lymphatic EC	Tm4sf1
1.85794e-114	0.963698	0.164	0.009	2.87479e-110	Lymphatic EC	Cldn11
2.50572e-114	1.00343	0.253	0.037	3.8771e-110	Lymphatic EC	Rcsd1
3.68572e-113	0.996974	0.706	0.351	5.70292e-109	Lymphatic EC	Ndrg1
1.21119e-112	1.2887	0.438	0.14	1.87408e-108	Lymphatic EC	Arhgdib
8.94787e-112	1.03203	0.418	0.109	1.3845e-107	Lymphatic EC	Pcp4l1
6.38138e-111	0.782596	0.163	0.01	9.87392e-107	Lymphatic EC	Tnfaip8l3
1.34338e-110	1.08053	0.347	0.078	2.07861e-106	Lymphatic EC	Chp2
2.70259e-108	0.759646	0.144	0.006	4.18172e-104	Lymphatic EC	Celsr1
3.42614e-108	1.09117	0.289	0.054	5.30127e-104	Lymphatic EC	Ptpre
1.16764e-107	1.09693	0.841	0.652	1.80668e-103	Lymphatic EC	S100a10
7.22395e-107	1.10511	0.272	0.049	1.11776e-102	Lymphatic EC	Mpp7
1.71958e-106	0.620488	0.112	0	2.66071e-102	Lymphatic EC	Duoxa2
1.75131e-106	0.817604	0.135	0.005	2.7098e-102	Lymphatic EC	Foxc2
7.59381e-106	0.886743	0.172	0.014	1.17499e-101	Lymphatic EC	Ablim2
6.37374e-102	1.03095	0.28	0.055	9.86209e-98	Lymphatic EC	Arap3
3.31736e-101	0.910753	0.909	0.763	5.13295e-97	Lymphatic EC	H2-D1
1.28898e-100	1.01219	0.361	0.092	1.99444e-96	Lymphatic EC	Rasip1
7.17135e-99	1.38878	0.564	0.283	1.10962e-94	Lymphatic EC	Rhoj
1.42712e-98	0.858602	0.535	0.182	2.20819e-94	Lymphatic EC	Tgfbi
8.46102e-98	1.25457	0.343	0.096	1.30917e-93	Lymphatic EC	Itga9
1.8333e-97	0.635178	0.111	0.002	2.83666e-93	Lymphatic EC	Scn5a
3.08484e-96	0.862931	0.189	0.022	4.77317e-92	Lymphatic EC	Fgd6
6.9096e-96	1.13579	0.459	0.165	1.06912e-91	Lymphatic EC	Notch1
2.91183e-95	1.18145	0.301	0.073	4.50548e-91	Lymphatic EC	Abhd17b
4.61818e-95	0.839638	0.38	0.099	7.14571e-91	Lymphatic EC	Cd300lg
1.08421e-94	1.1678	0.47	0.182	1.6776e-90	Lymphatic EC	Tmod2
1.94977e-94	0.579785	0.12	0.004	3.01687e-90	Lymphatic EC	Lyl1
4.36466e-94	0.6072	0.109	0.002	6.75345e-90	Lymphatic EC	Mrc1
4.83611e-94	1.23769	0.629	0.383	7.48292e-90	Lymphatic EC	Tpm4
1.94876e-93	1.42505	0.555	0.286	3.01531e-89	Lymphatic EC	Grina
1.39945e-91	1.11274	0.283	0.065	2.16537e-87	Lymphatic EC	Sema3f
5.0454e-91	0.896302	0.215	0.034	7.80675e-87	Lymphatic EC	Myzap
1.68834e-90	1.25733	0.557	0.283	2.61237e-86	Lymphatic EC	H2-T23
2.15438e-90	0.996792	0.244	0.046	3.33348e-86	Lymphatic EC	Slfn2
3.80081e-90	0.551716	0.101	0.001	5.881e-86	Lymphatic EC	Htr2b
7.67375e-90	1.03916	0.27	0.06	1.18736e-85	Lymphatic EC	Pde4b
1.28166e-87	1.20939	0.468	0.2	1.98312e-83	Lymphatic EC	Dusp3
3.38239e-87	1.29971	0.436	0.178	5.23357e-83	Lymphatic EC	Plpp1
4.88419e-87	0.881875	0.226	0.04	7.55731e-83	Lymphatic EC	Spns2
5.86613e-87	0.854801	0.5	0.192	9.07666e-83	Lymphatic EC	Abcg2
1.0986e-86	1.01289	0.224	0.041	1.69987e-82	Lymphatic EC	Enpp3
2.48902e-86	0.594397	0.103	0.003	3.85125e-82	Lymphatic EC	Sgsm1
1.7525e-85	1.00528	0.772	0.585	2.71165e-81	Lymphatic EC	S100a11
3.56364e-85	0.861102	0.179	0.024	5.51402e-81	Lymphatic EC	Kbtbd11
7.02779e-85	1.24307	0.427	0.174	1.08741e-80	Lymphatic EC	Tcn2
1.45717e-84	1.42834	0.328	0.101	2.25468e-80	Lymphatic EC	Ackr3
2.27847e-84	0.914671	0.217	0.039	3.52548e-80	Lymphatic EC	Tbc1d4
2.48429e-84	0.809672	0.181	0.024	3.84394e-80	Lymphatic EC	Tal1
2.67645e-84	1.00702	0.234	0.047	4.14128e-80	Lymphatic EC	Slc10a6
5.75456e-84	1.16126	0.311	0.088	8.90403e-80	Lymphatic EC	Gm14964
5.51371e-83	1.18943	0.548	0.286	8.53136e-79	Lymphatic EC	Lama4
1.95759e-82	1.13557	0.333	0.103	3.02897e-78	Lymphatic EC	Hmcn1
1.26241e-81	0.948732	0.237	0.051	1.95333e-77	Lymphatic EC	Nxn
3.31904e-80	1.10781	0.273	0.07	5.13555e-76	Lymphatic EC	Nfatc1
3.38377e-80	0.950988	0.208	0.038	5.23571e-76	Lymphatic EC	Hs3st1
4.79792e-80	1.02536	0.256	0.06	7.42383e-76	Lymphatic EC	Map4k2
7.8724e-80	0.751218	0.183	0.027	1.2181e-75	Lymphatic EC	Hhex
4.2361e-79	1.07176	0.225	0.044	6.55452e-75	Lymphatic EC	Scn3a
2.09844e-78	1.42601	0.284	0.076	3.24692e-74	Lymphatic EC	Fmo2
2.10713e-78	1.00413	0.244	0.056	3.26036e-74	Lymphatic EC	Aph1b
3.85067e-78	1.22893	0.402	0.163	5.95814e-74	Lymphatic EC	Pdpn
7.56879e-78	0.881974	0.317	0.089	1.17112e-73	Lymphatic EC	Myct1
2.08224e-77	0.654455	0.406	0.131	3.22185e-73	Lymphatic EC	Podxl
2.25602e-76	1.00721	0.323	0.102	3.49074e-72	Lymphatic EC	Pxn
2.18448e-75	1.09984	0.647	0.433	3.38005e-71	Lymphatic EC	Tns1
5.35661e-75	0.763477	0.167	0.024	8.28829e-71	Lymphatic EC	Nrcam
1.59709e-74	0.631798	0.999	0.998	2.47118e-70	Lymphatic EC	Gm42418
2.00346e-74	0.590668	0.132	0.013	3.09996e-70	Lymphatic EC	Wscd1
2.03417e-74	0.978299	0.294	0.085	3.14747e-70	Lymphatic EC	Elmo1
2.60182e-74	0.552278	0.122	0.01	4.02579e-70	Lymphatic EC	Dapk2
2.61234e-74	0.904184	0.202	0.038	4.04208e-70	Lymphatic EC	Dusp2
3.17175e-74	1.01308	0.242	0.055	4.90766e-70	Lymphatic EC	Rgs16
6.81786e-74	1.03747	0.616	0.298	1.05493e-69	Lymphatic EC	Igfbp5
7.33785e-74	0.670149	0.161	0.022	1.13538e-69	Lymphatic EC	Tnfaip8l1
1.5505e-73	0.726547	0.178	0.029	2.39909e-69	Lymphatic EC	Bik
7.65534e-73	1.27802	0.588	0.359	1.18451e-68	Lymphatic EC	Nfat5
9.39522e-73	1.03337	0.36	0.128	1.45372e-68	Lymphatic EC	2900026A02Rik
6.3127e-72	0.93801	0.24	0.059	9.76764e-68	Lymphatic EC	Ipo11
2.37941e-71	0.937466	0.291	0.085	3.68166e-67	Lymphatic EC	Pkp4
3.43211e-70	0.649397	0.126	0.012	5.3105e-66	Lymphatic EC	Chrnb1
2.66292e-69	0.669343	0.534	0.226	4.12034e-65	Lymphatic EC	Tnxb
4.47417e-69	0.619509	0.13	0.014	6.92288e-65	Lymphatic EC	Sh3tc1
7.97015e-69	0.751406	0.199	0.04	1.23322e-64	Lymphatic EC	Ccm2l
8.53361e-69	1.05715	0.298	0.096	1.32041e-64	Lymphatic EC	Cpne2
1.27705e-68	0.948859	0.228	0.056	1.97598e-64	Lymphatic EC	Prkag2
1.63267e-68	1.1237	0.397	0.164	2.52624e-64	Lymphatic EC	Btbd3
7.90947e-68	0.643472	0.141	0.018	1.22383e-63	Lymphatic EC	Trib3
1.62406e-67	0.75868	0.162	0.025	2.5129e-63	Lymphatic EC	2600014E21Rik
1.88336e-67	0.99187	0.402	0.167	2.91413e-63	Lymphatic EC	Ets1
1.99608e-67	1.19801	0.345	0.133	3.08853e-63	Lymphatic EC	Olfm1
4.25808e-67	1.37647	0.377	0.161	6.58853e-63	Lymphatic EC	Nudt4
1.38685e-66	1.12058	0.37	0.151	2.14587e-62	Lymphatic EC	Pitpnc1
2.04893e-66	0.97065	0.218	0.052	3.17031e-62	Lymphatic EC	Foxp2
2.47667e-66	1.1643	0.673	0.475	3.83216e-62	Lymphatic EC	Klf6
3.15293e-66	0.687492	0.172	0.03	4.87853e-62	Lymphatic EC	Rasgrp3
7.58187e-66	0.749139	0.214	0.048	1.17314e-61	Lymphatic EC	Afap1l1
1.73763e-65	1.08649	0.442	0.209	2.68863e-61	Lymphatic EC	Adam10
2.46948e-65	0.814431	0.192	0.04	3.82102e-61	Lymphatic EC	Sema3a
3.58692e-65	1.01191	0.576	0.308	5.55003e-61	Lymphatic EC	Nfib
6.18113e-65	1.16941	0.454	0.231	9.56406e-61	Lymphatic EC	Sash1
6.26816e-65	1.18414	0.641	0.49	9.69873e-61	Lymphatic EC	Cyb5r3
6.85173e-65	0.578237	0.115	0.011	1.06017e-60	Lymphatic EC	Slc16a12
1.8263e-64	0.7457	0.213	0.05	2.82584e-60	Lymphatic EC	N4bp3
1.86282e-64	0.613077	0.139	0.019	2.88234e-60	Lymphatic EC	C77080
2.41316e-64	1.19059	0.557	0.344	3.73388e-60	Lymphatic EC	Gls
3.45091e-64	0.811216	0.801	0.672	5.33959e-60	Lymphatic EC	Cd47
5.74341e-64	0.785819	0.17	0.031	8.88677e-60	Lymphatic EC	Unc13b
2.35827e-63	1.17995	0.435	0.214	3.64895e-59	Lymphatic EC	Mindy2
4.44022e-63	0.677343	0.49	0.222	6.87036e-59	Lymphatic EC	Slc9a3r2
6.17617e-63	1.3551	0.348	0.144	9.55639e-59	Lymphatic EC	Dab2
1.09164e-62	0.874965	0.293	0.095	1.68909e-58	Lymphatic EC	Efna1
1.74741e-61	0.707995	0.166	0.031	2.70377e-57	Lymphatic EC	Lrrc1
3.00108e-61	0.716522	0.168	0.032	4.64356e-57	Lymphatic EC	B3gnt8
3.09298e-61	0.784139	0.671	0.414	4.78577e-57	Lymphatic EC	Thy1
6.12973e-60	1.02086	0.273	0.089	9.48453e-56	Lymphatic EC	Fam43a
1.68237e-59	0.883713	0.446	0.208	2.60313e-55	Lymphatic EC	Cav2
2.7159e-59	0.881835	0.275	0.091	4.20232e-55	Lymphatic EC	Ripor1
3.89586e-59	0.957622	0.308	0.115	6.02806e-55	Lymphatic EC	Ehd1
4.07576e-59	0.671459	0.814	0.625	6.30643e-55	Lymphatic EC	Timp2
5.97281e-59	1.15804	0.239	0.068	9.24173e-55	Lymphatic EC	Ifi27l2a
1.8129e-58	0.920531	0.286	0.097	2.8051e-54	Lymphatic EC	Caskin2
2.29201e-58	0.762478	0.138	0.021	3.54643e-54	Lymphatic EC	Foxc1
6.79813e-58	0.795635	0.196	0.048	1.05187e-53	Lymphatic EC	Nrxn2
7.92668e-58	0.659488	0.151	0.027	1.2265e-53	Lymphatic EC	Hoxd10
4.35219e-57	1.36237	0.518	0.327	6.73415e-53	Lymphatic EC	Syne1
7.59938e-57	0.75082	0.199	0.049	1.17585e-52	Lymphatic EC	Gimap4
8.00624e-57	0.966591	0.622	0.464	1.23881e-52	Lymphatic EC	Sh3bgrl3
1.98362e-56	0.896996	0.284	0.1	3.06925e-52	Lymphatic EC	Hoxd9
2.58827e-56	0.645901	0.287	0.092	4.00483e-52	Lymphatic EC	Icam2
3.0122e-56	0.853847	0.237	0.071	4.66077e-52	Lymphatic EC	Frmd4b
4.08732e-56	1.31173	0.484	0.272	6.32431e-52	Lymphatic EC	Cebpd
6.3588e-56	0.609738	0.274	0.083	9.83897e-52	Lymphatic EC	Gucy1a1
1.78479e-55	0.823852	0.243	0.072	2.7616e-51	Lymphatic EC	Rapgef5
2.14029e-55	0.893271	0.232	0.067	3.31167e-51	Lymphatic EC	Dusp6
2.67099e-55	0.788011	0.163	0.034	4.13282e-51	Lymphatic EC	Efcc1
5.09031e-55	0.909536	0.317	0.127	7.87624e-51	Lymphatic EC	Pacsin2
1.73303e-54	0.764727	0.201	0.051	2.68151e-50	Lymphatic EC	She
4.01035e-54	0.649993	0.17	0.037	6.20521e-50	Lymphatic EC	Enho
5.28346e-54	0.610633	0.113	0.015	8.1751e-50	Lymphatic EC	Chst1
1.09357e-53	0.807499	0.16	0.033	1.69208e-49	Lymphatic EC	Pdlim3
1.44016e-53	0.849652	0.2	0.053	2.22835e-49	Lymphatic EC	Otud1
1.8432e-53	1.08272	0.394	0.195	2.85198e-49	Lymphatic EC	Fam102b
7.29737e-53	0.755532	0.157	0.033	1.12912e-48	Lymphatic EC	Ddah1
1.02757e-52	0.629932	0.859	0.735	1.58995e-48	Lymphatic EC	H2-K1
8.49613e-52	0.580676	0.106	0.013	1.31461e-47	Lymphatic EC	Cst6
9.0212e-52	0.936331	0.604	0.447	1.39585e-47	Lymphatic EC	Fkbp1a
9.35804e-52	0.702569	0.17	0.039	1.44797e-47	Lymphatic EC	Pkn3
2.24379e-51	1.03471	0.431	0.229	3.47181e-47	Lymphatic EC	Abca1
4.39851e-51	0.497136	0.113	0.016	6.80581e-47	Lymphatic EC	Zdhhc2
6.57501e-51	0.841022	0.253	0.085	1.01735e-46	Lymphatic EC	Apobec3
1.13689e-50	0.982868	0.291	0.113	1.75911e-46	Lymphatic EC	Megf6
1.63275e-50	0.86029	0.257	0.091	2.52635e-46	Lymphatic EC	Bok
1.85256e-50	0.624595	0.134	0.024	2.86646e-46	Lymphatic EC	Arhgap27
6.47848e-50	0.625542	0.152	0.032	1.00241e-45	Lymphatic EC	Nqo1
1.10354e-49	0.925312	0.498	0.313	1.70751e-45	Lymphatic EC	Shisa5
1.67059e-49	1.00831	0.318	0.14	2.5849e-45	Lymphatic EC	Psen2
1.73695e-49	1.12808	0.489	0.303	2.68758e-45	Lymphatic EC	Ppp3ca
2.89374e-49	0.846933	0.538	0.329	4.47749e-45	Lymphatic EC	Fbln5
3.84408e-49	0.852865	0.673	0.546	5.94794e-45	Lymphatic EC	Fcgrt
4.88449e-49	0.669368	0.313	0.127	7.55777e-45	Lymphatic EC	G0s2
1.06233e-48	0.857558	0.232	0.075	1.64374e-44	Lymphatic EC	Thsd7a
1.07971e-48	0.605114	0.116	0.018	1.67063e-44	Lymphatic EC	Dennd3
1.47115e-48	0.499043	0.11	0.015	2.2763e-44	Lymphatic EC	Prkcq
2.28599e-48	0.546126	0.869	0.748	3.53711e-44	Lymphatic EC	B2m
2.69493e-48	1.0417	0.358	0.174	4.16987e-44	Lymphatic EC	Tpcn1
4.4391e-48	0.91924	0.55	0.38	6.86862e-44	Lymphatic EC	Ctnna1
4.70253e-48	0.481087	0.346	0.132	7.27623e-44	Lymphatic EC	Adgrf5
1.31305e-46	0.832523	0.404	0.201	2.03168e-42	Lymphatic EC	H2-Q7
5.84574e-46	0.696249	0.322	0.133	9.04511e-42	Lymphatic EC	Sox18
8.77901e-46	0.803911	0.281	0.111	1.35838e-41	Lymphatic EC	Slc43a3
1.10303e-45	1.02118	0.323	0.147	1.70672e-41	Lymphatic EC	Raph1
1.95939e-45	0.681393	0.132	0.027	3.03176e-41	Lymphatic EC	Zfpm2
2.29499e-45	0.421671	0.102	0.014	3.55104e-41	Lymphatic EC	Ttc9
3.08273e-45	0.545267	0.18	0.047	4.76991e-41	Lymphatic EC	Dll4
3.90928e-45	0.499707	0.113	0.019	6.04882e-41	Lymphatic EC	Stap2
1.18022e-44	0.80499	0.221	0.077	1.82616e-40	Lymphatic EC	Plaur
1.99053e-44	0.524321	0.105	0.016	3.07994e-40	Lymphatic EC	Myo7a
4.15213e-44	0.642782	0.167	0.043	6.4246e-40	Lymphatic EC	Nova2
4.38358e-44	0.818117	0.26	0.098	6.78272e-40	Lymphatic EC	Stox2
9.21555e-44	0.766662	0.144	0.033	1.42592e-39	Lymphatic EC	Angpt2
2.35452e-43	0.919567	0.282	0.121	3.64314e-39	Lymphatic EC	Sh3glb2
6.42814e-43	0.898896	0.504	0.323	9.94627e-39	Lymphatic EC	Bst2
6.79179e-43	0.507933	0.117	0.022	1.05089e-38	Lymphatic EC	Il20rb
8.8568e-43	0.583941	0.11	0.019	1.37041e-38	Lymphatic EC	Kcnn3
2.66365e-42	0.606774	0.144	0.034	4.12147e-38	Lymphatic EC	Plxna4
3.24502e-42	0.846393	0.304	0.136	5.02102e-38	Lymphatic EC	Dock6
5.96876e-42	0.823874	0.251	0.096	9.23546e-38	Lymphatic EC	Gpr146
8.08127e-42	0.261272	0.347	0.136	1.25041e-37	Lymphatic EC	Tspan13
1.37447e-41	0.807085	0.253	0.1	2.12672e-37	Lymphatic EC	Stxbp6
7.16979e-41	0.913085	0.332	0.165	1.10938e-36	Lymphatic EC	Usp25
1.34297e-40	0.917991	0.472	0.295	2.07798e-36	Lymphatic EC	Add3
2.09472e-40	0.855198	0.289	0.131	3.24116e-36	Lymphatic EC	Kctd17
8.72946e-40	0.634844	0.736	0.658	1.35071e-35	Lymphatic EC	Gnai2
1.13271e-39	0.778682	0.187	0.059	1.75264e-35	Lymphatic EC	Mical2
1.62726e-39	0.791706	0.328	0.155	2.51786e-35	Lymphatic EC	Zfhx3
1.82731e-39	0.739348	0.223	0.082	2.82739e-35	Lymphatic EC	Plcg1
5.13687e-39	0.66223	0.176	0.053	7.94828e-35	Lymphatic EC	Gimap5
1.37586e-38	0.523367	0.117	0.025	2.12886e-34	Lymphatic EC	Slc6a9
2.05237e-38	0.866315	0.294	0.138	3.17563e-34	Lymphatic EC	Sptlc2
2.2159e-38	0.511165	0.105	0.019	3.42866e-34	Lymphatic EC	Thsd1
2.46214e-38	0.817539	0.276	0.12	3.80968e-34	Lymphatic EC	Mical3
2.61428e-38	0.392285	0.114	0.023	4.04507e-34	Lymphatic EC	Trf
3.06677e-38	0.750971	0.199	0.07	4.74522e-34	Lymphatic EC	Tmem64
5.88481e-38	0.760178	0.602	0.478	9.10556e-34	Lymphatic EC	Tpm3
6.7016e-38	0.75672	0.268	0.112	1.03694e-33	Lymphatic EC	Fgd5
8.79238e-38	0.905468	0.49	0.356	1.36044e-33	Lymphatic EC	Sptssa
1.49317e-37	0.694236	0.208	0.074	2.31038e-33	Lymphatic EC	Ptprk
1.59054e-37	0.66	0.16	0.046	2.46104e-33	Lymphatic EC	Rgs7bp
1.95701e-37	0.777916	0.24	0.098	3.02808e-33	Lymphatic EC	Sord
1.97248e-37	0.578139	0.227	0.082	3.05202e-33	Lymphatic EC	St3gal6
1.98438e-37	0.45626	0.125	0.028	3.07043e-33	Lymphatic EC	Scarf1
5.22171e-37	0.694431	0.61	0.454	8.07955e-33	Lymphatic EC	Tgfbr2
5.70521e-37	0.518393	0.112	0.023	8.82767e-33	Lymphatic EC	Bcl6b
6.0844e-37	0.511768	0.132	0.032	9.41439e-33	Lymphatic EC	Ablim3
7.56107e-37	0.807177	0.276	0.125	1.16992e-32	Lymphatic EC	Ephb4
7.61839e-37	0.754605	0.496	0.315	1.17879e-32	Lymphatic EC	Ahnak2
7.87646e-37	0.892838	0.273	0.125	1.21872e-32	Lymphatic EC	Tgfb1
8.05818e-37	0.482913	0.115	0.024	1.24684e-32	Lymphatic EC	Nxpe2
1.07899e-36	0.569861	0.155	0.044	1.66952e-32	Lymphatic EC	Parvb
1.28558e-36	0.787406	0.216	0.083	1.98918e-32	Lymphatic EC	Mdfic
1.30056e-36	0.844851	0.451	0.296	2.01236e-32	Lymphatic EC	Sypl
1.84791e-36	0.572469	0.211	0.074	2.85927e-32	Lymphatic EC	Ushbp1
1.8811e-36	0.893916	0.434	0.288	2.91062e-32	Lymphatic EC	Sbds
6.71278e-36	0.536549	0.123	0.029	1.03867e-31	Lymphatic EC	Ston2
9.84727e-36	0.711194	0.226	0.088	1.52367e-31	Lymphatic EC	Mtss1
1.22412e-35	0.774409	0.247	0.105	1.89408e-31	Lymphatic EC	Akap12
1.57521e-35	0.896384	0.396	0.24	2.43733e-31	Lymphatic EC	Pdlim4
1.71591e-35	0.634312	0.154	0.045	2.65503e-31	Lymphatic EC	Gata2
2.08504e-35	0.924473	0.546	0.416	3.22618e-31	Lymphatic EC	Wnk1
3.09245e-35	0.417708	0.102	0.02	4.78494e-31	Lymphatic EC	Egln3
3.20043e-35	0.663901	0.19	0.067	4.95202e-31	Lymphatic EC	Dgkz
3.38315e-35	0.703861	0.555	0.397	5.23474e-31	Lymphatic EC	Utrn
3.50049e-35	0.44823	0.928	0.904	5.4163e-31	Lymphatic EC	Rps11
3.79905e-35	0.652907	0.285	0.127	5.87827e-31	Lymphatic EC	Fry
4.76385e-35	0.653023	0.153	0.046	7.3711e-31	Lymphatic EC	Ptpn3
7.7533e-35	0.555804	0.192	0.067	1.19967e-30	Lymphatic EC	Rtkn
4.52589e-34	0.743064	0.596	0.479	7.00291e-30	Lymphatic EC	Serpinb6a
5.07192e-34	0.634937	0.17	0.056	7.84778e-30	Lymphatic EC	Nr1h3
1.3627e-33	0.656631	0.158	0.05	2.10851e-29	Lymphatic EC	Maff
2.98213e-33	0.848481	0.513	0.39	4.61425e-29	Lymphatic EC	Glud1
9.06877e-33	0.613143	0.169	0.055	1.40321e-28	Lymphatic EC	Rasgrf2
9.79048e-33	0.655264	0.148	0.045	1.51488e-28	Lymphatic EC	Spsb1
1.14168e-32	0.826998	0.404	0.256	1.76652e-28	Lymphatic EC	Lims1
1.99437e-32	0.61744	0.162	0.054	3.08588e-28	Lymphatic EC	Tmem173
4.29627e-32	0.787575	0.286	0.142	6.64761e-28	Lymphatic EC	Mtus1
5.40177e-32	0.636121	0.196	0.075	8.35816e-28	Lymphatic EC	Synpo
6.06586e-32	0.818423	0.276	0.14	9.38571e-28	Lymphatic EC	Scn1b
8.09193e-32	0.514106	0.883	0.82	1.25206e-27	Lymphatic EC	Ahnak
1.27239e-31	0.66969	0.24	0.106	1.96878e-27	Lymphatic EC	9930111J21Rik2
1.54646e-31	0.637592	0.643	0.551	2.39283e-27	Lymphatic EC	App
2.68529e-31	0.837007	0.442	0.301	4.15495e-27	Lymphatic EC	Tulp4
3.9991e-31	0.538689	0.121	0.032	6.18781e-27	Lymphatic EC	Gimap8
4.10921e-31	0.739575	0.255	0.119	6.35818e-27	Lymphatic EC	Atp13a3
7.33867e-31	0.639455	0.157	0.053	1.13551e-26	Lymphatic EC	Zfp521
7.88931e-31	0.530884	0.136	0.04	1.22071e-26	Lymphatic EC	Stard8
9.30687e-31	0.659878	0.257	0.116	1.44005e-26	Lymphatic EC	H2-Q6
1.03561e-30	0.45973	0.837	0.779	1.6024e-26	Lymphatic EC	Calm1
1.19841e-30	0.457445	0.109	0.026	1.85431e-26	Lymphatic EC	St8sia6
2.32601e-30	0.733178	0.477	0.335	3.59904e-26	Lymphatic EC	Ptbp3
2.76384e-30	0.495217	0.151	0.048	4.27649e-26	Lymphatic EC	Gimap1
2.92606e-30	0.59138	0.12	0.032	4.52749e-26	Lymphatic EC	Bmx
3.50282e-30	0.703397	0.55	0.428	5.41992e-26	Lymphatic EC	Msn
3.851e-30	0.450389	0.12	0.032	5.95866e-26	Lymphatic EC	Sigirr
4.1848e-30	0.70808	0.228	0.101	6.47514e-26	Lymphatic EC	Smc4
4.77265e-30	0.613679	0.147	0.047	7.38472e-26	Lymphatic EC	Ralgapa2
1.77588e-29	0.822767	0.33	0.191	2.74782e-25	Lymphatic EC	Galnt1
1.86324e-29	1.82187	0.148	0.05	2.88299e-25	Lymphatic EC	Adm
3.73925e-29	0.56283	0.733	0.625	5.78574e-25	Lymphatic EC	Anxa2
6.15372e-29	0.693079	0.688	0.577	9.52166e-25	Lymphatic EC	AY036118
6.22133e-29	0.652962	0.178	0.069	9.62627e-25	Lymphatic EC	Lrrn4cl
9.7119e-29	0.550534	0.176	0.064	1.50272e-24	Lymphatic EC	Prkch
1.32615e-28	0.817586	0.431	0.295	2.05196e-24	Lymphatic EC	Ephx1
1.57498e-28	0.852455	0.319	0.173	2.43697e-24	Lymphatic EC	Plk2
2.09792e-28	0.822791	0.383	0.248	3.24611e-24	Lymphatic EC	Sntb2
6.87409e-28	0.668481	0.367	0.218	1.06363e-23	Lymphatic EC	Pim3
7.52651e-28	0.452971	0.133	0.041	1.16458e-23	Lymphatic EC	Cyb561
8.86095e-28	0.895356	0.46	0.326	1.37105e-23	Lymphatic EC	Hes1
1.35012e-27	0.536112	0.217	0.093	2.08904e-23	Lymphatic EC	Synm
1.39518e-27	0.624581	0.171	0.066	2.15876e-23	Lymphatic EC	Rab11fip5
1.41412e-27	0.55733	0.154	0.055	2.18806e-23	Lymphatic EC	Lfng
1.53613e-27	0.478545	0.161	0.057	2.37686e-23	Lymphatic EC	Robo4
4.81744e-27	0.599006	0.152	0.054	7.45403e-23	Lymphatic EC	Stx3
1.95965e-26	0.390824	0.104	0.027	3.03216e-22	Lymphatic EC	Rin3
2.53619e-26	0.524398	0.13	0.042	3.92425e-22	Lymphatic EC	Agfg2
3.23085e-26	0.620116	0.147	0.052	4.9991e-22	Lymphatic EC	Tjp2
3.67754e-26	0.30432	0.981	0.972	5.69026e-22	Lymphatic EC	mt-Nd4
4.29144e-26	0.797949	0.31	0.182	6.64014e-22	Lymphatic EC	Slco3a1
4.33342e-26	0.597067	0.161	0.062	6.7051e-22	Lymphatic EC	Pacsin3
4.40184e-26	0.526384	0.107	0.03	6.81097e-22	Lymphatic EC	AC130815.2
4.60516e-26	0.532805	0.13	0.043	7.12556e-22	Lymphatic EC	Mtmr12
5.52732e-26	0.595096	0.141	0.049	8.55242e-22	Lymphatic EC	Tyw1
7.91168e-26	0.633861	0.243	0.116	1.22417e-21	Lymphatic EC	Cystm1
1.75777e-25	0.704743	0.216	0.102	2.71979e-21	Lymphatic EC	Tmtc1
2.02683e-25	0.394398	0.116	0.034	3.13612e-21	Lymphatic EC	Shank3
2.04088e-25	0.680168	0.342	0.202	3.15786e-21	Lymphatic EC	4931406P16Rik
2.06026e-25	0.813184	0.358	0.217	3.18784e-21	Lymphatic EC	Serpina3n
3.74635e-25	0.612133	0.182	0.077	5.79674e-21	Lymphatic EC	Bmp2k
3.83201e-25	0.290204	0.998	0.988	5.92927e-21	Lymphatic EC	mt-Co1
8.21038e-25	0.522865	0.185	0.078	1.27039e-20	Lymphatic EC	Rgl2
1.37033e-24	0.754056	0.296	0.173	2.12031e-20	Lymphatic EC	Smad5
1.94834e-24	0.709637	0.246	0.129	3.01467e-20	Lymphatic EC	Tpst2
2.85383e-24	0.848953	0.527	0.406	4.41573e-20	Lymphatic EC	Klf2
6.93294e-24	0.608883	0.191	0.086	1.07273e-19	Lymphatic EC	Aig1
8.17619e-24	0.465268	0.117	0.038	1.2651e-19	Lymphatic EC	Fam107b
8.23686e-24	0.449467	0.14	0.05	1.27449e-19	Lymphatic EC	Adrb2
1.35687e-23	0.371603	0.134	0.046	2.09949e-19	Lymphatic EC	Ppp1r16b
1.81762e-23	0.609163	0.416	0.285	2.8124e-19	Lymphatic EC	Kctd12
1.82813e-23	0.626027	0.578	0.478	2.82866e-19	Lymphatic EC	Il6st
1.89528e-23	0.710598	0.485	0.391	2.93257e-19	Lymphatic EC	Rac1
2.38097e-23	0.593981	0.17	0.072	3.68407e-19	Lymphatic EC	Scamp1
3.65973e-23	0.455711	0.112	0.035	5.6627e-19	Lymphatic EC	Trp53i11
4.07718e-23	0.57569	0.209	0.097	6.30863e-19	Lymphatic EC	Fli1
4.58551e-23	0.332108	0.951	0.926	7.09516e-19	Lymphatic EC	Ppia
5.93475e-23	0.522979	0.139	0.052	9.18283e-19	Lymphatic EC	Ppm1f
6.34597e-23	0.646654	0.204	0.098	9.81911e-19	Lymphatic EC	Zfp512
9.66588e-23	0.642255	0.391	0.255	1.4956e-18	Lymphatic EC	Rbpms
9.85899e-23	0.721511	0.452	0.34	1.52548e-18	Lymphatic EC	Macf1
1.21086e-22	0.645002	0.31	0.185	1.87356e-18	Lymphatic EC	Hipk1
1.72e-22	0.508529	0.162	0.067	2.66136e-18	Lymphatic EC	Mgat4b
2.01273e-22	0.567736	0.195	0.091	3.11429e-18	Lymphatic EC	Prkd2
2.44256e-22	0.749064	0.279	0.164	3.77937e-18	Lymphatic EC	4921524J17Rik
3.45823e-22	0.424685	0.878	0.876	5.35092e-18	Lymphatic EC	Son
4.24114e-22	0.67407	0.277	0.163	6.56232e-18	Lymphatic EC	Plod1
4.73004e-22	0.747962	0.361	0.247	7.31879e-18	Lymphatic EC	Amotl1
6.83224e-22	0.477631	0.161	0.067	1.05715e-17	Lymphatic EC	Tpd52
7.76329e-22	0.562814	0.658	0.629	1.20121e-17	Lymphatic EC	Map1lc3b
1.03506e-21	0.752989	0.492	0.404	1.60154e-17	Lymphatic EC	Rbms1
1.30568e-21	0.682737	0.341	0.219	2.02028e-17	Lymphatic EC	Cers4
1.8059e-21	0.605547	0.22	0.111	2.79427e-17	Lymphatic EC	Trim24
2.12728e-21	0.668312	0.427	0.325	3.29154e-17	Lymphatic EC	Tmem109
2.24716e-21	0.57881	0.148	0.06	3.47703e-17	Lymphatic EC	Hspa4l
5.12377e-21	0.60854	0.202	0.102	7.928e-17	Lymphatic EC	Msrb3
1.46591e-20	0.290646	0.544	0.394	2.2682e-16	Lymphatic EC	Cav1
2.22395e-20	0.680765	0.383	0.272	3.44112e-16	Lymphatic EC	Wwtr1
2.4222e-20	0.472966	0.113	0.04	3.74787e-16	Lymphatic EC	Fam117a
3.3861e-20	0.531565	0.185	0.088	5.23931e-16	Lymphatic EC	Hyal2
5.48757e-20	0.547762	0.369	0.241	8.49092e-16	Lymphatic EC	Cd151
5.87531e-20	0.625929	0.317	0.196	9.09087e-16	Lymphatic EC	Itpkb
8.57762e-20	0.638508	0.473	0.374	1.32722e-15	Lymphatic EC	Sptan1
9.44093e-20	0.808524	0.274	0.167	1.4608e-15	Lymphatic EC	Apc
1.08704e-19	0.541665	0.159	0.07	1.68198e-15	Lymphatic EC	Mapk12
1.3871e-19	0.447777	0.116	0.043	2.14626e-15	Lymphatic EC	Rnf141
3.28115e-19	0.632931	0.294	0.186	5.07693e-15	Lymphatic EC	Nck1
3.49385e-19	0.519978	0.185	0.09	5.40604e-15	Lymphatic EC	Elovl5
5.79739e-19	0.632346	0.381	0.275	8.9703e-15	Lymphatic EC	Pros1
6.48234e-19	0.423544	0.2	0.098	1.00301e-14	Lymphatic EC	Gucy1b1
6.57349e-19	0.541745	0.483	0.36	1.01712e-14	Lymphatic EC	Clec2d
8.51041e-19	0.437956	0.111	0.04	1.31682e-14	Lymphatic EC	Ttpal
9.32485e-19	0.469081	0.37	0.24	1.44283e-14	Lymphatic EC	Arhgap31
1.07848e-18	0.583322	0.192	0.1	1.66873e-14	Lymphatic EC	Rab3il1
1.10838e-18	0.470859	0.148	0.065	1.71499e-14	Lymphatic EC	Plekha3
1.23639e-18	0.625921	0.266	0.163	1.91307e-14	Lymphatic EC	Shc1
1.40233e-18	0.495761	0.188	0.089	2.16983e-14	Lymphatic EC	Gja4
1.69764e-18	0.433131	0.106	0.038	2.62676e-14	Lymphatic EC	Acot7
1.92115e-18	0.530262	0.161	0.073	2.9726e-14	Lymphatic EC	Cep85l
1.98971e-18	0.439767	0.105	0.037	3.07868e-14	Lymphatic EC	Nr3c2
2.29894e-18	0.438231	0.145	0.061	3.55715e-14	Lymphatic EC	Clec1a
2.5093e-18	0.661255	0.272	0.166	3.88264e-14	Lymphatic EC	Actn1
2.73699e-18	0.556548	0.173	0.084	4.23494e-14	Lymphatic EC	Wdr44
3.58092e-18	0.481067	0.129	0.053	5.54076e-14	Lymphatic EC	Tfeb
3.96292e-18	0.947151	0.453	0.344	6.13183e-14	Lymphatic EC	Cyr61
4.99757e-18	0.643097	0.391	0.294	7.73274e-14	Lymphatic EC	Esyt2
5.33523e-18	0.616061	0.267	0.164	8.25521e-14	Lymphatic EC	Elk4
5.82441e-18	0.440306	0.143	0.063	9.01211e-14	Lymphatic EC	Crlf2
6.28865e-18	0.720462	0.464	0.377	9.73043e-14	Lymphatic EC	Atp2b1
7.93947e-18	0.680211	0.374	0.277	1.22847e-13	Lymphatic EC	Xiap
1.00497e-17	0.577192	0.585	0.534	1.55499e-13	Lymphatic EC	Plec
2.88616e-17	0.602608	0.395	0.297	4.46575e-13	Lymphatic EC	Ehd2
3.25703e-17	0.605684	0.229	0.13	5.0396e-13	Lymphatic EC	Creb5
3.26242e-17	0.405385	0.813	0.797	5.04795e-13	Lymphatic EC	Gnas
4.50271e-17	0.703461	0.254	0.16	6.96704e-13	Lymphatic EC	Snx9
4.66559e-17	0.426492	0.119	0.047	7.21907e-13	Lymphatic EC	B430010I23Rik
4.86218e-17	0.536354	0.569	0.527	7.52325e-13	Lymphatic EC	Arpc3
5.40757e-17	0.40267	0.141	0.062	8.36713e-13	Lymphatic EC	Npr1
5.54144e-17	0.614752	0.214	0.121	8.57427e-13	Lymphatic EC	Jmy
5.6678e-17	0.731313	0.29	0.198	8.76979e-13	Lymphatic EC	Cdc42ep5
6.89427e-17	0.617348	0.218	0.127	1.06675e-12	Lymphatic EC	Pxdc1
6.97322e-17	0.631739	0.512	0.442	1.07897e-12	Lymphatic EC	Nfia
1.26322e-16	0.625221	0.238	0.143	1.95459e-12	Lymphatic EC	Dock4
1.30988e-16	0.536915	0.55	0.497	2.02677e-12	Lymphatic EC	Gnb1
1.3189e-16	0.634077	0.233	0.138	2.04074e-12	Lymphatic EC	Ldb2
1.3316e-16	0.301173	0.834	0.771	2.06039e-12	Lymphatic EC	Tcf4
1.64429e-16	0.624234	0.214	0.124	2.54422e-12	Lymphatic EC	Wbp1l
2.79549e-16	0.28796	0.857	0.822	4.32547e-12	Lymphatic EC	Itm2b
4.35496e-16	0.518766	0.207	0.115	6.73842e-12	Lymphatic EC	Arrb1
4.46996e-16	0.48953	0.573	0.52	6.91637e-12	Lymphatic EC	Clic1
5.44464e-16	0.546124	0.334	0.225	8.4245e-12	Lymphatic EC	Cdh13
1.45087e-15	0.567296	0.201	0.116	2.24492e-11	Lymphatic EC	1110008P14Rik
1.47349e-15	0.525932	0.548	0.505	2.27992e-11	Lymphatic EC	Capns1
1.87247e-15	0.586386	0.176	0.093	2.89727e-11	Lymphatic EC	Gramd1a
2.06943e-15	0.584056	0.185	0.102	3.20203e-11	Lymphatic EC	Fam174b
2.3866e-15	0.524299	0.223	0.13	3.69278e-11	Lymphatic EC	Sgms1
2.48063e-15	0.457393	0.158	0.079	3.83828e-11	Lymphatic EC	Bmi1
2.57028e-15	0.57788	0.396	0.31	3.977e-11	Lymphatic EC	Dazap2
4.59162e-15	0.616457	0.217	0.132	7.10461e-11	Lymphatic EC	Triobp
5.40273e-15	0.56578	0.216	0.128	8.35964e-11	Lymphatic EC	Yes1
5.78711e-15	0.733566	0.528	0.466	8.95439e-11	Lymphatic EC	Lars2
5.93458e-15	0.38825	0.11	0.045	9.18257e-11	Lymphatic EC	6430548M08Rik
6.85337e-15	0.731194	0.706	0.675	1.06042e-10	Lymphatic EC	Klf4
7.04313e-15	0.442752	0.121	0.054	1.08978e-10	Lymphatic EC	Sncaip
7.94863e-15	0.640256	0.224	0.138	1.22989e-10	Lymphatic EC	Zyx
1.12162e-14	0.577182	0.299	0.201	1.73548e-10	Lymphatic EC	Crim1
1.2523e-14	0.575413	0.229	0.144	1.93768e-10	Lymphatic EC	Commd8
1.31719e-14	0.539558	0.225	0.137	2.03809e-10	Lymphatic EC	Tspan9
1.81595e-14	0.613145	0.406	0.324	2.80983e-10	Lymphatic EC	Epb41l2
1.87624e-14	0.680396	0.408	0.341	2.90311e-10	Lymphatic EC	Degs1
2.07572e-14	0.533005	0.301	0.204	3.21176e-10	Lymphatic EC	Pkig
2.62508e-14	0.573541	0.257	0.169	4.06179e-10	Lymphatic EC	Lrrc8a
2.6494e-14	0.616039	0.419	0.347	4.09942e-10	Lymphatic EC	Cast
2.73989e-14	0.322048	0.15	0.072	4.23943e-10	Lymphatic EC	Arhgef15
3.48124e-14	0.575793	0.314	0.228	5.38652e-10	Lymphatic EC	Flot1
3.55109e-14	0.44037	0.391	0.294	5.49461e-10	Lymphatic EC	Eng
4.09913e-14	0.552201	0.391	0.307	6.34258e-10	Lymphatic EC	Cnn3
4.34009e-14	0.780716	0.327	0.237	6.71542e-10	Lymphatic EC	Sgk1
4.54427e-14	0.551482	0.224	0.139	7.03136e-10	Lymphatic EC	Mbd2
4.94953e-14	0.46799	0.14	0.068	7.65841e-10	Lymphatic EC	Mospd2
5.40923e-14	0.349854	0.133	0.062	8.3697e-10	Lymphatic EC	Cd24a
1.23227e-13	0.438192	0.653	0.633	1.9067e-09	Lymphatic EC	Myl12a
1.32388e-13	0.491528	0.521	0.474	2.04843e-09	Lymphatic EC	Myl12b
1.3565e-13	0.495187	0.17	0.094	2.09891e-09	Lymphatic EC	Hoxd8
1.44891e-13	0.428694	0.114	0.051	2.2419e-09	Lymphatic EC	Plekhg1
1.86814e-13	0.527131	0.341	0.258	2.89058e-09	Lymphatic EC	Ostf1
2.63827e-13	0.385012	0.12	0.055	4.0822e-09	Lymphatic EC	Adarb1
2.75316e-13	0.570421	0.235	0.154	4.25996e-09	Lymphatic EC	Slc31a2
3.38236e-13	0.399104	0.694	0.69	5.23353e-09	Lymphatic EC	Hint1
4.3148e-13	0.497979	0.197	0.118	6.67629e-09	Lymphatic EC	Cdc42ep2
4.32018e-13	0.556896	0.186	0.107	6.68462e-09	Lymphatic EC	Smtn
4.57576e-13	0.47492	0.163	0.09	7.08008e-09	Lymphatic EC	Pip5k1c
5.8394e-13	0.457412	0.133	0.066	9.03531e-09	Lymphatic EC	Sft2d2
6.04114e-13	0.653191	0.172	0.098	9.34745e-09	Lymphatic EC	Adamtsl1
6.06958e-13	0.554874	0.257	0.171	9.39146e-09	Lymphatic EC	Ctdspl
7.69214e-13	0.576086	0.2	0.123	1.1902e-08	Lymphatic EC	Cyb5b
8.84705e-13	0.453897	0.15	0.078	1.3689e-08	Lymphatic EC	Unc5b
1.01337e-12	0.664921	0.576	0.52	1.56798e-08	Lymphatic EC	Dusp1
1.05855e-12	0.319251	0.13	0.061	1.6379e-08	Lymphatic EC	Hspa12a
1.06443e-12	0.47546	0.182	0.106	1.647e-08	Lymphatic EC	Wwp1
1.10963e-12	0.550771	0.232	0.147	1.71692e-08	Lymphatic EC	Ddit4
1.26804e-12	0.512715	0.181	0.106	1.96204e-08	Lymphatic EC	Hoxa7
1.79066e-12	0.399319	0.139	0.072	2.7707e-08	Lymphatic EC	Pgm1
2.09073e-12	0.606354	0.233	0.153	3.23498e-08	Lymphatic EC	Taok2
6.03984e-12	0.603352	0.415	0.359	9.34544e-08	Lymphatic EC	Rock2
6.23952e-12	0.478254	0.168	0.096	9.6544e-08	Lymphatic EC	Piezo1
6.90246e-12	0.520144	0.497	0.462	1.06802e-07	Lymphatic EC	Gdi2
7.04766e-12	0.539272	0.192	0.118	1.09048e-07	Lymphatic EC	Ssh2
7.106e-12	0.48206	0.216	0.138	1.09951e-07	Lymphatic EC	Mknk2
7.1552e-12	0.587792	0.304	0.232	1.10712e-07	Lymphatic EC	Anxa11
1.22615e-11	0.549009	0.253	0.171	1.89722e-07	Lymphatic EC	Slco2b1
1.29144e-11	0.462727	0.134	0.072	1.99824e-07	Lymphatic EC	Plekho2
1.62887e-11	0.540016	0.435	0.381	2.52035e-07	Lymphatic EC	Rsu1
2.22216e-11	0.642704	0.284	0.212	3.43835e-07	Lymphatic EC	Itpripl2
2.33281e-11	0.529451	0.223	0.15	3.60955e-07	Lymphatic EC	Ube2g2
2.40666e-11	0.549097	0.183	0.115	3.72383e-07	Lymphatic EC	Sqor
3.05108e-11	0.481654	0.525	0.505	4.72094e-07	Lymphatic EC	Cox7a2l
3.81615e-11	0.545543	0.181	0.112	5.90473e-07	Lymphatic EC	Susd6
5.40042e-11	0.405569	0.13	0.069	8.35607e-07	Lymphatic EC	Gypc
7.24686e-11	0.379039	0.107	0.052	1.12131e-06	Lymphatic EC	Skap2
8.41933e-11	0.418228	0.145	0.082	1.30272e-06	Lymphatic EC	Fhl1
8.76448e-11	0.431168	0.128	0.068	1.35613e-06	Lymphatic EC	Rnf19b
9.55809e-11	0.320455	0.22	0.138	1.47892e-06	Lymphatic EC	Plcb4
1.24571e-10	0.39025	0.157	0.09	1.92749e-06	Lymphatic EC	Marcksl1
1.42581e-10	0.375362	0.668	0.665	2.20615e-06	Lymphatic EC	Slc25a4
1.49614e-10	0.471006	0.19	0.121	2.31498e-06	Lymphatic EC	Tcp11l2
1.65405e-10	0.325938	0.142	0.078	2.55931e-06	Lymphatic EC	Gprc5b
1.82621e-10	0.430052	0.131	0.071	2.82569e-06	Lymphatic EC	Hist1h1c
1.8961e-10	0.374879	0.117	0.061	2.93383e-06	Lymphatic EC	Trim37
1.96109e-10	0.383944	0.806	0.823	3.03439e-06	Lymphatic EC	Ubc
2.70177e-10	0.434245	0.233	0.156	4.18044e-06	Lymphatic EC	Itpr1
3.15331e-10	0.404614	0.199	0.127	4.87911e-06	Lymphatic EC	Pdlim1
3.74372e-10	0.550925	0.365	0.304	5.79265e-06	Lymphatic EC	Clstn1
3.89924e-10	0.288605	0.109	0.054	6.0333e-06	Lymphatic EC	Rnf125
4.02124e-10	0.45808	0.186	0.118	6.22207e-06	Lymphatic EC	Tecpr1
4.27343e-10	0.656383	0.304	0.238	6.61228e-06	Lymphatic EC	Col18a1
4.50665e-10	0.392381	0.588	0.57	6.97314e-06	Lymphatic EC	Aldoa
4.75633e-10	0.529874	0.299	0.235	7.35947e-06	Lymphatic EC	Ift43
6.18312e-10	0.524949	0.355	0.3	9.56715e-06	Lymphatic EC	Comt
6.84798e-10	0.514319	0.152	0.091	1.05959e-05	Lymphatic EC	Igsf3
8.37002e-10	0.539556	0.272	0.207	1.29509e-05	Lymphatic EC	Pdcd6ip
1.10155e-09	0.365721	0.119	0.064	1.70443e-05	Lymphatic EC	Tyms
1.14099e-09	0.61646	0.289	0.222	1.76545e-05	Lymphatic EC	Fmo1
1.39326e-09	0.446563	0.147	0.087	2.15579e-05	Lymphatic EC	Usp24
1.5229e-09	0.424427	0.163	0.101	2.35638e-05	Lymphatic EC	Vsir
1.71144e-09	0.489258	0.343	0.28	2.64811e-05	Lymphatic EC	Rras
2.01199e-09	0.466365	0.18	0.118	3.11315e-05	Lymphatic EC	Tnfaip8
2.10113e-09	0.374967	0.151	0.09	3.25108e-05	Lymphatic EC	Enpp4
2.9966e-09	0.496833	0.442	0.391	4.63664e-05	Lymphatic EC	Slc3a2
3.26359e-09	0.461352	0.188	0.123	5.04975e-05	Lymphatic EC	Bcl2l1
3.27228e-09	0.375361	0.155	0.093	5.0632e-05	Lymphatic EC	Magi1
3.53292e-09	0.397448	0.155	0.093	5.46648e-05	Lymphatic EC	Pdgfa
3.64234e-09	0.504113	0.161	0.101	5.63579e-05	Lymphatic EC	Lrrc32
3.64423e-09	0.509486	0.211	0.147	5.63872e-05	Lymphatic EC	Arhgap17
3.8904e-09	0.52934	0.285	0.227	6.01961e-05	Lymphatic EC	Capn2
3.9904e-09	0.496679	0.185	0.123	6.17435e-05	Lymphatic EC	Acly
4.63453e-09	0.272553	0.87	0.836	7.17101e-05	Lymphatic EC	Ifitm2
6.36934e-09	0.489271	0.213	0.15	9.85529e-05	Lymphatic EC	Sirpa
6.43122e-09	0.392898	0.139	0.082	9.95103e-05	Lymphatic EC	Stxbp1
8.22452e-09	0.371629	0.489	0.428	0.000127258	Lymphatic EC	Fxyd5
8.6589e-09	0.421552	0.166	0.106	0.000133979	Lymphatic EC	Ptpn12
1.06999e-08	0.463586	0.223	0.157	0.00016556	Lymphatic EC	Osmr
1.17864e-08	0.364459	0.111	0.061	0.000182371	Lymphatic EC	Dopey2
1.32534e-08	0.365305	0.274	0.203	0.00020507	Lymphatic EC	Tjp1
1.49822e-08	0.34242	0.406	0.341	0.00023182	Lymphatic EC	Klf7
1.52975e-08	0.344526	0.139	0.082	0.000236697	Lymphatic EC	Abca3
1.72841e-08	0.491887	0.17	0.112	0.000267437	Lymphatic EC	Numb
2.26898e-08	0.344575	0.735	0.723	0.000351079	Lymphatic EC	Neat1
2.86051e-08	0.371728	0.16	0.102	0.000442606	Lymphatic EC	Tle1
2.91024e-08	0.334954	0.138	0.082	0.000450301	Lymphatic EC	Agrn
3.56177e-08	0.467954	0.182	0.124	0.000551113	Lymphatic EC	Rabgap1l
3.69046e-08	0.414634	0.246	0.179	0.000571024	Lymphatic EC	Cbfa2t3
3.70494e-08	0.357382	0.125	0.073	0.000573265	Lymphatic EC	Tgif1
4.02138e-08	0.385255	0.14	0.085	0.000622228	Lymphatic EC	Dvl1
4.8654e-08	1.43211	0.174	0.122	0.000752824	Lymphatic EC	Slc41a1
5.0669e-08	0.487477	0.24	0.183	0.000784002	Lymphatic EC	Rbck1
5.33564e-08	0.470588	0.286	0.228	0.000825584	Lymphatic EC	Osbpl9
5.42999e-08	0.481435	0.218	0.159	0.000840182	Lymphatic EC	Peak1
5.47317e-08	0.432005	0.191	0.132	0.000846864	Lymphatic EC	Phc2
5.801e-08	0.495652	0.242	0.185	0.000897589	Lymphatic EC	Aaed1
8.43829e-08	0.494166	0.273	0.221	0.00130566	Lymphatic EC	Plscr3
8.97948e-08	0.408849	0.209	0.149	0.00138939	Lymphatic EC	Ikbkb
9.45481e-08	0.329011	0.114	0.066	0.00146294	Lymphatic EC	Ubtd1
1.20583e-07	0.380702	0.237	0.175	0.00186579	Lymphatic EC	Ets2
1.28194e-07	0.530516	0.266	0.215	0.00198354	Lymphatic EC	Hprt
1.34458e-07	0.459859	0.211	0.153	0.00208047	Lymphatic EC	Sun2
1.42059e-07	0.644727	0.17	0.115	0.00219808	Lymphatic EC	Hspa1b
1.47849e-07	0.275191	0.103	0.057	0.00228767	Lymphatic EC	Cobll1
1.92024e-07	0.444928	0.235	0.177	0.00297118	Lymphatic EC	Myo6
1.93724e-07	0.486115	0.219	0.163	0.00299748	Lymphatic EC	Ppl
1.98958e-07	0.512814	0.742	0.729	0.00307847	Lymphatic EC	Jun
2.01949e-07	0.390312	0.493	0.481	0.00312476	Lymphatic EC	Tmem234
2.32168e-07	0.51551	0.391	0.367	0.00359233	Lymphatic EC	Vps28
2.34143e-07	0.438315	0.167	0.116	0.0036229	Lymphatic EC	Bin1
3.04249e-07	0.390161	0.301	0.242	0.00470765	Lymphatic EC	Snrk
3.30187e-07	0.265907	0.625	0.571	0.00510898	Lymphatic EC	Nfkbia
3.67719e-07	0.445198	0.182	0.13	0.00568971	Lymphatic EC	Tmem204
4.08769e-07	0.480493	0.374	0.332	0.00632489	Lymphatic EC	Pkd1
4.51534e-07	0.281558	0.103	0.059	0.00698659	Lymphatic EC	Syn3
4.59396e-07	0.374685	0.205	0.148	0.00710823	Lymphatic EC	Fam53b
4.77399e-07	0.350968	0.255	0.194	0.0073868	Lymphatic EC	Tanc1
4.79414e-07	0.287027	0.171	0.115	0.00741797	Lymphatic EC	Gng2
4.89089e-07	0.476186	0.423	0.405	0.00756767	Lymphatic EC	Sh3glb1
5.08887e-07	0.35613	0.116	0.071	0.007874	Lymphatic EC	Galt
5.45911e-07	0.35919	0.109	0.064	0.00844688	Lymphatic EC	Syne3
7.1044e-07	0.266923	0.114	0.068	0.0109926	Lymphatic EC	Cttnbp2nl
8.00171e-07	0.400604	0.223	0.166	0.012381	Lymphatic EC	Agap1
8.82925e-07	0.339336	0.115	0.07	0.0136615	Lymphatic EC	Kalrn
9.28324e-07	0.363853	0.166	0.112	0.014364	Lymphatic EC	Map3k6
1.04996e-06	0.429369	0.194	0.139	0.016246	Lymphatic EC	Clcn3
1.19657e-06	0.453009	0.384	0.348	0.0185146	Lymphatic EC	Dpysl2
1.22842e-06	0.257853	0.116	0.071	0.0190074	Lymphatic EC	A4galt
1.25269e-06	0.307135	0.132	0.084	0.0193828	Lymphatic EC	Gatsl3
1.28421e-06	0.382065	0.148	0.099	0.0198705	Lymphatic EC	Trib1
1.49097e-06	0.413279	0.249	0.196	0.0230698	Lymphatic EC	Klf10
1.69387e-06	0.450238	0.329	0.286	0.0262092	Lymphatic EC	Pak2
2.07644e-06	0.337133	0.105	0.063	0.0321288	Lymphatic EC	Tcirg1
2.14038e-06	0.416367	0.183	0.136	0.0331182	Lymphatic EC	Agtrap
2.21422e-06	0.475457	0.214	0.164	0.0342607	Lymphatic EC	Erbin
2.41996e-06	0.450767	0.39	0.363	0.037444	Lymphatic EC	Sdcbp
2.64802e-06	0.421932	0.148	0.103	0.0409729	Lymphatic EC	Rnaseh2b
2.75477e-06	0.279969	0.102	0.061	0.0426246	Lymphatic EC	Hmgb3
3.03187e-06	0.574403	0.238	0.188	0.0469121	Lymphatic EC	Gbp7
3.07068e-06	0.50119	0.293	0.252	0.0475126	Lymphatic EC	Ppp1r11
3.15391e-06	0.272553	0.423	0.383	0.0488005	Lymphatic EC	Qk
3.24846e-06	0.384622	0.14	0.095	0.0502634	Lymphatic EC	Rftn2
4.65391e-06	0.399459	0.185	0.137	0.07201	Lymphatic EC	Coro1c
5.00555e-06	0.548668	0.238	0.192	0.0774509	Lymphatic EC	Gm10600
5.01223e-06	0.361775	0.121	0.078	0.0775542	Lymphatic EC	4930503L19Rik
5.0239e-06	0.369298	0.178	0.13	0.0777348	Lymphatic EC	Rnf215
5.3764e-06	0.320899	0.121	0.077	0.083189	Lymphatic EC	Plekho1
5.38047e-06	0.422936	0.187	0.142	0.083252	Lymphatic EC	Flot2
5.45342e-06	0.25879	0.102	0.061	0.0843808	Lymphatic EC	Ccdc88c
5.84259e-06	0.460479	0.167	0.12	0.0904024	Lymphatic EC	Arrdc3
5.93056e-06	0.29386	0.153	0.106	0.0917636	Lymphatic EC	Il10rb
5.96107e-06	0.376278	0.51	0.49	0.0922356	Lymphatic EC	Zfp36l2
6.05656e-06	0.340102	0.144	0.1	0.0937132	Lymphatic EC	Dennd6a
6.10486e-06	0.407358	0.318	0.276	0.0944605	Lymphatic EC	Tmed5
6.87358e-06	0.428268	0.207	0.161	0.106355	Lymphatic EC	Ninj1
8.13449e-06	0.370199	0.208	0.16	0.125865	Lymphatic EC	Gm28875
8.61852e-06	0.340151	0.159	0.113	0.133354	Lymphatic EC	Git1
8.8118e-06	0.259559	0.149	0.1	0.136345	Lymphatic EC	Ptprf
9.67776e-06	0.429537	0.257	0.21	0.149744	Lymphatic EC	Git2
1.00988e-05	0.351893	0.157	0.112	0.156259	Lymphatic EC	Arhgap10
1.06662e-05	0.314836	0.546	0.553	0.165039	Lymphatic EC	Slc25a3
1.10252e-05	0.265898	0.119	0.076	0.170593	Lymphatic EC	Plxna2
1.11939e-05	0.43186	0.286	0.246	0.173203	Lymphatic EC	Zcchc6
1.13798e-05	0.335139	0.16	0.115	0.17608	Lymphatic EC	Rtl8b
1.16489e-05	0.375335	0.139	0.096	0.180244	Lymphatic EC	Rrm2b
1.23848e-05	0.487958	0.296	0.263	0.19163	Lymphatic EC	Leprot
1.39786e-05	0.392438	0.148	0.106	0.21629	Lymphatic EC	Mpp1
1.43525e-05	0.345831	0.362	0.316	0.222076	Lymphatic EC	Prex2
1.49684e-05	0.494446	0.249	0.206	0.231606	Lymphatic EC	Foxo1
1.65971e-05	0.331887	0.124	0.083	0.256806	Lymphatic EC	Appl2
1.67713e-05	0.363657	0.273	0.23	0.259503	Lymphatic EC	Ctcf
1.6909e-05	0.420378	0.198	0.156	0.261633	Lymphatic EC	Ifnar2
1.98485e-05	0.309147	0.596	0.63	0.307117	Lymphatic EC	Srsf5
2.18961e-05	0.338912	0.257	0.21	0.338798	Lymphatic EC	Csrp2
2.54527e-05	0.414149	0.319	0.283	0.393829	Lymphatic EC	Btbd7
3.03365e-05	0.480255	0.262	0.223	0.469397	Lymphatic EC	Sbf2
3.34292e-05	0.292	0.109	0.071	0.51725	Lymphatic EC	Dmac2
3.46938e-05	0.374224	0.234	0.188	0.536817	Lymphatic EC	Rgs3
3.60809e-05	0.387346	0.163	0.122	0.558279	Lymphatic EC	Dhrs3
3.6438e-05	0.32822	0.111	0.073	0.563805	Lymphatic EC	Nod1
3.73462e-05	0.446099	0.264	0.225	0.577858	Lymphatic EC	Myadm
4.81197e-05	0.282526	0.575	0.583	0.744556	Lymphatic EC	Cyb5a
5.22897e-05	0.341706	0.181	0.137	0.809078	Lymphatic EC	Flnb
5.46759e-05	0.444703	0.218	0.182	0.846	Lymphatic EC	Ptgfrn
5.8458e-05	0.382434	0.369	0.344	0.90452	Lymphatic EC	Pcmtd1
6.09345e-05	0.360196	0.189	0.149	0.94284	Lymphatic EC	Cdc42bpb
6.48675e-05	0.347366	0.134	0.096	1	Lymphatic EC	Ralgds
7.05365e-05	0.422756	0.224	0.186	1	Lymphatic EC	Asph
7.60097e-05	0.448224	0.226	0.191	1	Lymphatic EC	Mvp
7.98261e-05	0.290369	0.131	0.091	1	Lymphatic EC	Bcar1
7.99432e-05	0.328898	0.173	0.132	1	Lymphatic EC	Ubald2
9.07153e-05	0.398319	0.174	0.137	1	Lymphatic EC	Tspan5
9.41137e-05	0.459606	0.34	0.319	1	Lymphatic EC	Tmem30a
0.000105058	0.410321	0.412	0.394	1	Lymphatic EC	Ogt
0.000133979	0.317122	0.117	0.082	1	Lymphatic EC	Katnbl1
0.000140433	0.267121	0.61	0.612	1	Lymphatic EC	Slc38a2
0.00014196	0.315939	0.11	0.075	1	Lymphatic EC	Cdk17
0.000147596	0.327421	0.243	0.203	1	Lymphatic EC	Pea15a
0.000147957	0.337719	0.16	0.122	1	Lymphatic EC	Cdc42se2
0.000152302	0.343942	0.16	0.122	1	Lymphatic EC	Fmnl2
0.000153317	0.329922	0.136	0.101	1	Lymphatic EC	Acsl5
0.000162008	0.38993	0.35	0.331	1	Lymphatic EC	Scaf11
0.000178206	0.337	0.114	0.08	1	Lymphatic EC	Wars
0.000182332	0.323971	0.104	0.071	1	Lymphatic EC	Daglb
0.000213381	0.289975	0.482	0.484	1	Lymphatic EC	Actn4
0.000255732	0.297546	0.104	0.072	1	Lymphatic EC	Tgfb3
0.000276152	0.364995	0.427	0.427	1	Lymphatic EC	Tubb4b
0.000282229	0.371992	0.224	0.188	1	Lymphatic EC	Afdn
0.000290493	0.319282	0.109	0.076	1	Lymphatic EC	Rcan1
0.000334796	0.38414	0.313	0.29	1	Lymphatic EC	Sqstm1
0.00033665	0.433424	0.234	0.202	1	Lymphatic EC	Creb3l2
0.000344697	0.308359	0.125	0.091	1	Lymphatic EC	Lrp5
0.000356538	0.289919	0.192	0.153	1	Lymphatic EC	Sh3bp5
0.000382729	0.344312	0.14	0.106	1	Lymphatic EC	Rnpepl1
0.00040251	0.281404	0.153	0.119	1	Lymphatic EC	Nipsnap2
0.000456315	0.30877	0.117	0.085	1	Lymphatic EC	Sorbs3
0.000460218	0.328113	0.471	0.489	1	Lymphatic EC	Atp6v0b
0.00049809	0.347012	0.122	0.09	1	Lymphatic EC	Slc8b1
0.000548514	0.331974	0.13	0.098	1	Lymphatic EC	Mif4gd
0.000549002	0.383994	0.291	0.267	1	Lymphatic EC	Pdcd4
0.000631017	0.330866	0.141	0.109	1	Lymphatic EC	Dip2c
0.000697305	0.394176	0.273	0.25	1	Lymphatic EC	Cox17
0.000714114	0.287444	0.111	0.08	1	Lymphatic EC	Sipa1
0.00073195	0.370849	0.209	0.177	1	Lymphatic EC	Dapk1
0.000749302	0.346381	0.117	0.087	1	Lymphatic EC	Papd7
0.000752787	0.314172	0.483	0.501	1	Lymphatic EC	Nr3c1
0.000791674	0.374736	0.249	0.223	1	Lymphatic EC	Wdr26
0.000802945	0.293094	0.113	0.083	1	Lymphatic EC	Farp1
0.000831086	0.311278	0.468	0.463	1	Lymphatic EC	Rhob
0.000850038	0.270036	0.531	0.562	1	Lymphatic EC	Arhgdia
0.000938029	0.266018	0.22	0.186	1	Lymphatic EC	1700025G04Rik
0.000939617	0.311485	0.12	0.089	1	Lymphatic EC	Dyrk2
0.000976849	0.395497	0.163	0.134	1	Lymphatic EC	Hmgcl
0.00100403	0.346779	0.191	0.159	1	Lymphatic EC	Ccdc82
0.00100761	0.329513	0.153	0.123	1	Lymphatic EC	Dtd1
0.0010738	0.313207	0.158	0.127	1	Lymphatic EC	Oard1
0.00108241	0.261082	0.102	0.073	1	Lymphatic EC	Acsl1
0.00119434	0.377333	0.268	0.243	1	Lymphatic EC	Irf2bp2
0.00122179	0.440156	0.154	0.126	1	Lymphatic EC	Pqlc3
0.00125282	0.46802	0.181	0.143	1	Lymphatic EC	Iigp1
0.00127301	0.298921	0.135	0.105	1	Lymphatic EC	Tbc1d20
0.00156432	0.338699	0.128	0.099	1	Lymphatic EC	Hras
0.00161672	0.264159	0.12	0.09	1	Lymphatic EC	Ank
0.00167194	0.26691	0.135	0.104	1	Lymphatic EC	Ypel2
0.00175856	0.305048	0.49	0.529	1	Lymphatic EC	Atp6v1g1
0.0019178	0.284797	0.119	0.09	1	Lymphatic EC	Sbf1
0.00230306	0.328335	0.176	0.147	1	Lymphatic EC	Kidins220
0.00252048	0.357647	0.321	0.31	1	Lymphatic EC	Srpk2
0.00300724	0.284033	0.45	0.47	1	Lymphatic EC	Wasf2
0.00330797	0.373932	0.298	0.282	1	Lymphatic EC	Nol7
0.00336082	0.373294	0.256	0.236	1	Lymphatic EC	Tns2
0.00372083	0.331552	0.301	0.287	1	Lymphatic EC	1700020I14Rik
0.00373776	0.324193	0.113	0.088	1	Lymphatic EC	Mitd1
0.00384107	0.281801	0.37	0.365	1	Lymphatic EC	Rhoc
0.00397152	0.347311	0.176	0.152	1	Lymphatic EC	Golph3
0.00403306	0.387195	0.147	0.122	1	Lymphatic EC	Ang
0.00403796	0.366948	0.214	0.189	1	Lymphatic EC	Adipor1
0.00457542	0.335367	0.148	0.121	1	Lymphatic EC	Stat1
0.00518958	0.366422	0.215	0.192	1	Lymphatic EC	Gabarapl1
0.00548086	0.327744	0.234	0.217	1	Lymphatic EC	Glmp
0.00564824	0.300255	0.119	0.093	1	Lymphatic EC	Cbx7
0.00575552	0.314851	0.408	0.421	1	Lymphatic EC	Clta
0.00577178	0.323344	0.384	0.399	1	Lymphatic EC	Sri
0.00582646	0.329614	0.138	0.112	1	Lymphatic EC	Rap2a
0.00595745	0.288035	0.163	0.138	1	Lymphatic EC	Gmfb
0.00602057	0.376869	0.138	0.112	1	Lymphatic EC	Amotl2
0.00639934	0.270845	0.103	0.08	1	Lymphatic EC	Unc93b1
0.00660324	0.384093	0.218	0.198	1	Lymphatic EC	Tubb2a
0.00667533	0.339361	0.218	0.197	1	Lymphatic EC	Arhgef1
0.00676672	0.332036	0.423	0.451	1	Lymphatic EC	Arpp19
0.00742438	0.321421	0.134	0.11	1	Lymphatic EC	Atp6v0a2
0.00792924	0.276108	0.115	0.092	1	Lymphatic EC	Lmf2
0.0079779	0.324624	0.182	0.16	1	Lymphatic EC	Ube2h
0.00808033	0.368657	0.227	0.209	1	Lymphatic EC	Etnk1
0.00813435	0.271614	0.133	0.108	1	Lymphatic EC	2510002D24Rik
0.00871876	0.281996	0.418	0.441	1	Lymphatic EC	Fis1
0.00940799	0.300436	0.138	0.113	1	Lymphatic EC	Otud4
0.00943765	0.340797	0.333	0.337	1	Lymphatic EC	Nop53
0	2.35881	0.791	0.106	0	Fibroblast_2	Postn
0	1.93742	0.66	0.061	0	Fibroblast_2	Lrrc15
0	1.62469	0.724	0.121	0	Fibroblast_2	Gpc3
2.71581e-270	1.80252	0.908	0.337	4.20218e-266	Fibroblast_2	Col6a1
6.84551e-260	1.52845	0.709	0.151	1.05921e-255	Fibroblast_2	Robo2
1.70073e-251	1.58274	0.973	0.478	2.63153e-247	Fibroblast_2	Col3a1
3.27014e-238	0.884295	0.967	0.4	5.05989e-234	Fibroblast_2	Col1a1
6.56095e-234	1.61091	0.835	0.232	1.01518e-229	Fibroblast_2	Cilp
3.3627e-232	1.63044	0.848	0.308	5.2031e-228	Fibroblast_2	Col6a2
1.83711e-212	1.62673	0.325	0.022	2.84256e-208	Fibroblast_2	Tnn
1.65379e-210	1.09143	0.388	0.038	2.55891e-206	Fibroblast_2	Col11a1
8.90224e-210	1.36616	0.827	0.26	1.37744e-205	Fibroblast_2	Ctsk
1.77735e-192	1.46724	0.861	0.317	2.7501e-188	Fibroblast_2	Ccdc80
1.4573e-187	1.10222	0.469	0.079	2.25489e-183	Fibroblast_2	Tpbg
1.7556e-186	1.2611	0.7	0.192	2.71645e-182	Fibroblast_2	Adam33
1.00171e-173	1.11382	0.521	0.108	1.54994e-169	Fibroblast_2	Ramp1
1.28052e-170	1.10254	0.637	0.166	1.98134e-166	Fibroblast_2	Cdh11
1.19732e-169	1.18129	0.692	0.217	1.85262e-165	Fibroblast_2	C1qtnf2
2.57601e-169	1.3686	0.869	0.404	3.98586e-165	Fibroblast_2	Il11ra1
8.03016e-169	1.24435	0.9	0.393	1.24251e-164	Fibroblast_2	Col6a3
1.17086e-166	0.992517	0.465	0.087	1.81168e-162	Fibroblast_2	Tspan11
2.14959e-158	1.05868	0.675	0.199	3.32605e-154	Fibroblast_2	Tmem119
2.32721e-156	1.35176	0.615	0.176	3.60089e-152	Fibroblast_2	Ptch1
3.2912e-156	1.30574	0.933	0.494	5.09248e-152	Fibroblast_2	Bgn
1.17384e-155	1.02789	0.499	0.11	1.81628e-151	Fibroblast_2	Pfn2
4.19257e-155	0.729144	0.285	0.027	6.48717e-151	Fibroblast_2	Dtx4
4.93354e-155	1.21195	0.821	0.32	7.63366e-151	Fibroblast_2	Mfap2
2.01945e-147	1.10176	0.688	0.224	3.12469e-143	Fibroblast_2	Lama2
4.65669e-140	1.24849	0.525	0.133	7.2053e-136	Fibroblast_2	Penk
7.06402e-138	1.2417	0.553	0.154	1.09302e-133	Fibroblast_2	Mafb
6.78541e-133	0.891749	0.983	0.928	1.04991e-128	Fibroblast_2	Rplp1
5.12571e-132	1.17186	0.745	0.299	7.93101e-128	Fibroblast_2	Mmp14
2.02535e-131	1.09125	0.976	0.632	3.13382e-127	Fibroblast_2	Lgals1
2.87792e-126	0.859674	0.845	0.34	4.45301e-122	Fibroblast_2	Serpinf1
2.03466e-123	0.690317	0.308	0.046	3.14823e-119	Fibroblast_2	Itga8
1.22434e-120	1.188	0.668	0.243	1.89443e-116	Fibroblast_2	Gas1
1.1463e-119	0.940102	0.88	0.408	1.77366e-115	Fibroblast_2	Prrx1
1.67802e-119	0.841298	0.5	0.136	2.5964e-115	Fibroblast_2	Lrrc17
1.02462e-116	0.81001	0.428	0.102	1.58539e-112	Fibroblast_2	Bcl11b
1.11849e-116	0.904837	0.491	0.13	1.73064e-112	Fibroblast_2	Masp1
1.24055e-113	0.783032	0.352	0.071	1.9195e-109	Fibroblast_2	Lrig3
1.83843e-113	0.845985	0.976	0.891	2.84461e-109	Fibroblast_2	Rps19
7.39512e-111	0.978773	0.964	0.868	1.14425e-106	Fibroblast_2	Rplp0
3.84699e-110	0.950631	0.525	0.165	5.95245e-106	Fibroblast_2	Pth1r
1.13751e-109	0.978924	0.689	0.271	1.76007e-105	Fibroblast_2	Col5a2
3.22985e-109	0.953811	0.449	0.117	4.99755e-105	Fibroblast_2	Wif1
5.79754e-106	0.889918	0.697	0.271	8.97054e-102	Fibroblast_2	Pdgfra
6.50688e-106	0.805938	0.963	0.652	1.00681e-101	Fibroblast_2	Sparc
2.4129e-105	0.775479	0.971	0.9	3.73348e-101	Fibroblast_2	Rps23
1.08986e-103	0.870089	0.976	0.902	1.68634e-99	Fibroblast_2	Rpsa
1.27401e-103	0.849921	0.477	0.137	1.97127e-99	Fibroblast_2	Rflnb
1.0902e-102	0.823097	0.957	0.851	1.68686e-98	Fibroblast_2	Rps18
3.0834e-102	1.09059	0.591	0.226	4.77094e-98	Fibroblast_2	Gem
4.3086e-102	0.819376	0.975	0.911	6.66669e-98	Fibroblast_2	Rps3a1
1.71368e-101	0.533192	0.739	0.273	2.65158e-97	Fibroblast_2	Dpt
2.43069e-100	0.76709	0.983	0.909	3.76101e-96	Fibroblast_2	Rps27a
1.25075e-99	0.792744	0.956	0.862	1.93529e-95	Fibroblast_2	Rps13
1.43528e-99	0.74035	0.372	0.089	2.22081e-95	Fibroblast_2	Pianp
3.87856e-99	0.668111	0.151	0.009	6.0013e-95	Fibroblast_2	Nrtn
6.05563e-99	0.742032	0.324	0.07	9.36988e-95	Fibroblast_2	Twist2
8.9536e-99	0.937527	0.617	0.238	1.38539e-94	Fibroblast_2	Pmepa1
3.76573e-98	1.0473	0.649	0.269	5.82671e-94	Fibroblast_2	Ppic
2.86824e-95	0.731639	0.992	0.948	4.43803e-91	Fibroblast_2	Rps8
1.91002e-94	0.723412	0.981	0.906	2.95537e-90	Fibroblast_2	Rps16
2.54634e-94	0.757674	0.56	0.192	3.93996e-90	Fibroblast_2	Ncam1
6.90956e-94	0.765281	0.952	0.865	1.06912e-89	Fibroblast_2	Rps3
3.9505e-93	0.980497	0.512	0.172	6.11261e-89	Fibroblast_2	Itih5
8.8147e-92	0.299135	0.109	0.003	1.3639e-87	Fibroblast_2	St6gal2
9.42584e-92	0.793743	0.948	0.871	1.45846e-87	Fibroblast_2	Rps15a
4.14722e-91	0.719712	0.595	0.218	6.41699e-87	Fibroblast_2	Igsf10
1.04519e-89	0.752408	0.529	0.187	1.61723e-85	Fibroblast_2	Colec12
1.15398e-89	0.805833	0.553	0.196	1.78555e-85	Fibroblast_2	Slit2
2.74618e-89	0.711779	0.289	0.06	4.24916e-85	Fibroblast_2	Osr1
1.59834e-87	0.733853	0.976	0.88	2.47311e-83	Fibroblast_2	Rps12
2.34802e-87	0.701742	0.649	0.249	3.63308e-83	Fibroblast_2	Olfml3
4.32454e-87	1.03355	0.717	0.382	6.69136e-83	Fibroblast_2	Eid1
1.26044e-85	0.750643	0.473	0.156	1.95028e-81	Fibroblast_2	Srpx
3.24778e-83	0.305728	0.289	0.061	5.02529e-79	Fibroblast_2	Tnmd
2.00855e-82	0.645554	0.979	0.901	3.10782e-78	Fibroblast_2	Rps10
7.79753e-82	0.762334	0.873	0.536	1.20651e-77	Fibroblast_2	Serpinh1
1.06908e-81	0.528524	0.22	0.036	1.65419e-77	Fibroblast_2	Vax2os
1.2486e-80	0.74568	0.424	0.133	1.93196e-76	Fibroblast_2	Rasl11b
3.91905e-80	0.6828	0.399	0.12	6.06394e-76	Fibroblast_2	Shox2
5.88039e-80	0.744862	0.972	0.889	9.09873e-76	Fibroblast_2	Rps5
8.02292e-80	0.70515	0.48	0.162	1.24139e-75	Fibroblast_2	Ifitm1
1.04673e-79	0.606015	0.407	0.124	1.61961e-75	Fibroblast_2	Nradd
9.69603e-79	0.734669	0.955	0.863	1.50027e-74	Fibroblast_2	Rps7
1.22256e-77	0.591157	0.279	0.062	1.89167e-73	Fibroblast_2	Dkk3
1.61142e-77	0.631288	0.985	0.933	2.49336e-73	Fibroblast_2	Rpl23
2.19331e-77	0.771862	0.62	0.26	3.39371e-73	Fibroblast_2	Col4a2
1.25813e-76	0.649548	0.211	0.036	1.9467e-72	Fibroblast_2	Mme
2.94646e-76	0.7405	0.563	0.223	4.55905e-72	Fibroblast_2	Ptgfr
7.35141e-76	0.484705	0.377	0.104	1.13748e-71	Fibroblast_2	Megf6
9.39222e-75	0.730895	0.956	0.877	1.45326e-70	Fibroblast_2	Rpl32
1.1186e-74	0.75364	0.419	0.132	1.73081e-70	Fibroblast_2	a
2.5071e-74	0.599368	0.325	0.087	3.87923e-70	Fibroblast_2	Pdgfrl
2.7578e-74	0.522083	0.18	0.025	4.26714e-70	Fibroblast_2	Foxd1
3.3876e-74	0.26279	0.619	0.221	5.24163e-70	Fibroblast_2	Lum
4.73595e-74	0.56176	0.268	0.059	7.32794e-70	Fibroblast_2	Gli1
9.40629e-74	0.568445	0.457	0.15	1.45543e-69	Fibroblast_2	Lamc3
2.34111e-73	0.724895	0.627	0.259	3.6224e-69	Fibroblast_2	Cyp26b1
3.9972e-73	0.678783	0.872	0.463	6.18487e-69	Fibroblast_2	Lgals3
4.2434e-73	0.517203	0.332	0.091	6.56581e-69	Fibroblast_2	Serf1
1.28019e-72	0.650897	0.96	0.885	1.98083e-68	Fibroblast_2	Rpl11
1.41271e-72	0.604513	0.407	0.128	2.18588e-68	Fibroblast_2	Nkd2
2.10668e-72	0.592005	0.296	0.076	3.25967e-68	Fibroblast_2	Fkbp11
1.04036e-71	0.439745	0.244	0.051	1.60975e-67	Fibroblast_2	Kazald1
1.06703e-71	0.523844	0.268	0.06	1.65102e-67	Fibroblast_2	Col7a1
1.07042e-71	0.614828	0.967	0.907	1.65626e-67	Fibroblast_2	Rpl19
1.44837e-71	0.692667	0.647	0.294	2.24106e-67	Fibroblast_2	Tcf7l2
1.86084e-71	0.614629	0.969	0.899	2.87928e-67	Fibroblast_2	Rps9
2.84621e-71	0.637175	0.957	0.876	4.40394e-67	Fibroblast_2	Rpl17
2.90653e-71	0.582616	0.668	0.288	4.49727e-67	Fibroblast_2	Htra1
3.06135e-71	0.695446	0.969	0.893	4.73682e-67	Fibroblast_2	Rps4x
4.51611e-71	0.696505	0.385	0.127	6.98778e-67	Fibroblast_2	Rpl39l
5.48365e-71	0.696694	0.929	0.799	8.48485e-67	Fibroblast_2	Rpl15
6.47936e-71	0.736262	0.947	0.837	1.00255e-66	Fibroblast_2	Rpl10a
8.22148e-71	0.626987	0.976	0.906	1.27211e-66	Fibroblast_2	Rpl35a
3.47072e-70	0.525543	0.308	0.08	5.37024e-66	Fibroblast_2	F2r
4.07308e-70	0.513197	0.653	0.285	6.30228e-66	Fibroblast_2	Emp2
4.44725e-70	0.760086	0.431	0.152	6.88122e-66	Fibroblast_2	Ccnd1
4.63255e-70	0.780898	0.569	0.255	7.16795e-66	Fibroblast_2	Eva1b
1.71072e-69	0.605862	0.969	0.892	2.647e-65	Fibroblast_2	Rpl8
5.48377e-69	0.524119	0.397	0.129	8.48504e-65	Fibroblast_2	Qpct
6.02554e-69	0.666677	0.959	0.821	9.32332e-65	Fibroblast_2	Rps28
8.3236e-69	0.64123	0.943	0.817	1.28791e-64	Fibroblast_2	Rpl12
1.48052e-68	0.737596	0.959	0.858	2.2908e-64	Fibroblast_2	Rpl39
3.1426e-68	0.638867	0.967	0.887	4.86254e-64	Fibroblast_2	Rpl28
3.48206e-68	0.615861	0.983	0.934	5.38779e-64	Fibroblast_2	Rps24
5.38351e-68	0.631741	0.964	0.877	8.3299e-64	Fibroblast_2	Rpl18
5.41036e-68	0.569664	0.331	0.096	8.37145e-64	Fibroblast_2	Adcy7
2.9471e-67	0.428721	0.261	0.061	4.56004e-63	Fibroblast_2	Phgdh
7.45204e-67	0.434651	0.281	0.069	1.15305e-62	Fibroblast_2	Runx3
2.50374e-66	0.709917	0.975	0.9	3.87403e-62	Fibroblast_2	Rpl13
3.17707e-66	0.739479	0.877	0.684	4.91587e-62	Fibroblast_2	Eef1b2
1.44329e-65	0.658565	0.479	0.182	2.2332e-61	Fibroblast_2	Mfap4
3.0347e-65	0.650056	0.979	0.91	4.69559e-61	Fibroblast_2	Rpl6
1.21486e-64	0.715794	0.959	0.877	1.87975e-60	Fibroblast_2	Rps26
2.24014e-64	0.611154	0.975	0.89	3.46617e-60	Fibroblast_2	Rpl9
3.92237e-64	0.527781	0.275	0.071	6.06908e-60	Fibroblast_2	Pcdh7
6.40435e-64	0.570135	0.356	0.113	9.90945e-60	Fibroblast_2	Cpxm1
7.44021e-64	0.486036	0.235	0.053	1.15122e-59	Fibroblast_2	Sertad4
7.91626e-64	0.696829	0.859	0.616	1.22488e-59	Fibroblast_2	Eef1d
2.85266e-63	0.470434	0.999	0.968	4.41392e-59	Fibroblast_2	Ptma
7.68488e-63	0.594806	0.508	0.208	1.18908e-58	Fibroblast_2	Rab34
1.93324e-62	0.557034	0.345	0.108	2.9913e-58	Fibroblast_2	Runx1
1.22301e-61	0.638438	0.483	0.199	1.89237e-57	Fibroblast_2	Gnl3
1.30779e-61	0.541802	0.977	0.915	2.02354e-57	Fibroblast_2	Rpl30
1.7353e-61	0.57012	0.944	0.867	2.68503e-57	Fibroblast_2	Rps14
3.03968e-61	0.599421	0.949	0.833	4.7033e-57	Fibroblast_2	Rpl14
4.00698e-61	0.393729	0.204	0.042	6.20001e-57	Fibroblast_2	Gli2
9.10737e-61	0.5346	0.384	0.129	1.40918e-56	Fibroblast_2	Ednra
2.10085e-60	0.592596	0.869	0.597	3.25065e-56	Fibroblast_2	Pebp1
9.56417e-60	0.480839	0.589	0.246	1.47986e-55	Fibroblast_2	Mmp2
1.17622e-59	0.545581	0.441	0.168	1.81996e-55	Fibroblast_2	Lhfp
1.35169e-59	0.29375	0.559	0.229	2.09147e-55	Fibroblast_2	Mylk
1.98785e-59	0.517275	0.643	0.283	3.0758e-55	Fibroblast_2	Dkk2
2.56492e-59	0.457242	0.281	0.079	3.9687e-55	Fibroblast_2	Gsto1
3.66935e-59	0.567519	0.384	0.137	5.67759e-55	Fibroblast_2	Arap1
4.31166e-59	0.595799	0.361	0.126	6.67143e-55	Fibroblast_2	Prrx2
4.56684e-59	0.67577	0.679	0.368	7.06628e-55	Fibroblast_2	Aprt
1.28348e-58	0.687139	0.927	0.797	1.98593e-54	Fibroblast_2	Rpl36a
2.74116e-58	0.642415	0.564	0.264	4.2414e-54	Fibroblast_2	Hmgn3
3.35832e-58	0.498167	0.183	0.035	5.19633e-54	Fibroblast_2	Ntrk3
5.14276e-58	0.646914	0.964	0.865	7.95739e-54	Fibroblast_2	Rpl36
8.34469e-58	0.473918	0.799	0.391	1.29117e-53	Fibroblast_2	Lrp1
9.41546e-58	0.660306	0.787	0.451	1.45685e-53	Fibroblast_2	Nfix
1.0771e-57	0.572697	0.441	0.172	1.6666e-53	Fibroblast_2	Gpr153
1.23295e-57	0.486966	0.317	0.096	1.90775e-53	Fibroblast_2	Nav2
3.08117e-57	0.661091	0.968	0.903	4.7675e-53	Fibroblast_2	Tpt1
5.7968e-57	0.626462	0.565	0.26	8.96939e-53	Fibroblast_2	Gja1
6.86481e-57	0.525333	0.956	0.849	1.06219e-52	Fibroblast_2	Rplp2
7.07057e-57	0.494055	0.279	0.081	1.09403e-52	Fibroblast_2	Lrig1
8.35359e-57	0.586714	0.948	0.847	1.29255e-52	Fibroblast_2	Rpl3
9.36938e-57	0.755208	0.732	0.439	1.44972e-52	Fibroblast_2	Mif
1.07519e-56	0.577921	0.873	0.532	1.66364e-52	Fibroblast_2	Emp3
1.52369e-56	0.650782	0.896	0.757	2.3576e-52	Fibroblast_2	Rack1
1.55207e-56	0.571936	0.92	0.768	2.40152e-52	Fibroblast_2	Rpl5
1.59778e-56	0.520023	0.448	0.175	2.47224e-52	Fibroblast_2	Ccdc34
1.62055e-56	0.564764	0.996	0.958	2.50747e-52	Fibroblast_2	Vim
2.4017e-56	0.446498	0.352	0.118	3.71616e-52	Fibroblast_2	Dpep1
3.02626e-56	0.558652	0.969	0.917	4.68254e-52	Fibroblast_2	Rpl37a
7.86125e-56	0.510299	0.959	0.885	1.21637e-51	Fibroblast_2	Rpl26
1.1003e-55	0.519771	0.489	0.202	1.7025e-51	Fibroblast_2	Angptl2
1.14572e-55	0.598594	0.951	0.87	1.77278e-51	Fibroblast_2	Rpl34
1.68701e-55	0.535492	0.437	0.17	2.61031e-51	Fibroblast_2	Col5a1
2.13572e-55	0.562715	0.5	0.217	3.30459e-51	Fibroblast_2	Adk
2.61734e-55	0.396015	0.405	0.145	4.04981e-51	Fibroblast_2	Cspg4
4.05118e-55	0.560279	0.292	0.089	6.2684e-51	Fibroblast_2	Cpxm2
4.65481e-55	0.498279	0.385	0.141	7.20239e-51	Fibroblast_2	Vcan
5.76084e-55	0.591821	0.932	0.789	8.91375e-51	Fibroblast_2	Naca
8.06594e-55	0.455344	0.189	0.04	1.24804e-50	Fibroblast_2	Col12a1
6.6663e-54	0.591948	0.381	0.143	1.03148e-49	Fibroblast_2	Scarf2
4.64185e-53	0.527458	0.969	0.929	7.18234e-49	Fibroblast_2	Rps20
3.07366e-52	0.513475	0.283	0.09	4.75587e-48	Fibroblast_2	Cbr3
4.0589e-52	0.432232	0.217	0.054	6.28033e-48	Fibroblast_2	Steap4
7.73035e-52	0.49023	0.331	0.116	1.19612e-47	Fibroblast_2	Srm
1.61323e-51	0.519397	0.949	0.825	2.49616e-47	Fibroblast_2	Rpl22
2.47311e-51	0.500288	0.491	0.211	3.82664e-47	Fibroblast_2	Clmp
4.36011e-51	0.53012	0.315	0.105	6.7464e-47	Fibroblast_2	Plxdc2
7.01592e-51	0.461225	0.98	0.923	1.08557e-46	Fibroblast_2	Rpl27a
8.82955e-51	0.454475	0.396	0.15	1.3662e-46	Fibroblast_2	Fgfr2
1.27628e-50	0.521805	0.907	0.697	1.97478e-46	Fibroblast_2	Lmna
2.70748e-50	0.482566	0.752	0.407	4.18928e-46	Fibroblast_2	Fstl1
2.91137e-50	0.378516	0.149	0.027	4.50476e-46	Fibroblast_2	Lgr6
3.89867e-50	0.266864	0.131	0.02	6.03242e-46	Fibroblast_2	Igfbp2
7.06518e-50	0.556934	0.444	0.188	1.0932e-45	Fibroblast_2	Ank2
7.66383e-50	0.499092	0.536	0.246	1.18582e-45	Fibroblast_2	Fkbp7
8.022e-50	0.502659	0.393	0.153	1.24124e-45	Fibroblast_2	Palld
1.22654e-49	0.547571	0.488	0.216	1.89782e-45	Fibroblast_2	Nid1
1.27228e-49	0.646032	0.869	0.671	1.9686e-45	Fibroblast_2	Npm1
3.90701e-49	0.558814	0.375	0.146	6.04531e-45	Fibroblast_2	Smpdl3a
1.33208e-48	0.489591	0.98	0.921	2.06112e-44	Fibroblast_2	Rpl21
1.77596e-48	0.73263	0.496	0.228	2.74794e-44	Fibroblast_2	Igfbp4
1.95966e-48	0.355176	0.217	0.057	3.03218e-44	Fibroblast_2	Rbp1
2.10183e-48	0.398369	0.283	0.09	3.25216e-44	Fibroblast_2	Tshz3
2.26043e-48	0.482568	0.951	0.85	3.49756e-44	Fibroblast_2	Rps15
2.42097e-48	0.277238	0.743	0.376	3.74597e-44	Fibroblast_2	Trps1
2.51682e-48	0.570396	0.517	0.24	3.89427e-44	Fibroblast_2	Atf5
3.48833e-48	0.491229	0.963	0.868	5.3975e-44	Fibroblast_2	Rpl7
4.67655e-48	0.527928	0.991	0.95	7.23603e-44	Fibroblast_2	Rpl41
7.73584e-48	0.338179	0.119	0.017	1.19697e-43	Fibroblast_2	Smoc1
1.23794e-47	0.455984	0.98	0.894	1.91547e-43	Fibroblast_2	Ftl1
1.23948e-47	0.476033	0.484	0.213	1.91785e-43	Fibroblast_2	Slit3
1.35029e-47	0.574764	0.36	0.142	2.08931e-43	Fibroblast_2	Tbx15
2.00388e-47	0.483463	0.412	0.17	3.1006e-43	Fibroblast_2	Fzd2
2.71006e-47	0.451296	0.363	0.138	4.19328e-43	Fibroblast_2	Phldb2
3.76566e-47	0.418864	0.284	0.092	5.82661e-43	Fibroblast_2	Egflam
3.81997e-47	0.484758	0.961	0.848	5.91065e-43	Fibroblast_2	Rpl10
6.21659e-47	0.593242	0.877	0.655	9.61894e-43	Fibroblast_2	Tuba1a
6.32991e-47	0.481043	0.289	0.098	9.79427e-43	Fibroblast_2	Lsp1
6.43197e-47	0.413738	0.439	0.179	9.95218e-43	Fibroblast_2	Tns3
1.05524e-46	0.292672	0.233	0.065	1.63278e-42	Fibroblast_2	Tenm3
5.21246e-46	0.555493	0.799	0.526	8.06525e-42	Fibroblast_2	Eif2s2
5.47047e-46	0.525168	0.439	0.195	8.46446e-42	Fibroblast_2	Nop58
5.50799e-46	0.458205	0.384	0.152	8.52252e-42	Fibroblast_2	Cnn2
7.90881e-46	0.523477	0.96	0.886	1.22373e-41	Fibroblast_2	Rpl18a
2.54877e-45	0.501625	0.485	0.224	3.9437e-41	Fibroblast_2	Cyth3
3.2357e-45	0.507082	0.453	0.204	5.0066e-41	Fibroblast_2	Gpx8
5.67606e-45	0.478843	0.364	0.145	8.78257e-41	Fibroblast_2	Snai1
6.32888e-45	0.49933	0.915	0.792	9.79268e-41	Fibroblast_2	Rps25
8.05752e-45	0.467907	0.312	0.114	1.24674e-40	Fibroblast_2	Islr
1.38398e-44	0.463815	0.981	0.956	2.14143e-40	Fibroblast_2	Eef1a1
1.49981e-44	0.71615	0.911	0.796	2.32066e-40	Fibroblast_2	Rps2
4.47969e-44	0.332135	0.253	0.079	6.93143e-40	Fibroblast_2	Nexn
5.01814e-44	0.391053	0.972	0.917	7.76457e-40	Fibroblast_2	Hsp90ab1
6.00204e-44	0.370312	0.171	0.04	9.28696e-40	Fibroblast_2	Ptprd
8.0196e-44	0.422427	0.372	0.149	1.24087e-39	Fibroblast_2	Mrto4
9.31175e-44	0.337227	0.237	0.071	1.44081e-39	Fibroblast_2	Ppfibp2
1.11266e-43	0.376105	0.241	0.074	1.72162e-39	Fibroblast_2	Gpatch4
1.44432e-43	0.577397	0.481	0.228	2.23479e-39	Fibroblast_2	Icam1
1.80781e-43	0.392784	0.721	0.388	2.79722e-39	Fibroblast_2	Enpp2
3.86583e-43	0.545635	0.899	0.765	5.9816e-39	Fibroblast_2	Rpl7a
4.31991e-43	0.375675	0.269	0.091	6.6842e-39	Fibroblast_2	Apex1
6.73523e-43	0.287415	0.191	0.049	1.04214e-38	Fibroblast_2	Adamts12
6.83687e-43	0.393964	0.259	0.086	1.05787e-38	Fibroblast_2	Cks1b
1.04046e-42	0.599858	0.581	0.315	1.6099e-38	Fibroblast_2	Anp32b
1.40087e-42	0.47836	0.908	0.784	2.16756e-38	Fibroblast_2	Rps6
1.5649e-42	0.376712	0.292	0.101	2.42136e-38	Fibroblast_2	Akr1c14
2.32199e-42	0.43998	0.433	0.195	3.59282e-38	Fibroblast_2	Mettl23
2.60924e-42	0.497088	0.352	0.14	4.03728e-38	Fibroblast_2	Wnt5a
2.94434e-42	0.532661	0.904	0.733	4.55578e-38	Fibroblast_2	Rps17
3.14984e-42	0.426817	0.699	0.371	4.87375e-38	Fibroblast_2	Cd302
4.43662e-42	0.561967	0.972	0.917	6.86478e-38	Fibroblast_2	Rpl37
4.5626e-42	0.325671	0.12	0.021	7.05971e-38	Fibroblast_2	Gipc2
1.02866e-41	0.542707	0.441	0.205	1.59164e-37	Fibroblast_2	Hoxc8
1.49084e-41	0.546149	0.892	0.717	2.30678e-37	Fibroblast_2	Rpl23a
2.78295e-41	0.463935	0.948	0.875	4.30605e-37	Fibroblast_2	Rpl24
2.94782e-41	0.460794	0.729	0.424	4.56117e-37	Fibroblast_2	Col4a1
3.98846e-41	0.438786	0.723	0.388	6.17135e-37	Fibroblast_2	Fbln2
6.32818e-41	0.476809	0.463	0.221	9.79159e-37	Fibroblast_2	Fbl
8.9108e-41	0.334294	0.197	0.056	1.37877e-36	Fibroblast_2	Fam69b
1.14958e-40	0.292449	0.212	0.062	1.77875e-36	Fibroblast_2	Timm8a1
1.19475e-40	0.3935	0.316	0.119	1.84863e-36	Fibroblast_2	Znhit6
4.58972e-40	0.324689	0.213	0.064	7.10167e-36	Fibroblast_2	Srpx2
5.63096e-40	0.599625	0.129	0.026	8.71279e-36	Fibroblast_2	Tnc
1.13292e-39	0.475631	0.9	0.721	1.75297e-35	Fibroblast_2	Btf3
1.20365e-39	0.416029	0.275	0.099	1.86241e-35	Fibroblast_2	Krt10
1.55834e-39	0.367145	0.315	0.121	2.41123e-35	Fibroblast_2	Fat1
2.72787e-39	0.487023	0.553	0.295	4.22083e-35	Fibroblast_2	Ccdc12
3.32281e-39	0.340354	0.841	0.542	5.14139e-35	Fibroblast_2	Cald1
4.27331e-39	0.431964	0.936	0.799	6.61209e-35	Fibroblast_2	Oaz1
7.86526e-39	0.393504	0.165	0.042	1.21699e-34	Fibroblast_2	Rgs2
8.56863e-39	0.490121	0.652	0.376	1.32582e-34	Fibroblast_2	Tceal9
8.9983e-39	0.335622	0.504	0.247	1.39231e-34	Fibroblast_2	Pdgfrb
9.44915e-39	0.422667	0.412	0.185	1.46207e-34	Fibroblast_2	Dtymk
1.0493e-38	0.602927	0.928	0.814	1.62357e-34	Fibroblast_2	Rpl35
2.58963e-38	0.455853	0.541	0.283	4.00694e-34	Fibroblast_2	Jpt1
2.86213e-38	0.575098	0.471	0.234	4.42858e-34	Fibroblast_2	Id2
3.16297e-38	0.303034	0.441	0.198	4.89406e-34	Fibroblast_2	Fmo1
6.29552e-38	0.38099	0.387	0.169	9.74105e-34	Fibroblast_2	Gm10600
7.88228e-38	0.408313	0.341	0.142	1.21963e-33	Fibroblast_2	Smo
1.2668e-37	0.34746	0.14	0.032	1.96012e-33	Fibroblast_2	Hk2
1.65805e-37	0.27839	0.149	0.036	2.56549e-33	Fibroblast_2	Tbx18
1.88666e-37	0.433759	0.369	0.16	2.91923e-33	Fibroblast_2	Svep1
1.97122e-37	0.384896	0.367	0.16	3.05007e-33	Fibroblast_2	Galk1
2.02106e-37	0.313272	0.161	0.042	3.12718e-33	Fibroblast_2	Echdc2
2.17265e-37	0.502056	0.477	0.245	3.36175e-33	Fibroblast_2	Erh
2.67108e-37	0.639917	0.396	0.177	4.13296e-33	Fibroblast_2	Ndnf
2.90172e-37	0.38858	0.489	0.243	4.48984e-33	Fibroblast_2	Anxa4
4.21351e-37	0.2889	0.191	0.056	6.51956e-33	Fibroblast_2	Fancc
4.26739e-37	0.36358	0.257	0.093	6.60293e-33	Fibroblast_2	Dctpp1
5.60629e-37	0.426154	0.412	0.19	8.67462e-33	Fibroblast_2	Scpep1
5.91197e-37	0.369032	0.34	0.141	9.14759e-33	Fibroblast_2	Arhgef25
6.23268e-37	0.268884	0.152	0.038	9.64382e-33	Fibroblast_2	Nme4
6.78349e-37	0.415906	0.156	0.04	1.04961e-32	Fibroblast_2	Mmp11
9.70422e-37	0.368242	0.295	0.112	1.50153e-32	Fibroblast_2	Sox4
1.19499e-36	0.401362	0.205	0.066	1.849e-32	Fibroblast_2	Rtn4r
1.27571e-36	0.403506	0.268	0.101	1.97391e-32	Fibroblast_2	B3gnt9
1.29258e-36	0.27522	0.139	0.032	2.00001e-32	Fibroblast_2	Podxl2
3.57998e-36	0.318666	0.356	0.151	5.5393e-32	Fibroblast_2	Smoc2
3.66105e-36	0.547284	0.835	0.625	5.66474e-32	Fibroblast_2	Ncl
5.60654e-36	0.483473	0.883	0.685	8.675e-32	Fibroblast_2	Eif4a1
7.30315e-36	0.268221	0.112	0.021	1.13002e-31	Fibroblast_2	Shc4
1.0672e-35	0.472417	0.407	0.195	1.65127e-31	Fibroblast_2	Ppp1r14b
1.14306e-35	0.425264	0.973	0.928	1.76865e-31	Fibroblast_2	Fau
1.92031e-35	0.399683	0.513	0.267	2.9713e-31	Fibroblast_2	Erp29
2.39676e-35	0.536059	0.715	0.475	3.70851e-31	Fibroblast_2	Mrpl52
2.61384e-35	0.356564	0.167	0.047	4.04439e-31	Fibroblast_2	Ephb3
3.09896e-35	0.444508	0.323	0.135	4.79502e-31	Fibroblast_2	Chd3
3.73216e-35	0.416565	0.5	0.258	5.77478e-31	Fibroblast_2	Runx1t1
4.60858e-35	0.497259	0.961	0.87	7.13085e-31	Fibroblast_2	Rpl38
5.10597e-35	0.501984	0.633	0.385	7.90047e-31	Fibroblast_2	Nop10
5.65693e-35	0.564579	0.515	0.265	8.75297e-31	Fibroblast_2	Col23a1
7.74836e-35	0.417754	0.468	0.237	1.1989e-30	Fibroblast_2	Tceal8
1.49741e-34	0.386752	0.576	0.308	2.31695e-30	Fibroblast_2	Twist1
1.66776e-34	0.362596	0.6	0.323	2.58052e-30	Fibroblast_2	Calu
2.01775e-34	0.429506	0.649	0.39	3.12206e-30	Fibroblast_2	Pdap1
2.6888e-34	0.396844	0.479	0.244	4.16038e-30	Fibroblast_2	Lsm7
3.84554e-34	0.486494	0.737	0.501	5.9502e-30	Fibroblast_2	Eef1g
4.09872e-34	0.424444	0.448	0.219	6.34195e-30	Fibroblast_2	Itgb5
4.13239e-34	0.478086	0.713	0.415	6.39405e-30	Fibroblast_2	Thy1
4.47695e-34	0.423239	0.279	0.112	6.92718e-30	Fibroblast_2	Dnm1
4.49943e-34	0.373568	0.317	0.136	6.96196e-30	Fibroblast_2	Gpx7
5.248e-34	0.25927	0.141	0.036	8.12022e-30	Fibroblast_2	Isg20
6.65388e-34	0.301233	0.227	0.079	1.02956e-29	Fibroblast_2	Sh3pxd2b
9.34869e-34	0.25443	0.631	0.331	1.44652e-29	Fibroblast_2	Bcl2
1.62981e-33	0.358365	0.336	0.146	2.5218e-29	Fibroblast_2	Dkc1
2.04409e-33	0.484323	0.913	0.792	3.16282e-29	Fibroblast_2	Rpl29
2.48635e-33	0.309819	0.503	0.255	3.84713e-29	Fibroblast_2	Ckb
3.10141e-33	0.290514	0.287	0.112	4.7988e-29	Fibroblast_2	Sms
4.20165e-33	0.26714	0.252	0.093	6.50122e-29	Fibroblast_2	Fam174b
6.39745e-33	0.288179	0.227	0.08	9.89877e-29	Fibroblast_2	Ppan
7.48836e-33	0.276997	0.313	0.13	1.15867e-28	Fibroblast_2	Ruvbl1
1.18514e-32	0.334921	0.251	0.094	1.83377e-28	Fibroblast_2	Nkd1
1.30941e-32	0.29619	0.255	0.095	2.02605e-28	Fibroblast_2	Ptk7
1.31522e-32	0.611264	0.631	0.376	2.03505e-28	Fibroblast_2	Slc6a6
1.3519e-32	0.504364	0.573	0.33	2.0918e-28	Fibroblast_2	Gadd45b
3.52184e-32	0.479369	0.404	0.204	5.44935e-28	Fibroblast_2	Nhp2
4.20151e-32	0.340933	0.319	0.138	6.50099e-28	Fibroblast_2	Kdelr3
6.26634e-32	0.307768	0.225	0.081	9.69591e-28	Fibroblast_2	Tmem97
6.58936e-32	0.421715	0.475	0.256	1.01957e-27	Fibroblast_2	Impdh2
8.16605e-32	0.287193	0.352	0.152	1.26353e-27	Fibroblast_2	Rasgrp2
1.09928e-31	0.303351	0.361	0.162	1.70091e-27	Fibroblast_2	Arhgdib
1.29824e-31	0.389012	0.96	0.873	2.00877e-27	Fibroblast_2	Rps27
1.35287e-31	0.423772	0.673	0.427	2.0933e-27	Fibroblast_2	Snrpd2
1.46152e-31	0.320743	0.273	0.109	2.26141e-27	Fibroblast_2	Gpnmb
1.99938e-31	0.33683	0.145	0.039	3.09364e-27	Fibroblast_2	Lrrn1
2.17861e-31	0.363631	0.949	0.824	3.37097e-27	Fibroblast_2	Ifitm2
2.81335e-31	0.346119	0.392	0.186	4.35309e-27	Fibroblast_2	Eif1a
3.39853e-31	0.336497	0.261	0.104	5.25854e-27	Fibroblast_2	Casc4
3.50746e-31	0.377183	0.433	0.223	5.42709e-27	Fibroblast_2	Atxn10
3.75717e-31	0.36747	0.303	0.13	5.81347e-27	Fibroblast_2	Phpt1
6.10038e-31	0.417911	0.495	0.265	9.43912e-27	Fibroblast_2	Cct3
1.15348e-30	0.357454	0.261	0.106	1.78479e-26	Fibroblast_2	Nnmt
1.21171e-30	0.412696	0.564	0.326	1.87488e-26	Fibroblast_2	Ssr2
1.29487e-30	0.25124	0.7	0.381	2.00356e-26	Fibroblast_2	Pcolce
1.45693e-30	0.37704	0.383	0.185	2.2543e-26	Fibroblast_2	Cacybp
1.53432e-30	0.256436	0.233	0.087	2.37406e-26	Fibroblast_2	Snhg6
1.64056e-30	0.276037	0.14	0.037	2.53843e-26	Fibroblast_2	Ptch2
2.13552e-30	0.369363	0.573	0.307	3.30429e-26	Fibroblast_2	Ahnak2
2.58758e-30	0.299557	0.325	0.146	4.00376e-26	Fibroblast_2	Npm3
3.79403e-30	0.380003	0.536	0.301	5.87051e-26	Fibroblast_2	Tmem167
3.84794e-30	0.48526	0.796	0.6	5.95392e-26	Fibroblast_2	Rpl22l1
3.94928e-30	0.421113	0.608	0.369	6.11072e-26	Fibroblast_2	Nap1l1
4.94337e-30	0.507534	0.728	0.507	7.64887e-26	Fibroblast_2	Atp5g1
5.00009e-30	0.308048	0.379	0.18	7.73664e-26	Fibroblast_2	Mgst3
5.07397e-30	0.255373	0.241	0.091	7.85096e-26	Fibroblast_2	Slc27a3
5.6444e-30	0.260605	0.195	0.066	8.73358e-26	Fibroblast_2	Rab31
7.14447e-30	0.339911	0.239	0.094	1.10546e-25	Fibroblast_2	Ppa1
9.21496e-30	0.370186	0.544	0.297	1.42583e-25	Fibroblast_2	Igf1
1.01228e-29	0.380676	0.383	0.185	1.5663e-25	Fibroblast_2	Mxra8
1.07063e-29	0.303538	0.397	0.194	1.65659e-25	Fibroblast_2	Tmed1
1.16505e-29	0.458998	0.752	0.509	1.80268e-25	Fibroblast_2	Rps27l
1.19809e-29	0.504008	0.773	0.574	1.85381e-25	Fibroblast_2	Eif5a
2.01343e-29	0.277335	0.392	0.186	3.11538e-25	Fibroblast_2	Cpne8
2.20324e-29	0.422867	0.248	0.1	3.40908e-25	Fibroblast_2	Itgbl1
3.04031e-29	0.263142	0.816	0.51	4.70426e-25	Fibroblast_2	Zeb2
3.32049e-29	0.320706	0.204	0.073	5.13779e-25	Fibroblast_2	Tcf7
6.00647e-29	0.309754	0.395	0.192	9.2938e-25	Fibroblast_2	Bex3
9.46586e-29	0.303096	0.317	0.142	1.46465e-24	Fibroblast_2	Bmpr1a
1.05558e-28	0.304359	0.34	0.157	1.6333e-24	Fibroblast_2	Bmyc
1.3122e-28	0.411088	0.303	0.136	2.03036e-24	Fibroblast_2	Lxn
1.38114e-28	0.329391	0.201	0.074	2.13704e-24	Fibroblast_2	Glis2
1.42006e-28	0.326676	0.315	0.143	2.19725e-24	Fibroblast_2	Naa50
1.52381e-28	0.402991	0.661	0.422	2.35779e-24	Fibroblast_2	Set
1.57153e-28	0.451004	0.324	0.152	2.43163e-24	Fibroblast_2	Notch2
1.65929e-28	0.31773	0.735	0.446	2.56742e-24	Fibroblast_2	Pik3r1
1.95239e-28	0.353086	0.347	0.162	3.02094e-24	Fibroblast_2	Abhd2
2.02634e-28	0.258113	0.217	0.08	3.13536e-24	Fibroblast_2	Alx4
2.04025e-28	0.318572	0.447	0.233	3.15688e-24	Fibroblast_2	Snhg18
2.36747e-28	0.263412	0.259	0.107	3.66319e-24	Fibroblast_2	Dnajc9
2.7864e-28	0.346196	0.357	0.169	4.31139e-24	Fibroblast_2	Pid1
2.84437e-28	0.314571	0.46	0.241	4.40109e-24	Fibroblast_2	Rsl1d1
3.14638e-28	0.429657	0.665	0.423	4.8684e-24	Fibroblast_2	Snrpg
3.4196e-28	0.34571	0.417	0.217	5.29115e-24	Fibroblast_2	Nop56
3.4869e-28	0.310982	0.435	0.226	5.39528e-24	Fibroblast_2	Mrpl12
4.24165e-28	0.322619	0.287	0.126	6.5631e-24	Fibroblast_2	Twistnb
4.72194e-28	0.378497	0.579	0.347	7.30626e-24	Fibroblast_2	Cct5
4.96607e-28	0.291379	0.268	0.114	7.68399e-24	Fibroblast_2	Rgma
5.24409e-28	0.282537	0.169	0.056	8.11418e-24	Fibroblast_2	Arhgap15
5.40978e-28	0.26825	0.455	0.232	8.37056e-24	Fibroblast_2	R3hdm4
5.79829e-28	0.376125	0.713	0.451	8.97169e-24	Fibroblast_2	Rcn3
7.31408e-28	0.386983	0.364	0.181	1.13171e-23	Fibroblast_2	Sigmar1
9.79884e-28	0.324432	0.283	0.123	1.51617e-23	Fibroblast_2	Gxylt2
1.16046e-27	0.282171	0.144	0.043	1.79558e-23	Fibroblast_2	Rad51b
1.39002e-27	0.386969	0.623	0.393	2.15077e-23	Fibroblast_2	Timm13
1.63397e-27	0.34518	0.592	0.35	2.52824e-23	Fibroblast_2	Polr2f
[truncated: 6,788 more rows]

## Sheet: Adult+aged_CD4+Th subclusters
p_val	avg_log2FC	pct.1	pct.2	p_val_adj	cluster	cell subtype	gene
9.77998e-17	0.632644	0.451	0.369	1.3201e-12	CD4+ Th_a	not determined	Txnip
3.50114e-13	0.592314	0.425	0.375	4.72584e-09	CD4+ Th_a	not determined	Rinl
1.84652e-12	0.557704	0.437	0.392	2.49243e-08	CD4+ Th_a	not determined	Arhgap45
3.35619e-08	0.556011	0.325	0.284	0.000453019	CD4+ Th_a	not determined	Tbc1d10c
1.70136e-08	0.499128	0.432	0.408	0.00022965	CD4+ Th_a	not determined	Rpl36al
5.60194e-09	0.498595	0.601	0.591	7.5615e-05	CD4+ Th_a	not determined	Ly6a
1.81795e-05	0.493415	0.324	0.306	0.245387	CD4+ Th_a	not determined	Clec2d
2.66701e-06	0.437511	0.292	0.249	0.0359993	CD4+ Th_a	not determined	Slfn2
1.10046e-13	0.422485	0.682	0.697	1.4854e-09	CD4+ Th_a	not determined	Psmb8
0.000129585	0.393061	0.315	0.288	1	CD4+ Th_a	not determined	Uba52
0.000266204	0.384094	0.37	0.368	1	CD4+ Th_a	not determined	Fis1
0.0043492	0.377101	0.383	0.401	1	CD4+ Th_a	not determined	AC149090.1
2.04534e-44	0.367317	0.999	1	2.7608e-40	CD4+ Th_a	not determined	Malat1
0.00135487	0.362345	0.317	0.306	1	CD4+ Th_a	not determined	Arpc4
0.0279404	0.358833	0.278	0.279	1	CD4+ Th_a	not determined	Tpi1
0.0920648	0.352028	0.252	0.259	1	CD4+ Th_a	not determined	Apobec3
0.0047508	0.350039	0.328	0.325	1	CD4+ Th_a	not determined	Ms4a6b
0.026033	0.343947	0.32	0.319	1	CD4+ Th_a	not determined	Ctsw
0.0943256	0.34363	0.259	0.265	1	CD4+ Th_a	not determined	Prpf4b
1.33337e-09	0.33933	0.689	0.737	1.79978e-05	CD4+ Th_a	not determined	Selenow
0.00581983	0.33684	0.278	0.266	1	CD4+ Th_a	not determined	Psmb9
0.010437	0.33627	0.268	0.266	1	CD4+ Th_a	not determined	Trmt112
4.01803e-19	0.335241	0.904	0.91	5.42353e-15	CD4+ Th_a	not determined	Rpl29
3.3216e-33	0.332885	0.984	0.983	4.4835e-29	CD4+ Th_a	not determined	Rpl9
5.50471e-26	0.331522	0.973	0.977	7.43025e-22	CD4+ Th_a	not determined	Rps7
4.57014e-28	0.327053	0.982	0.978	6.16877e-24	CD4+ Th_a	not determined	Rpl18
0.115561	0.326354	0.281	0.298	1	CD4+ Th_a	not determined	Tespa1
0.0292631	0.319611	0.305	0.313	1	CD4+ Th_a	not determined	Bax
0.000830608	0.316026	0.405	0.415	1	CD4+ Th_a	not determined	Psenen
4.25278e-08	0.3152	0.768	0.82	0.000574041	CD4+ Th_a	not determined	Rac2
0.337721	0.31216	0.263	0.279	1	CD4+ Th_a	not determined	Cd74
4.23693e-21	0.305554	0.985	0.984	5.71901e-17	CD4+ Th_a	not determined	Rpl21
2.07215e-22	0.30461	0.973	0.98	2.79699e-18	CD4+ Th_a	not determined	Rpl6
2.65707e-11	0.302068	0.829	0.879	3.58651e-07	CD4+ Th_a	not determined	Cd3g
9.79409e-05	0.300416	0.544	0.546	1	CD4+ Th_a	not determined	Ms4a4b
8.09214e-26	0.297852	0.981	0.989	1.09228e-21	CD4+ Th_a	not determined	Rps5
1.02971e-10	0.296165	0.811	0.842	1.38991e-06	CD4+ Th_a	not determined	Arhgdib
0.0113091	0.294956	0.404	0.432	1	CD4+ Th_a	not determined	Cd37
1.31163e-32	0.294358	0.999	0.996	1.77044e-28	CD4+ Th_a	not determined	Rpl13
1.13288e-22	0.294047	0.981	0.985	1.52916e-18	CD4+ Th_a	not determined	Rpl11
0.000256047	0.292545	0.569	0.609	1	CD4+ Th_a	not determined	Lck
0.000426485	0.291429	0.484	0.523	1	CD4+ Th_a	not determined	Atp5c1
2.42383e-10	0.291373	0.794	0.84	3.27169e-06	CD4+ Th_a	not determined	Pfdn5
0.455743	0.288184	0.269	0.297	1	CD4+ Th_a	not determined	Ifi203
1.06608e-10	0.285994	0.837	0.876	1.43899e-06	CD4+ Th_a	not determined	Naca
1.44716e-28	0.285076	0.991	0.991	1.95337e-24	CD4+ Th_a	not determined	Rpl8
4.06839e-27	0.283846	0.997	0.992	5.49152e-23	CD4+ Th_a	not determined	Rpsa
9.073e-11	0.282334	0.877	0.889	1.22467e-06	CD4+ Th_a	not determined	Ly6e
0.444515	0.279742	0.303	0.344	1	CD4+ Th_a	not determined	Grap
2.98008e-26	0.276584	0.997	0.997	4.02251e-22	CD4+ Th_a	not determined	Fau
2.53504e-08	0.273493	0.689	0.678	0.00034218	CD4+ Th_a	not determined	Id2
1.5819e-13	0.272934	0.956	0.971	2.13524e-09	CD4+ Th_a	not determined	Sh3bgrl3
0.00091138	0.271359	0.577	0.631	1	CD4+ Th_a	not determined	Fyb
6.15926e-27	0.269647	0.996	0.991	8.31377e-23	CD4+ Th_a	not determined	Rpl19
6.21154e-20	0.268272	0.986	0.991	8.38433e-16	CD4+ Th_a	not determined	mt-Cytb
3.26925e-12	0.265626	0.933	0.956	4.41283e-08	CD4+ Th_a	not determined	Rpl24
0.969014	0.264581	0.232	0.261	1	CD4+ Th_a	not determined	Phip
0.419743	0.261566	0.277	0.311	1	CD4+ Th_a	not determined	Psmb6
0.63432	0.260222	0.253	0.281	1	CD4+ Th_a	not determined	Rex1bd
0.508871	0.258504	0.267	0.297	1	CD4+ Th_a	not determined	Sf3b5
0.0205274	0.256537	0.522	0.592	1	CD4+ Th_a	not determined	Ndufa13
0.157623	0.256256	0.336	0.327	1	CD4+ Th_a	not determined	Nkg7
0.20534	0.252327	0.381	0.434	1	CD4+ Th_a	not determined	Nedd8
3.27934e-06	0.250244	0.817	0.861	0.0442646	CD4+ Th_a	not determined	Fxyd5
2.46647e-93	1.86909	0.283	0.033	3.32925e-89	CD4+ Th_b	Th17	Il17f
4.73178e-114	1.40387	0.726	0.288	6.38696e-110	CD4+ Th_b	Th17	Furin
2.7844e-68	1.13315	0.369	0.1	3.75838e-64	CD4+ Th_b	Th17	Pxdc1
4.39637e-72	1.06706	0.523	0.186	5.93422e-68	CD4+ Th_b	Th17	Bhlhe40
1.49942e-71	0.973888	0.848	0.572	2.02391e-67	CD4+ Th_b	Th17	Emb
4.97888e-79	0.945199	0.71	0.307	6.72049e-75	CD4+ Th_b	Th17	Tmem176a
8.08264e-69	0.935124	0.598	0.238	1.091e-64	CD4+ Th_b	Th17	Ramp1
1.42052e-53	0.928647	0.541	0.243	1.91741e-49	CD4+ Th_b	Th17	Samsn1
1.46401e-68	0.877611	0.679	0.303	1.97613e-64	CD4+ Th_b	Th17	Tmem176b
1.67943e-60	0.876684	0.875	0.579	2.2669e-56	CD4+ Th_b	Th17	Rgcc
3.10042e-60	0.864962	0.392	0.116	4.18495e-56	CD4+ Th_b	Th17	Ccr6
1.2573e-27	0.834505	0.359	0.174	1.69711e-23	CD4+ Th_b	Th17	Atf3
3.73253e-54	0.81634	0.268	0.061	5.03816e-50	CD4+ Th_b	Th17	Ltb4r1
5.85313e-52	0.80428	0.416	0.149	7.90056e-48	CD4+ Th_b	Th17	Actn2
5.08466e-46	0.799579	0.54	0.251	6.86327e-42	CD4+ Th_b	Th17	Tnfsf8
6.26328e-47	0.772021	0.816	0.529	8.45417e-43	CD4+ Th_b	Th17	Nfkbia
9.68096e-31	0.771714	0.618	0.388	1.30674e-26	CD4+ Th_b	Th17	Uhrf2
1.73061e-32	0.765891	0.562	0.32	2.33598e-28	CD4+ Th_b	Th17	Klf4
1.54823e-40	0.757259	0.323	0.114	2.0898e-36	CD4+ Th_b	Th17	Fam110a
9.52949e-37	0.738257	0.519	0.266	1.28629e-32	CD4+ Th_b	Th17	Odc1
1.28062e-31	0.735998	0.383	0.174	1.72858e-27	CD4+ Th_b	Th17	Jun
4.64275e-40	0.733203	0.451	0.202	6.26679e-36	CD4+ Th_b	Th17	Hlf
1.7411e-28	0.713998	0.329	0.148	2.35014e-24	CD4+ Th_b	Th17	Cdkn1a
1.2937e-37	0.675949	0.648	0.372	1.74623e-33	CD4+ Th_b	Th17	Gpx1
1.08045e-54	0.670074	0.986	0.815	1.45839e-50	CD4+ Th_b	Th17	Junb
9.27081e-44	0.660273	0.811	0.516	1.25137e-39	CD4+ Th_b	Th17	Gadd45b
3.45068e-25	0.621636	0.56	0.341	4.65773e-21	CD4+ Th_b	Th17	Pim1
5.74243e-28	0.618637	0.446	0.233	7.75113e-24	CD4+ Th_b	Th17	Fosl2
8.42512e-27	0.617631	0.39	0.192	1.13722e-22	CD4+ Th_b	Th17	Man2a2
1.79474e-28	0.6085	0.406	0.198	2.42254e-24	CD4+ Th_b	Th17	Tmem64
3.1165e-32	0.605168	0.339	0.137	4.20665e-28	CD4+ Th_b	Th17	Serpinb1a
6.19394e-27	0.597864	0.661	0.433	8.36057e-23	CD4+ Th_b	Th17	Icos
6.10627e-26	0.588961	0.523	0.292	8.24225e-22	CD4+ Th_b	Th17	Cd40lg
1.3199e-31	0.569449	0.747	0.496	1.7816e-27	CD4+ Th_b	Th17	Rora
4.09262e-22	0.566353	0.263	0.117	5.52422e-18	CD4+ Th_b	Th17	Tnfsf11
5.48772e-32	0.565384	0.429	0.195	7.40732e-28	CD4+ Th_b	Th17	Sdc4
2.28228e-19	0.507009	0.366	0.198	3.08063e-15	CD4+ Th_b	Th17	Gpr183
2.8364e-20	0.488194	0.589	0.391	3.82858e-16	CD4+ Th_b	Th17	Rgs2
8.37972e-22	0.483169	0.504	0.294	1.1311e-17	CD4+ Th_b	Th17	Gm26532
1.72682e-18	0.478163	0.513	0.32	2.33085e-14	CD4+ Th_b	Th17	Tob2
5.53697e-19	0.477777	0.328	0.17	7.4738e-15	CD4+ Th_b	Th17	Ero1l
8.68391e-23	0.475768	0.531	0.316	1.17215e-18	CD4+ Th_b	Th17	Nr4a1
7.92624e-19	0.468976	0.366	0.198	1.06988e-14	CD4+ Th_b	Th17	Csrnp1
7.99277e-10	0.46042	0.347	0.233	1.07886e-05	CD4+ Th_b	Th17	AC160336.1
1.31186e-17	0.45737	0.454	0.273	1.77075e-13	CD4+ Th_b	Th17	Kdm6b
2.18427e-15	0.454828	0.317	0.179	2.94833e-11	CD4+ Th_b	Th17	D16Ertd472e
1.67168e-17	0.454287	0.353	0.194	2.25644e-13	CD4+ Th_b	Th17	Nr4a3
1.49693e-18	0.447916	0.406	0.229	2.02056e-14	CD4+ Th_b	Th17	Sertad1
2.01641e-14	0.437502	0.526	0.351	2.72175e-10	CD4+ Th_b	Th17	Traf1
6.61682e-31	0.435811	0.917	0.689	8.93139e-27	CD4+ Th_b	Th17	Fosb
2.66537e-19	0.430096	0.838	0.691	3.59772e-15	CD4+ Th_b	Th17	Trbc2
3.48642e-20	0.405142	0.774	0.574	4.70597e-16	CD4+ Th_b	Th17	Zfp36l1
2.12554e-24	0.403782	0.897	0.706	2.86905e-20	CD4+ Th_b	Th17	Lmna
1.82405e-17	0.402854	0.447	0.265	2.46211e-13	CD4+ Th_b	Th17	Bcl2a1b
3.86853e-20	0.39938	0.905	0.745	5.22174e-16	CD4+ Th_b	Th17	Srgn
2.69821e-13	0.398464	0.566	0.409	3.64204e-09	CD4+ Th_b	Th17	Neat1
8.8879e-18	0.37318	0.726	0.502	1.19969e-13	CD4+ Th_b	Th17	Dusp1
2.54755e-14	0.373141	0.526	0.347	3.43868e-10	CD4+ Th_b	Th17	Znrf1
8.45231e-11	0.372434	0.277	0.164	1.14089e-06	CD4+ Th_b	Th17	Eprs
2.36182e-14	0.362178	0.46	0.294	3.18798e-10	CD4+ Th_b	Th17	Ppp1r16b
2.32161e-15	0.36091	0.988	0.955	3.13371e-11	CD4+ Th_b	Th17	Crip1
2.31003e-12	0.357715	0.446	0.296	3.11808e-08	CD4+ Th_b	Th17	Nfkb1
1.45104e-16	0.357546	0.83	0.632	1.95861e-12	CD4+ Th_b	Th17	Ubc
4.05268e-15	0.355114	0.764	0.558	5.47031e-11	CD4+ Th_b	Th17	Hspa5
4.32628e-11	0.354181	0.315	0.195	5.83961e-07	CD4+ Th_b	Th17	Emp1
1.21174e-13	0.351528	0.432	0.268	1.6356e-09	CD4+ Th_b	Th17	Tubb4b
3.96186e-11	0.339675	0.284	0.169	5.34772e-07	CD4+ Th_b	Th17	Ifrd1
9.67492e-15	0.338543	0.907	0.76	1.30592e-10	CD4+ Th_b	Th17	Fos
9.19945e-15	0.334768	0.251	0.127	1.24174e-10	CD4+ Th_b	Th17	Lmo4
3.48614e-16	0.332771	0.382	0.214	4.70559e-12	CD4+ Th_b	Th17	Lncpint
4.00886e-17	0.322328	0.909	0.763	5.41116e-13	CD4+ Th_b	Th17	Btg1
4.03672e-20	0.322148	0.995	0.963	5.44876e-16	CD4+ Th_b	Th17	Ubb
5.29256e-13	0.321208	0.417	0.256	7.1439e-09	CD4+ Th_b	Th17	Tuba1b
2.63021e-18	0.316944	0.995	0.979	3.55025e-14	CD4+ Th_b	Th17	Fth1
5.8335e-12	0.312394	0.316	0.189	7.87406e-08	CD4+ Th_b	Th17	Coq10b
1.33856e-09	0.310238	0.281	0.173	1.80679e-05	CD4+ Th_b	Th17	Sla
1.93931e-11	0.309865	0.262	0.147	2.61769e-07	CD4+ Th_b	Th17	Cd164
3.59614e-10	0.307431	0.424	0.281	4.85406e-06	CD4+ Th_b	Th17	Ar
2.46883e-16	0.306673	0.732	0.505	3.33243e-12	CD4+ Th_b	Th17	Il7r
6.25931e-20	0.304101	0.978	0.943	8.44882e-16	CD4+ Th_b	Th17	S100a6
4.80817e-11	0.297653	0.424	0.277	6.49007e-07	CD4+ Th_b	Th17	Mpc1
2.28477e-11	0.294764	0.283	0.163	3.08398e-07	CD4+ Th_b	Th17	Osbpl3
3.45477e-10	0.292122	0.502	0.349	4.66325e-06	CD4+ Th_b	Th17	Rexo2
2.38331e-10	0.291552	0.614	0.431	3.21699e-06	CD4+ Th_b	Th17	Prdx1
2.61699e-09	0.288776	0.721	0.562	3.53241e-05	CD4+ Th_b	Th17	H2afz
6.59337e-10	0.288452	0.544	0.393	8.89973e-06	CD4+ Th_b	Th17	Ostf1
5.08513e-12	0.28827	0.37	0.223	6.8639e-08	CD4+ Th_b	Th17	Serpinb6a
4.88844e-09	0.283833	0.502	0.357	6.59842e-05	CD4+ Th_b	Th17	Cytip
1.76112e-12	0.282524	0.889	0.752	2.37716e-08	CD4+ Th_b	Th17	Klf6
1.63935e-09	0.278069	0.434	0.294	2.21279e-05	CD4+ Th_b	Th17	Usmg5
9.15079e-11	0.276916	0.298	0.178	1.23517e-06	CD4+ Th_b	Th17	Nrip1
1.60417e-11	0.274761	0.356	0.217	2.16531e-07	CD4+ Th_b	Th17	Tgfbr2
3.35264e-09	0.27226	0.297	0.188	4.5254e-05	CD4+ Th_b	Th17	Cpd
5.56527e-09	0.271059	0.303	0.193	7.51201e-05	CD4+ Th_b	Th17	Plk3
1.19793e-09	0.266113	0.359	0.23	1.61696e-05	CD4+ Th_b	Th17	Ptpn1
2.01604e-08	0.26352	0.279	0.177	0.000272125	CD4+ Th_b	Th17	Ppp1r14b
6.87599e-09	0.260727	0.386	0.256	9.28121e-05	CD4+ Th_b	Th17	Picalm
1.24883e-08	0.257101	0.354	0.235	0.000168567	CD4+ Th_b	Th17	Vps37b
9.9689e-18	0.256533	0.969	0.932	1.3456e-13	CD4+ Th_b	Th17	Rps26
1.28085e-09	0.255388	0.65	0.488	1.72889e-05	CD4+ Th_b	Th17	Ifngr1
8.92132e-08	0.254309	0.414	0.289	0.0012042	CD4+ Th_b	Th17	Aebp2
2.34865e-08	0.252367	0.295	0.189	0.000317021	CD4+ Th_b	Th17	Rab8b
5.04074e-129	1.95421	0.438	0.067	6.80399e-125	CD4+ Th_c	Th1	Ifng
2.71756e-117	1.48573	0.819	0.42	3.66816e-113	CD4+ Th_c	Th1	Tnfaip3
1.42999e-121	1.45498	0.901	0.551	1.93021e-117	CD4+ Th_c	Th1	Zfp36l2
4.42981e-81	1.4213	0.526	0.185	5.97935e-77	CD4+ Th_c	Th1	Vps37b
9.97648e-81	1.38398	0.424	0.116	1.34663e-76	CD4+ Th_c	Th1	Dusp2
3.35528e-102	1.35438	0.725	0.312	4.52895e-98	CD4+ Th_c	Th1	Dennd4a
2.23156e-69	1.22684	0.709	0.36	3.01215e-65	CD4+ Th_c	Th1	Rgs2
4.76549e-48	1.22075	0.279	0.079	6.43245e-44	CD4+ Th_c	Th1	Nr4a2
9.03477e-59	1.20983	0.538	0.238	1.21951e-54	CD4+ Th_c	Th1	Neurl3
1.97555e-72	1.17566	0.644	0.288	2.66659e-68	CD4+ Th_c	Th1	Nr4a1
9.24274e-67	1.12481	0.354	0.092	1.24758e-62	CD4+ Th_c	Th1	Malt1
8.65425e-77	1.11762	0.839	0.576	1.16815e-72	CD4+ Th_c	Th1	Jund
5.60503e-63	1.10618	0.513	0.202	7.56567e-59	CD4+ Th_c	Th1	Dusp5
1.98836e-52	1.09785	0.44	0.173	2.68389e-48	CD4+ Th_c	Th1	Nr4a3
2.73128e-66	1.09628	0.631	0.301	3.68669e-62	CD4+ Th_c	Th1	Pnrc1
4.32605e-73	1.09447	0.817	0.482	5.8393e-69	CD4+ Th_c	Th1	Dusp1
2.18965e-40	1.06217	0.369	0.146	2.95559e-36	CD4+ Th_c	Th1	Klf2
3.00185e-80	1.05188	0.87	0.523	4.05189e-76	CD4+ Th_c	Th1	Nfkbia
8.81202e-58	1.01997	0.472	0.183	1.18945e-53	CD4+ Th_c	Th1	Ier5
1.07492e-52	1.01481	0.374	0.125	1.45092e-48	CD4+ Th_c	Th1	Nabp1
1.88857e-67	0.987382	0.918	0.698	2.54919e-63	CD4+ Th_c	Th1	Fosb
9.14514e-67	0.960051	0.255	0.041	1.23441e-62	CD4+ Th_c	Th1	Tbx21
5.60849e-46	0.95979	0.471	0.207	7.57034e-42	CD4+ Th_c	Th1	Smad7
5.76954e-43	0.929426	0.345	0.123	7.78773e-39	CD4+ Th_c	Th1	Irf1
2.4849e-46	0.926076	0.75	0.477	3.35412e-42	CD4+ Th_c	Th1	Zfp36
2.90431e-46	0.902539	0.357	0.125	3.92024e-42	CD4+ Th_c	Th1	Tagap
4.88166e-45	0.898256	0.795	0.533	6.58926e-41	CD4+ Th_c	Th1	Gadd45b
7.19207e-57	0.893953	0.581	0.251	9.70786e-53	CD4+ Th_c	Th1	Nkg7
9.85204e-39	0.892443	0.479	0.23	1.32983e-34	CD4+ Th_c	Th1	Fosl2
6.10443e-78	0.888857	0.946	0.756	8.23977e-74	CD4+ Th_c	Th1	Btg1
4.13569e-47	0.878986	0.537	0.254	5.58236e-43	CD4+ Th_c	Th1	Kdm6b
1.31331e-42	0.872803	0.411	0.165	1.7727e-38	CD4+ Th_c	Th1	Atf3
1.2593e-76	0.870922	0.98	0.823	1.6998e-72	CD4+ Th_c	Th1	Junb
1.49453e-30	0.865075	0.477	0.262	2.01732e-26	CD4+ Th_c	Th1	Bcl2a1b
3.92752e-49	0.860069	0.577	0.279	5.30137e-45	CD4+ Th_c	Th1	Gm26532
3.47817e-29	0.839285	0.452	0.24	4.69483e-25	CD4+ Th_c	Th1	Cited2
9.96111e-32	0.830714	0.309	0.126	1.34455e-27	CD4+ Th_c	Th1	Chka
1.92399e-47	0.825252	0.714	0.412	2.597e-43	CD4+ Th_c	Th1	Itpkb
8.77304e-41	0.814478	0.581	0.315	1.18419e-36	CD4+ Th_c	Th1	Atf4
9.60091e-24	0.813957	0.407	0.218	1.29593e-19	CD4+ Th_c	Th1	AC160336.1
8.20204e-41	0.813416	0.642	0.367	1.10711e-36	CD4+ Th_c	Th1	Brd2
1.81395e-34	0.810438	0.393	0.174	2.44847e-30	CD4+ Th_c	Th1	Socs1
3.64775e-49	0.805708	0.843	0.602	4.92373e-45	CD4+ Th_c	Th1	Btg2
5.00838e-56	0.797135	0.868	0.588	6.76032e-52	CD4+ Th_c	Th1	Cd28
1.06854e-47	0.793492	0.623	0.308	1.44232e-43	CD4+ Th_c	Th1	Trat1
8.90646e-37	0.774256	0.545	0.284	1.20219e-32	CD4+ Th_c	Th1	Gls
1.82892e-33	0.769269	0.565	0.314	2.46868e-29	CD4+ Th_c	Th1	Zc3hav1
2.36289e-30	0.761185	0.662	0.442	3.18942e-26	CD4+ Th_c	Th1	Icos
1.49884e-27	0.752362	0.443	0.229	2.02313e-23	CD4+ Th_c	Th1	Egr1
2.43411e-38	0.752243	0.397	0.164	3.28556e-34	CD4+ Th_c	Th1	Nfkbiz
5.31886e-45	0.741277	0.791	0.533	7.17939e-41	CD4+ Th_c	Th1	Stk17b
6.57444e-25	0.737881	0.49	0.285	8.87418e-21	CD4+ Th_c	Th1	Odc1
1.43348e-48	0.737788	0.852	0.563	1.93492e-44	CD4+ Th_c	Th1	Fus
2.72137e-36	0.730294	0.417	0.188	3.6733e-32	CD4+ Th_c	Th1	Csrnp1
7.0532e-39	0.729001	0.572	0.301	9.52041e-35	CD4+ Th_c	Th1	Ddx3x
2.82838e-30	0.724796	0.348	0.153	3.81775e-26	CD4+ Th_c	Th1	Tob1
5.32957e-37	0.720182	0.599	0.334	7.19385e-33	CD4+ Th_c	Th1	Sfpq
5.80216e-40	0.719828	0.611	0.321	7.83176e-36	CD4+ Th_c	Th1	Nfkbid
1.07927e-39	0.718707	0.893	0.714	1.45679e-35	CD4+ Th_c	Th1	Lmna
1.53232e-37	0.718517	0.82	0.567	2.06833e-33	CD4+ Th_c	Th1	Zfp36l1
4.88404e-24	0.71662	0.279	0.122	6.59247e-20	CD4+ Th_c	Th1	Cxcr4
4.73106e-31	0.714945	0.584	0.342	6.38599e-27	CD4+ Th_c	Th1	Pim1
8.66236e-29	0.71409	0.358	0.164	1.16925e-24	CD4+ Th_c	Th1	Skil
1.33964e-33	0.695447	0.478	0.238	1.80824e-29	CD4+ Th_c	Th1	Il2rb
7.58039e-14	0.694879	0.446	0.304	1.0232e-09	CD4+ Th_c	Th1	Rgs1
3.18371e-32	0.691817	0.305	0.118	4.29738e-28	CD4+ Th_c	Th1	Wsb1
4.25948e-27	0.689904	0.34	0.155	5.74945e-23	CD4+ Th_c	Th1	Ifrd1
7.16052e-32	0.689902	0.558	0.313	9.66526e-28	CD4+ Th_c	Th1	Tob2
3.01844e-39	0.686149	0.831	0.605	4.07429e-35	CD4+ Th_c	Th1	Rgcc
5.66387e-09	0.683602	0.275	0.18	7.6451e-05	CD4+ Th_c	Th1	Gm26802
2.38078e-64	0.682242	0.984	0.856	3.21358e-60	CD4+ Th_c	Th1	H3f3b
1.71149e-29	0.68212	0.434	0.212	2.31017e-25	CD4+ Th_c	Th1	Vgll4
1.03821e-31	0.673323	0.385	0.172	1.40138e-27	CD4+ Th_c	Th1	Coq10b
2.10794e-63	0.666443	0.957	0.82	2.84529e-59	CD4+ Th_c	Th1	Ddx5
6.78512e-27	0.65623	0.259	0.102	9.15855e-23	CD4+ Th_c	Th1	Gch1
6.22104e-39	0.656107	0.315	0.102	8.39716e-35	CD4+ Th_c	Th1	Cxcr3
5.58357e-41	0.653762	0.821	0.548	7.53671e-37	CD4+ Th_c	Th1	Hspa5
9.71112e-13	0.635583	0.438	0.303	1.31081e-08	CD4+ Th_c	Th1	Klrk1
2.39147e-22	0.629002	0.498	0.299	3.228e-18	CD4+ Th_c	Th1	Arl4c
1.45745e-14	0.624418	0.252	0.131	1.96727e-10	CD4+ Th_c	Th1	Il2
6.70202e-23	0.619496	0.301	0.14	9.04639e-19	CD4+ Th_c	Th1	Itgb1
1.30657e-26	0.617175	0.301	0.128	1.76361e-22	CD4+ Th_c	Th1	Cbx4
3.08935e-27	0.612466	0.711	0.488	4.17001e-23	CD4+ Th_c	Th1	Slc38a2
8.18115e-26	0.609895	0.721	0.514	1.10429e-21	CD4+ Th_c	Th1	Rora
1.34442e-29	0.606104	0.565	0.32	1.81469e-25	CD4+ Th_c	Th1	Ppp1r15a
1.95731e-28	0.591213	0.466	0.238	2.64197e-24	CD4+ Th_c	Th1	Mcl1
4.64934e-17	0.590962	0.306	0.162	6.27567e-13	CD4+ Th_c	Th1	Cdkn1a
7.00746e-20	0.590835	0.377	0.207	9.45867e-16	CD4+ Th_c	Th1	Hexim1
1.43497e-23	0.588446	0.317	0.147	1.93693e-19	CD4+ Th_c	Th1	Mknk2
1.03879e-27	0.587349	0.662	0.418	1.40216e-23	CD4+ Th_c	Th1	Clk1
5.96081e-37	0.585356	0.855	0.631	8.0459e-33	CD4+ Th_c	Th1	Ubc
3.03511e-21	0.584325	0.267	0.118	4.0968e-17	CD4+ Th_c	Th1	Rel
8.56277e-28	0.583279	0.576	0.335	1.1558e-23	CD4+ Th_c	Th1	Eif4a2
2.05033e-19	0.581981	0.491	0.311	2.76754e-15	CD4+ Th_c	Th1	Cd40lg
2.65318e-19	0.580844	0.267	0.126	3.58126e-15	CD4+ Th_c	Th1	P2ry10
3.96378e-26	0.578793	0.362	0.168	5.35031e-22	CD4+ Th_c	Th1	Dnajb1
7.11676e-25	0.57825	0.479	0.266	9.60621e-21	CD4+ Th_c	Th1	Eif5
2.1581e-23	0.573004	0.596	0.372	2.913e-19	CD4+ Th_c	Th1	Adgre5
5.12573e-31	0.572233	0.826	0.631	6.91871e-27	CD4+ Th_c	Th1	Ets1
5.86196e-22	0.569656	0.715	0.509	7.91247e-18	CD4+ Th_c	Th1	Wnk1
1.57576e-22	0.564437	0.659	0.447	2.12696e-18	CD4+ Th_c	Th1	Cotl1
2.61625e-31	0.563226	0.94	0.835	3.53141e-27	CD4+ Th_c	Th1	Ahnak
3.225e-21	0.560253	0.553	0.349	4.3531e-17	CD4+ Th_c	Th1	Elf1
3.96952e-20	0.560177	0.572	0.366	5.35806e-16	CD4+ Th_c	Th1	Chd4
6.20721e-36	0.559986	0.848	0.631	8.37849e-32	CD4+ Th_c	Th1	H2-Q7
8.69128e-21	0.557615	0.317	0.156	1.17315e-16	CD4+ Th_c	Th1	Nasp
5.08677e-21	0.55484	0.509	0.307	6.86612e-17	CD4+ Th_c	Th1	Gna13
3.5984e-21	0.553844	0.446	0.253	4.85711e-17	CD4+ Th_c	Th1	Jmjd1c
1.11301e-24	0.552748	0.356	0.169	1.50234e-20	CD4+ Th_c	Th1	Cnot6l
5.05463e-23	0.548604	0.502	0.286	6.82274e-19	CD4+ Th_c	Th1	Hnrnph1
1.29368e-19	0.540104	0.592	0.385	1.74621e-15	CD4+ Th_c	Th1	Ptpn22
5.08212e-23	0.537334	0.419	0.223	6.85984e-19	CD4+ Th_c	Th1	Mat2a
3.50678e-21	0.536279	0.834	0.661	4.73345e-17	CD4+ Th_c	Th1	Cd69
2.0443e-15	0.533352	0.298	0.161	2.75939e-11	CD4+ Th_c	Th1	Icam1
1.56499e-22	0.533182	0.332	0.155	2.11243e-18	CD4+ Th_c	Th1	Pag1
1.57487e-24	0.533104	0.283	0.119	2.12575e-20	CD4+ Th_c	Th1	St6gal1
7.32473e-23	0.531045	0.426	0.23	9.88692e-19	CD4+ Th_c	Th1	Sertad1
5.6298e-26	0.530377	0.691	0.464	7.5991e-22	CD4+ Th_c	Th1	Hsp90aa1
4.41744e-20	0.529647	0.549	0.346	5.96266e-16	CD4+ Th_c	Th1	Ptp4a2
2.42333e-26	0.529216	0.713	0.461	3.27101e-22	CD4+ Th_c	Th1	Srsf2
2.59369e-22	0.527696	0.73	0.5	3.50097e-18	CD4+ Th_c	Th1	Sub1
9.66495e-25	0.524681	0.766	0.545	1.30457e-20	CD4+ Th_c	Th1	Cd44
2.18686e-19	0.519844	0.427	0.243	2.95182e-15	CD4+ Th_c	Th1	Ssh2
3.64648e-23	0.51056	0.251	0.102	4.92202e-19	CD4+ Th_c	Th1	Rnf125
8.06647e-17	0.506988	0.268	0.133	1.08881e-12	CD4+ Th_c	Th1	Tsc22d2
8.84471e-20	0.505127	0.35	0.182	1.19386e-15	CD4+ Th_c	Th1	Plk3
9.67952e-24	0.500355	0.255	0.102	1.30654e-19	CD4+ Th_c	Th1	Elovl5
2.4412e-18	0.499633	0.267	0.125	3.29513e-14	CD4+ Th_c	Th1	Cd7
5.28798e-23	0.499208	0.396	0.201	7.13772e-19	CD4+ Th_c	Th1	Nufip2
7.65172e-25	0.498991	0.679	0.445	1.03283e-20	CD4+ Th_c	Th1	Ier2
5.71484e-24	0.497969	0.82	0.652	7.71389e-20	CD4+ Th_c	Th1	Iqgap1
6.48679e-18	0.496901	0.263	0.125	8.75586e-14	CD4+ Th_c	Th1	Azin1
1.16908e-18	0.492956	0.42	0.242	1.57802e-14	CD4+ Th_c	Th1	Rap1b
8.42709e-19	0.491787	0.685	0.486	1.13749e-14	CD4+ Th_c	Th1	Saraf
9.04136e-21	0.491124	0.536	0.329	1.2204e-16	CD4+ Th_c	Th1	Tnfaip8
4.95748e-16	0.490548	0.528	0.347	6.6916e-12	CD4+ Th_c	Th1	Tgfb1
1.31734e-19	0.488408	0.507	0.304	1.77815e-15	CD4+ Th_c	Th1	Fam107b
1.96823e-16	0.487504	0.438	0.27	2.65672e-12	CD4+ Th_c	Th1	Tuba4a
3.28933e-18	0.487269	0.393	0.224	4.43994e-14	CD4+ Th_c	Th1	Tesc
1.89193e-19	0.485594	0.374	0.202	2.55372e-15	CD4+ Th_c	Th1	Ppp1cc
2.55789e-23	0.48459	0.341	0.16	3.45265e-19	CD4+ Th_c	Th1	Fyn
5.89592e-17	0.480949	0.444	0.271	7.95832e-13	CD4+ Th_c	Th1	Tubb4b
5.15489e-19	0.47969	0.436	0.251	6.95806e-15	CD4+ Th_c	Th1	BC005537
2.98912e-18	0.478203	0.477	0.29	4.03472e-14	CD4+ Th_c	Th1	Ccnl1
2.2163e-21	0.478187	0.358	0.18	2.99156e-17	CD4+ Th_c	Th1	Grb2
3.20772e-21	0.477646	0.886	0.758	4.32978e-17	CD4+ Th_c	Th1	Klf6
5.24387e-16	0.474654	0.286	0.149	7.07818e-12	CD4+ Th_c	Th1	Smarca5
1.77303e-14	0.474146	0.322	0.184	2.39324e-10	CD4+ Th_c	Th1	Peli1
1.81275e-30	0.473657	0.902	0.768	2.44686e-26	CD4+ Th_c	Th1	Ptprc
4.24298e-20	0.473239	0.566	0.353	5.72717e-16	CD4+ Th_c	Th1	Itk
1.20526e-16	0.473089	0.311	0.164	1.62686e-12	CD4+ Th_c	Th1	Irf2bp2
2.78477e-12	0.472945	0.494	0.351	3.75888e-08	CD4+ Th_c	Th1	Klf4
4.33646e-18	0.472724	0.305	0.154	5.85336e-14	CD4+ Th_c	Th1	Polr2a
8.09204e-18	0.471756	0.26	0.123	1.09226e-13	CD4+ Th_c	Th1	Birc2
5.45894e-21	0.471481	0.252	0.107	7.36847e-17	CD4+ Th_c	Th1	Rnf138
3.70551e-22	0.470936	0.761	0.543	5.0017e-18	CD4+ Th_c	Th1	Dnaja1
6.31458e-18	0.467344	0.576	0.379	8.52343e-14	CD4+ Th_c	Th1	Srsf5
2.30095e-15	0.465478	0.282	0.15	3.10582e-11	CD4+ Th_c	Th1	Hnrnpa0
4.0509e-12	0.464042	0.306	0.182	5.4679e-08	CD4+ Th_c	Th1	Wac
6.66931e-18	0.463821	0.37	0.204	9.00224e-14	CD4+ Th_c	Th1	Ppp2ca
3.35284e-14	0.456585	0.526	0.357	4.52566e-10	CD4+ Th_c	Th1	Traf1
7.54614e-18	0.455958	0.47	0.279	1.01858e-13	CD4+ Th_c	Th1	H2-Q6
5.54841e-16	0.454401	0.413	0.244	7.48925e-12	CD4+ Th_c	Th1	Rsrp1
3.60356e-16	0.452326	0.272	0.137	4.86409e-12	CD4+ Th_c	Th1	Gpr132
6.04159e-17	0.451496	0.54	0.347	8.15493e-13	CD4+ Th_c	Th1	Anp32b
1.46596e-14	0.451247	0.446	0.285	1.97875e-10	CD4+ Th_c	Th1	Samsn1
1.75785e-19	0.450811	0.427	0.239	2.37274e-15	CD4+ Th_c	Th1	Zyx
9.09399e-17	0.446824	0.529	0.348	1.22751e-12	CD4+ Th_c	Th1	Ube2s
4.91256e-23	0.439889	0.887	0.757	6.63097e-19	CD4+ Th_c	Th1	Srgn
4.03614e-16	0.438712	0.307	0.163	5.44799e-12	CD4+ Th_c	Th1	Pik3r1
1.81859e-15	0.432844	0.574	0.387	2.45473e-11	CD4+ Th_c	Th1	Ybx1
2.47361e-16	0.432387	0.431	0.255	3.33888e-12	CD4+ Th_c	Th1	4932438A13Rik
2.87535e-14	0.431072	0.568	0.387	3.88114e-10	CD4+ Th_c	Th1	Prdx6
1.32892e-16	0.430596	0.436	0.261	1.79377e-12	CD4+ Th_c	Th1	Arf4
1.45976e-13	0.430328	0.584	0.412	1.97039e-09	CD4+ Th_c	Th1	Hmgb2
1.71388e-14	0.429477	0.291	0.156	2.3134e-10	CD4+ Th_c	Th1	Atxn1
5.53647e-17	0.427842	0.545	0.349	7.47313e-13	CD4+ Th_c	Th1	Cytip
1.43499e-17	0.426905	0.397	0.221	1.93695e-13	CD4+ Th_c	Th1	Hnrnpa1
6.6997e-14	0.426322	0.372	0.222	9.04325e-10	CD4+ Th_c	Th1	Taf1d
2.81915e-14	0.420733	0.318	0.18	3.80529e-10	CD4+ Th_c	Th1	Ago2
8.04703e-14	0.420375	0.259	0.137	1.08619e-09	CD4+ Th_c	Th1	Midn
3.93912e-17	0.419902	0.319	0.166	5.31702e-13	CD4+ Th_c	Th1	Wipf1
2.40839e-16	0.418136	0.369	0.205	3.25085e-12	CD4+ Th_c	Th1	Purb
5.39022e-14	0.416645	0.317	0.179	7.27572e-10	CD4+ Th_c	Th1	Ptk2b
2.13899e-18	0.414227	0.275	0.129	2.88721e-14	CD4+ Th_c	Th1	Atp11b
1.38012e-15	0.413089	0.389	0.225	1.86289e-11	CD4+ Th_c	Th1	H2-Q4
1.51394e-14	0.412871	0.354	0.206	2.04351e-10	CD4+ Th_c	Th1	Sorl1
1.07214e-14	0.412104	0.509	0.332	1.44718e-10	CD4+ Th_c	Th1	Itgae
5.27561e-16	0.412081	0.277	0.14	7.12102e-12	CD4+ Th_c	Th1	Taf10
6.81983e-13	0.411256	0.36	0.215	9.20541e-09	CD4+ Th_c	Th1	Mbp
3.99615e-18	0.410628	0.259	0.121	5.39401e-14	CD4+ Th_c	Th1	Per1
1.25164e-13	0.406159	0.647	0.467	1.68947e-09	CD4+ Th_c	Th1	Ankrd11
1.04979e-12	0.405902	0.372	0.226	1.41701e-08	CD4+ Th_c	Th1	Esyt2
3.36873e-14	0.404197	0.416	0.253	4.54711e-10	CD4+ Th_c	Th1	St8sia4
1.57546e-13	0.400264	0.325	0.186	2.12656e-09	CD4+ Th_c	Th1	Ndfip1
5.42427e-18	0.398107	0.707	0.49	7.32168e-14	CD4+ Th_c	Th1	Gnas
3.09662e-13	0.398045	0.264	0.143	4.17982e-09	CD4+ Th_c	Th1	Spty2d1
1.93589e-14	0.396627	0.306	0.169	2.61307e-10	CD4+ Th_c	Th1	Ski
1.24456e-14	0.395205	0.604	0.409	1.6799e-10	CD4+ Th_c	Th1	Serinc3
4.64818e-15	0.392883	0.454	0.277	6.27412e-11	CD4+ Th_c	Th1	Ctsw
1.10637e-14	0.392434	0.401	0.242	1.49338e-10	CD4+ Th_c	Th1	Tmed2
8.86344e-14	0.391164	0.366	0.216	1.19639e-09	CD4+ Th_c	Th1	Arid1a
3.80352e-15	0.384337	0.467	0.291	5.134e-11	CD4+ Th_c	Th1	Nsd3
9.76845e-12	0.381923	0.405	0.263	1.31855e-07	CD4+ Th_c	Th1	Hipk1
3.73974e-12	0.377927	0.326	0.196	5.0479e-08	CD4+ Th_c	Th1	Stat3
1.8992e-12	0.375911	0.277	0.155	2.56354e-08	CD4+ Th_c	Th1	Atxn2l
4.3271e-12	0.375742	0.514	0.346	5.84073e-08	CD4+ Th_c	Th1	Nr3c1
1.4188e-15	0.375064	0.426	0.251	1.9151e-11	CD4+ Th_c	Th1	Ddx6
1.28391e-14	0.374691	0.426	0.259	1.73302e-10	CD4+ Th_c	Th1	Klf13
2.27473e-16	0.373295	0.617	0.414	3.07043e-12	CD4+ Th_c	Th1	Bcl11b
4.964e-07	0.373201	0.541	0.422	0.00670041	CD4+ Th_c	Th1	Uhrf2
1.04242e-13	0.371764	0.311	0.177	1.40705e-09	CD4+ Th_c	Th1	Phf3
4.86202e-12	0.368179	0.352	0.213	6.56276e-08	CD4+ Th_c	Th1	G3bp2
1.29613e-11	0.366607	0.345	0.211	1.74952e-07	CD4+ Th_c	Th1	Ptbp1
1.17803e-18	0.366269	0.839	0.682	1.59011e-14	CD4+ Th_c	Th1	Mbnl1
3.21121e-12	0.364862	0.333	0.201	4.33449e-08	CD4+ Th_c	Th1	Gsk3b
1.98994e-11	0.364331	0.349	0.214	2.68603e-07	CD4+ Th_c	Th1	Zfp292
1.08662e-12	0.364044	0.546	0.376	1.46672e-08	CD4+ Th_c	Th1	Jak1
1.2352e-13	0.361376	0.607	0.415	1.66727e-09	CD4+ Th_c	Th1	Eif4g2
3.12243e-14	0.361281	0.678	0.494	4.21465e-10	CD4+ Th_c	Th1	Ccdc88c
3.52944e-11	0.360883	0.532	0.373	4.76404e-07	CD4+ Th_c	Th1	Dock10
1.0847e-09	0.360148	0.333	0.212	1.46413e-05	CD4+ Th_c	Th1	Chd2
5.08221e-12	0.359668	0.263	0.148	6.85997e-08	CD4+ Th_c	Th1	Wdr26
8.53662e-11	0.359487	0.286	0.17	1.15227e-06	CD4+ Th_c	Th1	Nfatc2
6.75341e-12	0.358302	0.407	0.258	9.11575e-08	CD4+ Th_c	Th1	Pde7a
2.47929e-14	0.357873	0.277	0.144	3.34655e-10	CD4+ Th_c	Th1	Ythdc1
5.82983e-13	0.357301	0.361	0.214	7.8691e-09	CD4+ Th_c	Th1	Map4k4
2.06216e-11	0.356822	0.293	0.173	2.7835e-07	CD4+ Th_c	Th1	Ppp2r5a
2.60423e-10	0.35483	0.299	0.183	3.51519e-06	CD4+ Th_c	Th1	Arid5a
1.83245e-12	0.353396	0.295	0.166	2.47344e-08	CD4+ Th_c	Th1	Prrc2b
1.39356e-12	0.353242	0.709	0.538	1.88103e-08	CD4+ Th_c	Th1	Ncl
3.09353e-10	0.348573	0.285	0.171	4.17565e-06	CD4+ Th_c	Th1	Aak1
2.80721e-09	0.348381	0.438	0.304	3.78918e-05	CD4+ Th_c	Th1	Slc38a1
7.34781e-13	0.347814	0.277	0.152	9.91807e-09	CD4+ Th_c	Th1	Themis
6.36723e-09	0.34628	0.432	0.302	8.59449e-05	CD4+ Th_c	Th1	Grap2
3.30087e-13	0.345543	0.57	0.393	4.45551e-09	CD4+ Th_c	Th1	Calr
1.02194e-09	0.344869	0.397	0.269	1.37941e-05	CD4+ Th_c	Th1	Rock1
5.3256e-11	0.344534	0.634	0.469	7.1885e-07	CD4+ Th_c	Th1	Srsf3
1.88484e-10	0.344172	0.334	0.21	2.54416e-06	CD4+ Th_c	Th1	Lbh
4.79019e-08	0.340322	0.272	0.177	0.00064658	CD4+ Th_c	Th1	Sh2d2a
1.07428e-11	0.335174	0.443	0.284	1.45006e-07	CD4+ Th_c	Th1	Lcp2
1.22361e-11	0.335084	0.47	0.306	1.65163e-07	CD4+ Th_c	Th1	Ezr
3.89072e-16	0.330636	0.96	0.904	5.2517e-12	CD4+ Th_c	Th1	Hspa8
2.08383e-11	0.329353	0.674	0.504	2.81276e-07	CD4+ Th_c	Th1	Ms4a4b
1.41787e-10	0.326419	0.89	0.771	1.91385e-06	CD4+ Th_c	Th1	Fos
3.37311e-10	0.325967	0.251	0.145	4.55303e-06	CD4+ Th_c	Th1	Ube2h
1.77566e-10	0.32544	0.266	0.156	2.39679e-06	CD4+ Th_c	Th1	Nop56
5.54386e-08	0.322756	0.287	0.186	0.000748311	CD4+ Th_c	Th1	Snhg12
1.83327e-13	0.322382	0.779	0.622	2.47455e-09	CD4+ Th_c	Th1	Pabpc1
5.2548e-10	0.322291	0.621	0.461	7.09294e-06	CD4+ Th_c	Th1	Clta
7.09941e-10	0.322173	0.322	0.201	9.58278e-06	CD4+ Th_c	Th1	Hnrnpc
1.43439e-11	0.320782	0.251	0.137	1.93615e-07	CD4+ Th_c	Th1	Rnf149
5.02688e-08	0.319442	0.266	0.168	0.000678528	CD4+ Th_c	Th1	Gm14718
1.45993e-09	0.317581	0.321	0.204	1.97061e-05	CD4+ Th_c	Th1	Ppp3ca
1.27976e-10	0.317478	0.274	0.159	1.72742e-06	CD4+ Th_c	Th1	Tm9sf3
1.59805e-09	0.316336	0.293	0.18	2.15705e-05	CD4+ Th_c	Th1	Srsf7
1.5243e-11	0.315758	0.564	0.395	2.05751e-07	CD4+ Th_c	Th1	H2-T23
6.63735e-10	0.314905	0.558	0.399	8.95909e-06	CD4+ Th_c	Th1	Ywhaq
4.16048e-11	0.314904	0.542	0.37	5.61581e-07	CD4+ Th_c	Th1	Ubl3
6.03747e-11	0.313112	0.258	0.145	8.14937e-07	CD4+ Th_c	Th1	Tcf12
1.94791e-09	0.312373	0.301	0.189	2.62929e-05	CD4+ Th_c	Th1	Brd4
1.25648e-10	0.308596	0.616	0.452	1.69599e-06	CD4+ Th_c	Th1	Ctsd
2.91008e-10	0.308346	0.574	0.423	3.92802e-06	CD4+ Th_c	Th1	Eif3f
1.63875e-10	0.308035	0.434	0.288	2.21199e-06	CD4+ Th_c	Th1	Aebp2
7.4997e-11	0.307337	0.38	0.24	1.01231e-06	CD4+ Th_c	Th1	Dnajb6
6.76582e-12	0.304882	0.372	0.22	9.1325e-08	CD4+ Th_c	Th1	Cd4
8.14146e-11	0.304834	0.26	0.148	1.09893e-06	CD4+ Th_c	Th1	Zfp91
1.1363e-09	0.302642	0.321	0.203	1.53378e-05	CD4+ Th_c	Th1	Rps27rt
9.02937e-08	0.301658	0.314	0.21	0.00121878	CD4+ Th_c	Th1	Ikzf3
1.65589e-10	0.301616	0.589	0.423	2.23512e-06	CD4+ Th_c	Th1	Sf3b1
8.33181e-10	0.300916	0.443	0.302	1.12463e-05	CD4+ Th_c	Th1	Top1
1.39385e-10	0.299778	0.311	0.186	1.88142e-06	CD4+ Th_c	Th1	D16Ertd472e
1.3956e-09	0.29963	0.358	0.229	1.88377e-05	CD4+ Th_c	Th1	Inpp4b
6.21796e-09	0.298959	0.341	0.225	8.393e-05	CD4+ Th_c	Th1	Dek
6.4158e-11	0.298227	0.254	0.142	8.66005e-07	CD4+ Th_c	Th1	Pfkp
6.44438e-10	0.298105	0.272	0.162	8.69862e-06	CD4+ Th_c	Th1	Iqgap2
1.02614e-10	0.29802	0.259	0.147	1.38509e-06	CD4+ Th_c	Th1	Arf6
5.1303e-09	0.297243	0.362	0.236	6.92488e-05	CD4+ Th_c	Th1	Itgb2
2.74353e-11	0.296181	0.427	0.271	3.70322e-07	CD4+ Th_c	Th1	Tomm20
2.87887e-10	0.296176	0.499	0.343	3.8859e-06	CD4+ Th_c	Th1	Bclaf1
2.98349e-09	0.295925	0.423	0.284	4.02712e-05	CD4+ Th_c	Th1	Csnk1a1
3.99081e-11	0.294918	0.47	0.303	5.3868e-07	CD4+ Th_c	Th1	Rsrc2
1.24265e-09	0.294264	0.384	0.252	1.67733e-05	CD4+ Th_c	Th1	Prex1
9.47978e-15	0.29244	0.881	0.747	1.27958e-10	CD4+ Th_c	Th1	H3f3a
6.20186e-09	0.292282	0.315	0.201	8.37128e-05	CD4+ Th_c	Th1	Pbrm1
5.13582e-09	0.292223	0.379	0.251	6.93233e-05	CD4+ Th_c	Th1	Mapre1
1.64679e-09	0.292024	0.742	0.594	2.22283e-05	CD4+ Th_c	Th1	Ube2d3
3.1586e-09	0.290689	0.404	0.272	4.26348e-05	CD4+ Th_c	Th1	Hnrnpu
6.97583e-10	0.290198	0.439	0.294	9.41598e-06	CD4+ Th_c	Th1	Tuba1a
1.44358e-09	0.28895	0.297	0.183	1.94855e-05	CD4+ Th_c	Th1	Sdcbp
2.68328e-06	0.288568	0.302	0.212	0.0362189	CD4+ Th_c	Th1	Runx3
4.27277e-11	0.286911	0.458	0.299	5.76738e-07	CD4+ Th_c	Th1	Csde1
2.47747e-09	0.284542	0.259	0.154	3.34409e-05	CD4+ Th_c	Th1	Ranbp2
3.17869e-10	0.28356	0.403	0.259	4.2906e-06	CD4+ Th_c	Th1	Cap1
4.71681e-24	0.283158	0.995	0.981	6.36675e-20	CD4+ Th_c	Th1	H2-K1
4.50421e-09	0.28231	0.411	0.278	6.07978e-05	CD4+ Th_c	Th1	Raly
0.00011672	0.280674	0.529	0.427	1	CD4+ Th_c	Th1	Neat1
1.97754e-09	0.27787	0.364	0.236	2.66928e-05	CD4+ Th_c	Th1	Rassf5
7.72814e-09	0.277456	0.264	0.162	0.000104314	CD4+ Th_c	Th1	Cltc
2.37844e-07	0.274712	0.311	0.207	0.00321041	CD4+ Th_c	Th1	Fli1
5.50138e-09	0.274347	0.36	0.232	7.42577e-05	CD4+ Th_c	Th1	Rbms1
7.4358e-08	0.273486	0.393	0.277	0.00100368	CD4+ Th_c	Th1	Ablim1
1.8816e-08	0.273304	0.364	0.242	0.000253978	CD4+ Th_c	Th1	Glud1
2.04396e-08	0.273242	0.309	0.199	0.000275893	CD4+ Th_c	Th1	Zcchc11
8.1163e-08	0.273052	0.377	0.256	0.00109554	CD4+ Th_c	Th1	Tra2a
1.87677e-08	0.27185	0.295	0.187	0.000253326	CD4+ Th_c	Th1	Chd3
9.73914e-08	0.271754	0.27	0.171	0.00131459	CD4+ Th_c	Th1	Sbno1
4.33267e-07	0.271671	0.591	0.445	0.00584824	CD4+ Th_c	Th1	Prrc2c
2.33572e-07	0.271645	0.435	0.309	0.00315276	CD4+ Th_c	Th1	Ppp1r16b
2.49535e-08	0.27039	0.552	0.402	0.000336822	CD4+ Th_c	Th1	Ywhaz
7.70166e-10	0.270188	0.756	0.588	1.03957e-05	CD4+ Th_c	Th1	Lcp1
1.81127e-09	0.267879	0.51	0.357	2.44486e-05	CD4+ Th_c	Th1	Kmt2e
5.45134e-10	0.266404	0.259	0.149	7.35822e-06	CD4+ Th_c	Th1	Hif1a
4.17906e-08	0.265973	0.271	0.173	0.000564089	CD4+ Th_c	Th1	Gramd1a
3.33896e-08	0.265175	0.258	0.159	0.000450693	CD4+ Th_c	Th1	March7
3.55138e-08	0.263014	0.401	0.273	0.000479365	CD4+ Th_c	Th1	Bzw1
5.31951e-08	0.262699	0.536	0.386	0.000718028	CD4+ Th_c	Th1	Cd53
9.54306e-09	0.25903	0.537	0.384	0.000128812	CD4+ Th_c	Th1	Aes
4.27206e-06	0.256472	0.26	0.174	0.0576643	CD4+ Th_c	Th1	Eprs
9.06408e-09	0.255687	0.783	0.634	0.000122347	CD4+ Th_c	Th1	Akap13
2.66374e-07	0.251911	0.42	0.299	0.00359551	CD4+ Th_c	Th1	Ptbp3
2.81574e-07	0.25169	0.293	0.194	0.00380068	CD4+ Th_c	Th1	Fam49b
2.81043e-07	0.250575	0.275	0.179	0.00379352	CD4+ Th_c	Th1	Sla

## Sheet: Adult+aged_gdT subclusters
p_val	avg_log2FC	pct.1	pct.2	p_val_adj	cluster	cell subtype	gene
9.94694e-33	0.979241	0.539	0.336	1.34264e-28	gdT_a	not determined	Txnip
5.0772e-26	0.310531	0.998	0.999	6.8532e-22	gdT_a	not determined	mt-Co1
1.82335e-23	0.358219	0.978	0.986	2.46115e-19	gdT_a	not determined	mt-Cytb
1.08615e-21	0.382221	0.966	0.946	1.46609e-17	gdT_a	not determined	mt-Nd4
8.18527e-20	0.285228	0.999	1	1.10485e-15	gdT_a	not determined	mt-Co3
6.58404e-17	0.690635	0.534	0.423	8.88713e-13	gdT_a	not determined	Rinl
8.74685e-14	0.442551	0.781	0.753	1.18065e-09	gdT_a	not determined	Thy1
2.70801e-13	0.716462	0.257	0.14	3.65527e-09	gdT_a	not determined	Pnisr
2.36442e-10	0.254352	0.946	0.954	3.19149e-06	gdT_a	not determined	mt-Nd1
5.52564e-10	0.348163	0.774	0.749	7.45851e-06	gdT_a	not determined	Ucp2
2.97135e-09	0.629779	0.409	0.337	4.01073e-05	gdT_a	not determined	Arhgap45
2.30261e-08	0.657364	0.322	0.247	0.000310806	gdT_a	not determined	Clec2d
1.58371e-07	0.377257	0.62	0.59	0.00213769	gdT_a	not determined	Maf
1.39132e-06	0.366531	0.627	0.609	0.01878	gdT_a	not determined	Srrm2
1.62542e-06	0.301885	0.671	0.673	0.0219399	gdT_a	not determined	Ppp1ca
1.94141e-06	0.507907	0.37	0.318	0.0262051	gdT_a	not determined	Arhgap30
2.23069e-06	0.439895	0.484	0.443	0.0301099	gdT_a	not determined	Il18r1
1.18403e-05	0.250322	0.709	0.734	0.159821	gdT_a	not determined	Rac2
1.8459e-05	0.268989	0.703	0.71	0.24916	gdT_a	not determined	Ptprc
2.42824e-05	0.298313	0.471	0.418	0.327764	gdT_a	not determined	Tsc22d3
2.67974e-05	0.470567	0.31	0.26	0.361711	gdT_a	not determined	Grap
7.29889e-05	0.423507	0.275	0.215	0.985204	gdT_a	not determined	AI467606
0.000258083	0.422889	0.362	0.327	1	gdT_a	not determined	Tbc1d10c
0.00026795	0.43689	0.375	0.347	1	gdT_a	not determined	Arhgef1
0.000422888	0.444587	0.286	0.246	1	gdT_a	not determined	Cd84
0.000464646	0.420958	0.253	0.206	1	gdT_a	not determined	Tpi1
0.000576957	0.492	0.38	0.36	1	gdT_a	not determined	AC149090.1
0.00373811	0.313783	0.374	0.355	1	gdT_a	not determined	Tsc22d4
0.00378299	0.420441	0.308	0.292	1	gdT_a	not determined	Rcsd1
0.00431027	0.407058	0.276	0.247	1	gdT_a	not determined	Crlf3
0.00645856	0.358696	0.264	0.235	1	gdT_a	not determined	Ogt
0.0109631	0.301224	0.395	0.376	1	gdT_a	not determined	Rpl36al
0.0130012	0.346791	0.397	0.362	1	gdT_a	not determined	5830411N06Rik
0.0132708	0.352412	0.261	0.24	1	gdT_a	not determined	Lamtor4
0.015173	0.291387	0.521	0.533	1	gdT_a	not determined	Hcst
0.0192744	0.335462	0.321	0.303	1	gdT_a	not determined	Ifi203
0.0260005	0.289505	0.279	0.256	1	gdT_a	not determined	Plin3
0.0294765	0.29639	0.324	0.318	1	gdT_a	not determined	Ech1
0.0341834	0.333299	0.368	0.368	1	gdT_a	not determined	Rasgrp1
0.0377532	0.367044	0.308	0.307	1	gdT_a	not determined	Limd2
0.0437335	0.250038	0.559	0.629	1	gdT_a	not determined	Ndufa13
0.044763	0.250222	0.461	0.493	1	gdT_a	not determined	Anxa6
0.0459497	0.364944	0.287	0.281	1	gdT_a	not determined	Prpf4b
0.0492312	0.263992	0.26	0.243	1	gdT_a	not determined	Cdkn1b
0.0509038	0.317137	0.283	0.274	1	gdT_a	not determined	Chmp2a
0.05654	0.313543	0.328	0.334	1	gdT_a	not determined	Psmb5
0.0633312	0.300173	0.331	0.328	1	gdT_a	not determined	Tmem234
0.102272	0.289014	0.412	0.436	1	gdT_a	not determined	Atrx
0.125091	0.295591	0.349	0.372	1	gdT_a	not determined	Timm13
0.128045	0.275097	0.273	0.27	1	gdT_a	not determined	Syne2
0.141482	0.259506	0.338	0.35	1	gdT_a	not determined	Arpc4
0.169009	0.28976	0.299	0.305	1	gdT_a	not determined	Acin1
0.189851	0.276641	0.262	0.268	1	gdT_a	not determined	Trmt112
0.190682	0.305675	0.37	0.394	1	gdT_a	not determined	Aprt
0.199197	0.258545	0.43	0.457	1	gdT_a	not determined	mt-Nd3
0.211823	0.269875	0.265	0.268	1	gdT_a	not determined	Tapbp
0.242039	0.278804	0.294	0.309	1	gdT_a	not determined	Prdx2
0.356577	0.25579	0.252	0.259	1	gdT_a	not determined	Mxd4
0.402873	0.261833	0.334	0.368	1	gdT_a	not determined	Macf1
6.10782e-207	2.71003	0.91	0.291	8.24433e-203	gdT_b	gd17	Nfkbia
1.1183e-62	2.68805	0.369	0.065	1.50948e-58	gdT_b	gd17	Il17a
2.87177e-101	2.19785	0.524	0.092	3.87632e-97	gdT_b	gd17	Vps37b
7.46586e-86	2.03473	0.398	0.036	1.00774e-81	gdT_b	gd17	Atf3
2.10644e-138	1.97833	0.835	0.315	2.84327e-134	gdT_b	gd17	Gadd45b
7.45111e-113	1.94045	0.713	0.232	1.00575e-108	gdT_b	gd17	Tnfaip3
1.11209e-93	1.92092	0.464	0.061	1.5011e-89	gdT_b	gd17	Cdkn1a
1.67339e-182	1.7933	0.993	0.713	2.25875e-178	gdT_b	gd17	Junb
2.82045e-98	1.71121	0.69	0.233	3.80705e-94	gdT_b	gd17	Pim1
2.04412e-68	1.56833	0.454	0.104	2.75915e-64	gdT_b	gd17	Fosl2
3.44223e-84	1.56697	0.603	0.173	4.64632e-80	gdT_b	gd17	Nr4a1
3.11838e-120	1.56221	0.931	0.565	4.20919e-116	gdT_b	gd17	Fosb
9.85765e-63	1.49742	0.371	0.062	1.33059e-58	gdT_b	gd17	Nr4a3
8.41355e-82	1.45961	0.618	0.196	1.13566e-77	gdT_b	gd17	Kdm6b
2.86074e-109	1.45899	0.857	0.396	3.86143e-105	gdT_b	gd17	Dusp1
1.78204e-51	1.42322	0.522	0.21	2.40539e-47	gdT_b	gd17	Odc1
1.20975e-69	1.38639	0.418	0.075	1.63292e-65	gdT_b	gd17	Csrnp1
9.30355e-51	1.33345	0.53	0.214	1.25579e-46	gdT_b	gd17	Klf4
3.97821e-42	1.32719	0.277	0.053	5.36979e-38	gdT_b	gd17	Cwc25
1.14951e-68	1.31103	0.809	0.486	1.55161e-64	gdT_b	gd17	Rgcc
7.93472e-42	1.30079	0.736	0.488	1.07103e-37	gdT_b	gd17	Jund
4.47046e-64	1.28998	0.568	0.2	6.03423e-60	gdT_b	gd17	Samsn1
9.38819e-55	1.28913	0.491	0.159	1.26722e-50	gdT_b	gd17	Rgs2
5.5164e-81	1.27012	0.834	0.463	7.44604e-77	gdT_b	gd17	Btg2
1.67836e-74	1.26912	0.645	0.226	2.26545e-70	gdT_b	gd17	Nfkbid
4.91179e-58	1.24066	0.571	0.22	6.62994e-54	gdT_b	gd17	Dennd4a
2.32444e-58	1.22036	0.394	0.082	3.13753e-54	gdT_b	gd17	Dusp5
7.53472e-45	1.2135	0.471	0.176	1.01704e-40	gdT_b	gd17	Bcl2a1b
1.64447e-76	1.1755	0.847	0.479	2.2197e-72	gdT_b	gd17	Zfp36
1.30354e-44	1.12842	0.351	0.086	1.75952e-40	gdT_b	gd17	Slc7a6os
1.82017e-38	1.11634	0.458	0.193	2.45687e-34	gdT_b	gd17	Pnrc1
1.64402e-56	1.11549	0.444	0.112	2.2191e-52	gdT_b	gd17	Sertad1
1.41406e-71	1.08043	0.912	0.688	1.9087e-67	gdT_b	gd17	Emb
6.15514e-40	1.07413	0.303	0.07	8.30821e-36	gdT_b	gd17	Ifrd1
1.30339e-21	1.07351	0.343	0.156	1.75932e-17	gdT_b	gd17	AC160336.1
3.29682e-40	1.07119	0.26	0.045	4.45005e-36	gdT_b	gd17	Crem
6.01953e-42	1.06312	0.601	0.289	8.12517e-38	gdT_b	gd17	Jun
7.51686e-57	1.0584	0.764	0.385	1.01463e-52	gdT_b	gd17	Ier2
6.00478e-38	1.0516	0.411	0.147	8.10526e-34	gdT_b	gd17	Icam1
2.80941e-48	1.03878	0.521	0.192	3.79214e-44	gdT_b	gd17	Gm26532
7.99762e-34	1.03593	0.493	0.227	1.07952e-29	gdT_b	gd17	Traf1
5.28677e-23	1.02699	0.323	0.134	7.13608e-19	gdT_b	gd17	Eprs
8.58276e-32	1.02246	0.347	0.122	1.1585e-27	gdT_b	gd17	Icos
2.41695e-46	1.01656	0.718	0.411	3.2624e-42	gdT_b	gd17	Rora
9.63655e-66	1.01464	0.887	0.616	1.30074e-61	gdT_b	gd17	Lmna
8.57451e-74	0.999416	0.886	0.574	1.15739e-69	gdT_b	gd17	Ubc
1.40348e-38	0.992431	0.521	0.235	1.89441e-34	gdT_b	gd17	Tob2
9.6168e-50	0.988839	0.814	0.531	1.29808e-45	gdT_b	gd17	Btg1
1.71046e-91	0.984801	0.958	0.75	2.30878e-87	gdT_b	gd17	H3f3b
2.47056e-41	0.978693	0.599	0.291	3.33476e-37	gdT_b	gd17	Furin
1.05696e-42	0.970624	0.399	0.117	1.42669e-38	gdT_b	gd17	Coq10b
1.45038e-59	0.969925	0.836	0.501	1.95772e-55	gdT_b	gd17	Hspa5
1.47085e-33	0.964749	0.329	0.104	1.98535e-29	gdT_b	gd17	Nfkbiz
3.71337e-31	0.950007	0.308	0.095	5.01231e-27	gdT_b	gd17	Hk2
1.61792e-34	0.939377	0.343	0.108	2.18386e-30	gdT_b	gd17	D16Ertd472e
3.63838e-24	0.935342	0.3	0.113	4.91109e-20	gdT_b	gd17	Egr1
2.34264e-38	0.914935	0.579	0.271	3.1621e-34	gdT_b	gd17	Tnf
3.06993e-47	0.91217	0.529	0.192	4.14379e-43	gdT_b	gd17	Ppp1r15a
8.02166e-37	0.904916	0.346	0.101	1.08276e-32	gdT_b	gd17	Sik1
4.32428e-29	0.893553	0.259	0.071	5.83692e-25	gdT_b	gd17	Irs2
2.69727e-40	0.890835	0.513	0.208	3.64078e-36	gdT_b	gd17	Zc3hav1
9.13842e-18	0.879649	0.269	0.115	1.2335e-13	gdT_b	gd17	Klf2
[truncated: 128 more rows]
