# Supplementary material for: Targeting lymphoid-derived IL-17 signaling to delay skin aging
Source: Nat Aging. 2023 Jun 8;3(6):688–704. doi: 10.1038/s43587-023-00431-z (PMC10275755; doi:10.1038/s43587-023-00431-z)
Supplement: Supplementary file 3 — DEG analysis of clusters obtained from scRNA-seq comparing expression values for aged and adult skin. [file 43587_2023_431_MOESM3_ESM.xlsx]

## Sheet: aged_vs_adult_lymphoid_CD8+T
p_val	avg_log2FC	pct.1	pct.2	p_val_adj_BH	Gene
1.8424e-06	1.56294	0.215	0.056	6.20099e-05	Ifitm2
2.3084e-06	1.24246	0.415	0.222	6.97254e-05	Ly6a
2.12534e-05	1.14343	0.165	0.04	0.000258109	Ier3
0.0480666	0.928155	0.255	0.192	0.0645638	Cd74
6.41873e-13	0.849344	0.925	0.889	3.78063e-10	Itm2b
7.65486e-06	0.83018	0.37	0.182	0.00014117	Bcl2
0.000158107	0.812092	0.455	0.323	0.00107659	Cst7
1.08571e-05	0.80147	0.375	0.197	0.000185129	Uba52
3.58522e-07	0.793595	0.94	0.96	1.91972e-05	Cd3g
7.14075e-06	0.76268	0.135	0.015	0.000137877	Gstm5
6.2092e-07	0.762353	0.695	0.551	2.6123e-05	Reep5
0.000853859	0.742592	0.215	0.096	0.00359231	Jun
0.0467402	0.726004	0.1	0.051	0.0631421	Il13
8.12307e-05	0.708948	0.76	0.697	0.000688081	Cd3e
0.0252872	0.705704	0.305	0.242	0.0378024	Bst2
0.00850359	0.703679	0.235	0.146	0.0164627	Prf1
5.88868e-07	0.70158	0.835	0.793	2.56921e-05	Emp3
0.0963745	0.644406	0.125	0.081	0.118754	H2-Eb1
0.00738519	0.630221	0.47	0.702	0.0149996	Ccl5
0.00700283	0.622339	0.44	0.374	0.014498	Park7
0.00210013	0.612802	0.46	0.374	0.00637618	Ssr4
0.000445926	0.598617	0.515	0.414	0.00224487	Selenof
0.060016	0.593581	0.195	0.141	0.0787292	Fkbp2
0.0184074	0.582755	0.26	0.187	0.0287245	Selenos
0.0725384	0.567479	0.32	0.283	0.0922789	Pkp3
0.00198396	0.563765	0.545	0.475	0.00618069	Prdx1
0.000793818	0.559518	0.17	0.066	0.00343793	Gstp1
0.00934443	0.557691	0.355	0.273	0.0174102	Nop10
0.0217707	0.555673	0.33	0.263	0.0331874	Ranbp1
0.0658872	0.554471	0.15	0.096	0.0852914	Isg15
3.55362e-10	0.552852	0.99	0.99	7.33125e-08	Rpl21
0.0246472	0.55171	0.2	0.126	0.0369865	Tcrg-C2
1.74387e-07	0.54445	0.95	0.96	1.29625e-05	Nkg7
0.0111392	0.542543	0.27	0.182	0.0197918	Sptssa
0.0483129	0.542275	0.325	0.273	0.064747	Snrpg
0.0912114	0.538455	0.2	0.146	0.113102	Cdk6
0.0175411	0.534375	0.11	0.045	0.0279236	Fcer1g
0.0460986	0.533195	0.15	0.091	0.0623469	Spr
0.00730104	0.511977	0.525	0.47	0.0149316	Atp6v0e
0.0506387	0.508186	0.26	0.202	0.0673278	Cenpx
0.0210149	0.506928	0.24	0.162	0.0322338	Lsm5
0.000145816	0.497354	0.745	0.667	0.00102857	Psmb8
0.0321803	0.486645	0.13	0.071	0.0458939	Vamp4
0.162018	0.486535	0.225	0.187	0.19124	Pglyrp1
0.010469	0.480344	0.16	0.081	0.0190023	2310033P09Rik
0.00107601	0.480265	0.58	0.47	0.00425349	Arhgdia
0.0281661	0.478841	0.155	0.091	0.0410317	Kctd10
0.0482724	0.478002	0.255	0.197	0.064747	Uqcrc2
3.21749e-08	0.477278	0.985	0.955	3.39039e-06	Rps7
0.030355	0.477253	0.355	0.298	0.0435743	Mrpl52
0.591353	0.476891	0.24	0.237	0.602607	Stat1
0.0224099	0.476588	0.25	0.167	0.034107	Ufc1
0.000324339	0.471662	0.75	0.687	0.00178538	Tspo
2.9884e-05	0.471332	0.9	0.874	0.000329003	Fxyd5
0.0174697	0.471283	0.16	0.086	0.0278475	Mthfsl
0.0448266	0.467259	0.435	0.419	0.0608361	Vps28
0.0174488	0.464299	0.805	0.894	0.0278475	Ctsw
0.000260953	0.460898	0.895	0.874	0.00159276	Cd3d
0.022726	0.456897	0.275	0.192	0.0344102	Ebpl
0.0177396	0.455954	0.45	0.364	0.0281635	Krtcap2
5.84711e-07	0.455292	0.98	0.985	2.56921e-05	Rps2
0.0621551	0.446287	0.78	0.758	0.0812638	Fos
0.073752	0.445753	0.24	0.187	0.0936205	Ndufs7
0.0250904	0.443871	0.47	0.419	0.037556	Psme2
0.175004	0.442772	0.245	0.207	0.203878	Map2k3
0.068014	0.44204	0.385	0.354	0.0878514	Scp2
0.109122	0.439497	0.34	0.308	0.132795	Lamtor4
0.0636939	0.439323	0.13	0.076	0.0828557	Igtp
0.0953236	0.435776	0.17	0.121	0.117582	Sdf2l1
0.00599134	0.435434	0.73	0.722	0.0130942	Lgals3
1.32118e-05	0.434368	0.975	0.97	0.000192142	Rpl36
0.296221	0.433116	0.3	0.268	0.3237	Gem
0.0237298	0.432467	0.115	0.056	0.0357465	Josd2
0.0836634	0.432123	0.16	0.111	0.104846	Immp1l
0.0971737	0.431659	0.195	0.141	0.119614	Hcfc1r1
0.126714	0.428715	0.28	0.232	0.152627	Cirbp
0.209758	0.425625	0.185	0.152	0.23897	Sra1
0.0753976	0.423	0.125	0.076	0.0951965	Gm26699
0.0303026	0.421028	0.17	0.101	0.0435743	Gm17018
0.0176057	0.419538	0.41	0.338	0.0279886	Cst3
0.000230363	0.415845	0.81	0.732	0.00142825	Rbm3
0.10139	0.41372	0.23	0.182	0.124415	Rassf1
0.168951	0.411666	0.285	0.263	0.198034	Actr10
0.324802	0.410172	0.34	0.338	0.352318	Sdf4
0.0282136	0.407276	0.53	0.515	0.0410317	Cdk2ap2
0.029073	0.406466	0.1	0.045	0.0419705	Csf1
0.390009	0.406069	0.205	0.192	0.411676	Gm10076
1.59728e-10	0.405344	1	1	4.704e-08	Rps8
0.0501388	0.403519	0.315	0.253	0.066814	Srrm1
1.18382e-05	0.402863	0.965	0.975	0.000188374	S100a6
0.152141	0.402276	0.295	0.258	0.181032	Smc1a
0.0361028	0.402019	0.49	0.48	0.0506298	Ccnd3
0.00321763	0.400854	0.685	0.631	0.00831221	Ppib
0.228644	0.39983	0.125	0.096	0.256761	Nipsnap3b
0.231559	0.398322	0.1	0.071	0.259787	Bola3
0.107459	0.397325	0.245	0.197	0.131314	Mrps33
2.18204e-07	0.396279	1	0.99	1.45519e-05	Rpl13
0.210241	0.394573	0.245	0.212	0.239288	Tnfrsf18
0.166633	0.393571	0.16	0.121	0.195902	Ccdc59
0.155668	0.392387	0.14	0.101	0.184484	Wbp1
0.221655	0.392138	0.185	0.152	0.250345	Eif4e3
0.0411879	0.391641	0.23	0.162	0.0565494	Higd2a
0.102503	0.390766	0.275	0.222	0.125533	Aurkaip1
0.0579781	0.390592	0.24	0.172	0.0763108	Metap2
0.112666	0.389807	0.245	0.197	0.136544	Mrpl20
0.0701645	0.389614	0.24	0.177	0.0898411	Aip
0.123946	0.389484	0.35	0.313	0.149446	Trmt112
0.1055	0.38728	0.195	0.146	0.129055	Dkkl1
0.050352	0.385901	0.18	0.116	0.0670221	Sdc4
9.96356e-06	0.383949	0.99	0.99	0.000177835	Rpl18
0.00137109	0.383817	0.86	0.848	0.00487959	Clic1
0.0896868	0.382542	0.49	0.465	0.111678	Atp5g1
0.0388918	0.381985	0.13	0.071	0.053647	Ptger3
0.195808	0.379597	0.285	0.253	0.225255	St3gal6
0.041614	0.378467	0.4	0.338	0.0569353	Anxa1
0.276818	0.376646	0.14	0.111	0.304758	Exosc5
0.0495551	0.376064	0.385	0.333	0.0661109	1810058I24Rik
1.10009e-05	0.375428	0.935	0.924	0.000185129	Oaz1
0.0442002	0.3751	0.15	0.086	0.0600551	Mrpl28
0.26524	0.375089	0.115	0.086	0.293658	Gadd45g
0.246732	0.374818	0.285	0.268	0.275498	Dctn3
0.378656	0.373604	0.205	0.182	0.401491	Sqstm1
0.03291	0.373471	0.1	0.045	0.0467647	Tm2d3
0.0032113	0.373463	0.925	0.96	0.00831221	Crip1
0.138624	0.373185	0.11	0.071	0.165954	Sharpin
0.0387319	0.372604	0.275	0.197	0.0534891	Ccdc124
0.0948113	0.37247	0.2	0.146	0.117073	Surf4
0.156491	0.3708	0.115	0.076	0.185273	Maf
0.156726	0.369986	0.28	0.242	0.185365	Rex1bd
0.0151544	0.368832	0.56	0.465	0.0250088	Psma7
0.0020088	0.368448	0.79	0.803	0.00618069	Hcst
0.081041	0.366742	0.405	0.364	0.101885	Pld3
0.185776	0.366014	0.28	0.258	0.215823	Polr2e
0.00865182	0.364996	0.675	0.641	0.0165904	Hmgb1
0.169858	0.364333	0.17	0.131	0.198504	Rhog
0.000463036	0.363809	0.925	0.939	0.00229183	Rpl29
0.0688348	0.363571	0.12	0.071	0.0887171	Ap4s1
0.0867213	0.363248	0.155	0.101	0.108448	Elf2
0.205884	0.362985	0.19	0.157	0.235239	Coa3
0.0378512	0.362472	0.12	0.061	0.052581	Crip2
0.22744	0.358906	0.285	0.268	0.255897	Dpm3
5.87396e-07	0.357909	1	0.995	2.56921e-05	Rpl8
0.542633	0.357709	0.23	0.232	0.555845	Cdk11b
0.196146	0.355566	0.13	0.096	0.225424	Lin7c
0.149986	0.355499	0.245	0.207	0.179011	Pcmt1
0.18983	0.35536	0.19	0.152	0.21945	Ikbkb
0.0613025	0.355084	0.51	0.475	0.0802382	Gpx4
0.0739207	0.353744	0.36	0.303	0.0936886	Ndufb8
6.27435e-09	0.353539	1	0.995	1.03559e-06	Fau
0.254935	0.352137	0.31	0.303	0.283314	Gpx1
0.35897	0.350888	0.15	0.126	0.383584	Rcbtb2
0.0415485	0.350154	0.35	0.273	0.0569118	Tuba1b
0.000899095	0.348968	0.99	0.99	0.00375579	Fth1
0.000138647	0.347614	0.975	0.975	0.000990137	Vim
0.0833775	0.347457	0.215	0.162	0.104599	Glipr1
0.336359	0.34745	0.605	0.631	0.362849	Cd7
0.102515	0.346948	0.265	0.212	0.125533	Wdr83os
0.19261	0.346621	0.335	0.313	0.222228	Vamp8
3.48018e-05	0.346239	0.995	0.975	0.000360466	Rpl6
0.111424	0.345637	0.145	0.101	0.135316	Stx8
0.0427531	0.341763	0.305	0.237	0.0582233	Ccdc107
0.00274097	0.340711	0.715	0.677	0.00745695	Sumo2
0.145356	0.337882	0.235	0.187	0.17366	Slc50a1
0.196399	0.33691	0.42	0.414	0.225495	Eif3i
0.108985	0.336486	0.61	0.611	0.132766	Jpt1
1.26227e-05	0.336121	0.99	0.995	0.000190489	H2-D1
0.405215	0.335856	0.2	0.187	0.426199	Mcrip1
0.109258	0.33568	0.8	0.843	0.132824	Cyba
0.0642118	0.335492	0.11	0.061	0.0833975	Cers5
0.389743	0.335166	0.26	0.247	0.411676	Mpc2
0.0985761	0.333543	0.25	0.197	0.121214	Mrpl54
0.325837	0.33273	0.215	0.192	0.353115	Adh5
0.186387	0.3325	0.145	0.106	0.21632	Polr2h
0.0341934	0.332015	0.575	0.571	0.0482971	Gabarap
0.540483	0.33132	0.155	0.136	0.554125	Ly6c2
0.272455	0.331152	0.12	0.091	0.300236	Ggh
0.251128	0.33101	0.365	0.354	0.279348	Ubxn1
0.293474	0.33081	0.355	0.343	0.320996	Cwc15
0.164991	0.329653	0.185	0.141	0.194359	Pdia4
0.117837	0.328423	0.495	0.47	0.142372	Selenok
0.668702	0.327451	0.21	0.222	0.673851	Dpysl2
0.667506	0.327451	0.355	0.389	0.673221	Tnf
0.24965	0.327059	0.155	0.121	0.278228	Pdrg1
3.34402e-07	0.326855	0.995	0.98	1.87583e-05	Rpl11
0.351521	0.326175	0.195	0.172	0.376447	Fundc2
0.188103	0.326019	0.155	0.116	0.217881	Osgep
0.0389753	0.325758	0.81	0.753	0.0536993	AW112010
0.0108031	0.325549	0.495	0.424	0.0193994	Ndufb10
0.112634	0.32501	0.52	0.51	0.136544	Tubb5
0.115383	0.324665	0.225	0.167	0.139692	Atraid
0.228074	0.324136	0.16	0.126	0.256366	Fam96b
0.248244	0.323743	0.12	0.091	0.276923	Trnau1ap
0.158476	0.322443	0.155	0.111	0.187246	Riok1
4.65819e-06	0.3221	0.99	0.995	0.000110377	Rpl9
0.135779	0.321495	0.245	0.202	0.16288	Ndufc2
0.0685712	0.320668	0.32	0.253	0.0884742	Txndc17
0.191369	0.319672	0.4	0.384	0.221012	Ifi27
0.672469	0.319459	0.145	0.141	0.677068	Card11
0.077279	0.319413	0.345	0.293	0.0974675	Tbcb
0.032231	0.319108	0.825	0.848	0.0459106	Gapdh
0.314658	0.31908	0.19	0.167	0.341944	Mrpl14
9.00347e-05	0.318936	1	1	0.000731454	Malat1
4.47319e-05	0.318685	0.99	0.985	0.000431919	Rps20
0.0143346	0.31808	0.135	0.061	0.0240201	Nmb
0.193554	0.317786	0.24	0.202	0.223099	Sdhb
0.537615	0.317494	0.19	0.182	0.551664	Lamtor1
0.200204	0.317447	0.165	0.126	0.229416	Dcps
0.152903	0.317353	0.635	0.636	0.181756	Anxa2
1.27747e-05	0.316775	1	1	0.000190489	Rpl18a
0.221513	0.316504	0.305	0.278	0.250345	Bcap31
0.167604	0.316099	0.315	0.268	0.196651	Tsn
0.37783	0.315652	0.16	0.136	0.400976	Ube2e1
0.0718961	0.31503	0.625	0.636	0.0916597	Dad1
0.175149	0.314942	0.33	0.293	0.203878	Swi5
0.0700397	0.31463	0.31	0.247	0.0898411	Pdcd5
0.17444	0.314262	0.105	0.071	0.203456	Ddx55
0.291901	0.314132	0.33	0.323	0.31987	Psap
0.0911366	0.312905	0.255	0.192	0.113102	Jtb
0.187113	0.31258	0.15	0.111	0.216947	Kdelr1
0.128878	0.312372	0.23	0.182	0.155071	Plp2
3.45386e-05	0.312115	0.985	0.99	0.000360466	Rps5
0.0897781	0.311598	0.92	0.949	0.111678	Rpl38
0.401507	0.310718	0.13	0.111	0.423054	Dctn6
0.349818	0.310159	0.355	0.364	0.375306	Psenen
0.188937	0.309376	0.21	0.167	0.218632	Cycs
0.385124	0.309146	0.15	0.131	0.407249	Napa
0.426453	0.308914	0.215	0.202	0.445356	Ola1
0.142005	0.307269	0.385	0.369	0.169829	Mdh2
0.56662	0.306989	0.195	0.187	0.578404	Pold4
0.0905929	0.30697	0.33	0.278	0.112572	Rexo2
0.34428	0.306868	0.115	0.091	0.370376	Trnt1
0.22095	0.305975	0.26	0.227	0.250028	Wdr1
0.108697	0.305813	0.41	0.379	0.132552	Nme1
0.199452	0.305619	0.245	0.212	0.228777	Card19
0.235024	0.305413	0.155	0.121	0.263424	Tox
0.166246	0.303827	0.34	0.313	0.195642	Nt5c
0.225837	0.302345	0.245	0.207	0.254337	Slc9a3r1
0.502477	0.302334	0.275	0.273	0.518771	Tespa1
0.129007	0.301341	0.24	0.192	0.155071	Bex3
0.0472623	0.301083	0.97	0.975	0.0636972	Rpl37
0.369649	0.300763	0.26	0.247	0.393035	Serpinb6a
0.297843	0.300572	0.49	0.525	0.32517	Prr13
0.56929	0.300388	0.11	0.096	0.580626	H2-Aa
0.0637243	0.300023	0.125	0.071	0.0828557	Rce1
0.596269	0.299088	0.2	0.202	0.607092	Supt16
0.409571	0.297563	0.265	0.247	0.430397	Ddx24
0.216626	0.297181	0.13	0.096	0.245844	Akt2
0.0777839	0.296269	0.54	0.485	0.0979993	Cnn2
0.635772	0.296227	0.15	0.141	0.642315	Swt1
0.150546	0.295829	0.145	0.101	0.179497	Timm17b
0.861279	0.295638	0.34	0.384	0.862011	Lsm4
0.201325	0.295485	0.12	0.086	0.230477	Mettl9
0.422938	0.294429	0.1	0.081	0.44247	Mocs2
0.138531	0.294386	0.485	0.455	0.165954	Leprotl1
0.521649	0.293789	0.155	0.141	0.536683	Taf6l
0.597299	0.293717	0.115	0.106	0.607615	Snrpb2
0.258683	0.293549	0.16	0.126	0.287209	Mrpl41
0.440181	0.293116	0.4	0.414	0.458879	Mrpl33
0.291901	0.292446	0.115	0.086	0.31987	Cnpy2
0.473505	0.292091	0.34	0.354	0.489719	Snrpd3
0.353382	0.29139	0.125	0.101	0.378097	Mrps26
0.619889	0.291385	0.11	0.101	0.627885	Alg5
0.554456	0.291215	0.235	0.232	0.566478	Psmb10
0.033518	0.290995	0.58	0.581	0.0475713	Atp5c1
0.259581	0.290101	0.25	0.227	0.287664	Hspd1
0.000124927	0.290097	0.98	1	0.000919776	Rps27a
0.267599	0.289989	0.145	0.116	0.295789	Hdgfl2
0.286481	0.289416	0.345	0.338	0.314515	Ccdc12
0.224513	0.286442	0.325	0.303	0.253088	Emc10
0.631377	0.286398	0.27	0.278	0.63897	Ntan1
0.155215	0.286387	0.32	0.278	0.184132	Cuta
0.445171	0.286232	0.225	0.212	0.462615	Ssu72
0.359162	0.285843	0.335	0.343	0.383584	Sf3b6
0.235269	0.283731	0.49	0.47	0.263447	Atp6v1f
0.332799	0.283346	0.15	0.121	0.359482	4930453N24Rik
0.340082	0.282324	0.115	0.091	0.366195	Pigp
0.425258	0.282256	0.24	0.227	0.444502	Rrp1
0.0517867	0.281846	0.46	0.354	0.0686991	Trbc1
7.82876e-06	0.281641	1	0.99	0.000141881	Rpl19
0.444515	0.281488	0.205	0.187	0.462579	Guk1
0.211367	0.281268	0.13	0.096	0.240339	Pygl
0.346278	0.281132	0.11	0.086	0.371846	Creg1
0.3695	0.280595	0.16	0.136	0.393035	Srpr
0.720984	0.28059	0.195	0.197	0.72344	Vti1b
0.209707	0.280564	0.115	0.081	0.23897	Mrps36
0.194516	0.280023	0.16	0.121	0.223988	Rab1b
0.419092	0.280011	0.36	0.379	0.438836	Tmed10
0.269559	0.279863	0.355	0.333	0.297322	Bax
0.328542	0.279811	0.335	0.328	0.35572	Ostc
0.220443	0.279567	0.135	0.101	0.249694	Glod4
0.440888	0.279366	0.26	0.253	0.45921	Sin3b
0.451692	0.279099	0.265	0.263	0.468392	Prdx2
0.346011	0.278924	0.19	0.162	0.371846	Ifi47
0.449513	0.27868	0.155	0.136	0.466543	BC005624
0.383193	0.277404	0.285	0.283	0.405572	Tmem258
0.553855	0.277399	0.135	0.121	0.566356	Ssbp2
0.517516	0.277249	0.14	0.126	0.532897	Dctn4
0.311462	0.276096	0.3	0.278	0.339096	Ndufa3
0.219302	0.275929	0.185	0.146	0.248641	Gm28875
0.512108	0.275423	0.12	0.101	0.527789	Klrc2
0.632143	0.273932	0.335	0.359	0.639197	Atpif1
0.436848	0.273682	0.11	0.091	0.455808	Txndc15
0.445336	0.273271	0.115	0.096	0.462615	Gnl3
0.467585	0.271559	0.265	0.258	0.48402	Galnt6
0.223463	0.271227	0.335	0.308	0.252145	Anxa5
0.169432	0.270869	0.39	0.374	0.19825	Fis1
0.00016041	0.270249	1	0.995	0.001086	Rps24
0.00575342	0.269918	0.93	0.96	0.0127158	Rpl10a
0.243183	0.269699	0.52	0.545	0.271793	Il2rg
0.267667	0.26933	0.11	0.081	0.295789	Paics
0.0396708	0.268934	0.585	0.556	0.0545937	Psmb3
0.381243	0.268851	0.14	0.116	0.40387	2310035C23Rik
0.482585	0.268596	0.2	0.187	0.498671	Erp29
0.207045	0.267449	0.41	0.389	0.236337	Sec11c
0.311831	0.266343	0.185	0.157	0.339184	Ndufb2
0.169472	0.265917	0.19	0.146	0.19825	Dennd5a
0.279918	0.265856	0.17	0.141	0.307884	Laptm4a
0.70894	0.265495	0.115	0.111	0.711962	Xrn1
0.52289	0.265188	0.19	0.182	0.537491	Slc25a11
0.402657	0.265181	0.26	0.242	0.423888	Rnaseh2c
0.108305	0.26516	0.69	0.672	0.132211	Rpl27
0.118069	0.264612	0.205	0.146	0.142506	Ndufa10
0.216589	0.26433	0.21	0.172	0.245844	2010111I01Rik
0.505115	0.264005	0.105	0.091	0.521038	Yif1a
4.9026e-05	0.263482	0.985	0.99	0.000462021	Rps10
0.414981	0.262711	0.15	0.131	0.434918	Tmem109
0.338759	0.262286	0.12	0.096	0.365104	Nubp1
0.29836	0.261755	0.755	0.818	0.325433	Ftl1
0.0749783	0.261242	0.11	0.061	0.0947687	Sp140
0.00123728	0.260464	0.975	0.99	0.00463912	Ppia
0.392304	0.260236	0.595	0.616	0.413728	Clta
0.707195	0.260197	0.125	0.121	0.710816	Rabggtb
0.602273	0.260127	0.105	0.096	0.611619	Dtymk
0.303168	0.260057	0.215	0.187	0.330371	Prmt1
0.413697	0.259943	0.47	0.495	0.433958	Cd37
0.754244	0.259569	0.115	0.111	0.75617	Oxct1
0.350659	0.259521	0.105	0.081	0.375866	Pigk
0.332933	0.259346	0.205	0.182	0.359482	Mrpl42
0.317581	0.259307	0.24	0.207	0.344802	Ptges3
0.0374193	0.259139	0.83	0.808	0.0521039	Pfdn5
0.60813	0.258876	0.455	0.465	0.616504	Klrd1
0.607777	0.258765	0.3	0.308	0.616504	Sf3b5
0.638376	0.258683	0.14	0.131	0.644393	Rfc1
0.530366	0.258509	0.125	0.111	0.5447	Naa38
0.293346	0.258267	0.35	0.343	0.320996	Atp6v0b
0.36968	0.257251	0.135	0.111	0.393035	Magt1
0.372762	0.256664	0.355	0.343	0.395954	Eif2s2
0.706999	0.25649	0.1	0.096	0.710816	Ethe1
0.16732	0.25637	0.415	0.384	0.196514	Rtraf
0.180831	0.256179	0.22	0.177	0.210286	Sars
0.329007	0.25617	0.18	0.152	0.355895	Mdfic
0.0612857	0.256098	0.695	0.747	0.0802382	Selenow
0.366965	0.255786	0.105	0.081	0.391208	2210016L21Rik
0.459172	0.255003	0.445	0.465	0.47573	Rpl36al
0.833899	0.253875	0.205	0.232	0.835317	Idnk
0.598622	0.253268	0.27	0.278	0.608436	Ddrgk1
0.0494054	0.252324	0.14	0.081	0.0659859	Borcs8
0.000492858	0.25193	0.99	0.995	0.00239912	Rps9
0.41263	0.251878	0.24	0.217	0.433224	Mrpl18
0.135672	0.251062	0.225	0.172	0.16288	Flt3l
0.259349	0.250905	0.165	0.131	0.287664	Scamp3
0.282957	0.250818	0.105	0.076	0.310936	Sft2d1
0.549284	0.250283	0.11	0.096	0.56217	Rnf4
0.0365082	-0.250313	0.13	0.212	0.0510489	Kat6a
0.00114522	-0.250346	0.895	0.955	0.00438011	Rpl5
0.0786427	-0.250437	0.085	0.141	0.0989755	Arhgef3
0.0368221	-0.25062	0.045	0.101	0.0513939	Usp36
0.0112798	-0.250678	0.285	0.444	0.0200035	Pafah1b1
0.0225948	-0.250706	0.23	0.348	0.0342999	Dek
0.0137407	-0.250775	0.06	0.136	0.0232231	Elavl1
0.0060103	-0.251062	0.095	0.202	0.0131113	Rnf187
0.0354481	-0.251168	0.045	0.101	0.0497709	Ccdc9
0.0156549	-0.251194	0.16	0.273	0.0256131	Txn2
0.0998351	-0.251543	0.12	0.182	0.122634	Mlec
0.0066247	-0.251747	0.235	0.394	0.0139355	Prkacb
0.0254614	-0.251853	0.09	0.172	0.0380147	Med1
0.074944	-0.251941	0.085	0.141	0.0947687	Prkd2
0.00605821	-0.251973	0.04	0.116	0.0131429	Chmp1b
0.034158	-0.252007	0.115	0.197	0.0482971	Usp25
0.0130651	-0.252047	0.11	0.207	0.0222409	Rbl2
0.0347776	-0.252178	0.045	0.101	0.0490057	Eri1
0.088407	-0.252809	0.155	0.227	0.110321	Znrf2
0.0280817	-0.253212	0.155	0.253	0.0409917	Rsbn1l
0.0125372	-0.253621	0.095	0.187	0.0215492	Pcf11
0.0169088	-0.253756	0.06	0.131	0.0272485	Kras
0.00608327	-0.253782	0.17	0.308	0.013173	Zfp706
0.037619	-0.253893	0.07	0.136	0.0523202	Ppm1h
0.0269831	-0.253959	0.085	0.162	0.0397824	Osbpl8
0.0365316	-0.254222	0.325	0.46	0.0510489	Rhoh
0.117749	-0.25432	0.535	0.586	0.142372	Cd28
0.00705425	-0.254656	0.075	0.172	0.0145532	Rbm27
0.00765968	-0.254905	0.225	0.374	0.0152934	Eif4b
0.0136237	-0.255522	0.105	0.202	0.0230584	Usf2
0.02862	-0.255693	0.08	0.157	0.0414691	Kmt5b
0.0274075	-0.256116	0.11	0.197	0.0403071	Xpr1
0.0708544	-0.256132	0.075	0.131	0.0905276	Dhx36
0.00929788	-0.256462	0.115	0.227	0.0174102	Rab27a
0.0281805	-0.256481	0.05	0.111	0.0410317	Brd3
0.0159997	-0.256774	0.045	0.111	0.0260687	Relb
0.00937225	-0.257422	0.05	0.126	0.0174102	Ube3c
0.0724657	-0.257688	0.14	0.217	0.0922789	Chka
0.0290542	-0.257896	0.085	0.162	0.0419705	Ehmt2
0.0111262	-0.257944	0.055	0.131	0.0197918	Mia2
0.0699174	-0.257951	0.115	0.182	0.0898176	Csnk1d
0.00977645	-0.258279	0.14	0.253	0.0179873	Rara
0.038184	-0.258289	0.095	0.167	0.0528563	Man1a2
0.0456937	-0.25831	0.055	0.111	0.0618704	Zdhhc2
0.0162556	-0.258558	0.055	0.126	0.0264125	Taok2
0.0739647	-0.258584	0.72	0.763	0.0936886	Fosb
0.0718919	-0.258637	0.075	0.131	0.0916597	Trabd
0.012097	-0.258846	0.055	0.131	0.0211429	Was
0.00224624	-0.259242	0.025	0.101	0.00659868	Dbf4
0.00852485	-0.259596	0.055	0.136	0.0164627	Tgfbr1
0.0125673	-0.260459	0.04	0.106	0.0215492	Lmnb1
0.0184126	-0.260994	0.05	0.116	0.0287245	March5
0.031936	-0.261015	0.095	0.172	0.0456007	Rbm6
0.0239695	-0.261294	0.095	0.177	0.0360615	Spata13
0.0943641	-0.261397	0.195	0.273	0.116643	Stk10
0.0265637	-0.261622	0.085	0.162	0.0392623	Rbm38
0.00236536	-0.261625	0.05	0.146	0.00686303	Hdgfl3
0.015836	-0.26197	0.045	0.111	0.0258736	Arih2
0.173352	-0.261983	0.11	0.157	0.202387	Sms
0.0166694	-0.262238	0.045	0.111	0.0269734	Cpeb4
0.00223853	-0.26245	0.085	0.202	0.00659246	Rps6ka3
0.012216	-0.262475	0.055	0.131	0.0211625	Panx1
0.00794949	-0.262709	0.115	0.222	0.0157123	Rasa2
0.00801488	-0.262709	0.085	0.182	0.0157885	Bbx
0.0409023	-0.263341	0.15	0.237	0.0562227	Zfand6
0.0217663	-0.26338	0.08	0.157	0.0331874	Mllt3
0.0277472	-0.264224	0.535	0.662	0.0406544	Srsf2
0.00506378	-0.264343	0.265	0.439	0.011538	Ogt
0.0335778	-0.264718	0.115	0.197	0.0475716	Tpp2
0.00362504	-0.265317	0.075	0.177	0.00912457	Etnk1
0.00135726	-0.26582	0.14	0.288	0.0048545	Zdhhc18
0.0170668	-0.265945	0.06	0.131	0.0274267	Smarcc2
0.0109863	-0.266051	0.13	0.237	0.0196088	Wsb1
0.00773593	-0.266073	0.165	0.293	0.015368	Samhd1
0.0108015	-0.266238	0.085	0.177	0.0193994	Wtap
0.250093	-0.266461	0.135	0.182	0.278459	Egr3
0.00674166	-0.266806	0.18	0.318	0.0140884	Stap1
0.0263127	-0.267103	0.05	0.111	0.0389892	Zfp280d
0.0263906	-0.267121	0.075	0.146	0.0390554	Ubr5
0.0694205	-0.26747	0.155	0.227	0.0892766	P2ry10
0.00303266	-0.267644	0.035	0.116	0.00808253	Nt5c3
0.0413822	-0.267849	0.06	0.121	0.05675	Ccr2
0.00835939	-0.26786	0.195	0.328	0.0163036	Gsk3b
0.0364183	-0.26829	0.06	0.121	0.0510116	Fam126a
0.0274772	-0.268827	0.18	0.283	0.040309	Sept9
0.0120379	-0.26905	0.055	0.131	0.0210708	Nin
0.0169888	-0.269082	0.15	0.258	0.0273399	Adam19
0.0634581	-0.26937	0.075	0.131	0.0826921	Larp1
0.0234266	-0.269508	0.155	0.258	0.0353349	Dnajc1
0.0196206	-0.269661	0.05	0.116	0.0302527	Fam3c
0.0145229	-0.269754	0.065	0.141	0.0241638	Prpf19
0.268977	-0.269755	0.22	0.268	0.296958	Pnisr
0.00748235	-0.270251	0.27	0.419	0.0150903	Arf4
0.0274661	-0.270555	0.06	0.126	0.040309	Med21
0.0287105	-0.270735	0.11	0.192	0.0415492	Kdm2b
0.00567808	-0.270827	0.1	0.212	0.0126242	Eml4
0.00501341	-0.271166	0.045	0.126	0.0114676	Ing2
0.365255	-0.271401	0.09	0.121	0.389738	Crtam
0.0278905	-0.271638	0.12	0.207	0.0408137	Pop5
0.00651524	-0.271655	0.215	0.359	0.0137791	Sorl1
0.0448825	-0.271662	0.615	0.687	0.0608419	Fus
0.00416775	-0.27172	0.075	0.177	0.0101648	Rin3
0.2045	-0.271778	0.345	0.419	0.233885	Arhgap30
0.0675986	-0.272263	0.11	0.177	0.0874107	Mapk1ip1l
0.00932707	-0.272274	0.06	0.141	0.0174102	Mapk14
0.0386446	-0.272518	0.14	0.227	0.0534312	Azin1
0.0227188	-0.272846	0.4	0.581	0.0344102	Trat1
0.0106745	-0.273053	0.185	0.313	0.0192566	Phf20l1
0.028512	-0.273322	0.42	0.561	0.0413634	H2-T23
0.238058	-0.273907	0.12	0.162	0.266317	Slc44a2
0.0424388	-0.27447	0.055	0.111	0.0578621	Il9r
0.0122863	-0.274641	0.145	0.258	0.0212529	Atp11b
0.00906806	-0.274709	0.065	0.152	0.0171739	Tank
0.00260285	-0.274989	0.185	0.338	0.0072315	Cyld
0.0369113	-0.275485	0.24	0.343	0.0514574	Odc1
0.0629148	-0.275616	0.255	0.354	0.0821659	Hcls1
0.00529654	-0.275699	0.11	0.222	0.0119841	Gbp4
0.00316527	-0.275932	0.045	0.131	0.00830247	Rab5a
0.0131975	-0.27595	0.04	0.106	0.0224339	Ints9
0.0179184	-0.276275	0.12	0.212	0.028409	Arf3
0.00569472	-0.276311	0.34	0.51	0.0126335	Aes
0.0473132	-0.276655	0.07	0.131	0.0636972	Dcaf7
0.0125673	-0.276874	0.04	0.106	0.0215492	Stard4
0.0324168	-0.276997	0.055	0.116	0.0461195	Pwwp2a
0.0728791	-0.277032	0.065	0.116	0.0926123	Pds5b
0.0272699	-0.277056	0.1	0.182	0.0401549	Rad21
0.0532508	-0.277178	0.06	0.116	0.0705618	Xpo6
0.0931788	-0.277356	0.095	0.152	0.115299	Ptpre
0.0125181	-0.27746	0.055	0.131	0.0215492	Exosc4
0.000498013	-0.277566	0.215	0.414	0.00240434	H2-Q4
0.038091	-0.277927	0.1	0.172	0.052795	Uhrf1bp1l
0.0231816	-0.277976	0.045	0.106	0.0350551	BC003965
0.0585367	-0.277997	0.055	0.106	0.0769601	Dyrk1a
0.0233549	-0.27818	0.07	0.141	0.035272	Plekhb2
0.0155933	-0.278435	0.045	0.111	0.0255684	March6
0.00939405	-0.278465	0.095	0.192	0.0174102	Derl2
0.016649	-0.27854	0.055	0.126	0.0269734	Fkbp5
0.00148709	-0.278684	0.15	0.303	0.00521366	Aamp
0.0153696	-0.278879	0.12	0.217	0.0252868	Rictor
0.00250138	-0.278947	0.045	0.136	0.00710029	1600014C10Rik
0.0121509	-0.279185	0.23	0.359	0.0211625	Jmjd1c
0.0644527	-0.279379	0.07	0.126	0.0836181	Dicer1
0.0181141	-0.279391	0.305	0.444	0.0285273	Gnb1
0.0828648	-0.279795	0.335	0.444	0.104067	Nsd3
0.152082	-0.280378	0.12	0.172	0.181032	Atf6
0.00734292	-0.280503	0.105	0.212	0.0149395	Cd40lg
0.00285022	-0.280521	0.035	0.116	0.00770081	Fhl2
0.002868	-0.280603	0.035	0.116	0.00773113	Tmem165
0.0129522	-0.281394	0.055	0.131	0.0220805	Dnm1l
0.0423307	-0.282118	0.07	0.131	0.0577817	Mapkapk2
0.0115668	-0.282319	0.21	0.343	0.0203672	Capza2
0.0437455	-0.282699	0.105	0.182	0.059506	Srsf1
0.00293028	-0.282836	0.05	0.141	0.00782738	Api5
0.00935698	-0.284147	0.14	0.253	0.0174102	Ogdh
0.0537848	-0.284256	0.245	0.343	0.0711893	Sept11
0.0016608	-0.284447	0.09	0.212	0.00563812	Smap1
0.0125883	-0.285102	0.095	0.187	0.0215538	Mdm4
0.000630732	-0.285404	0.745	0.889	0.0028588	Rpl4
0.0161808	-0.285467	0.095	0.182	0.0263274	Srgap2
0.00198716	-0.285645	0.08	0.192	0.00618069	Ttc39b
0.00216618	-0.285649	0.315	0.52	0.00653785	Luc7l2
0.0216171	-0.285723	0.4	0.54	0.0331075	Hnrnpa3
0.00592116	-0.285816	0.04	0.116	0.0129891	Rhob
0.0268283	-0.285914	0.105	0.187	0.0396037	Kmt2d
0.00317914	-0.286437	0.115	0.237	0.00830247	Maz
0.0155131	-0.286454	0.045	0.111	0.0254873	Mfsd14b
0.0351577	-0.286527	0.18	0.278	0.0494222	Kif13b
0.00494078	-0.286547	0.03	0.101	0.0113396	Ythdf3
0.018213	-0.286603	0.13	0.232	0.0285932	Abhd17a
0.0179589	-0.286844	0.06	0.131	0.028435	Slfn8
0.0112923	-0.2869	0.055	0.131	0.0200035	Cmip
1.21532e-05	-0.28714	1	1	0.000188374	Tmsb4x
0.0297714	-0.287176	0.1	0.177	0.0428737	Cpne3
0.0092313	-0.287188	0.2	0.338	0.0173437	Ndfip1
0.00449649	-0.288084	0.115	0.232	0.010832	Dennd1b
0.0208767	-0.28861	0.15	0.253	0.0321054	Rab5c
0.00271154	-0.288742	0.035	0.116	0.00741111	Sap30l
0.0125577	-0.289717	0.05	0.121	0.0215492	Smg9
0.00410186	-0.289799	0.125	0.247	0.0100457	Irf2
0.0114101	-0.28982	0.065	0.146	0.0201818	Foxn2
0.00747903	-0.290242	0.075	0.167	0.0150903	Ube2j1
0.00487866	-0.290262	0.03	0.101	0.0112687	Mon2
0.00479411	-0.291304	0.045	0.126	0.0111373	Cebpg
0.00859678	-0.291554	0.19	0.328	0.0165474	Gm26917
0.0579699	-0.291725	0.355	0.46	0.0763108	Ankrd12
0.0308829	-0.291847	0.085	0.157	0.044258	Med13l
0.0557209	-0.292024	0.125	0.197	0.0735865	Plcg1
0.0241538	-0.292065	0.09	0.167	0.0362923	Mapk6
0.0109856	-0.292224	0.045	0.116	0.0196088	Ncbp1
0.0183069	-0.292648	0.075	0.152	0.0286395	Baiap2
0.0104512	-0.293069	0.265	0.409	0.0190023	Hnrnpa1
0.0896337	-0.293419	0.08	0.136	0.111678	Gimap3
0.0209657	-0.293856	0.19	0.298	0.0322002	Nisch
0.0182326	-0.294104	0.05	0.116	0.0285932	Tbc1d10b
0.0693354	-0.294855	0.11	0.177	0.0892646	Srrt
0.00619167	-0.295412	0.225	0.369	0.0133098	Rbms1
0.0470858	-0.295418	0.14	0.217	0.0635362	Tnfrsf1b
0.00786467	-0.295426	0.1	0.202	0.0155707	Vav1
0.00822536	-0.295657	0.24	0.384	0.0161222	Syncrip
0.018961	-0.295672	0.125	0.222	0.0295061	Abr
0.0259218	-0.295822	0.055	0.121	0.0385067	Ier5l
0.00868954	-0.296	0.065	0.152	0.0165904	Pdzd8
0.0117703	-0.296053	0.09	0.182	0.0206331	Bcl2a1d
0.00269464	-0.296105	0.035	0.116	0.0073999	Ppp2r5e
0.0116243	-0.296434	0.09	0.182	0.0204219	Nab1
0.0086783	-0.296564	0.155	0.278	0.0165904	Nsd1
0.00200905	-0.296942	0.06	0.162	0.00618069	Pcif1
0.00674519	-0.297055	0.055	0.136	0.0140884	Rmnd5a
0.00605257	-0.297149	0.19	0.333	0.0131429	Prrc2b
0.00358685	-0.297196	0.05	0.136	0.00906718	Mgat2
0.00530027	-0.297365	0.045	0.126	0.0119841	Exoc5
0.0039684	-0.297569	0.035	0.111	0.00977987	Asxl1
0.0159889	-0.298533	0.095	0.182	0.0260687	Bcl7c
0.0192459	-0.298676	0.105	0.197	0.0298704	Khdrbs1
0.0224494	-0.29868	0.06	0.126	0.0341231	Sppl3
0.0204729	-0.299399	0.455	0.561	0.0315257	Gadd45b
0.0122046	-0.299735	0.07	0.152	0.0211625	Akt1
0.00283922	-0.299814	0.215	0.369	0.00768874	Sdcbp
0.00128375	-0.299875	0.35	0.545	0.00468191	Sfpq
0.154039	-0.299953	0.25	0.328	0.182922	Canx
0.0108224	-0.3	0.26	0.419	0.0194046	Cxcr3
0.025628	-0.300001	0.16	0.258	0.0382149	Ubap2l
0.0141541	-0.300359	0.18	0.303	0.0238193	Zbtb7a
0.0184344	-0.300574	0.28	0.409	0.0287245	Fnbp1
0.016366	-0.300818	0.06	0.131	0.0265554	Ipo7
0.0515723	-0.301278	0.24	0.343	0.0684918	Limd2
0.00665323	-0.301714	0.74	0.793	0.0139706	Btg2
0.00993899	-0.301743	0.035	0.101	0.0182086	Washc1
0.0588083	-0.301814	0.295	0.404	0.077231	mt-Nd4l
0.0380949	-0.301934	0.48	0.611	0.052795	Atp2b1
0.00639411	-0.302785	0.65	0.763	0.0136207	Ubc
0.00152618	-0.30312	0.145	0.293	0.00527373	Itsn2
0.00627245	-0.303139	0.21	0.348	0.0134589	Lbh
0.00169105	-0.303251	0.05	0.146	0.00569158	Ptgfrn
0.000236717	-0.303544	0.15	0.333	0.00145996	9930111J21Rik2
0.0144224	-0.303902	0.23	0.359	0.0240987	Grap
0.00901356	-0.303981	0.045	0.116	0.0170982	Pmepa1
0.00451527	-0.304242	0.05	0.136	0.010833	Ppp1r12c
0.0103194	-0.304746	0.12	0.227	0.0188177	Twistnb
0.0475335	-0.304811	0.365	0.495	0.0639206	Traf1
0.00617111	-0.30516	0.05	0.131	0.0132899	Hltf
0.00386779	-0.305276	0.14	0.268	0.00959212	Birc2
0.00939131	-0.305392	0.14	0.253	0.0174102	Fam129a
0.00740994	-0.305473	0.195	0.318	0.0150137	Tob1
0.0169088	-0.305737	0.06	0.131	0.0272485	Imp3
0.0105985	-0.305998	0.075	0.162	0.0191488	Pdlim2
0.00868291	-0.306032	0.13	0.242	0.0165904	U2surp
0.00226035	-0.30637	0.115	0.242	0.00660718	Dhx9
0.00184086	-0.306886	0.1	0.227	0.00595752	Setd2
0.0217775	-0.307585	0.045	0.106	0.0331874	Snx9
0.00121603	-0.307624	0.025	0.106	0.00457661	Vapb
0.00241035	-0.307812	0.065	0.167	0.00692533	Gpr174
0.0350237	-0.307908	0.105	0.182	0.0492927	Mphosph8
0.00209064	-0.308165	0.04	0.126	0.00636374	Ube2z
0.00357146	-0.30834	0.04	0.121	0.00906718	Shoc2
0.0564488	-0.30868	0.23	0.328	0.0744644	Itga1
0.0150772	-0.308849	0.08	0.162	0.0249803	Helz
0.0658436	-0.30892	0.19	0.273	0.0852914	Hnrnpab
0.0121711	-0.308989	0.14	0.247	0.0211625	Cltc
0.0837988	-0.308995	0.365	0.46	0.104904	B4galnt1
0.00169042	-0.309181	0.08	0.197	0.00569158	Hif1a
0.00581891	-0.309377	0.05	0.131	0.0128125	Mcur1
0.00472641	-0.309642	0.03	0.101	0.0110767	Hipk3
0.0303688	-0.310095	0.28	0.404	0.0435743	Arhgef1
0.0280726	-0.310152	0.07	0.136	0.0409917	Trrap
0.00200951	-0.310211	0.415	0.596	0.00618069	Jak1
0.00205255	-0.310621	0.025	0.101	0.00626399	Colgalt1
0.00225795	-0.310689	0.19	0.343	0.00660718	Mat2a
0.00199661	-0.310764	0.05	0.146	0.00618069	Glyr1
0.00458051	-0.310997	0.22	0.374	0.0109096	Hexim1
0.0167542	-0.311042	0.135	0.232	0.0270734	Rtn4
0.00769269	-0.311535	0.18	0.313	0.0153333	Arid4a
0.0555025	-0.3121	0.07	0.126	0.0733804	Ankrd13a
0.00480284	-0.312416	0.06	0.152	0.0111373	Rnf10
0.017987	-0.312493	0.15	0.258	0.0284411	Capn2
0.00173137	-0.312566	0.035	0.121	0.00574269	Nbeal1
0.0335989	-0.312589	0.055	0.116	0.0475716	Snx1
0.000278666	-0.312612	0.015	0.101	0.0016595	Ccdc117
0.0105378	-0.312742	0.065	0.146	0.0190977	Usp47
0.0136181	-0.312866	0.41	0.561	0.0230584	Eif3e
0.0012781	-0.313044	0.025	0.106	0.00468191	Lrrfip2
0.00615374	-0.313479	0.155	0.278	0.0132767	Usp15
0.00702841	-0.313805	0.055	0.136	0.0145254	Map4k1
0.00852057	-0.314193	0.13	0.242	0.0164627	Suclg1
0.0105572	-0.314352	0.09	0.182	0.0191036	Cflar
0.0134608	-0.315052	0.08	0.167	0.0228484	1190002N15Rik
0.00110622	-0.315102	0.1	0.232	0.00430077	Tardbp
0.00460773	-0.315138	0.03	0.101	0.0109434	Fam168a
0.000883665	-0.315484	0.135	0.288	0.00370447	Ski
0.0170893	-0.315546	0.155	0.258	0.0274267	Lasp1
0.00264961	-0.316285	0.06	0.157	0.00732686	Bri3
0.00854118	-0.316293	0.06	0.141	0.0164673	Stim2
0.0181384	-0.316789	0.125	0.227	0.0285274	Socs1
0.0180795	-0.31691	0.165	0.273	0.0285108	Rassf2
0.0489155	-0.318389	0.125	0.202	0.0654801	Tial1
0.00833613	-0.318396	0.08	0.172	0.0163036	Gatad2a
0.00258166	-0.319086	0.155	0.298	0.0072315	Cyfip2
0.00671308	-0.319107	0.045	0.121	0.0140712	Fmr1
0.00479008	-0.319688	0.205	0.354	0.0111373	Dnajb1
0.0145121	-0.319835	0.105	0.197	0.0241638	Sys1
0.0494054	-0.320303	0.08	0.141	0.0659859	Dip2b
0.0195134	-0.320554	0.075	0.152	0.0301663	Fam208a
0.164064	-0.320799	0.135	0.182	0.193461	Tnpo3
0.0107094	-0.321251	0.21	0.338	0.01929	Csk
0.0171849	-0.322104	0.05	0.116	0.0275426	Zfp407
0.00183864	-0.322518	0.19	0.354	0.00595752	Arid5a
0.00749392	-0.323453	0.04	0.111	0.0150903	Fbxw7
0.0114659	-0.323505	0.06	0.136	0.0202501	Faim
0.0192939	-0.324263	0.155	0.263	0.0299056	Ubn2
0.00686964	-0.324338	0.085	0.182	0.0143146	Gapvd1
0.00482074	-0.324483	0.1	0.207	0.0111568	Eif2s3x
0.00734024	-0.324893	0.29	0.439	0.0149395	Ssh2
0.00571415	-0.325612	0.035	0.106	0.0126528	Cmtm6
0.0100593	-0.326147	0.06	0.136	0.0184005	Glrx5
0.00426721	-0.326178	0.1	0.207	0.0103645	mt-Atp8
0.00160665	-0.326269	0.075	0.187	0.00551788	Tmpo
0.00978763	-0.326357	0.115	0.217	0.0179873	Huwe1
0.00865281	-0.326485	0.46	0.621	0.0165904	Eif4g2
0.000496088	-0.326733	0.16	0.328	0.00240434	Stat3
0.0139895	-0.326766	0.155	0.258	0.023576	Golga4
0.00835937	-0.326773	0.05	0.126	0.0163036	Top2a
0.00181186	-0.327655	0.05	0.146	0.0059288	Htatsf1
0.00364612	-0.328832	0.195	0.338	0.00915806	Mark2
0.000459712	-0.328868	0.02	0.106	0.00228498	Fbxo9
0.00632705	-0.328933	0.035	0.106	0.0135514	Atf7
0.00644293	-0.329175	0.07	0.162	0.0136999	Agfg1
0.00399291	-0.329256	0.12	0.237	0.00979926	Pura
0.00694328	-0.329415	0.155	0.273	0.0144	Tm9sf3
0.0103183	-0.329542	0.11	0.207	0.0188177	Tet3
0.019539	-0.329561	0.065	0.136	0.0301664	Map3k2
0.0144786	-0.329568	0.055	0.126	0.0241584	Elk3
0.000959683	-0.329665	0.14	0.288	0.00392537	Tcf12
0.00458016	-0.329826	0.28	0.449	0.0109096	Paip2
0.00967371	-0.329924	0.115	0.217	0.0178335	Tiam1
0.00480211	-0.330069	0.07	0.167	0.0111373	Ints6
0.00348779	-0.330243	0.04	0.121	0.00891241	Zbtb44
0.00240089	-0.330335	0.09	0.202	0.00691503	Fam78a
0.00594789	-0.330469	0.205	0.338	0.0130235	Ppp3ca
0.00872351	-0.330782	0.09	0.187	0.0166014	Spag9
0.00170499	-0.330961	1	1	0.00572215	Gm42418
0.0261737	-0.331209	0.2	0.298	0.038832	Iqgap2
0.0317605	-0.333938	0.16	0.253	0.0454051	Fli1
0.0192238	-0.333964	0.105	0.192	0.0298704	Myo1f
0.000627982	-0.334137	0.32	0.535	0.0028588	Diaph1
0.0930217	-0.334328	0.315	0.414	0.115226	Il18r1
0.00450608	-0.334361	0.03	0.101	0.010833	Npepps
0.00734055	-0.334642	0.15	0.268	0.0149395	Eif3g
0.0871962	-0.335214	0.25	0.323	0.108926	G3bp1
0.015241	-0.336001	0.095	0.182	0.0251104	Baz2a
0.00176694	-0.336275	0.19	0.343	0.00581166	Pstpip1
0.00152661	-0.336365	0.075	0.187	0.00527373	Vav3
0.00318874	-0.336379	0.09	0.202	0.00830247	Slc1a5
0.000477731	-0.336496	0.365	0.581	0.0023426	Brd2
0.00447791	-0.337241	0.115	0.232	0.0108094	Srpk2
0.00553917	-0.338049	0.38	0.571	0.0124224	Set
0.00712228	-0.338849	0.13	0.242	0.0146476	Ccni
0.00605567	-0.339199	0.07	0.162	0.0131429	Tia1
0.00257777	-0.339296	0.24	0.409	0.0072315	Rock1
0.00806122	-0.339322	0.08	0.172	0.0158533	Baz1b
0.00318907	-0.339638	0.145	0.288	0.00830247	Nfatc2
0.03149	-0.339997	0.11	0.187	0.0450732	Zfp148
0.0116325	-0.340192	0.06	0.136	0.0204219	Elf4
0.000436875	-0.340485	0.11	0.258	0.00221348	Taf10
0.00150461	-0.340838	0.055	0.157	0.00525945	Hivep2
0.018042	-0.341001	0.1	0.182	0.0284899	Cd101
0.00191087	-0.341846	0.045	0.136	0.00611686	Pknox1
0.0127622	-0.341884	0.11	0.202	0.0217882	Usp3
0.0147032	-0.342978	0.15	0.258	0.0244293	Kdm5a
0.00930873	-0.343966	0.105	0.202	0.0174102	Il17ra
0.0173147	-0.344258	0.075	0.152	0.0276753	Rpgrip1
0.00554686	-0.344345	0.31	0.475	0.0124224	Supt4a
0.00173068	-0.344557	0.055	0.157	0.00574269	Birc3
0.00651196	-0.344995	0.1	0.202	0.0137791	Pten
0.00356054	-0.345192	0.055	0.146	0.009059	Slc16a6
0.0347783	-0.345302	0.085	0.152	0.0490057	Msi2
0.00649498	-0.345768	0.045	0.121	0.0137791	Smg7
0.00113558	-0.347161	0.05	0.152	0.0043716	R3hdm2
0.00687946	-0.347853	0.1	0.202	0.0143146	Sema4d
0.000456603	-0.347867	0.21	0.404	0.00227915	4932438A13Rik
0.00567982	-0.348034	0.035	0.106	0.0126242	Paxbp1
0.000384542	-0.348396	0.475	0.692	0.00202228	Slc38a2
0.00463336	-0.348696	0.11	0.222	0.0109805	Ep300
0.00254362	-0.348862	0.295	0.475	0.00718559	Ubl3
0.0047313	-0.349201	0.21	0.359	0.0110767	Tnrc6b
0.0151175	-0.349329	0.045	0.111	0.0250088	Bbc3
0.013815	-0.350582	0.185	0.298	0.0233152	Pgls
0.00213404	-0.350857	0.08	0.192	0.00646245	D030056L22Rik
0.0076424	-0.351214	0.095	0.192	0.0152848	Arhgap17
0.0115125	-0.351677	0.04	0.106	0.020302	Atg2a
0.000989365	-0.351828	0.035	0.126	0.00400506	Naa30
0.0056217	-0.352403	0.045	0.121	0.0125424	Prpsap1
0.00218349	-0.352868	0.11	0.232	0.00656162	Pip5k1a
0.0172701	-0.352897	0.05	0.116	0.0276416	9930021J03Rik
0.00288625	-0.353163	0.045	0.131	0.00776256	Snx20
0.00493212	-0.35382	0.17	0.303	0.0113396	Phf3
0.00652939	-0.354203	0.06	0.146	0.0137843	Rrad
0.0283675	-0.354284	0.045	0.101	0.0412046	Cdc73
0.00368979	-0.354756	0.09	0.197	0.00924801	Ppp3cc
0.00317381	-0.354936	0.17	0.313	0.00830247	Drap1
0.00941095	-0.35514	0.045	0.116	0.0174102	Epn1
0.000279807	-0.355681	0.335	0.556	0.0016595	Eif4a2
0.00809743	-0.355914	0.185	0.308	0.015898	Utrn
0.00130317	-0.355994	0.06	0.167	0.00470901	Med12
0.0143942	-0.35601	0.115	0.212	0.0240857	Fryl
0.000388098	-0.356319	0.115	0.273	0.00203191	Mapk1
0.0077362	-0.356824	0.11	0.212	0.015368	Atxn10
0.0148459	-0.356874	0.045	0.111	0.0246317	Rbm10
0.0291624	-0.357514	0.215	0.318	0.0420482	Ppp1r16b
0.00379696	-0.357551	0.095	0.202	0.0094763	Ppp4r3a
0.000400473	-0.357746	0.275	0.49	0.00207822	Hnrnph1
0.00307897	-0.358224	0.11	0.227	0.00815063	Rab21
0.00391496	-0.358482	0.09	0.197	0.00966838	Msl1
0.00104676	-0.358541	0.04	0.136	0.00417993	Sik3
0.00712483	-0.358623	0.335	0.475	0.0146476	Gm26532
0.00164293	-0.358715	0.05	0.146	0.00559357	2900097C17Rik
0.0127553	-0.360575	0.105	0.197	0.0217882	Cpsf6
0.00127952	-0.362278	0.04	0.131	0.00468191	Ankib1
0.000958318	-0.362823	0.04	0.136	0.00392537	Amz2
0.00217003	-0.363113	0.305	0.48	0.00653785	Top1
0.0109142	-0.363589	0.115	0.212	0.0195393	Tbx21
0.018253	-0.363958	0.59	0.717	0.0285932	Zfp36l1
0.00502998	-0.364314	0.29	0.465	0.0114832	Ablim1
0.0110547	-0.364493	0.27	0.394	0.0197011	Ddx6
0.00385702	-0.365257	0.055	0.146	0.00958558	Epb41
0.00163354	-0.365695	0.1	0.222	0.00557771	Ctcf
0.00113159	-0.365745	0.065	0.177	0.00437053	Marc2
0.00557489	-0.36607	0.165	0.293	0.0124615	Esyt2
0.0142343	-0.366239	0.095	0.182	0.0238861	Lsm14a
0.00243508	-0.366547	0.115	0.237	0.00697938	Rala
0.00188748	-0.366559	0.025	0.101	0.00607499	H2-Q10
0.00312333	-0.366696	0.065	0.162	0.00824951	Abca2
0.000593831	-0.367063	0.29	0.5	0.00274327	Bclaf1
0.00638545	-0.367726	0.14	0.263	0.0136207	Polr2a
0.0104561	-0.367751	0.115	0.217	0.0190023	Zc3h12a
0.00171611	-0.367825	0.275	0.455	0.00572685	Sec62
0.00106473	-0.367936	0.145	0.298	0.00422307	Rel
0.000822848	-0.36841	0.09	0.217	0.00352478	AI504432
0.000383319	-0.368444	0.2	0.389	0.00202228	Matr3
0.00424901	-0.368494	0.11	0.222	0.0103416	Aplp2
0.000742934	-0.36853	0.14	0.288	0.0032804	Trip11
0.000547375	-0.368725	0.095	0.237	0.00261056	Usp9x
0.00511804	-0.368836	0.29	0.455	0.0116391	Epsti1
0.00171355	-0.368998	0.26	0.429	0.00572685	Srpk1
0.00319976	-0.369142	0.17	0.308	0.00830247	Picalm
0.00173548	-0.369497	0.315	0.5	0.00574269	Bcl11b
0.00151596	-0.369885	0.09	0.212	0.00527373	Trp53i11
0.0092109	-0.370891	0.275	0.414	0.017333	Cyth4
0.000298509	-0.372176	0.02	0.111	0.00171533	Cdk8
0.00220229	-0.372242	0.115	0.237	0.00657936	Ss18
0.00440936	-0.372358	0.22	0.364	0.0106658	Snhg12
0.000820957	-0.372853	0.025	0.111	0.00352478	Lemd2
0.0156059	-0.373041	0.325	0.455	0.0255684	Nfkbid
0.00269487	-0.37322	0.1	0.212	0.0073999	Arhgap9
0.00264525	-0.373709	0.045	0.131	0.00732686	Psmd3
0.00190379	-0.374037	0.055	0.152	0.00611081	Tnik
1.65597e-08	-0.374334	0.99	1	1.95073e-06	mt-Atp6
0.00221721	-0.374448	0.27	0.444	0.00657936	Eif5
0.00124784	-0.374695	0.17	0.323	0.00463912	Fam49b
0.00464199	-0.375428	0.04	0.116	0.0109805	Arhgap12
0.000289264	-0.375739	0.02	0.111	0.0016869	Tef
0.00399188	-0.376094	0.06	0.152	0.00979926	Tnpo1
0.00237467	-0.376389	0.16	0.303	0.00687313	Zfp292
0.00913998	-0.376791	0.22	0.348	0.0172823	Chd2
0.00870422	-0.377023	0.085	0.177	0.0165915	Ptger4
0.00470102	-0.377303	0.115	0.227	0.0110767	Golgb1
0.000289264	-0.377566	0.02	0.111	0.0016869	Bmt2
0.00527694	-0.377657	0.04	0.116	0.0119773	Mtmr1
0.00246063	-0.378164	0.33	0.49	0.00701033	Ddx3x
0.00657344	-0.378237	0.055	0.136	0.0138524	Rab3gap1
0.0216407	-0.378513	0.16	0.253	0.0331075	Arrb2
0.00635429	-0.379316	0.145	0.263	0.013585	Cd84
0.000917681	-0.37935	0.085	0.207	0.00380644	Nfatc3
0.000409423	-0.380071	0.37	0.611	0.00209456	Srsf5
0.00084874	-0.38028	0.115	0.258	0.00359231	Psma5
0.00848375	-0.380401	0.11	0.207	0.0164627	Ppp1cb
0.00192221	-0.380479	0.045	0.136	0.0061365	Trip4
0.00246373	-0.380567	0.03	0.106	0.00701033	Pabpn1
0.00413494	-0.380943	0.15	0.273	0.0101057	Eif4h
0.00578957	-0.381297	0.075	0.167	0.0127718	Zfp638
0.00588589	-0.381396	0.15	0.273	0.0129358	Hnrnpul2
0.00128779	-0.382626	0.345	0.53	0.00468216	Grap2
0.00175435	-0.382681	0.14	0.273	0.00578885	Ranbp2
0.00472142	-0.383451	0.175	0.303	0.0110767	Ash1l
0.00335552	-0.383578	0.065	0.162	0.00863057	Med13
0.000130609	-0.383605	0.155	0.338	0.000949162	Aebp2
0.00941454	-0.383922	0.07	0.152	0.0174102	Zfp131
0.000558881	-0.384245	0.07	0.192	0.00263345	Dennd1c
0.00276817	-0.384386	0.08	0.187	0.00751361	Cblb
0.00244788	-0.384641	0.18	0.318	0.00699904	Celf1
0.000526926	-0.384838	0.145	0.303	0.00253355	Chd3
0.0121843	-0.385211	0.355	0.5	0.0211625	Hmgb2
0.00741766	-0.385219	0.095	0.192	0.0150137	St6gal1
0.00258907	-0.385463	0.085	0.192	0.0072315	Bud31
0.00437632	-0.385583	0.155	0.283	0.0106076	Sesn3
0.00715521	-0.385791	0.115	0.217	0.0146844	Supt20
0.00177113	-0.38642	0.22	0.384	0.00581166	Zc3h13
5.9094e-05	-0.386637	0.015	0.116	0.000527369	Dynll2
0.00219486	-0.386858	0.505	0.672	0.00657899	Ptpn22
0.0151582	-0.387388	0.105	0.192	0.0250088	Heca
0.00200916	-0.387583	0.23	0.389	0.00618069	Kmt2a
0.00121311	-0.387721	0.17	0.323	0.00457661	Mknk2
0.000652699	-0.388227	0.035	0.131	0.0029459	Zyg11b
0.00223611	-0.38909	0.055	0.152	0.00659246	1110008F13Rik
0.00222185	-0.389371	0.17	0.318	0.00657936	Ube2h
0.000437811	-0.391446	0.05	0.162	0.00221348	Sp3
0.000456147	-0.391633	0.02	0.106	0.00227915	Fbxo3
0.00775361	-0.39184	0.185	0.303	0.0153767	Itgb1
0.00125233	-0.392358	0.115	0.247	0.00463912	Trip12
0.00221755	-0.392727	0.045	0.131	0.00657936	Csnk1g3
0.00348215	-0.39295	0.11	0.222	0.00891241	Scaf11
0.000835856	-0.39329	0.08	0.202	0.00356383	Gpbp1
0.00290037	-0.393677	0.165	0.298	0.00778277	Sf1
0.000762193	-0.394099	0.085	0.212	0.00333778	Sntb2
0.00798246	-0.394639	0.125	0.232	0.015751	Foxn3
0.0632452	-0.394648	0.09	0.146	0.082506	Sla
0.00114064	-0.394737	0.06	0.167	0.00437681	Parp8
0.00228802	-0.394741	0.13	0.253	0.00667151	Nfkbiz
0.000964418	-0.394847	0.24	0.419	0.00393109	Acin1
0.00458424	-0.39553	0.05	0.131	0.0109096	Itpk1
0.000630975	-0.396337	0.115	0.258	0.0028588	Rsf1
2.4993e-05	-0.396347	0.34	0.616	0.000291502	mt-Nd3
0.00147362	-0.396479	0.1	0.222	0.00518185	Cul3
0.00273124	-0.396536	0.06	0.152	0.00744768	Rbm33
0.00135992	-0.398352	0.08	0.197	0.0048545	Chfr
7.02829e-05	-0.39885	0.805	0.934	0.000608774	mt-Nd2
0.000468412	-0.399632	0.05	0.162	0.00230874	Rnf38
0.00758994	-0.399844	0.125	0.232	0.0152108	Padi2
0.00077198	-0.400361	0.4	0.586	0.00336812	Ybx1
0.0418819	-0.401868	0.075	0.136	0.0572354	Kcnn4
0.00849612	-0.401872	0.09	0.182	0.0164627	Fut8
0.00203998	-0.402992	0.155	0.293	0.00624181	Cnot6l
0.00688995	-0.403014	0.345	0.51	0.0143146	Tnfaip8
0.000838015	-0.403164	0.22	0.409	0.00356383	Rbpj
0.000756753	-0.403563	0.255	0.444	0.00332633	Gna13
6.15085e-05	-0.403809	0.025	0.136	0.000540724	Pik3cg
0.00304534	-0.404044	0.215	0.359	0.008098	Glud1
0.00162128	-0.40421	0.13	0.263	0.00555194	Bag1
0.0031631	-0.405	0.055	0.146	0.00830247	Rcor1
0.000985361	-0.405099	0.05	0.152	0.0040026	Hip1r
0.00355151	-0.405577	0.455	0.616	0.00905557	Son
0.00111521	-0.405667	0.03	0.116	0.00432145	Cebpb
0.0012835	-0.406468	0.17	0.323	0.00468191	Cd160
4.94928e-05	-0.406757	0.08	0.237	0.000462719	Kpnb1
0.00948836	-0.406948	0.035	0.101	0.0175193	Rab6a
0.000148565	-0.407021	0.055	0.182	0.00103556	Suds3
0.00197939	-0.407182	0.11	0.232	0.00618069	Mta3
0.0257633	-0.407196	0.25	0.369	0.0383197	Themis
0.0019405	-0.407324	0.085	0.197	0.00614491	Tiparp
1.11902e-05	-0.407803	0.78	0.96	0.000185662	H2-Q7
0.00099874	-0.408742	0.145	0.288	0.00402917	Runx2
0.000310158	-0.409625	0.61	0.783	0.00174817	Ets1
0.00145457	-0.409877	0.055	0.157	0.00515157	Atp13a3
0.00551044	-0.410403	0.205	0.343	0.0124116	Purb
0.00029094	-0.410649	0.065	0.192	0.00168831	Slamf1
0.00292125	-0.414043	0.255	0.409	0.007821	Hnrnpu
0.00494785	-0.414621	0.23	0.369	0.0113396	Gramd1a
0.0249699	-0.416593	0.26	0.364	0.037423	Itgb2
0.00109152	-0.416775	0.23	0.409	0.00428604	Mndal
0.00119073	-0.416784	0.115	0.242	0.00451022	Ncoa2
0.000707053	-0.417129	0.13	0.278	0.00315495	Prkch
0.00197074	-0.418877	0.05	0.141	0.00618069	Gpr132
0.00456535	-0.419101	0.17	0.298	0.0109096	Usp34
0.00752469	-0.42009	0.09	0.182	0.0151264	Aff4
0.0002842	-0.420605	0.345	0.561	0.00167394	Ptp4a2
0.0123743	-0.420632	0.175	0.293	0.0213737	Thoc2
0.00222291	-0.420664	0.05	0.141	0.00657936	Reps1
0.000308907	-0.42155	0.09	0.232	0.00174817	Sipa1
0.000106202	-0.421893	0.035	0.152	0.000805844	Kdm5b
0.000205924	-0.421964	0.165	0.343	0.00130418	Nfkb1
0.0075925	-0.423422	0.1	0.197	0.0152108	Usp7
0.000404896	-0.424855	0.08	0.212	0.00209196	Fip1l1
0.00182421	-0.424864	0.34	0.5	0.00593625	Dock2
0.000113297	-0.424987	0.045	0.167	0.000850089	Sik1
0.00270198	-0.425019	0.08	0.187	0.00740218	Emsy
0.00151886	-0.42718	0.11	0.232	0.00527373	Ptp4a1
0.0194602	-0.427535	0.115	0.202	0.0301237	Gm26802
0.00116491	-0.42862	0.055	0.157	0.00442666	Cux1
0.00104293	-0.429884	0.06	0.167	0.00417882	Ap3b1
0.00920221	-0.430178	0.055	0.131	0.017333	Nsd2
0.000410732	-0.431068	0.565	0.773	0.00209456	Jaml
0.00036462	-0.431101	0.145	0.308	0.00194354	Stk24
0.00129646	-0.431378	0.17	0.323	0.00469916	Lars2
0.00182191	-0.43194	0.08	0.187	0.00593625	Ubash3b
0.00198865	-0.432084	0.47	0.636	0.00618069	Ankrd44
0.00267204	-0.432222	0.47	0.641	0.00737157	Hsp90aa1
0.000309313	-0.433573	0.125	0.283	0.00174817	Tmem160
0.000954846	-0.433647	0.075	0.187	0.00392537	Tet2
0.00388122	-0.434057	0.155	0.288	0.0096052	Nucks1
0.000211588	-0.434065	0.03	0.131	0.00133289	Me2
0.00319455	-0.434518	0.175	0.313	0.00830247	Inpp5d
0.00074352	-0.435633	0.035	0.126	0.0032804	Rnf111
0.00471925	-0.436919	0.085	0.182	0.0110767	Setx
0.0121166	-0.437176	0.105	0.197	0.0211458	Cdv3
5.73159e-05	-0.43834	0.05	0.187	0.000523397	Rfx7
0.00147358	-0.438832	0.07	0.177	0.00518185	Zfp106
0.00153771	-0.440552	0.225	0.379	0.00529654	Wipf1
0.00920858	-0.440963	0.335	0.485	0.017333	Slc38a1
0.00551132	-0.440978	0.105	0.212	0.0124116	Atp6v0a2
0.00346385	-0.441445	0.15	0.273	0.00888979	Tagap
2.4621e-05	-0.442816	0.08	0.247	0.000290036	Notch1
0.00259928	-0.442877	0.105	0.217	0.0072315	Numa1
0.00896382	-0.442956	0.07	0.152	0.0170313	Dgkh
0.000587292	-0.443865	0.04	0.141	0.0027345	Cks2
0.00238246	-0.444202	0.08	0.182	0.00687876	Gpbp1l1
0.00124867	-0.444546	0.1	0.222	0.00463912	Taok3
0.00166587	-0.444603	0.08	0.192	0.00563908	Suco
0.00372869	-0.444775	0.135	0.253	0.00932568	Atxn1
0.00990978	-0.446056	0.04	0.106	0.0181834	Kat2b
0.00185454	-0.4464	0.245	0.404	0.00598534	Apobec3
0.000266475	-0.446661	0.04	0.146	0.00160979	Kdm1a
0.0025432	-0.447994	0.22	0.369	0.00718559	Sh2d2a
0.00612601	-0.448135	0.105	0.207	0.0132412	Cxcr4
0.00028034	-0.448187	0.14	0.303	0.0016595	Coq10b
0.000154236	-0.449252	0.065	0.197	0.00105634	Man1a
4.77864e-06	-0.449577	0.82	0.975	0.000110377	Xist
0.00110134	-0.449943	0.105	0.232	0.00429596	Rock2
0.000704969	-0.450315	0.07	0.187	0.00315495	Dgkz
0.000161642	-0.451137	0.05	0.172	0.00108808	Nlk
0.00108332	-0.451217	0.095	0.222	0.00426808	Ccar1
0.000313899	-0.452239	0.555	0.732	0.00175248	Gnas
1.09503e-05	-0.453434	0.735	0.874	0.000185129	Mbnl1
0.000616973	-0.456016	0.14	0.293	0.00282799	Smarca5
0.000407139	-0.456591	0.09	0.227	0.00209436	Erbin
0.0142237	-0.457744	0.385	0.505	0.0238861	Zc3hav1
0.000139527	-0.457798	0.055	0.182	0.000990137	Slc7a1
0.00105032	-0.459502	0.16	0.313	0.00417999	Csrnp1
0.000184104	-0.460495	0.15	0.318	0.00119162	Pds5a
0.000555322	-0.460727	0.19	0.348	0.00262719	Actn4
0.0257197	-0.460975	0.185	0.283	0.0383032	Ikzf3
5.84631e-05	-0.461177	0.135	0.318	0.000525721	Arhgap15
0.000100606	-0.46156	0.07	0.212	0.000775215	Pycr2
0.00361162	-0.461725	0.215	0.354	0.00911025	Tesc
0.00195008	-0.461837	0.03	0.106	0.00615869	Fam192a
0.00492901	-0.462077	0.065	0.152	0.0113396	Ap1s2
0.000723684	-0.462891	0.12	0.258	0.00321698	Slc6a6
0.000295097	-0.463379	0.075	0.207	0.00170404	Ppp2r5c
0.0072675	-0.463618	0.53	0.646	0.0148889	Zfp36
4.07745e-05	-0.464405	0.045	0.177	0.000400269	Ndel1
0.00203708	-0.464993	0.135	0.258	0.00624181	Cab39
0.00333416	-0.465519	0.135	0.258	0.00859439	Bod1l
0.000169954	-0.46604	0.23	0.434	0.00112475	Bptf
0.000853834	-0.466385	0.065	0.172	0.00359231	Dcun1d5
0.000929889	-0.466628	0.07	0.182	0.00384354	Arhgef6
0.000241751	-0.467089	0.18	0.359	0.00148324	Ppp2ca
1.20749e-05	-0.467681	0.39	0.652	0.000188374	Ccdc88c
0.00124384	-0.468568	0.27	0.439	0.00463912	Mycbp2
0.00057478	-0.468591	0.03	0.121	0.00269758	Kif2a
3.82204e-05	-0.469669	0.105	0.278	0.000384817	Rab2a
0.000903792	-0.469833	0.085	0.207	0.00376207	Sash3
0.000127262	-0.470247	0.05	0.172	0.000931145	Rev3l
0.00358186	-0.471317	0.29	0.449	0.00906718	Macf1
0.000376312	-0.472075	0.095	0.232	0.00199683	Nfat5
0.000338678	-0.472223	0.11	0.253	0.00184902	Tle3
5.0482e-06	-0.472737	0.12	0.323	0.000114361	Il21r
8.21422e-05	-0.474113	0.125	0.303	0.000688081	Capza1
0.00385122	-0.474837	0.285	0.434	0.00958558	Pag1
4.04687e-05	-0.475203	0.055	0.197	0.000400269	Casp8
0.000592133	-0.476217	0.16	0.318	0.00274327	Sbno1
0.000101826	-0.47732	0.26	0.475	0.000778904	Lnpep
0.00473911	-0.47928	0.325	0.47	0.0110767	Pim1
0.000323075	-0.479749	0.19	0.364	0.00178538	Smc4
0.000303193	-0.480595	0.255	0.434	0.00173379	Ptbp3
0.00231038	-0.482781	0.325	0.485	0.00672007	Dnajc15
0.000219073	-0.482918	0.02	0.111	0.00136606	Usp1
5.64356e-06	-0.48376	0.805	0.914	0.000123113	Ptprc
9.74405e-05	-0.484592	0.075	0.217	0.000770369	Aim2
0.000163327	-0.486135	0.115	0.273	0.00109318	Cbl
0.000120223	-0.486294	0.125	0.293	0.000896343	Rnf149
9.08349e-05	-0.486298	0.245	0.449	0.000732901	BC005537
0.000166544	-0.487113	0.315	0.505	0.00110841	Pde7a
7.25834e-05	-0.488251	0.035	0.152	0.000619589	0610012G03Rik
0.00259807	-0.488929	0.04	0.121	0.0072315	Kmt2b
0.000313523	-0.49184	0.24	0.424	0.00175248	Vps37b
0.000353902	-0.494184	0.11	0.258	0.00191237	Kpna4
0.00145626	-0.494483	0.575	0.707	0.00515157	Klrk1
0.000479259	-0.495313	0.135	0.278	0.0023426	Atp2b4
0.000317598	-0.495519	0.23	0.424	0.00176476	Hnrnpl
0.0701164	-0.495814	0.06	0.111	0.0898411	Ccl3
0.000550932	-0.496034	0.145	0.293	0.00261693	Pitpna
0.00135365	-0.496717	0.04	0.131	0.0048545	Bcl2l11
9.58374e-05	-0.499695	0.02	0.121	0.000768003	Epb41l2
0.000611498	-0.501888	0.14	0.293	0.00281385	Skil
0.000536086	-0.504699	0.085	0.212	0.00256711	Hip1
5.06777e-05	-0.504878	0.055	0.192	0.000466393	Dnmt3a
0.000153372	-0.505878	0.16	0.333	0.00105634	Dgkd
8.23594e-05	-0.506888	0.135	0.313	0.000688081	Grk2
0.00115046	-0.507834	0.115	0.242	0.00438591	Adipor2
0.00193758	-0.509938	0.165	0.298	0.00614491	AC160336.1
0.00133986	-0.510252	0.085	0.197	0.00482678	Psip1
8.4998e-05	-0.511597	0.025	0.131	0.000699094	Kctd12
0.000219173	-0.512049	0.32	0.535	0.00136606	Elf1
2.70197e-05	-0.512765	0.62	0.833	0.00030605	Iqgap1
0.000357162	-0.513083	0.07	0.192	0.00192117	Dock11
4.79381e-05	-0.513505	0.055	0.192	0.000455412	Suz12
2.66086e-05	-0.513649	0.075	0.232	0.00030432	Mindy2
0.00193921	-0.513864	0.29	0.46	0.00614491	AY036118
0.000175629	-0.514966	0.07	0.202	0.00115582	Gpr55
3.18543e-05	-0.515871	0.165	0.369	0.000341131	Ier5
1.85244e-05	-0.517177	0.075	0.237	0.00022731	Kansl1
0.000122617	-0.517253	0.07	0.212	0.000908442	Rptor
0.00552097	-0.518332	0.54	0.652	0.0124116	Dusp1
0.000100686	-0.519846	0.155	0.333	0.000775215	Grb2
0.000797713	-0.519992	0.54	0.677	0.00344215	Nfkbia
0.00110089	-0.520089	0.59	0.722	0.00429596	Dennd4a
1.04663e-05	-0.521005	0.54	0.758	0.00018402	Stk17b
0.000585302	-0.522933	0.115	0.247	0.0027345	Elovl5
8.5458e-05	-0.524309	0.05	0.177	0.000699094	Tlk1
1.58559e-05	-0.524452	0.5	0.758	0.000209868	Itgae
0.00126998	-0.525231	0.1	0.217	0.00468191	Ttc14
0.000148113	-0.527701	0.11	0.263	0.00103556	Kmt2c
2.47062e-07	-0.530691	0.85	0.914	1.45519e-05	Ddx5
3.36777e-06	-0.533684	0.08	0.268	9.01643e-05	Lrp10
0.0030637	-0.535515	0.115	0.232	0.00812847	Il2
1.39039e-05	-0.538563	0.345	0.591	0.000194985	Arl4c
5.83671e-05	-0.540987	0.205	0.414	0.000525721	Mcl1
0.000199642	-0.541626	0.2	0.374	0.00127124	Raly
0.000364148	-0.545268	0.155	0.313	0.00194354	Cbx4
7.6697e-06	-0.547749	0.525	0.778	0.00014117	Cd44
9.9222e-05	-0.549667	0.115	0.273	0.000774063	Zfp91
2.42214e-05	-0.550579	0.225	0.439	0.00028821	Nipbl
0.000106716	-0.556736	0.115	0.273	0.000805844	Stim1
0.000658554	-0.558142	0.035	0.126	0.00296098	Ylpm1
1.76062e-07	-0.558505	0.48	0.737	1.29625e-05	Myh9
1.52441e-05	-0.559712	0.275	0.515	0.000206849	Anp32b
0.000138768	-0.559758	0.155	0.328	0.000990137	Hnrnpa0
0.000780635	-0.561457	0.135	0.273	0.00339332	Senp6
4.99639e-05	-0.56165	0.21	0.424	0.000463444	Fyn
0.000343821	-0.561658	0.285	0.47	0.00186646	H2afy
0.00843994	-0.562094	0.11	0.202	0.0164335	Mapkapk3
6.98102e-05	-0.562168	0.1	0.258	0.000608774	Cyth1
7.12689e-05	-0.562455	0.07	0.212	0.000612808	Setd5
9.86804e-05	-0.567251	0.13	0.293	0.000774063	Wdr26
0.000196121	-0.570027	0.28	0.475	0.00126246	Kif5b
0.000264264	-0.571338	0.35	0.535	0.00160465	Itk
3.73238e-06	-0.571737	0.58	0.783	9.77054e-05	Akap13
2.4711e-06	-0.572961	0.115	0.323	7.07616e-05	Ppp1cc
0.000268654	-0.573533	0.275	0.465	0.00161467	St8sia4
0.00259995	-0.575511	0.155	0.273	0.0072315	Icos
7.12267e-06	-0.57674	0.05	0.202	0.000137877	Kdm6a
9.72399e-05	-0.577109	0.07	0.207	0.000770369	Tgif1
0.000397238	-0.577911	0.25	0.434	0.00207056	Rora
1.18045e-05	-0.578683	0.825	0.904	0.000188374	Btg1
4.72888e-06	-0.58562	0.115	0.313	0.000110377	Taok1
4.55365e-05	-0.589371	0.035	0.157	0.000436114	Atp2a2
3.55669e-05	-0.590611	0.095	0.258	0.000364329	Ppp6r1
0.00102579	-0.590614	0.11	0.232	0.00412415	R3hdm1
2.0775e-06	-0.592434	0.05	0.217	6.44025e-05	Rc3h1
2.95294e-05	-0.59296	0.105	0.278	0.000328167	Slk
1.18425e-05	-0.593122	0.085	0.258	0.000188374	Ybx3
6.0109e-06	-0.593503	0.115	0.313	0.000126443	Smg1
0.000339038	-0.595039	0.15	0.303	0.00184902	Rbbp6
0.000177069	-0.595139	0.08	0.217	0.00115882	Plcxd2
2.30289e-05	-0.598066	0.26	0.48	0.000276816	Serinc3
8.31467e-05	-0.600915	0.1	0.258	0.000689766	Myo1g
3.22403e-05	-0.602146	0.1	0.263	0.000342154	Wapl
3.12059e-05	-0.606808	0.315	0.535	0.000337253	Nr4a1
1.91192e-06	-0.607183	0.23	0.49	6.25623e-05	Rsrp1
0.000152566	-0.607487	0.04	0.152	0.00105634	Rif1
1.55271e-05	-0.608462	0.035	0.167	0.000207851	Frmd8
4.45196e-06	-0.609463	0.365	0.611	0.000109258	Chd4
1.31378e-05	-0.612691	0.055	0.207	0.000192142	Zfp318
1.81046e-06	-0.612985	0.8	0.909	6.20099e-05	Ahnak
3.78716e-05	-0.613952	0.175	0.374	0.000384593	Tcf7
1.78956e-05	-0.61425	0.16	0.354	0.000226717	Peli1
4.27015e-05	-0.615157	0.17	0.359	0.000415722	Foxp1
0.000131336	-0.615696	0.085	0.222	0.000949162	Atxn7
6.69086e-07	-0.616051	0.34	0.596	2.71787e-05	Ncor1
1.52767e-05	-0.616278	0.09	0.258	0.000206849	Psmb7
0.070351	-0.618694	0.29	0.389	0.089982	Ccl4
5.96159e-05	-0.618807	0.155	0.338	0.000528027	Herc1
1.81701e-05	-0.620274	0.165	0.364	0.00022731	Faah
2.59863e-05	-0.624012	0.065	0.212	0.000300116	Zfp644
5.80596e-06	-0.627888	0.1	0.288	0.000124353	Ppp2r5a
7.2567e-06	-0.628976	0.445	0.672	0.000137877	Ankrd11
1.38208e-05	-0.633541	0.105	0.278	0.000194985	Ing1
2.89132e-05	-0.638187	0.08	0.232	0.000324379	Zfand5
6.33884e-06	-0.640603	0.295	0.52	0.000128744	AU020206
0.000184013	-0.64091	0.385	0.551	0.00119162	Neurl3
7.25019e-06	-0.644789	0.09	0.268	0.000137877	Baz1a
5.42381e-06	-0.647503	0.235	0.465	0.000120552	Arid1a
1.36444e-05	-0.651669	0.2	0.409	0.000194985	Ccnl1
6.24303e-06	-0.664831	0.185	0.409	0.000128744	Prex1
2.48183e-06	-0.675425	0.175	0.404	7.07616e-05	Map4k4
1.50043e-05	-0.677205	0.09	0.258	0.000206849	Ep400
2.56073e-06	-0.677657	0.085	0.268	7.07616e-05	Yy1
3.92561e-05	-0.679152	0.255	0.465	0.000391895	Mxd4
1.74473e-05	-0.689507	0.185	0.394	0.000226717	Birc6
0.000199549	-0.700908	0.22	0.389	0.00127124	Fosl2
4.17146e-06	-0.708954	0.165	0.374	0.000106461	Pbrm1
3.06937e-05	-0.713733	0.465	0.652	0.000334788	Tnfaip3
1.01072e-06	-0.713802	0.355	0.606	3.96878e-05	Eif3f
4.24758e-06	-0.71412	0.275	0.53	0.000106461	Adgre5
2.58298e-06	-0.717239	0.16	0.374	7.07616e-05	Nufip2
2.38372e-07	-0.717471	0.095	0.318	1.45519e-05	Rb1cc1
1.78042e-05	-0.739996	0.16	0.354	0.000226717	Dusp5
1.49634e-06	-0.742768	0.475	0.697	5.34148e-05	Cotl1
5.00989e-07	-0.744431	0.34	0.596	2.45902e-05	Itpkb
1.4435e-06	-0.764844	0.11	0.308	5.31388e-05	Trp53inp1
1.39262e-06	-0.767221	0.135	0.343	5.29195e-05	Top2b
1.84643e-05	-0.771696	0.145	0.328	0.00022731	Nabp1
9.66937e-08	-0.80554	0.1	0.328	8.13608e-06	Ptms
3.48838e-05	-0.810959	0.355	0.556	0.000360466	Emb
7.03285e-09	-0.819008	0.245	0.571	1.03559e-06	Smad7
5.10032e-08	-0.820007	0.055	0.253	4.62168e-06	Gpr65
1.26609e-08	-0.824858	0.055	0.268	1.65716e-06	Tbl1xr1
2.04773e-06	-0.827847	0.105	0.298	6.44025e-05	Per1
1.78987e-05	-0.863089	0.2	0.389	0.000226717	Nr4a3
1.24093e-05	-0.894767	0.185	0.379	0.000189846	Nr4a2
2.3664e-07	-0.896151	0.24	0.495	1.45519e-05	Pnrc1
3.45371e-08	-0.902781	0.13	0.379	3.39039e-06	Cited2
3.93047e-07	-0.969402	0.18	0.409	2.01309e-05	Dusp2
3.73408e-10	-1.07876	0.1	0.364	7.33125e-08	Malt1
0.99609	-1.15976	0.29	0.288	0.99609	Xcl1
9.78155e-16	-1.30184	0.6	0.838	1.15227e-12	Zfp36l2
4.63632e-11	-1.30603	0.45	0.702	1.82053e-08	Jund

## Sheet: aged_vs_adult_lymphoid_CD4Th
p_val	avg_log2FC	pct.1	pct.2	p_val_adj_BH	Gene
7.49513e-55	1.37859	0.495	0.191	1.11927e-52	Tmem176a
9.75964e-54	1.29357	0.484	0.18	1.09308e-51	Tmem176b
5.22798e-16	1.1499	0.127	0.028	4.41913e-15	Il17f
3.56545e-33	0.964978	0.396	0.165	1.6375e-31	Ramp1
1.40225e-22	0.866862	0.263	0.102	2.61753e-21	Actn2
4.45695e-26	0.785956	0.383	0.176	1.10929e-24	Tnfsf8
1.24495e-65	0.755136	0.964	0.921	5.57738e-63	S100a6
1.82578e-19	0.730902	0.295	0.14	2.337e-18	Tmem64
3.38104e-17	0.727264	0.227	0.094	3.02941e-16	Serpinb1a
2.36586e-13	0.671424	0.202	0.091	1.55868e-12	Pxdc1
1.52384e-18	0.63714	0.301	0.14	1.62543e-17	Sdc4
2.21508e-11	0.624839	0.308	0.195	1.10262e-10	Bhlhe40
6.36905e-16	0.621245	0.145	0.039	5.28395e-15	Ltb4r1
2.41117e-50	0.613954	0.938	0.904	2.16041e-48	Rpl38
7.05137e-12	0.596962	0.118	0.036	3.85246e-11	Avpi1
3.02612e-10	0.564294	0.329	0.224	1.21045e-09	Uba52
1.00799e-46	0.549106	0.985	0.976	6.45113e-45	Rpl41
9.04732e-14	0.535366	0.467	0.348	6.14121e-13	Sec61g
2.00279e-13	0.529139	0.311	0.179	1.33918e-12	Cirbp
7.2736e-08	0.516286	0.52	0.474	1.79042e-07	mt-Nd3
7.95646e-11	0.515671	0.228	0.124	3.5292e-10	Nsg2
3.60782e-15	0.512591	0.568	0.431	2.78673e-14	Ifngr1
2.63075e-13	0.506319	0.297	0.168	1.70808e-12	Serpinb6a
2.05889e-12	0.502748	0.48	0.354	1.16552e-11	Gpx1
5.07466e-32	0.499746	0.911	0.866	2.06677e-30	Rps28
7.30691e-22	0.499494	0.828	0.745	1.21241e-20	Rpl36a
5.2415e-30	0.495258	0.954	0.924	1.95682e-28	Rpl37
1.33174e-09	0.495246	0.216	0.12	4.85057e-09	Ccr6
3.73759e-49	0.488769	0.988	0.956	2.79073e-47	Rps21
1.34988e-09	0.480071	0.287	0.186	4.87698e-09	Atp5k
3.99118e-09	0.475564	0.436	0.325	1.32448e-08	Furin
3.39276e-09	0.474737	0.356	0.262	1.13429e-08	Usmg5
3.02942e-33	0.473979	0.962	0.929	1.6375e-31	Rpl36
5.09024e-10	0.47078	0.106	0.035	1.96589e-09	Il17re
9.42814e-07	0.455448	0.291	0.21	1.68279e-06	Hlf
2.83586e-09	0.449499	0.355	0.252	9.62475e-09	H2afj
2.48489e-08	0.442551	0.148	0.072	7.13608e-08	Ssbp2
1.64729e-08	0.438774	0.152	0.075	4.85518e-08	Tnfrsf25
1.55329e-07	0.435854	0.203	0.122	3.49686e-07	Romo1
1.78682e-05	0.435139	0.215	0.15	2.38954e-05	Bcl2
8.27198e-09	0.434119	0.621	0.526	2.5915e-08	Ly6a
3.19496e-15	0.428183	0.611	0.441	2.51113e-14	Il7r
5.32558e-13	0.425058	0.743	0.664	3.36036e-12	Hcst
4.71461e-07	0.420083	0.252	0.171	9.36371e-07	Dpm3
4.24125e-29	0.418125	0.96	0.932	1.4616e-27	Rpl39
2.57222e-08	0.415658	0.299	0.205	7.24751e-08	Gm11808
1.34155e-06	0.415227	0.41	0.338	2.29395e-06	Rexo2
2.54276e-05	0.411231	0.405	0.332	3.29236e-05	Klf4
3.41518e-23	0.410547	0.915	0.844	6.65219e-22	Itm2b
1.8685e-09	0.407522	0.109	0.039	6.48907e-09	Ckb
3.84137e-06	0.404921	0.291	0.214	5.75564e-06	Cd74
8.9919e-07	0.404779	0.318	0.238	1.61782e-06	Ppp1r11
1.61035e-10	0.400859	0.609	0.525	6.9369e-10	Itgb7
2.10854e-09	0.393433	0.433	0.326	7.26635e-09	Cst3
1.37144e-07	0.391289	0.153	0.08	3.20002e-07	Dkkl1
1.73697e-06	0.383638	0.287	0.21	2.86088e-06	Rex1bd
1.12459e-06	0.381144	0.154	0.088	1.95278e-06	Tmem256
2.77425e-05	0.379483	0.204	0.145	3.56121e-05	Ndufa5
2.50794e-08	0.375444	0.604	0.532	7.15642e-08	Cox7c
1.23779e-05	0.374582	0.315	0.246	1.72215e-05	Snrpg
6.48743e-07	0.373023	0.161	0.091	1.24737e-06	F2r
1.201e-09	0.371606	0.566	0.464	4.41023e-09	Arl6ip1
1.61212e-07	0.370802	0.41	0.324	3.56237e-07	Ndufa2
7.81987e-07	0.369431	0.582	0.52	1.43578e-06	Ltb
5.97947e-07	0.362798	0.676	0.614	1.15965e-06	Rgcc
1.39844e-07	0.361619	0.445	0.348	3.24613e-07	Ndufb7
2.27919e-20	0.359745	0.948	0.926	3.09418e-19	Rps26
3.13739e-07	0.359105	0.193	0.115	6.4772e-07	Fgl2
9.91485e-05	0.356804	0.28	0.22	0.000113894	Ndufa3
8.55396e-07	0.352439	0.194	0.119	1.55779e-06	Prdx4
7.14454e-07	0.352158	0.267	0.18	1.32811e-06	Gpr183
2.02667e-06	0.352066	0.428	0.348	3.25561e-06	Krtcap2
5.45463e-05	0.351443	0.265	0.201	6.49913e-05	Plp2
7.9427e-12	0.347308	0.808	0.759	4.23611e-11	Emp3
6.19754e-07	0.344889	0.489	0.408	1.19677e-06	Ubl5
0.000142043	0.344567	0.182	0.128	0.000159487	Gm10076
2.1655e-05	0.343719	0.342	0.272	2.85336e-05	Lsm4
1.15899e-05	0.342458	0.131	0.075	1.62157e-05	Tmed3
2.69684e-27	0.340463	0.989	0.969	7.55114e-26	Rpl37a
1.58747e-06	0.338399	0.346	0.264	2.63402e-06	Aprt
1.09446e-06	0.337259	0.504	0.438	1.9153e-06	Gnb2
3.30103e-05	0.336189	0.287	0.219	4.14247e-05	Tmem258
7.38631e-05	0.335756	0.124	0.075	8.66248e-05	Socs2
1.24764e-06	0.333611	0.407	0.318	2.14154e-06	Anxa1
1.82e-22	0.33328	0.998	0.993	3.26144e-21	Fau
1.44091e-05	0.332142	0.183	0.117	1.96209e-05	Ly6g5b
3.36961e-05	0.331393	0.366	0.294	4.21672e-05	1810058I24Rik
4.26537e-08	0.331361	0.687	0.624	1.11748e-07	Rpl27
3.09521e-08	0.329057	0.516	0.424	8.50709e-08	Gpx4
1.11225e-07	0.328528	0.147	0.075	2.63643e-07	Il2ra
1.25244e-05	0.328064	0.156	0.095	1.73713e-05	Trps1
8.91613e-06	0.327193	0.135	0.076	1.26807e-05	Nmb
2.87907e-06	0.324674	0.271	0.191	4.40213e-06	Ost4
3.24814e-05	0.32367	0.134	0.081	4.08755e-05	Ap3s1
7.93995e-05	0.323259	0.222	0.161	9.26328e-05	Mdfic
2.02225e-05	0.323236	0.158	0.099	2.68833e-05	Ebpl
4.81869e-05	0.32314	0.289	0.221	5.78029e-05	Mrpl52
0.000183043	0.32099	0.28	0.222	0.000201624	Nop10
2.85331e-05	0.320987	0.438	0.366	3.64183e-05	Rpl36al
2.63152e-05	0.319331	0.17	0.11	3.39746e-05	Cst7
1.45731e-07	0.316187	0.615	0.547	3.331e-07	Elob
3.51162e-05	0.31599	0.249	0.181	4.35791e-05	Fam173a
1.05712e-19	0.315788	0.978	0.944	1.39291e-18	Rps29
0.000160128	0.313072	0.186	0.131	0.000178896	Ndufc1
2.76996e-07	0.313001	0.594	0.521	5.77183e-07	Cox5a
1.97904e-05	0.310942	0.13	0.075	2.63872e-05	H2-Aa
0.000196773	0.310577	0.436	0.391	0.000215536	Tomm7
4.18638e-14	0.310186	0.915	0.896	2.88538e-13	Rpl22
4.38082e-08	0.310015	0.345	0.245	1.13446e-07	Ar
1.42741e-14	0.309752	0.988	0.975	1.0658e-13	Rpl21
2.7348e-05	0.309671	0.498	0.441	3.52066e-05	Ndufa4
0.000315473	0.30885	0.313	0.26	0.000340559	Ndufa1
5.00381e-22	0.305468	0.992	0.983	8.62196e-21	Rpl30
1.98973e-06	0.305319	0.415	0.329	3.2297e-06	AC149090.1
3.85686e-05	0.30466	0.166	0.106	4.74691e-05	Fkbp2
4.82551e-05	0.304349	0.187	0.126	5.78029e-05	Wbp1
0.000186829	0.303917	0.369	0.314	0.000205146	Ndufv3
0.00011216	0.30351	0.135	0.085	0.000128182	Adam8
0.000133109	0.302938	0.151	0.099	0.000149832	Gm10073
0.001185	0.301668	0.128	0.088	0.00122041	Pde4b
5.37566e-06	0.300373	0.502	0.426	7.97448e-06	Reep5
6.73472e-05	0.299505	0.213	0.15	7.93988e-05	Ccdc107
1.12016e-06	0.298454	0.572	0.519	1.95265e-06	Ndufa13
0.00072553	0.295107	0.227	0.178	0.000757629	Ndufb4
2.96746e-05	0.294391	0.103	0.055	3.76607e-05	Pi4k2a
2.05782e-12	0.294184	0.978	0.971	1.16552e-11	Tmsb10
1.6526e-05	0.293152	0.641	0.598	2.23002e-05	Atp5e
2.31013e-05	0.293097	0.376	0.308	3.01731e-05	Atpif1
0.000124088	0.290021	0.17	0.115	0.000140738	Mtss1
0.00042333	0.288742	0.143	0.096	0.000453712	Pet100
0.000228496	0.288331	0.337	0.278	0.000249673	Ssr4
4.11507e-05	0.288174	0.535	0.466	4.99607e-05	Cd47
3.30588e-10	0.286427	0.951	0.927	1.31065e-09	Rpl24
6.02515e-05	0.286177	0.129	0.078	7.12208e-05	Anapc13
0.000125599	0.285962	0.194	0.136	0.000142091	Rps27l
2.69839e-06	0.28511	0.564	0.495	4.19963e-06	Spcs2
0.00341189	0.284895	0.229	0.188	0.00347392	Emc10
0.00162909	0.28398	0.412	0.378	0.0016701	Uqcrq
2.28436e-05	0.2829	0.163	0.101	2.99237e-05	Dnajc10
2.07251e-19	0.281352	0.969	0.963	2.57912e-18	Rplp2
0.000482433	0.281185	0.209	0.156	0.000512156	Osbpl3
3.52326e-13	0.280892	0.956	0.916	2.25489e-12	Lgals1
2.08139e-18	0.279749	0.993	0.991	2.16851e-17	Rps20
0.000407345	0.278331	0.304	0.246	0.000437627	Bsg
0.000176994	0.278177	0.382	0.318	0.00019627	Gm2a
0.000148791	0.276472	0.298	0.234	0.000166646	Ndufs5
9.23856e-05	0.275976	0.192	0.132	0.000106672	Cox17
0.000581419	0.275363	0.218	0.168	0.000611445	Dap
0.255134	0.274264	0.228	0.215	0.255134	Atf3
0.00194405	0.272972	0.318	0.274	0.0019839	Rwdd1
5.22241e-05	0.271484	0.472	0.415	6.23904e-05	Atp6v0e
3.23916e-07	0.270426	0.822	0.787	6.65663e-07	Serf2
7.59533e-07	0.27003	0.672	0.613	1.40608e-06	Ppib
0.0218242	0.269775	0.24	0.205	0.021922	Jun
0.000727188	0.269107	0.174	0.125	0.000757629	Lmo4
9.96814e-08	0.268629	0.78	0.724	2.38809e-07	Cyba
0.000175756	0.265149	0.409	0.346	0.000195381	Vps28
0.000511314	0.265041	0.339	0.282	0.000538985	Ndufa7
0.000809915	0.263695	0.379	0.326	0.00084186	Sec62
0.00183914	0.262589	0.153	0.11	0.00188113	Cdipt
0.0152052	0.261047	0.163	0.131	0.0153768	Cox20
8.43918e-05	0.258234	0.527	0.468	9.82013e-05	Gabarap
0.0209087	0.255375	0.331	0.304	0.0210497	Samsn1
2.2861e-06	0.255017	0.663	0.6	3.61899e-06	Rabac1
0.0010036	0.254804	0.335	0.285	0.00103837	Prdx2
0.00105448	0.254397	0.284	0.231	0.0010885	2410015M20Rik
1.9845e-07	0.254331	0.759	0.711	4.23359e-07	Tspo
0.000490664	0.250676	0.215	0.161	0.000519663	AI467606
3.62889e-12	0.250281	0.967	0.941	2.00709e-11	Rps27
1.47794e-06	-0.251235	0.09	0.152	2.47984e-06	Tmf1
3.47009e-05	-0.251634	0.385	0.458	4.31834e-05	Abracl
4.21161e-05	-0.252094	0.154	0.219	5.09946e-05	Akap9
0.000102797	-0.252218	0.172	0.236	0.000117783	Iqgap2
0.000341938	-0.252222	0.239	0.301	0.000368241	Sh3kbp1
1.16188e-05	-0.252959	0.469	0.559	1.62157e-05	Ctsd
5.50756e-05	-0.253333	0.119	0.175	6.54479e-05	Setd2
2.56151e-08	-0.253803	0.663	0.76	7.24751e-08	Cdc42
2.69976e-06	-0.253863	0.607	0.69	4.19963e-06	Lcp1
6.41536e-08	-0.254107	0.049	0.104	1.60563e-07	Bmp7
6.96814e-06	-0.254214	0.485	0.579	1.02017e-05	Srsf3
4.72366e-07	-0.254473	0.121	0.195	9.36371e-07	Heca
8.66137e-07	-0.255053	0.113	0.184	1.56464e-06	Esco1
2.06657e-05	-0.255785	0.088	0.141	2.73912e-05	Mapk1ip1l
0.000457619	-0.255999	0.155	0.208	0.000488126	Pfkp
1.82627e-06	-0.256056	0.232	0.328	2.99695e-06	Cd4
0.000465415	-0.256114	0.14	0.192	0.000495264	Rictor
1.55451e-05	-0.256621	0.228	0.311	2.11036e-05	Mbp
2.17335e-07	-0.256677	0.629	0.729	4.6145e-07	Arpc1b
9.22236e-05	-0.25713	0.084	0.132	0.000106672	Fmr1
4.66628e-05	-0.257794	0.226	0.299	5.61961e-05	Ppp2ca
1.35375e-05	-0.260291	0.13	0.194	1.84902e-05	Ttc39b
0.000698704	-0.260335	0.196	0.254	0.000733067	Arid5a
1.01831e-05	-0.260744	0.193	0.271	1.43912e-05	Chd3
0.00156211	-0.260915	0.251	0.305	0.0016051	Tesc
0.000168706	-0.261156	0.132	0.186	0.000188011	Ep300
1.34852e-05	-0.261386	0.176	0.25	1.84902e-05	Sbno1
1.63475e-05	-0.261566	0.371	0.465	2.21259e-05	Ptp4a2
7.66192e-06	-0.261735	0.118	0.182	1.10017e-05	Mapre2
0.0196909	-0.262307	0.489	0.515	0.0198683	Icos
0.00017782	-0.262701	0.229	0.296	0.0001967	Phip
0.000260218	-0.263289	0.157	0.214	0.000282271	Pan3
2.09408e-05	-0.2638	0.2	0.276	2.76739e-05	Nfkbiz
6.52865e-06	-0.264918	0.508	0.6	9.58962e-06	Tsc22d3
9.70287e-07	-0.265022	0.067	0.124	1.72495e-06	Mapk6
6.8718e-07	-0.265455	0.377	0.484	1.30448e-06	Itk
3.83021e-05	-0.265737	0.11	0.165	4.72709e-05	Kdm7a
1.18396e-07	-0.266364	0.074	0.138	2.79166e-07	Rasa1
2.25876e-07	-0.266414	0.105	0.178	4.77323e-07	Snx20
4.10257e-05	-0.266447	0.181	0.248	4.99607e-05	Pik3r1
6.79776e-05	-0.26687	0.361	0.432	7.99317e-05	Tnfaip8
0.000115134	-0.26708	0.225	0.29	0.000131247	Sorl1
5.70684e-06	-0.267085	0.225	0.31	8.43784e-06	Zfp292
8.57588e-05	-0.267403	0.2	0.268	9.95335e-05	Peli1
0.000283265	-0.267914	0.183	0.241	0.000306528	Nfatc2
7.73295e-05	-0.267986	0.291	0.364	9.04533e-05	Raly
2.37542e-06	-0.268274	0.107	0.174	3.74714e-06	Baz1b
1.35639e-06	-0.268868	0.152	0.229	2.3105e-06	Tcf12
9.75088e-05	-0.269042	0.203	0.271	0.000112298	Inpp5d
5.49305e-11	-0.269072	0.863	0.899	2.56342e-10	Hsp90ab1
4.39243e-06	-0.26964	0.145	0.216	6.55936e-06	Wsb1
3.12905e-05	-0.270736	0.625	0.684	3.95993e-05	Jund
1.84366e-06	-0.270829	0.154	0.229	3.01445e-06	Taf10
7.09803e-06	-0.270839	0.282	0.368	1.03217e-05	Hnrnpu
8.60319e-07	-0.270987	0.59	0.684	1.56042e-06	Hspa5
1.55028e-07	-0.271525	0.636	0.73	3.49686e-07	Pabpc1
1.55845e-09	-0.273164	0.83	0.873	5.54117e-09	Xist
4.33705e-07	-0.273301	0.172	0.259	8.71299e-07	Ube2n
2.24474e-05	-0.27352	0.171	0.239	2.9491e-05	Mknk2
4.1147e-05	-0.274231	0.135	0.196	4.99607e-05	Zfp644
0.000232169	-0.274237	0.166	0.221	0.00025307	Git2
0.000240848	-0.274523	0.193	0.252	0.000261893	Tmod3
6.02294e-08	-0.275136	0.786	0.848	1.52445e-07	Btg1
1.03689e-05	-0.27525	0.12	0.182	1.46078e-05	Pkn2
3.6683e-08	-0.275441	0.48	0.595	9.84072e-08	Ankrd44
3.41234e-05	-0.275613	0.149	0.215	4.25829e-05	Emsy
7.25354e-06	-0.276198	0.075	0.128	1.04488e-05	Tmem245
2.54194e-05	-0.277009	0.205	0.28	3.29236e-05	Coq10b
2.83744e-05	-0.277016	0.247	0.326	3.63192e-05	Cdkn1b
1.59927e-07	-0.277074	0.062	0.121	3.56237e-07	Cks2
1.15374e-05	-0.277076	0.183	0.258	1.62031e-05	Sla
5.73112e-08	-0.277106	0.276	0.385	1.46717e-07	Paip2
2.8129e-06	-0.277381	0.145	0.22	4.33051e-06	Rb1cc1
4.05212e-05	-0.277504	0.182	0.25	4.95998e-05	Atp1b3
3.88544e-05	-0.277642	0.169	0.236	4.76898e-05	Zc3h7a
1.79295e-07	-0.277699	0.574	0.67	3.88039e-07	Cd44
3.45711e-08	-0.278124	0.121	0.204	9.38657e-08	Rnf138
0.000183172	-0.278588	0.244	0.314	0.000201624	Prpf4b
5.74241e-07	-0.278923	0.328	0.436	1.11852e-06	Gna13
0.000507835	-0.27994	0.163	0.218	0.00053658	Irf1
2.61571e-06	-0.279998	0.146	0.219	4.09734e-06	Scaf11
9.83394e-06	-0.280675	0.226	0.305	1.39418e-05	G3bp2
4.27171e-05	-0.280714	0.173	0.241	5.15829e-05	Arhgap15
1.6654e-05	-0.280873	0.12	0.18	2.24053e-05	Camk4
1.45413e-08	-0.281158	0.158	0.251	4.37215e-08	Hnrnpa0
1.58342e-06	-0.281754	0.2	0.282	2.63402e-06	Zdhhc20
1.33359e-07	-0.281993	0.553	0.655	3.128e-07	Ncl
6.54575e-07	-0.28231	0.2	0.289	1.2532e-06	Grb2
0.00572517	-0.283188	0.483	0.509	0.00581604	Ctla2a
2.02749e-06	-0.283425	0.108	0.174	3.25561e-06	Ppp6r1
3.19923e-06	-0.284018	0.11	0.175	4.85849e-06	Gimap1
2.39561e-06	-0.284233	0.128	0.198	3.76573e-06	Ptger4
0.0574532	-0.284265	0.391	0.421	0.0575817	Trbc1
7.04108e-07	-0.284905	0.093	0.158	1.31942e-06	Bcl2a1d
1.57214e-07	-0.285022	0.1	0.171	3.5216e-07	Rif1
9.93017e-07	-0.285834	0.157	0.236	1.75839e-06	Pkn1
0.000905438	-0.286685	0.223	0.28	0.000938973	Nr4a3
1.27258e-05	-0.286834	0.138	0.202	1.75962e-05	Sema4d
2.14434e-06	-0.287163	0.122	0.19	3.41874e-06	Srsf6
2.75144e-06	-0.28717	0.455	0.541	4.25049e-06	Clk1
0.000119637	-0.287243	0.15	0.211	0.000136034	Tsc22d2
0.00747238	-0.287289	0.327	0.362	0.00757381	Klrk1
1.41274e-06	-0.287379	0.245	0.34	2.38833e-06	Slfn2
7.12324e-06	-0.288696	0.183	0.259	1.03217e-05	Ski
1.62215e-07	-0.289286	0.137	0.219	3.56237e-07	Azin1
7.7386e-07	-0.289795	0.436	0.537	1.4267e-06	Eif4g2
7.06832e-07	-0.289952	0.29	0.39	1.31942e-06	Mycbp2
2.73791e-06	-0.290318	0.262	0.35	4.24424e-06	Prex1
5.8592e-05	-0.290742	0.116	0.171	6.94423e-05	Egr3
1.67969e-05	-0.291611	0.74	0.784	2.253e-05	Fosb
7.9101e-08	-0.291957	0.127	0.209	1.92594e-07	Zfand5
3.52967e-14	-0.292471	0.836	0.904	2.47077e-13	Ddx5
1.98765e-06	-0.292745	0.517	0.613	3.2297e-06	Slc38a2
5.52702e-07	-0.293779	0.108	0.176	1.08127e-06	Smap1
1.55144e-06	-0.293994	0.078	0.136	2.59345e-06	Tbx21
2.01489e-06	-0.29492	0.139	0.212	3.25561e-06	Appl1
4.14769e-08	-0.295008	0.081	0.15	1.09304e-07	Dgka
9.23639e-07	-0.295017	0.116	0.186	1.65516e-06	Grk6
1.76262e-08	-0.295436	0.658	0.764	5.12763e-08	Ubc
5.33425e-07	-0.295593	0.228	0.324	1.04813e-06	Arid1a
3.81029e-08	-0.296236	0.13	0.214	1.01608e-07	Wapl
4.43095e-06	-0.296381	0.273	0.358	6.5949e-06	Cap1
6.9411e-07	-0.297019	0.658	0.756	1.31207e-06	Id2
1.61841e-07	-0.297384	0.09	0.158	3.56237e-07	Prdm2
3.50896e-10	-0.297418	0.679	0.764	1.37896e-09	Trac
1.32029e-05	-0.297682	0.286	0.369	1.81997e-05	Ogt
2.14006e-06	-0.298511	0.222	0.305	3.41874e-06	Bin2
1.44787e-07	-0.298861	0.127	0.206	3.32644e-07	Ybx3
6.95569e-08	-0.299367	0.382	0.498	1.73119e-07	Dock10
4.1907e-07	-0.299627	0.367	0.472	8.47815e-07	Kmt2e
2.08129e-12	-0.301573	0.762	0.83	1.16552e-11	H3f3a
1.61228e-09	-0.302205	0.502	0.625	5.68743e-09	Saraf
7.14223e-06	-0.302319	0.265	0.344	1.03217e-05	Rap1b
1.16988e-06	-0.302384	0.281	0.374	2.0158e-06	Ablim1
1.45511e-06	-0.302943	0.455	0.555	2.45071e-06	Prrc2c
8.29879e-08	-0.305563	0.067	0.129	2.00965e-07	Msl2
1.89925e-07	-0.305633	0.08	0.144	4.07111e-07	Herc4
4.91265e-10	-0.305901	0.067	0.14	1.9138e-09	Agfg1
2.90122e-05	-0.30602	0.263	0.34	3.69246e-05	Nipbl
3.18498e-06	-0.306342	0.337	0.434	4.85331e-06	Vasp
2.16558e-06	-0.306404	0.177	0.256	3.44036e-06	Smg1
5.80431e-08	-0.307172	0.118	0.198	1.47746e-07	Elovl5
1.40953e-06	-0.307279	0.128	0.199	2.38833e-06	Sipa1
2.36221e-05	-0.307313	0.091	0.144	3.07637e-05	Topors
3.46554e-06	-0.307892	0.098	0.159	5.24515e-06	Kdm6a
3.47005e-07	-0.308157	0.098	0.164	7.09855e-07	Mia2
3.77e-06	-0.309496	0.273	0.352	5.68673e-06	Pde7a
0.000427839	-0.309529	0.229	0.29	0.000457451	Gm26917
1.04141e-06	-0.309634	0.141	0.215	1.83682e-06	Il2
8.74514e-06	-0.311138	0.181	0.255	1.24771e-05	Atp2b4
1.3523e-05	-0.311207	0.094	0.149	1.84902e-05	Tgif1
5.57224e-08	-0.311426	0.534	0.631	1.43469e-07	Wnk1
3.4114e-08	-0.312734	0.135	0.221	9.31896e-08	Baz1a
1.05087e-08	-0.313188	0.059	0.121	3.22457e-08	Hsph1
6.57219e-09	-0.314865	0.288	0.408	2.08967e-08	Arhgap30
6.99847e-07	-0.315894	0.095	0.159	1.31736e-06	Atp13a3
4.5797e-07	-0.316473	0.244	0.335	9.1594e-07	Vps37b
2.31927e-07	-0.316542	0.149	0.231	4.87808e-07	Ube2h
8.12262e-11	-0.319625	0.605	0.714	3.56758e-10	Fus
1.7303e-06	-0.320157	0.17	0.248	2.86042e-06	Cbl
1.30174e-10	-0.320255	0.705	0.791	5.66192e-10	Npm1
1.05473e-06	-0.320442	0.127	0.199	1.85301e-06	Fam53b
2.80565e-08	-0.32048	0.317	0.428	7.75882e-08	Ezr
4.20123e-07	-0.320735	0.278	0.376	8.47815e-07	Arf4
1.1342e-06	-0.322722	0.136	0.208	1.96185e-06	Pgm2l1
6.81504e-07	-0.323048	0.222	0.312	1.29921e-06	Purb
3.81278e-06	-0.323871	0.195	0.275	5.73196e-06	Dnajb1
7.88724e-06	-0.32451	0.409	0.492	1.12891e-05	Prdx6
1.05921e-07	-0.325465	0.122	0.2	2.52407e-07	Tet3
6.03481e-11	-0.326288	0.048	0.116	2.75877e-10	Gimap9
4.31264e-08	-0.328793	0.308	0.414	1.12329e-07	Ccnl1
1.07039e-08	-0.329657	0.206	0.309	3.26216e-08	Gsk3b
9.73026e-08	-0.331109	0.267	0.368	2.34363e-07	St8sia4
1.42623e-08	-0.332692	0.178	0.276	4.31723e-08	Fyn
1.52291e-09	-0.33486	0.202	0.312	5.45812e-09	Hnrnpc
6.09485e-08	-0.335639	0.097	0.168	1.53399e-07	Chd7
1.44789e-07	-0.336662	0.088	0.154	3.32644e-07	Vav3
3.98534e-08	-0.336894	0.091	0.161	1.05647e-07	Gpr65
1.03221e-08	-0.338066	0.109	0.189	3.18917e-08	Tle3
7.57351e-08	-0.338384	0.174	0.261	1.85406e-07	Gramd1a
0.000708382	-0.338387	0.43	0.488	0.000741484	Rgs2
1.55506e-11	-0.338907	0.701	0.775	7.82774e-11	Mbnl1
6.29652e-06	-0.339892	0.097	0.154	9.27908e-06	Ifnar1
7.08908e-08	-0.340179	0.109	0.184	1.75465e-07	Samd9l
5.44928e-10	-0.342482	0.511	0.625	2.07669e-09	Myh9
6.56975e-09	-0.34331	0.37	0.481	2.08967e-08	Sfpq
8.17969e-07	-0.343728	0.409	0.499	1.49571e-06	Ybx1
2.37367e-07	-0.346256	0.238	0.328	4.96919e-07	Esyt2
5.14235e-07	-0.347035	0.226	0.312	1.01488e-06	Hexim1
2.48628e-10	-0.347807	0.667	0.767	1.00347e-09	Iqgap1
4.07241e-07	-0.349405	0.241	0.332	8.29292e-07	H2-Q4
3.2447e-05	-0.349604	0.08	0.129	4.08755e-05	Sgk1
0.000126837	-0.351195	0.186	0.244	0.000143131	Tob1
5.79215e-09	-0.352967	0.406	0.525	1.88139e-08	Atrx
1.99273e-10	-0.356266	0.505	0.634	8.34338e-10	Ccdc88c
6.60069e-09	-0.358058	0.111	0.192	2.08967e-08	Nfatc1
1.76589e-09	-0.362827	0.237	0.352	6.18062e-09	Cct2
2.23703e-10	-0.363593	0.432	0.554	9.11083e-10	Sf3b1
6.66888e-11	-0.363632	0.567	0.679	3.01783e-10	Dnaja1
5.79535e-09	-0.364329	0.12	0.204	1.88139e-08	Hivep2
1.70707e-08	-0.365349	0.168	0.262	4.99849e-08	Utrn
5.29101e-09	-0.366419	0.223	0.326	1.74292e-08	Map4k4
2.84035e-06	-0.368049	0.221	0.3	4.3578e-06	Chd2
1.70734e-07	-0.368996	0.346	0.456	3.71304e-07	Zc3hav1
8.44068e-09	-0.369052	0.239	0.345	2.62599e-08	Itgb2
3.65031e-08	-0.372844	0.366	0.472	9.84072e-08	Anp32b
2.61702e-08	-0.374714	0.117	0.195	7.32764e-08	Foxn3
1.68294e-07	-0.374762	0.216	0.305	3.67784e-07	Ash1l
3.97008e-11	-0.376702	0.12	0.219	1.8722e-10	Atad2
1.87375e-07	-0.378789	0.321	0.422	4.03576e-07	Gls
1.79299e-12	-0.382378	0.356	0.5	1.05692e-11	Eif4a2
2.43186e-08	-0.389085	0.16	0.246	7.02885e-08	Smarca5
8.00709e-10	-0.389419	0.36	0.482	2.98931e-09	Nfkbid
1.05667e-11	-0.395984	0.476	0.61	5.44123e-11	Ankrd11
3.74672e-05	-0.397682	0.582	0.636	4.63682e-05	Gadd45b
2.14686e-10	-0.397756	0.388	0.51	8.9055e-10	Ikzf1
1.7122e-10	-0.399599	0.135	0.231	7.3054e-10	Galnt6
1.55269e-07	-0.401418	0.586	0.667	3.49686e-07	Nfkbia
7.05598e-06	-0.405364	0.271	0.349	1.02967e-05	Cited2
1.95217e-10	-0.41218	0.058	0.126	8.25068e-10	Irf4
1.26746e-18	-0.412217	0.043	0.134	1.38493e-17	Pdlim1
1.50626e-12	-0.412735	0.675	0.781	9.11898e-12	Cd69
7.72434e-10	-0.413894	0.492	0.598	2.90799e-09	Hsp90aa1
6.62352e-09	-0.417753	0.239	0.344	2.08967e-08	Vgll4
9.90113e-27	-0.420292	0.909	0.944	2.60924e-25	Hspa8
2.75903e-11	-0.425211	0.118	0.215	1.34353e-10	Pip4k2a
2.23432e-09	-0.425807	0.252	0.364	7.64103e-09	Egr1
2.93579e-09	-0.427492	0.351	0.46	9.88899e-09	Ppp1r15a
3.0049e-17	-0.428311	0.652	0.772	2.74734e-16	H2-Q7
2.99901e-11	-0.431431	0.269	0.39	1.44468e-10	Rock1
1.03208e-09	-0.447492	0.271	0.382	3.82124e-09	Jmjd1c
4.22871e-16	-0.452217	0.031	0.105	3.64319e-15	Gramd3
5.46986e-10	-0.456613	0.516	0.623	2.07669e-09	Zfp36
7.49242e-13	-0.457656	0.363	0.5	4.59809e-12	Elf1
2.74441e-14	-0.457836	0.255	0.4	1.95158e-13	Mcl1
6.97312e-11	-0.462072	0.406	0.519	3.12396e-10	Ptpn22
2.17553e-10	-0.468634	0.136	0.23	8.94163e-10	Cxcr4
1.04469e-18	-0.473699	0.847	0.896	1.20006e-17	Ahnak
8.91832e-18	-0.474854	0.646	0.771	8.50087e-17	Ets1
2.93095e-07	-0.475701	0.291	0.379	6.079e-07	Bcl2a1b
1.02135e-11	-0.475961	0.153	0.262	5.32052e-11	Tagap
7.18426e-12	-0.48058	0.255	0.38	3.87777e-11	Ssh2
7.39021e-19	-0.483855	0.065	0.172	8.71267e-18	Sntb2
9.96336e-12	-0.484051	0.053	0.125	5.25128e-11	Ccr4
7.52978e-26	-0.487003	0.778	0.865	1.77544e-24	Ptprc
9.39866e-16	-0.492175	0.416	0.562	7.65563e-15	Hmgb2
5.83462e-11	-0.49287	0.343	0.464	2.69475e-10	Nr4a1
1.68213e-14	-0.498695	0.625	0.743	1.2354e-13	Cd28
2.41141e-14	-0.502924	0.482	0.615	1.74244e-13	Tnfaip3
2.41388e-11	-0.507722	0.183	0.292	1.18837e-10	Skil
2.78134e-08	-0.508933	0.253	0.348	7.73939e-08	Dusp5
1.53128e-08	-0.510589	0.285	0.381	4.57343e-08	Neurl3
1.22606e-11	-0.516174	0.351	0.468	6.24175e-11	Pnrc1
4.5102e-18	-0.521601	0.446	0.598	4.49015e-17	Itpkb
7.28069e-21	-0.527855	0.558	0.7	1.05218e-19	Stk17b
1.5904e-12	-0.530705	0.642	0.715	9.5e-12	Btg2
2.36573e-17	-0.539341	0.112	0.235	2.20801e-16	Epsti1
7.75515e-21	-0.54746	0.499	0.677	1.08572e-19	Ms4a4b
5.90303e-13	-0.54939	0.156	0.27	3.67299e-12	Nabp1
1.05806e-15	-0.550729	0.375	0.52	8.46452e-15	Dennd4a
1.10578e-16	-0.553343	0.154	0.289	9.71353e-16	Atxn1
2.21884e-18	-0.555897	0.16	0.305	2.25918e-17	Pag1
1.29081e-14	-0.574949	0.13	0.246	9.80142e-14	Cd7
6.29246e-18	-0.589015	0.144	0.279	6.12831e-17	Itgb1
1.24663e-18	-0.589993	0.09	0.208	1.38493e-17	Il6ra
1.56947e-08	-0.591195	0.108	0.182	4.65643e-08	Nr4a2
1.98282e-21	-0.596867	0.335	0.524	3.17251e-20	Trat1
3.32492e-11	-0.611326	0.307	0.429	1.58464e-10	Rgs1
1.84753e-12	-0.613425	0.171	0.282	1.07492e-11	Klf2
3.55583e-25	-0.639832	0.045	0.158	7.96505e-24	Ccr10
5.54495e-21	-0.64003	0.457	0.618	8.28046e-20	Cotl1
3.92722e-21	-0.658796	0.228	0.394	6.06688e-20	Smad7
4.36518e-25	-0.673317	0.116	0.27	9.31238e-24	Malt1
2.28105e-27	-0.681693	0.112	0.276	6.81275e-26	Cxcr3
3.65514e-33	-0.777315	0.271	0.505	1.6375e-31	Nkg7
2.41008e-19	-0.797328	0.154	0.294	2.91815e-18	Dusp2
3.56087e-24	-0.881261	0.073	0.2	7.25122e-23	Ccl5
2.52415e-58	-0.965466	0.572	0.819	5.6541e-56	Zfp36l2
6.26212e-28	-1.12793	0.116	0.276	2.00388e-26	Ifng

## Sheet: aged_vs_adult_lymphoid_ILC
p_val	avg_log2FC	pct.1	pct.2	p_val_adj_BH	Gene
1.67238e-05	1.90989	0.155	0.034	0.000393875	Il17a
1.44055e-06	1.27676	0.15	0.019	5.78764e-05	Il17f
1.06065e-06	0.992077	0.347	0.154	5.58912e-05	Trac
1.67541e-07	0.95031	0.296	0.096	1.90718e-05	Cd3e
5.59141e-07	0.920955	0.371	0.159	5.45561e-05	Cd3d
1.29731e-06	0.808951	0.765	0.62	5.78764e-05	Ltb
0.104727	0.761252	0.183	0.135	0.128187	Rrad
1.38702e-06	0.723495	0.315	0.111	5.78764e-05	Tnfsf8
0.130515	0.722473	0.493	0.447	0.151612	Cd74
0.000779867	0.71724	0.221	0.101	0.00692777	Rgs16
0.0101553	0.675101	0.136	0.062	0.0287714	Fcer1g
3.52367e-06	0.661764	0.732	0.596	0.000114603	Cd82
0.00046421	0.654731	0.282	0.149	0.00519763	Cd2
2.09295e-05	0.653304	0.563	0.413	0.000461125	Celf2
0.000113908	0.640619	0.254	0.115	0.00199486	Cmtm7
1.59847e-05	0.629677	0.545	0.361	0.000389913	Il2rb
0.000163247	0.627145	0.174	0.058	0.00254784	Cd6
0.00289063	0.614436	0.455	0.332	0.0141021	Vps37b
0.00027192	0.594166	0.282	0.144	0.00357156	Pde4b
0.00153539	0.588788	0.512	0.394	0.00980068	Odc1
8.69639e-10	0.587601	0.906	0.784	5.93963e-07	Rbm3
0.000325451	0.579847	0.587	0.471	0.00411636	Ramp1
0.0503017	0.576122	0.16	0.096	0.074687	H2-Aa
0.000172255	0.573585	0.549	0.365	0.00261445	Bhlhe40
4.33106e-05	0.572743	0.545	0.399	0.000870034	Sec61g
0.00389005	0.571725	0.315	0.207	0.0168561	Epb41l2
4.83172e-05	0.560445	0.662	0.481	0.000942877	Tmem176a
0.00315974	0.559705	0.263	0.149	0.0149108	Krt83
0.00801398	0.54395	0.221	0.135	0.0264422	Phc3
0.00408298	0.532383	0.277	0.173	0.01733	Cdk6
0.0265755	0.522111	0.131	0.067	0.0505611	Tff1
6.27441e-05	0.519598	0.573	0.394	0.00119039	Fyb
0.00542	0.498475	0.657	0.702	0.0206856	mt-Nd3
0.00162023	0.495474	0.577	0.442	0.00994715	Ctsw
0.00198152	0.491031	0.441	0.317	0.0114945	Fgl2
0.884588	0.489482	0.183	0.178	0.885885	H2-Eb1
0.023287	0.485703	0.277	0.207	0.0461566	Ccdc107
0.00443643	0.477366	0.38	0.274	0.0182535	1810037I17Rik
0.0220878	0.477137	0.254	0.178	0.0447655	Nxf1
0.00114109	0.476888	0.685	0.611	0.00848396	Cotl1
0.35366	0.475475	0.15	0.12	0.362687	H2-Ab1
0.00295107	0.47062	0.427	0.284	0.0142884	Ifngr1
0.0034066	0.469659	0.254	0.149	0.0155012	Psmb9
0.00109651	0.468931	0.568	0.462	0.00848396	Tmem176b
0.0574374	0.46893	0.221	0.163	0.081266	Creb1
0.00656747	0.463989	0.437	0.346	0.0239871	Lck
0.0615853	0.463147	0.235	0.168	0.08532	Gm14718
0.0149877	0.459772	0.3	0.212	0.035461	Rarg
0.032969	0.452232	0.258	0.178	0.0579774	Dgat1
0.0967141	0.445129	0.371	0.327	0.120981	Tpi1
0.026058	0.443483	0.178	0.106	0.0502021	Tnfsf11
0.00458198	0.440635	0.315	0.202	0.0186279	Sod1
0.0334672	0.438062	0.207	0.139	0.0579774	Stx4a
0.0354806	0.434725	0.545	0.514	0.0590426	Arl6ip1
0.00796316	0.428296	0.296	0.197	0.0264422	Atp2b4
0.115374	0.427458	0.244	0.188	0.138733	Hopx
0.0100303	0.425986	0.113	0.048	0.0287714	Cd247
0.0156971	0.42451	0.371	0.288	0.0364665	Cirbp
0.0105061	0.423191	0.16	0.082	0.0291646	Ifi27l2a
0.155282	0.423063	0.315	0.269	0.175302	Rex1bd
0.000135358	0.423014	0.831	0.774	0.00220118	Cyba
0.0034225	0.422999	0.155	0.067	0.0155012	Ern1
0.00454958	0.420173	0.169	0.082	0.018607	Rpl27-ps3
0.0281412	0.419944	0.638	0.591	0.0519472	Trbc2
0.0011005	0.416645	0.488	0.322	0.00848396	Bcl2a1b
0.179117	0.41258	0.263	0.226	0.198277	Churc1
0.0314367	0.41247	0.127	0.067	0.0559147	2310033P09Rik
0.00252188	0.411277	0.146	0.058	0.0131484	Cd5
0.0162329	0.409893	0.235	0.149	0.0373302	Camk2n1
0.0542324	0.407841	0.263	0.197	0.078145	Dnajc15
0.0177982	0.405895	0.272	0.192	0.0398563	Taok1
0.019641	0.405736	0.268	0.183	0.0423179	Arid5a
0.00226006	0.404704	0.545	0.471	0.0124922	Ndufb7
0.130524	0.404592	0.225	0.168	0.151612	Lta
0.000128457	0.403221	0.113	0.019	0.00213991	Adgrg3
0.00860561	0.402112	0.221	0.13	0.0269952	Nsg2
0.741053	0.401919	0.103	0.096	0.744322	Trdc
0.0105471	0.398511	0.239	0.144	0.0291646	Cd28
0.0635799	0.398476	0.174	0.115	0.0871989	Tesk1
0.0345061	0.39693	0.333	0.26	0.0584012	Tnfrsf25
0.0150047	0.396923	0.136	0.067	0.035461	Acot7
1.06382e-06	0.396414	0.972	0.971	5.58912e-05	mt-Nd1
0.00255531	0.394491	0.258	0.139	0.0132218	Adam8
0.0102349	0.394194	0.122	0.053	0.0287714	Agpat3
0.010359	0.39404	0.235	0.144	0.0289309	Cd226
0.0649734	0.392789	0.16	0.106	0.0889315	Fcho1
0.0273621	0.392311	0.183	0.111	0.0511532	Sema4d
0.00822437	0.391292	0.831	0.774	0.0268768	Rgcc
0.0757018	0.389818	0.39	0.322	0.100397	Rinl
0.0179785	0.389236	0.394	0.303	0.0398678	Ndufa11
0.027564	0.389176	0.211	0.139	0.0511582	Pmepa1
0.0192895	0.386014	0.498	0.423	0.0418245	Itgal
0.0599001	0.38194	0.286	0.226	0.0834934	Gm10073
0.0522308	0.377645	0.202	0.139	0.0758427	Rab1b
0.0171784	0.376392	0.441	0.351	0.038595	Uqcrb
0.00923986	0.373598	0.188	0.101	0.0280481	Rapgef1
0.0508351	0.372164	0.188	0.125	0.0748283	Rc3h1
0.0169985	0.372024	0.239	0.149	0.0383811	Cflar
0.00404358	0.371914	0.488	0.38	0.01733	Usmg5
0.00324789	0.368846	0.751	0.678	0.0151939	Hcst
0.0342708	0.368687	0.357	0.279	0.0584012	Rps27rt
0.0415972	0.368335	0.216	0.149	0.0665361	Mcur1
0.00121584	0.365687	0.117	0.034	0.00867817	Cd40lg
0.137282	0.365142	0.38	0.337	0.158384	Ubl3
0.0583273	0.364235	0.39	0.346	0.0818647	Tcf7
0.058372	0.361505	0.131	0.077	0.0818647	Klrb1b
0.00921493	0.359575	0.108	0.043	0.0280481	Pgd
0.12931	0.358969	0.296	0.25	0.1512	Dpm3
0.141914	0.358514	0.146	0.106	0.162358	Uchl5
0.0428313	0.35705	0.338	0.26	0.0677617	Dynlrb1
0.00466199	0.356677	0.746	0.716	0.0188411	Rpl31
0.0305168	0.356342	0.62	0.538	0.05485	Ar
0.021523	0.349737	0.202	0.125	0.0438811	Sipa1l1
0.0101279	0.348657	0.16	0.082	0.0287714	Hnrnpll
0.0826865	0.347407	0.277	0.221	0.107163	Fes
0.0858106	0.346756	0.559	0.514	0.109754	Fnbp1
0.0593201	0.346559	0.207	0.144	0.0828541	Tnfsf10
0.0179708	0.345373	0.108	0.048	0.0398678	Sema4b
0.103491	0.344986	0.272	0.221	0.12736	P4hb
0.0329824	0.343848	0.455	0.389	0.0579774	Sri
0.10231	0.343692	0.493	0.476	0.126362	Krtcap2
0.227623	0.341333	0.333	0.327	0.243297	Cpd
0.0199301	0.3379	0.455	0.365	0.0424058	Rbpj
0.0634112	0.333364	0.347	0.284	0.0871662	Sorl1
0.156014	0.332331	0.23	0.188	0.175838	Trappc4
0.044272	0.331735	0.178	0.111	0.068338	Ttc39c
0.0519237	0.33108	0.178	0.115	0.0757776	Lims1
0.021347	0.330417	0.202	0.125	0.0437838	Adipor1
0.10309	0.328807	0.16	0.111	0.127095	Scn1b
0.0404925	0.328736	0.648	0.606	0.0650738	Cxcr6
0.153933	0.327948	0.178	0.13	0.174067	Tapbpl
2.03225e-05	0.327693	0.986	0.981	0.000461125	Rpl41
0.172105	0.327073	0.376	0.337	0.192386	Ywhae
0.0663461	0.32689	0.545	0.486	0.0902312	Cnn2
0.0548557	0.324327	0.3	0.231	0.0784828	Ube2a
0.0498345	0.323039	0.296	0.216	0.0743164	Snrnp48
0.0710505	0.320857	0.343	0.274	0.0949658	Ptpn1
0.181871	0.320655	0.268	0.226	0.200029	Mllt6
0.289301	0.319251	0.291	0.269	0.302129	Metap2
0.946768	0.318564	0.268	0.293	0.946768	Cstb
0.0193947	0.318378	0.155	0.082	0.0419196	Larp7
0.0340784	0.316111	0.263	0.188	0.0583348	Samm50
0.0248487	0.315922	0.188	0.111	0.0484271	Wdr89
0.309749	0.314917	0.16	0.135	0.32103	Rexo1
0.0522305	0.314764	0.239	0.173	0.0758427	Tesc
0.0894379	0.314447	0.362	0.308	0.113122	Itgb2
0.00732273	0.313824	0.122	0.048	0.0256405	Atg7
0.121911	0.313241	0.146	0.101	0.144558	Osbpl9
0.139124	0.313027	0.296	0.25	0.160239	Rpn2
0.0204044	0.312309	0.601	0.534	0.042749	Cox5a
0.093737	0.312119	0.192	0.135	0.118122	Irf2bpl
0.197254	0.310746	0.366	0.322	0.215215	Grap
0.0942521	0.309283	0.343	0.284	0.118553	Dnajb6
0.0524125	0.30779	0.183	0.12	0.0758427	Snw1
0.0511554	0.306707	0.108	0.058	0.0749767	Tm9sf4
0.0606147	0.306097	0.394	0.327	0.0843174	Swi5
0.117461	0.30483	0.277	0.221	0.140309	Rala
0.132474	0.304791	0.207	0.163	0.153615	Mapkapk2
0.174291	0.304026	0.207	0.168	0.194193	Acat1
0.0446936	0.303869	0.512	0.438	0.0687517	Tomm7
0.1237	0.303319	0.197	0.144	0.14592	Nfil3
0.106894	0.302204	0.235	0.178	0.13014	Cox17
0.152161	0.302169	0.225	0.183	0.172922	Cd96
0.231335	0.301496	0.31	0.279	0.246878	Psmb2
0.00740146	0.299625	0.113	0.043	0.0256609	Alcam
0.0163133	0.299192	0.113	0.048	0.0373892	Trat1
0.0347407	0.29907	0.131	0.072	0.0585874	Stxbp2
0.0838822	0.299019	0.113	0.067	0.108097	Zeb2
0.447395	0.298779	0.347	0.327	0.456758	Cited2
0.0385374	0.298649	0.512	0.447	0.0623721	Lat
0.000748483	0.298493	0.901	0.923	0.00681619	Rpl23a
0.0508312	0.29634	0.169	0.106	0.0748283	Acp1
0.0440326	0.295616	0.197	0.125	0.068338	Actn2
0.115868	0.295496	0.39	0.327	0.139082	Anxa1
0.0488108	0.295153	0.146	0.087	0.0731091	Arnt2
0.0141332	0.294537	0.254	0.154	0.0343241	Dnajc10
0.00587251	0.293794	0.559	0.466	0.022038	AW112010
0.213739	0.293574	0.169	0.135	0.230986	Dnajc2
0.220513	0.29357	0.103	0.072	0.237555	Ndrg1
0.0440665	0.292841	0.254	0.178	0.068338	Ypel3
0.313144	0.291216	0.108	0.082	0.324056	Nab1
0.260327	0.291125	0.282	0.245	0.274388	Gpr132
0.0764431	0.290223	0.183	0.125	0.100988	Rc3h2
0.0824144	0.289832	0.16	0.106	0.107013	Stx6
0.045254	0.289199	0.437	0.361	0.0694572	Ppp1r14b
0.227437	0.288882	0.211	0.178	0.243297	Cbx4
0.104478	0.288676	0.277	0.221	0.128187	Eif6
0.0291063	0.288371	0.352	0.264	0.0528712	Mapkapk3
0.127998	0.286508	0.169	0.12	0.149953	Cyp51
0.101405	0.286322	0.286	0.231	0.125698	Ptges3
0.0665835	0.286197	0.61	0.562	0.0902312	Anxa2
0.146795	0.286142	0.305	0.26	0.167381	Pbrm1
0.0117738	0.28548	0.244	0.144	0.0307168	Dhx15
0.0421942	0.285079	0.117	0.062	0.0671764	Sntb1
0.30434	0.28431	0.235	0.202	0.316384	Prmt1
0.0548512	0.282495	0.131	0.077	0.0784828	Asxl1
0.0335793	0.282395	0.141	0.077	0.0579774	Mrps18c
0.11131	0.282338	0.16	0.111	0.134319	Impact
0.108127	0.282061	0.516	0.5	0.131407	Ostf1
0.0881454	0.28179	0.174	0.12	0.11232	Dguok
0.000292958	0.281708	0.944	0.952	0.00377529	Rpl38
0.0426916	0.281701	0.103	0.053	0.0677617	Chst2
0.0145453	0.280794	0.131	0.062	0.0346147	Ubash3a
0.118236	0.280054	0.146	0.101	0.140934	Mea1
0.085207	0.279881	0.108	0.062	0.109186	Nmrk1
0.177659	0.279718	0.249	0.202	0.196982	Arhgap31
0.00968319	0.279401	0.784	0.731	0.0283581	Aldoa
0.0690603	0.279297	0.347	0.279	0.0928507	Mrfap1
0.0144979	0.279129	0.244	0.144	0.0346147	Ms4a4b
0.100035	0.278722	0.127	0.082	0.124226	Fam46c
0.0224585	0.278279	0.939	0.99	0.045382	Tmsb10
0.130105	0.278083	0.174	0.125	0.151612	Ppdpf
0.457776	0.277824	0.174	0.163	0.465963	Anxa7
0.14191	0.277157	0.315	0.26	0.162358	Runx3
0.104631	0.276868	0.127	0.082	0.128187	Vsir
0.0665123	0.276758	0.432	0.37	0.0902312	Vcp
0.349411	0.276553	0.141	0.12	0.358869	Abr
0.245793	0.276279	0.376	0.346	0.26149	Fkbp8
0.0167238	0.276257	0.117	0.053	0.0379481	Agtpbp1
0.057999	0.27623	0.343	0.274	0.0818457	Scand1
0.048383	0.275975	0.122	0.067	0.0726277	Uso1
0.316108	0.275673	0.39	0.38	0.326629	Snrpf
0.00102522	0.275661	0.981	0.986	0.00839345	Fth1
0.055429	0.275409	0.15	0.091	0.0788709	Slc2a1
0.00628257	0.275341	0.108	0.038	0.0231946	Rps12-ps3
0.141835	0.275222	0.329	0.274	0.162358	Pdap1
0.0673914	0.274935	0.16	0.101	0.090965	Hpf1
0.0662003	0.274744	0.131	0.077	0.0902312	Pou2f2
0.129505	0.274706	0.277	0.231	0.1512	Denr
0.0582208	0.274532	0.113	0.062	0.0818647	Irf5
0.219218	0.274391	0.141	0.106	0.236533	Ifi47
0.0556179	0.273738	0.131	0.077	0.0789751	Mtmr12
0.110524	0.273521	0.188	0.139	0.133607	Golm1
0.180686	0.273303	0.141	0.106	0.199367	B230219D22Rik
0.106007	0.273238	0.39	0.337	0.129291	Irf2bp2
0.0830554	0.272711	0.413	0.365	0.107255	Tapbp
0.0629279	0.272003	0.117	0.067	0.0868278	Fam160b1
0.00817087	0.271594	0.141	0.062	0.0268303	Nup210
0.0115577	0.271543	0.146	0.067	0.0304785	Fas
0.0431837	0.271318	0.117	0.062	0.0678913	Mogs
0.0356753	0.270818	0.164	0.096	0.0590426	Qsox1
0.0242266	0.270163	0.136	0.072	0.0476852	Adgrg1
0.355427	0.270151	0.315	0.303	0.363953	Ostc
0.143995	0.26891	0.192	0.144	0.164462	Csnk1g1
0.0891996	0.268777	0.38	0.327	0.11303	Prex1
0.0734144	0.268491	0.582	0.562	0.0979336	H2-Q7
0.224232	0.268454	0.178	0.139	0.241181	Snrk
0.272725	0.268181	0.535	0.553	0.285692	Clta
0.139769	0.267833	0.216	0.168	0.16071	Arl2bp
0.0523634	0.267427	0.108	0.058	0.0758427	Mrps34
0.255437	0.267387	0.155	0.12	0.270486	Hacd3
0.191935	0.267261	0.244	0.197	0.210082	Bcl2a1d
0.0336598	0.267109	0.939	0.933	0.0579774	Junb
0.272594	0.266971	0.155	0.125	0.285692	Spag7
0.0351125	0.266944	0.39	0.312	0.0588703	Taf1d
0.15127	0.266571	0.136	0.096	0.172196	Wdr33
0.117035	0.26527	0.484	0.438	0.140236	Pgk1
0.253875	0.26376	0.183	0.149	0.269249	Endod1
0.701979	0.26337	0.352	0.361	0.706115	Eprs
0.259324	0.262995	0.352	0.322	0.274087	Litaf
0.0233148	0.262821	0.108	0.048	0.0461566	4833439L19Rik
0.0198603	0.262631	0.873	0.923	0.0423892	Rps28
0.125921	0.26199	0.131	0.087	0.148027	Arrdc1
0.0429587	0.261628	0.817	0.798	0.0677617	Emp3
0.236972	0.261577	0.183	0.144	0.2525	Med1
0.529519	0.261141	0.498	0.538	0.534212	Cd37
0.22697	0.261127	0.249	0.212	0.243297	Dazap1
0.326287	0.261067	0.455	0.447	0.336638	Nr4a3
0.486952	0.260877	0.192	0.178	0.493454	Sla
0.0466247	0.260531	0.117	0.062	0.070609	Pou2f1
0.0983852	0.26043	0.117	0.072	0.122622	Pih1d1
0.401686	0.260166	0.277	0.26	0.410706	Lbh
0.185825	0.26001	0.183	0.144	0.204049	Soat1
0.207119	0.259956	0.239	0.197	0.224564	Runx2
0.136422	0.259275	0.296	0.245	0.157659	Kdm2a
0.105576	0.259122	0.122	0.077	0.128995	Ranbp9
0.172566	0.259012	0.371	0.327	0.192586	Uqcr11
0.0815631	0.258634	0.127	0.077	0.106515	Ciapin1
0.118903	0.258507	0.376	0.327	0.141483	Aprt
0.224692	0.257455	0.146	0.111	0.241296	Lsm7
0.166599	0.25741	0.291	0.24	0.187149	Ctsb
0.208531	0.257289	0.254	0.207	0.225716	Nudt4
0.207138	0.25678	0.188	0.149	0.224564	Sytl2
0.153875	0.256619	0.357	0.308	0.174067	Snrpg
0.291337	0.256562	0.178	0.149	0.303791	Zmat5
0.0867789	0.256127	0.146	0.096	0.110785	Cdkn2aipnl
0.269538	0.255801	0.127	0.096	0.283222	Pdlim2
0.18669	0.255707	0.188	0.149	0.20467	Tank
0.180605	0.255472	0.174	0.13	0.199367	Ensa
0.680321	0.25544	0.432	0.476	0.685338	Cox5b
0.177335	0.255322	0.413	0.38	0.196943	Arhgef1
0.451011	0.2552	0.305	0.303	0.459762	Ifi27
0.102074	0.255	0.455	0.389	0.126298	Ndufv3
0.17587	0.25482	0.291	0.25	0.195633	Fam49b
0.0976941	0.25423	0.15	0.096	0.121984	Spsb3
0.264615	0.254184	0.352	0.327	0.278477	Psmc3
0.25964	0.25402	0.188	0.154	0.274087	Ctdnep1
0.512762	0.253277	0.164	0.149	0.518071	Yipf1
0.198366	0.252845	0.756	0.774	0.216083	Eif5a
0.0897634	0.252839	0.7	0.697	0.113324	Sumo2
0.1342	0.252244	0.146	0.101	0.155354	Qpct
0.30632	0.251983	0.282	0.255	0.317958	Cuta
0.511466	0.251292	0.333	0.337	0.517528	Vgll4
0.117506	0.250685	0.103	0.062	0.140309	Pigyl
0.458723	0.250416	0.249	0.221	0.466232	Uba52
0.0585565	0.250107	0.737	0.692	0.0819551	Myl12b
0.278486	0.25007	0.207	0.173	0.291281	Ilk
0.0500795	-0.2501	0.075	0.135	0.0745192	Gorasp2
0.0505089	-0.250103	0.352	0.452	0.0747879	Ccnd3
0.00885638	-0.250419	0.052	0.125	0.0273689	Was
0.0311812	-0.250509	0.333	0.457	0.0557506	Lncpint
0.080966	-0.250514	0.141	0.207	0.105938	Uba2
0.00618417	-0.250949	0.432	0.591	0.0229554	Tax1bp1
0.0830713	-0.25095	0.094	0.149	0.107255	Bloc1s2
0.0299677	-0.251076	0.108	0.183	0.054148	Chd1
0.0274115	-0.251555	0.16	0.255	0.0511532	Chd6
0.026576	-0.251746	0.066	0.13	0.0505611	Mta3
0.0545741	-0.25175	0.052	0.101	0.0784718	N4bp2l1
0.0344609	-0.251833	0.235	0.332	0.0584012	Papola
0.0160418	-0.251926	0.249	0.365	0.0370153	Usp3
0.0345448	-0.25221	0.07	0.135	0.0584012	Mlxip
0.00989399	-0.252324	0.075	0.159	0.0286339	Zfp62
0.0343595	-0.252467	0.174	0.26	0.0584012	AI467606
0.0141719	-0.252529	0.089	0.173	0.0343241	Ywhag
0.0242261	-0.253176	0.047	0.106	0.0476852	Flot1
0.0761735	-0.253706	0.127	0.192	0.100827	Mef2a
0.0800965	-0.254409	0.371	0.462	0.105204	Tmem64
0.0950206	-0.255076	0.521	0.601	0.1193	Pnrc1
0.195865	-0.255207	0.066	0.101	0.214041	Map1b
0.0332431	-0.255823	0.305	0.399	0.0579774	Phip
0.0140817	-0.255906	0.117	0.207	0.0343241	Atg101
0.0231494	-0.25593	0.047	0.106	0.0460964	Nol8
0.108772	-0.256013	0.277	0.351	0.131956	Gramd1a
0.127179	-0.25625	0.263	0.337	0.14925	Runx1
0.0282301	-0.256384	0.282	0.399	0.0519708	Cdkn1b
0.044123	-0.256533	0.056	0.111	0.068338	Thap3
0.153	-0.25673	0.371	0.442	0.173586	Tomm22
0.0794593	-0.256759	0.352	0.462	0.104568	Clcn3
0.0275369	-0.257268	0.526	0.625	0.0511582	Tma7
0.00664182	-0.257943	0.061	0.144	0.0240373	Pigs
0.068206	-0.258032	0.094	0.154	0.0918831	Gon4l
0.0439843	-0.258532	0.282	0.385	0.068338	Cct5
0.0313389	-0.258703	0.178	0.279	0.0558864	Camk4
0.0371745	-0.259163	0.315	0.428	0.0608878	Tespa1
0.0489514	-0.259209	0.31	0.413	0.0731593	Pla2g16
0.0351809	-0.259235	0.066	0.125	0.0588703	Cic
0.0203843	-0.259356	0.211	0.312	0.042749	Huwe1
0.0088959	-0.259363	0.244	0.37	0.0273689	Gpr183
0.00495374	-0.259585	0.066	0.154	0.019671	Ndufaf4
0.299159	-0.259588	0.211	0.25	0.311472	Smc4
0.0329996	-0.259596	0.324	0.433	0.0579774	Supt4a
0.0205718	-0.260089	0.131	0.221	0.042968	Ubr2
0.0280429	-0.260389	0.085	0.154	0.0519059	Htatsf1
0.0334171	-0.260454	0.427	0.558	0.0579774	Ctsd
0.0477513	-0.260455	0.16	0.24	0.0719959	Ep300
0.181201	-0.260463	0.15	0.197	0.199613	Srek1
0.0889694	-0.261132	0.061	0.106	0.112948	Mapk11
0.0254854	-0.261323	0.052	0.111	0.0493103	Gopc
0.00353267	-0.261633	0.056	0.144	0.0158738	Msh2
0.0271824	-0.261911	0.056	0.12	0.0511449	Klhl6
0.0134798	-0.262296	0.305	0.438	0.0332775	4932438A13Rik
0.0337848	-0.262572	0.324	0.428	0.0579774	Srpk1
0.0166963	-0.262903	0.099	0.183	0.0379481	Kif2a
0.0443247	-0.263681	0.188	0.269	0.068338	Eif3g
0.00943825	-0.263796	0.211	0.337	0.0281621	Nedd4
0.0181743	-0.263838	0.23	0.356	0.040042	St3gal6
0.0103779	-0.264117	0.038	0.101	0.0289309	Usp37
0.0429202	-0.264211	0.169	0.25	0.0677617	Sar1b
0.0126127	-0.264263	0.915	0.933	0.0317877	Hsp90ab1
0.0203595	-0.264611	0.235	0.341	0.042749	Ube2k
0.033527	-0.264777	0.089	0.159	0.0579774	Cd2ap
0.0102364	-0.265999	0.056	0.13	0.0287714	Sin3a
0.037453	-0.26603	0.155	0.236	0.061051	Prr7
0.0142728	-0.266889	0.131	0.231	0.0344463	Mdp1
0.046109	-0.266906	0.413	0.529	0.070301	Gpi1
0.010144	-0.267055	0.075	0.159	0.0287714	Mindy3
0.0028358	-0.267249	0.052	0.139	0.0139342	Sf3a2
0.0528593	-0.267293	0.155	0.231	0.0763275	Jarid2
0.0144893	-0.267507	0.202	0.317	0.0346147	Maz
0.0368487	-0.267567	0.197	0.293	0.0604992	Tet3
0.247927	-0.2679	0.188	0.231	0.26335	Cebpb
0.00237655	-0.268933	0.08	0.188	0.012781	Tcerg1
0.0432397	-0.269184	0.136	0.212	0.0678913	Rfx7
0.0165286	-0.269204	0.117	0.207	0.0377559	Rnf4
0.0153167	-0.270056	0.042	0.106	0.0360135	Bbc3
0.00852855	-0.270265	0.244	0.375	0.0269952	Thrap3
0.0362773	-0.270266	0.122	0.202	0.0598487	Mrpl42
0.0337205	-0.270364	0.362	0.481	0.0579774	Mxd4
0.0302066	-0.27046	0.047	0.101	0.0544356	Gnpat
0.00910453	-0.270488	0.066	0.144	0.0278852	Rapgef2
0.00971567	-0.270504	0.038	0.101	0.0283581	Ssfa2
0.0505886	-0.270774	0.183	0.269	0.0747879	Lsm5
0.0228778	-0.270896	0.765	0.856	0.0459574	Gadd45b
0.0134961	-0.271239	0.178	0.288	0.0332775	Dennd1b
0.024958	-0.27184	0.085	0.159	0.0484271	Phf6
0.0182649	-0.27188	0.047	0.111	0.0401123	Gm20342
0.0391898	-0.271937	0.094	0.163	0.063278	Stx8
0.0845304	-0.272475	0.202	0.279	0.108523	Pcnp
0.00788565	-0.272853	0.141	0.245	0.0264015	Pum1
0.0379236	-0.272949	0.169	0.255	0.061671	Ptpra
0.0210302	-0.273234	0.244	0.365	0.0433947	Ttc3
0.0549265	-0.273747	0.08	0.139	0.0784828	Papd5
0.120166	-0.274063	0.211	0.284	0.142736	Birc3
0.00720596	-0.274203	0.437	0.582	0.0255009	Nedd8
0.0123784	-0.274939	0.319	0.462	0.0313128	Ogt
0.0657837	-0.275001	0.254	0.337	0.0898605	Wac
0.0190469	-0.275159	0.197	0.298	0.0415625	Pdha1
0.0201965	-0.275339	0.192	0.298	0.0427064	Clip1
0.0374423	-0.275857	0.282	0.394	0.061051	Zfand6
0.0262239	-0.27588	0.061	0.125	0.0503116	Zzz3
0.00860517	-0.276342	0.197	0.317	0.0269952	Rab5c
0.0197729	-0.277014	0.235	0.346	0.0423568	Brd4
0.0397191	-0.27745	0.108	0.183	0.0639815	Mthfsl
0.0803092	-0.277831	0.258	0.332	0.105281	Per1
0.0101593	-0.277954	0.113	0.207	0.0287714	Orc4
0.109484	-0.278851	0.127	0.178	0.132584	B9d2
0.045788	-0.279046	0.108	0.178	0.0701192	Kit
0.0158654	-0.279278	0.155	0.25	0.0367324	Hdac1
0.0350249	-0.280323	0.16	0.245	0.0588703	Tardbp
0.125692	-0.280462	0.08	0.125	0.148013	Cwf19l2
0.0192642	-0.280891	0.197	0.298	0.0418245	Ubn2
0.0288337	-0.281115	0.099	0.173	0.0526922	Smu1
0.0011487	-0.281511	0.352	0.538	0.00848396	Tnfaip8
0.0463897	-0.2816	0.16	0.236	0.0704092	Nudt21
0.0356274	-0.281961	0.108	0.183	0.0590426	Tmem245
0.0268551	-0.282545	0.052	0.111	0.0506686	Zfp950
0.0352532	-0.282878	0.352	0.457	0.0588703	Sfr1
0.00949569	-0.283047	0.202	0.317	0.0281621	1700020I14Rik
0.00946404	-0.283457	0.056	0.13	0.0281621	Dkc1
0.0477076	-0.283738	0.066	0.12	0.0719959	Cog5
0.0129926	-0.284007	0.047	0.111	0.0325053	Parg
0.171286	-0.284215	0.333	0.394	0.191784	Ly6a
0.00525026	-0.284757	0.268	0.399	0.0203746	Sik1
0.00691693	-0.285099	0.155	0.264	0.0246055	Idnk
0.00771866	-0.285323	0.235	0.375	0.0263544	Aak1
0.205255	-0.285862	0.174	0.226	0.223231	Klf2
0.0260933	-0.286183	0.099	0.173	0.0502021	Eif2s1
0.0289797	-0.286778	0.056	0.115	0.0527816	Ptp4a3
0.0143345	-0.28824	0.122	0.212	0.0344736	Il4ra
0.0197831	-0.288388	0.174	0.274	0.0423568	Nr4a2
0.00979712	-0.288709	0.085	0.168	0.0284742	Mrpl36
0.0755786	-0.290406	0.192	0.274	0.100397	Elk4
0.0511545	-0.291629	0.183	0.264	0.0749767	Ptger4
0.0819454	-0.291638	0.277	0.365	0.106811	Rbbp6
0.00307981	-0.291687	0.038	0.115	0.0147099	Eepd1
0.0115057	-0.292527	0.113	0.207	0.0304588	Zfp326
0.0614123	-0.293336	0.131	0.197	0.0852533	Eif3b
0.000676931	-0.294443	0.023	0.106	0.0066082	Tax1bp3
0.00682268	-0.294619	0.066	0.149	0.0243973	Brd7
0.0111815	-0.295904	0.075	0.154	0.030087	Arhgap18
0.031736	-0.296103	0.216	0.317	0.0563005	Gcnt1
0.0634284	-0.296251	0.169	0.24	0.0871662	Kat6b
0.0995692	-0.297974	0.08	0.13	0.123872	Lpar6
0.47383	-0.298075	0.23	0.255	0.480871	Areg
0.0123098	-0.298368	0.202	0.312	0.031255	Kif1b
0.0336506	-0.298439	0.446	0.558	0.0579774	Elf1
0.156602	-0.29874	0.108	0.154	0.176209	L1cam
0.0112331	-0.299112	0.141	0.236	0.030087	Mrpl30
0.0181515	-0.299496	0.066	0.135	0.040042	Nfx1
0.0266666	-0.299691	0.164	0.25	0.0505925	Zbtb1
0.0212843	-0.299723	0.146	0.24	0.0437838	Mapk6
0.00114533	-0.300771	0.042	0.135	0.00848396	Pard3
0.0412463	-0.30098	0.178	0.26	0.0661296	Zc3h7a
0.00408511	-0.301296	0.042	0.12	0.01733	Mapk8
0.122485	-0.302821	0.352	0.409	0.144986	Zcchc11
0.00952482	-0.303009	0.263	0.399	0.0281621	Hectd1
0.00520906	-0.30312	0.15	0.269	0.0203302	Lamp1
0.0309954	-0.303326	0.075	0.139	0.0555639	Cir1
0.044176	-0.303712	0.155	0.236	0.068338	Mia2
0.00493492	-0.304145	0.164	0.284	0.019671	Coro1c
0.0440702	-0.304154	0.23	0.317	0.068338	Zcchc6
0.329129	-0.304211	0.516	0.553	0.339057	Rgs1
0.00665161	-0.304847	0.113	0.216	0.0240373	Ndufa10
0.00187776	-0.305162	0.756	0.837	0.0110561	Atp2b1
0.0822681	-0.305465	0.192	0.26	0.107013	Aamp
0.0122452	-0.305525	0.117	0.212	0.031255	Nckap1l
0.0249173	-0.305596	0.244	0.346	0.0484271	Polr2e
0.00426376	-0.306427	0.16	0.288	0.017757	Rad50
0.0139641	-0.306842	0.047	0.111	0.0341844	Mrpl38
0.00374451	-0.307203	0.207	0.341	0.0164564	Sptbn1
0.00857819	-0.307265	0.188	0.298	0.0269952	Hspd1
0.0463364	-0.307306	0.883	0.913	0.0704092	Ahnak
0.00865585	-0.307611	0.751	0.837	0.0269952	Dusp1
0.0710033	-0.307753	0.197	0.279	0.0949658	Dst
0.00957216	-0.308401	0.155	0.264	0.0281801	Vps36
0.0845226	-0.309893	0.108	0.163	0.108523	Fmr1
0.0481106	-0.310332	0.141	0.212	0.0723779	Kpna1
0.00280384	-0.310333	0.061	0.154	0.013877	Zfp277
0.00242323	-0.310377	0.042	0.125	0.0128523	Lyn
0.0952289	-0.310812	0.3	0.375	0.119342	Psma4
0.0085513	-0.311332	0.113	0.207	0.0269952	Kras
0.0131622	-0.311945	0.216	0.327	0.0328095	Dok2
0.0022933	-0.3125	0.188	0.332	0.0125306	Map2k2
0.0368014	-0.312829	0.216	0.317	0.0604992	Ube2h
0.0335799	-0.313861	0.061	0.12	0.0579774	Fbxl20
0.00735805	-0.314062	0.225	0.351	0.0256405	Tpst2
0.0357022	-0.314117	0.202	0.303	0.0590426	Casp4
0.022811	-0.314214	0.117	0.202	0.0459574	Smim15
0.336049	-0.314378	0.601	0.601	0.345665	Hlf
0.0119372	-0.314629	0.484	0.601	0.0308571	Sfpq
0.00051243	-0.314793	0.066	0.183	0.00563174	Pdlim1
0.00248146	-0.3148	0.46	0.63	0.0130372	Set
0.00214723	-0.31504	0.075	0.173	0.0121203	Surf1
0.796932	-0.315161	0.427	0.428	0.799273	Il13
0.000363831	-0.31526	0.033	0.13	0.00451812	Ankrd27
0.0673768	-0.31526	0.103	0.163	0.090965	Prkcq
0.169773	-0.31668	0.305	0.361	0.190402	Cyld
0.0153439	-0.317107	0.254	0.361	0.0360135	Chd3
0.0111434	-0.317353	0.451	0.582	0.030087	Anp32b
0.00389937	-0.317649	0.099	0.207	0.0168561	Tmf1
0.0710158	-0.319192	0.225	0.298	0.0949658	Cltc
0.0114154	-0.320152	0.075	0.154	0.0303375	Ino80e
0.0419472	-0.320406	0.174	0.26	0.0669392	Tnrc6c
0.00505963	-0.320754	0.047	0.125	0.0198605	Socs7
0.0078755	-0.320855	0.099	0.192	0.0264015	Cep350
0.00078728	-0.321478	0.089	0.212	0.00692777	Mylip
0.0756524	-0.322193	0.535	0.606	0.100397	Hsp90b1
0.026822	-0.322512	0.164	0.25	0.0506686	Nfic
0.00316554	-0.323011	0.15	0.264	0.0149108	Psmc6
0.0189249	-0.323102	0.451	0.558	0.0414286	Top1
0.00226798	-0.323278	0.789	0.885	0.0124922	Npm1
0.0288534	-0.324589	0.131	0.212	0.0526922	Mxd1
0.0155932	-0.326207	0.141	0.231	0.0363486	Cdk13
0.00598443	-0.326243	0.535	0.659	0.0223353	Rapgef6
0.0107674	-0.327429	0.094	0.178	0.0295348	Rps6ka1
0.112569	-0.327704	0.239	0.308	0.135599	Top2b
0.00200363	-0.328301	0.08	0.183	0.0114945	Madd
0.00875918	-0.328404	0.113	0.207	0.0271933	Herc2
0.0116595	-0.329148	0.277	0.394	0.0306287	Dnajc8
0.024569	-0.330051	0.568	0.663	0.0482203	Clk1
0.00360886	-0.331577	0.038	0.111	0.0161101	Mosmo
0.0122793	-0.332008	0.108	0.197	0.031255	Gm26740
0.00363558	-0.332127	0.146	0.269	0.0161241	Efcab14
0.00679773	-0.332231	0.141	0.25	0.0243973	Sirt2
0.00125408	-0.332259	0.033	0.115	0.00874014	Itpripl1
0.0246845	-0.332581	0.094	0.168	0.0483081	Upf2
0.0516074	-0.332635	0.164	0.24	0.0754772	Ctcf
0.00636101	-0.332761	0.075	0.163	0.0233579	Smg7
0.00415427	-0.333328	0.103	0.207	0.0175146	Atad2b
0.000247014	-0.333832	0.812	0.928	0.00330805	Ftl1
0.0383136	-0.335249	0.056	0.111	0.0621572	Daam1
0.00930285	-0.336265	0.122	0.221	0.0281144	Eif2s3x
0.00200987	-0.336339	0.873	0.885	0.0114945	Zfp36l1
0.0015897	-0.336501	0.568	0.774	0.00994715	Pdia3
0.00267162	-0.338112	0.075	0.173	0.0135411	Setx
0.00275024	-0.339041	0.094	0.197	0.013711	Mfge8
0.00180848	-0.339427	0.038	0.12	0.0107408	Atf6b
0.0264471	-0.341186	0.127	0.207	0.0505611	Syne1
0.0154975	-0.341909	0.08	0.154	0.0362492	Pag1
0.0119957	-0.343298	0.197	0.308	0.0308571	Gpr65
0.0043676	-0.344949	0.038	0.111	0.0180792	Gnaq
0.0230708	-0.345732	0.061	0.125	0.0460742	Per3
0.00332309	-0.347056	0.075	0.168	0.0154399	Sgf29
0.00163116	-0.347787	0.061	0.159	0.00994715	Zfp740
0.00862575	-0.348151	0.131	0.231	0.0269952	Erp44
0.0109067	-0.348171	0.122	0.216	0.0297971	Man2a1
0.00730338	-0.348276	0.103	0.197	0.0256405	Topors
0.0461125	-0.348485	0.061	0.115	0.070301	Pik3r5
0.0106559	-0.348597	0.329	0.442	0.0293468	Ywhab
0.00775582	-0.348728	0.277	0.409	0.0263544	Nasp
0.00242744	-0.348974	0.052	0.139	0.0128523	Tanc2
0.02732	-0.351744	0.197	0.293	0.0511532	Scaf11
0.0208905	-0.352168	0.202	0.308	0.043237	Rsf1
0.00342707	-0.353077	0.592	0.716	0.0155012	Hsp90aa1
0.0138656	-0.353498	0.085	0.163	0.0340655	Prpf39
0.000440784	-0.35374	0.169	0.332	0.005077	Ndufs2
0.0058555	-0.355683	0.197	0.327	0.022038	Arid4a
0.0200825	-0.35572	0.221	0.317	0.0425972	Pten
0.00542127	-0.356573	0.07	0.159	0.0206856	Il10ra
0.0215118	-0.357015	0.131	0.216	0.0438811	Mapre2
0.0216031	-0.358342	0.07	0.139	0.0439135	Braf
0.0118762	-0.360635	0.178	0.279	0.0308419	Cbx1
0.00744633	-0.361174	0.089	0.178	0.0256861	Fam105a
0.000246079	-0.361883	0.103	0.245	0.00330805	Tm6sf1
0.00201953	-0.362051	0.038	0.12	0.0114945	D10Wsu102e
0.000992658	-0.36231	0.061	0.163	0.00837019	Hdac2
0.000530965	-0.364123	0.296	0.49	0.00566639	Pitpnc1
0.0208812	-0.364958	0.122	0.202	0.043237	Ybx3
0.00375871	-0.366884	0.62	0.75	0.0164564	Nr4a1
0.0230134	-0.367312	0.371	0.486	0.0460742	Man2a2
0.00235609	-0.367626	0.315	0.466	0.0127715	Map4k4
0.00221228	-0.368233	0.235	0.385	0.0123851	Klk8
0.00765561	-0.368808	0.056	0.135	0.0262753	Itgb3
0.0551113	-0.369562	0.178	0.245	0.0785826	Nmt2
0.00418991	-0.369975	0.089	0.188	0.0175565	Ccr2
0.00263285	-0.370677	0.15	0.279	0.0135206	Smc3
0.0285587	-0.372887	0.113	0.188	0.0524344	Ankrd10
0.00179474	-0.374371	0.113	0.236	0.0107408	Lonp2
0.00148762	-0.374472	0.174	0.317	0.00958534	Uqcrc2
0.00170264	-0.375374	0.08	0.188	0.0102912	Lpcat2
0.00856706	-0.376205	0.343	0.466	0.0269952	Esyt2
0.000791166	-0.377599	0.028	0.111	0.00692777	Mettl16
0.00159196	-0.380477	0.164	0.303	0.00994715	Il9r
0.0132491	-0.3811	0.146	0.236	0.0329058	Dusp6
0.00134934	-0.381844	0.192	0.337	0.00907094	Fyn
0.00576456	-0.382588	0.296	0.418	0.0218733	Mdfic
0.00091052	-0.386066	0.38	0.553	0.00787197	Bclaf1
0.0111331	-0.388408	0.23	0.341	0.030087	Pds5a
0.0297648	-0.390059	0.225	0.317	0.053924	Bod1l
0.0170271	-0.390966	0.23	0.341	0.0383811	Dusp2
0.0120176	-0.393076	0.108	0.192	0.0308571	Rbm22
0.000414699	-0.394697	0.047	0.149	0.0050211	Chm
0.000433835	-0.396298	0.174	0.327	0.005077	Stt3b
0.0178993	-0.396991	0.526	0.63	0.0398678	Dennd4a
0.00541707	-0.3978	0.62	0.716	0.0206856	4930523C07Rik
0.00492777	-0.399583	0.136	0.245	0.019671	Plin3
0.00505751	-0.400517	0.507	0.644	0.0198605	Slc38a1
0.000446003	-0.402048	0.291	0.476	0.005077	Sptssa
0.0013855	-0.402616	0.136	0.26	0.00913886	Igbp1
0.000739175	-0.403132	0.033	0.12	0.00681619	Cd9
0.00161863	-0.406333	0.239	0.399	0.00994715	Ankrd17
0.00799796	-0.4079	0.164	0.269	0.0264422	Pgm2l1
0.076634	-0.409952	0.127	0.188	0.101044	Raph1
0.000956491	-0.412484	0.272	0.423	0.00816604	Cct4
0.000745411	-0.414812	0.103	0.231	0.00681619	Rif1
0.00827728	-0.416145	0.066	0.144	0.0269209	Atp8a1
0.00124564	-0.418079	0.136	0.26	0.00874014	Srpk2
0.00147779	-0.418748	0.535	0.688	0.00958534	Atrx
0.0129235	-0.418787	0.113	0.197	0.0324514	Smad4
0.000519472	-0.420418	0.216	0.394	0.00563174	AI504432
0.00101395	-0.421145	0.366	0.51	0.00839345	Coq10b
0.00339709	-0.421749	0.254	0.389	0.0155012	Pdia6
0.0889421	-0.425078	0.244	0.308	0.112948	Elovl5
0.00106476	-0.427389	0.502	0.639	0.00848396	Morf4l1
0.000164136	-0.427741	0.052	0.168	0.00254784	Pik3ip1
0.00936931	-0.429737	0.192	0.298	0.0281621	Ppp2r5a
8.33904e-05	-0.430335	0.038	0.149	0.00149883	Bicral
0.00139157	-0.435435	0.728	0.827	0.00913886	Hspa5
0.000205015	-0.43967	0.136	0.293	0.00291719	Klhl24
0.0574692	-0.443647	0.258	0.341	0.081266	Gm26802
0.062189	-0.445125	0.07	0.125	0.085982	Hba-a1
0.00018525	-0.448521	0.324	0.49	0.00275056	Nipbl
0.000197022	-0.449663	0.54	0.702	0.00286311	Prrc2c
0.000677268	-0.45038	0.192	0.346	0.0066082	Skp1a
0.0026765	-0.452064	0.146	0.264	0.0135411	Appl1
0.123521	-0.453597	0.451	0.514	0.14592	Jmjd1c
0.00111628	-0.457059	0.197	0.341	0.00848396	Akap9
0.00297064	-0.458214	0.085	0.183	0.0142884	Trio
0.001213	-0.460962	0.108	0.221	0.00867817	Pcf11
0.000209712	-0.462432	0.117	0.264	0.00292312	Herc4
0.0111907	-0.465518	0.094	0.178	0.030087	Map4k1
0.00128589	-0.465913	0.202	0.341	0.00887135	R3hdm1
0.00859164	-0.470915	0.188	0.298	0.0269952	Acvr2a
0.0011328	-0.471479	0.883	0.947	0.00848396	Fosb
0.00130708	-0.477744	0.31	0.471	0.00892733	Cd27
6.1233e-06	-0.480067	0.573	0.74	0.000174259	Srsf3
9.57454e-06	-0.481301	0.7	0.822	0.000257412	Serinc3
0.000693337	-0.485405	0.169	0.312	0.00666971	Bcl2
0.00135466	-0.490481	0.23	0.365	0.00907094	Samhd1
0.00274373	-0.49896	0.178	0.308	0.013711	Nkg7
0.000647673	-0.499619	0.404	0.582	0.0065053	Ppp1r15a
0.000593833	-0.50005	0.066	0.173	0.00623981	Wee1
0.000732299	-0.505739	0.174	0.312	0.00681619	Man1a
0.00115521	-0.506304	0.817	0.87	0.00848396	Nfkbia
2.83095e-06	-0.514473	0.826	0.928	9.66769e-05	Fos
0.000638397	-0.5195	0.113	0.24	0.0065053	Golgb1
0.000636222	-0.520167	0.244	0.394	0.0065053	Smc6
1.04863e-08	-0.534362	0.925	0.966	2.01567e-06	Hspa8
0.00103228	-0.548903	0.099	0.212	0.00839345	Coro2a
0.00121977	-0.556039	0.197	0.332	0.00867817	Foxn3
7.3872e-05	-0.5817	0.399	0.582	0.00136364	Ctla2a
0.000124145	-0.583809	0.277	0.452	0.00211978	Nufip2
0.000419038	-0.590321	0.192	0.332	0.0050211	Ivns1abp
0.011783	-0.60007	0.197	0.308	0.0307168	Il2
0.00779536	-0.601676	0.178	0.288	0.0263576	Serpinb1a
0.0113489	-0.640604	0.207	0.312	0.0302784	2810474O19Rik
4.59804e-06	-0.644903	0.108	0.298	0.000136542	Bmp2
9.71008e-07	-0.645817	0.761	0.88	5.58912e-05	Zfp36l2
3.4698e-05	-0.647048	0.254	0.442	0.000718144	Pik3r1
4.19797e-06	-0.654138	0.014	0.13	0.000130328	Tmem158
0.0207607	-0.655492	0.343	0.428	0.0432303	Nrip1
1.01759e-05	-0.659603	0.127	0.303	0.000257412	Tagap
2.34242e-05	-0.671721	0.46	0.659	0.00049996	Tsc22d3
9.50961e-09	-0.684014	0.221	0.51	2.01567e-06	Prpf4b
1.03425e-06	-0.692635	0.033	0.178	5.58912e-05	Lcorl
9.93739e-07	-0.69412	0.122	0.322	5.58912e-05	Fkbp5
1.31144e-06	-0.695938	0.094	0.274	5.78764e-05	Samd9l
9.92252e-07	-0.746674	0.042	0.197	5.58912e-05	Dyrk3
2.6187e-06	-0.749851	0.629	0.784	9.41355e-05	Zfp36
9.80531e-06	-0.807608	0.197	0.389	0.000257412	Lmo4
1.0422e-07	-0.891775	0.211	0.462	1.42365e-05	Klrk1
1.18048e-08	-0.95446	0.131	0.365	2.01567e-06	Klf9
2.24324e-06	-1.1386	0.014	0.135	8.51185e-05	Cxcl2

## Sheet: aged_vs_adult_lymphoid_gdT
p_val	avg_log2FC	pct.1	pct.2	p_val_adj_BH	Gene
5.67305e-17	1.78073	0.218	0.047	1.94629e-15	Il17f
0.00348161	0.891422	0.226	0.17	0.00473825	Il17a
6.75819e-12	0.870618	0.423	0.277	8.14636e-11	Avpi1
1.50566e-10	0.822868	0.415	0.259	1.18615e-09	5830411N06Rik
4.95825e-07	0.655207	0.317	0.221	1.36505e-06	Uba52
7.55678e-13	0.651989	0.58	0.484	1.0872e-11	Cox5a
4.73729e-06	0.631845	0.118	0.047	9.73655e-06	Amd2
9.29266e-08	0.623045	0.44	0.359	3.16376e-07	Sec61g
8.67026e-26	0.614875	0.928	0.859	7.72424e-24	Rpl38
3.52682e-07	0.575777	0.329	0.225	1.0214e-06	Cirbp
3.00051e-05	0.571082	0.105	0.042	5.31043e-05	Tnfsf8
4.37962e-05	0.54612	0.276	0.205	7.57098e-05	Dpm3
3.55013e-39	0.538291	0.997	0.996	7.91678e-37	S100a6
9.61332e-06	0.535361	0.402	0.33	1.83228e-05	Rpl36al
6.34508e-05	0.531687	0.269	0.196	0.000106789	H2afj
1.06649e-27	0.519767	0.986	0.971	1.58552e-25	Rpl41
1.81814e-05	0.504712	0.537	0.491	3.32333e-05	Hcst
0.015615	0.49602	0.242	0.196	0.0196178	Ly6a
0.0010987	0.484484	0.14	0.087	0.00158582	Selenom
0.00149919	0.479636	0.312	0.268	0.00214307	Snrpg
0.000103113	0.476651	0.255	0.181	0.000166624	Ypel3
0.453643	0.468512	0.195	0.194	0.455686	Trac
1.16662e-08	0.46808	0.646	0.6	5.15162e-08	Arl6ip1
2.31143e-14	0.465562	0.899	0.871	4.29542e-13	Serf2
1.03913e-25	0.461422	0.979	0.969	7.72424e-24	Itm2b
8.79258e-09	0.457666	0.633	0.569	4.08489e-08	Cox6c
0.037054	0.448506	0.441	0.453	0.0440695	mt-Nd3
0.000214099	0.440404	0.386	0.317	0.000329269	AC149090.1
1.36014e-05	0.43765	0.523	0.471	2.54884e-05	Ramp1
0.00456292	0.43301	0.18	0.132	0.0061297	Atxn7l3b
4.69599e-05	0.430432	0.526	0.487	8.02456e-05	Actn2
0.000678989	0.429898	0.113	0.06	0.00100608	H2-Aa
7.33012e-12	0.427162	0.919	0.897	8.60325e-11	Rpl37
0.000267412	0.421104	0.216	0.145	0.000404291	Tmem256
0.000139303	0.420587	0.477	0.444	0.00022189	Ndufb7
0.000871609	0.411308	0.302	0.243	0.00127874	Ar
6.01165e-10	0.404582	0.817	0.801	3.77633e-09	Emp3
0.0441404	0.401678	0.276	0.263	0.0516709	Ndufa3
0.00726806	0.399214	0.189	0.143	0.00956211	Gstp3
0.0205783	0.395924	0.26	0.232	0.0253533	Atp5k
1.10516e-08	0.391299	0.822	0.804	4.92902e-08	Gapdh
0.0277317	0.389777	0.23	0.199	0.0333379	Bola2
0.00597476	0.389422	0.366	0.339	0.00793078	Card19
0.00647829	0.388509	0.225	0.181	0.00857364	1110008P14Rik
1.93446e-10	0.386967	0.972	0.944	1.42203e-09	Crip1
0.0120805	0.383913	0.382	0.364	0.0155271	Ndufv3
0.0138794	0.380148	0.351	0.326	0.017636	Usmg5
0.000451869	0.380101	0.386	0.335	0.000671779	Ly6g5b
4.23612e-09	0.379933	0.86	0.821	2.09923e-08	Rps28
0.0674182	0.375735	0.317	0.317	0.0759306	Atox1
0.00258559	0.374067	0.191	0.134	0.00358128	Fyb
0.0545976	0.373365	0.157	0.129	0.0629212	Cox20
0.0554288	0.370959	0.304	0.292	0.0637145	Pkp3
4.78129e-14	0.368857	0.978	0.942	7.89799e-13	Rps21
0.000106648	0.368567	0.607	0.589	0.000171715	Elob
0.0115382	0.364099	0.358	0.335	0.0148729	Uqcrq
3.18812e-11	0.363711	0.933	0.908	3.15978e-10	Rpl36
0.0254788	0.360613	0.238	0.203	0.0308791	Tpi1
0.000208155	0.358642	0.599	0.6	0.000322352	Ndufa4
0.0453856	0.35797	0.218	0.194	0.0529894	Dbi
0.000353146	0.355496	0.531	0.5	0.000526766	Reep5
9.88461e-05	0.355363	0.627	0.614	0.00016031	Myl12b
0.0853225	0.354317	0.254	0.241	0.0946612	Lamtor4
8.1654e-05	0.354194	0.641	0.636	0.000134383	Atp5e
0.0208058	0.352537	0.165	0.129	0.0255631	Rpp21
0.0047669	0.349424	0.35	0.312	0.00638449	Emc10
5.17977e-06	0.348072	0.763	0.759	1.05488e-05	Ucp2
0.0015677	0.347921	0.374	0.324	0.00222673	Abi3bp
0.0152732	0.346899	0.369	0.35	0.0192425	Tsc22d4
0.0162907	0.346633	0.371	0.337	0.0204091	Sdc4
0.00384107	0.344626	0.496	0.493	0.00520704	Capzb
1.40027e-13	0.343399	1	1	2.15352e-12	Actb
0.00772397	0.343002	0.132	0.089	0.0101023	Nfe2l1
0.019727	0.342791	0.129	0.094	0.0243719	Hypk
9.81863e-06	0.342762	0.66	0.634	1.85556e-05	Cdk2ap2
0.00504311	0.341659	0.297	0.241	0.00673421	Cd74
0.0407165	0.341021	0.156	0.125	0.0480412	Arnt2
0.0343399	0.340857	0.205	0.172	0.0409507	Ndufc1
0.00205653	0.339067	0.508	0.5	0.00287527	Gng5
0.00787097	0.33799	0.389	0.362	0.0102645	Tbca
0.00167089	0.336523	0.282	0.221	0.00235085	Rex1bd
0.000864969	0.33625	0.568	0.571	0.00127319	Cox7c
0.0624241	0.335458	0.11	0.085	0.0708426	Bola3
0.00266033	0.335454	0.538	0.54	0.0036734	Gnb2
0.00208532	0.334401	0.505	0.489	0.00290641	Krtcap2
0.000907766	0.332986	0.581	0.583	0.00132308	Psmb8
0.00753705	0.332382	0.351	0.319	0.00988684	Ndufb9
0.0330014	0.330878	0.344	0.326	0.0394601	Tuba1a
0.0140116	0.329877	0.144	0.105	0.0177534	Alg5
1.9509e-11	0.327961	0.979	0.98	2.02349e-10	Cd52
0.000856778	0.325237	0.557	0.542	0.00126531	S100a13
0.0924117	0.32439	0.24	0.223	0.102019	Ier3ip1
2.51399e-08	0.323751	0.848	0.848	9.83542e-08	Tspo
2.97206e-06	0.323585	0.773	0.779	6.34228e-06	Gpx1
0.0541402	0.323174	0.415	0.426	0.0625558	Serpinb1a
0.0188187	0.322219	0.359	0.344	0.0233143	Ndufs5
0.0394305	0.321142	0.246	0.217	0.0466473	Dazap2
0.00335095	0.321074	0.495	0.478	0.00459854	Atp5j2
0.0848414	0.32032	0.245	0.223	0.0943622	Nucks1
0.000152883	0.319068	0.783	0.819	0.00024094	Tmem176b
0.27534	0.317251	0.203	0.196	0.281655	Taf1d
0.0175964	0.31696	0.149	0.109	0.0218608	Timm10b
0.0221576	0.313202	0.107	0.074	0.0271491	Tnfrsf1a
0.00316803	0.312404	0.612	0.623	0.00436093	Rpl27
0.0254043	0.311153	0.292	0.259	0.0308727	Ltb4r1
0.0916248	0.310245	0.176	0.152	0.101401	Hcfc1r1
0.0126776	0.30814	0.543	0.549	0.0162012	Fkbp3
0.0228329	0.30812	0.659	0.699	0.0278999	Hsp90b1
0.00811812	0.307734	0.22	0.17	0.0105559	Ptpn22
0.00396924	0.307016	0.484	0.467	0.00536449	Gpx4
0.138666	0.305838	0.179	0.163	0.147955	Crlf2
0.027662	0.30357	0.174	0.138	0.0333379	Ebpl
0.135348	0.302117	0.172	0.154	0.145109	Mrps24
0.107986	0.301366	0.116	0.094	0.117182	Twistnb
0.0151314	0.30128	0.366	0.342	0.0191179	Timm13
0.105374	0.300766	0.143	0.121	0.114627	Pet100
0.00134489	0.299618	0.566	0.554	0.00192869	Prr13
0.00109497	0.299448	0.646	0.634	0.00158557	Rgcc
0.0829412	0.298282	0.243	0.221	0.0924794	Slc50a1
5.39258e-05	0.297994	0.715	0.734	9.17973e-05	Lat
0.385437	0.296646	0.221	0.225	0.388048	Puf60
0.0275582	0.296362	0.222	0.181	0.0333089	Sarnp
0.0989375	0.295397	0.177	0.154	0.108418	Pigx
4.88471e-15	0.29506	0.995	0.998	9.90263e-14	Fau
0.0613108	0.294794	0.405	0.4	0.0699351	Ndufb10
0.128681	0.293972	0.156	0.136	0.138627	Rab11a
0.0433134	0.293667	0.349	0.328	0.0508362	Arpc4
0.110327	0.293639	0.214	0.196	0.119431	Cmtm7
0.00912526	0.293108	0.579	0.589	0.011831	Pdia3
0.0016046	0.292215	0.557	0.549	0.00226473	Sec11c
0.0590279	0.291761	0.293	0.272	0.0675037	Psen2
0.0393037	0.291666	0.209	0.174	0.0466209	Glipr2
0.182523	0.28995	0.233	0.219	0.192447	Cstb
0.0478986	0.289883	0.432	0.444	0.0557775	Atp6v1f
0.028484	0.289422	0.43	0.424	0.0341501	Tecr
0.101567	0.289206	0.176	0.154	0.111027	Pfdn1
0.0976346	0.28813	0.256	0.239	0.107254	Ass1
0.0620228	0.28632	0.213	0.183	0.0705667	Romo1
0.000888116	0.284658	0.671	0.654	0.00129869	Ltb
4.28075e-08	0.284558	0.952	0.971	1.59101e-07	Oaz1
0.0249938	0.28363	0.13	0.094	0.0304569	Yeats4
0.0957564	0.282899	0.221	0.201	0.10545	Higd1a
0.131044	0.282176	0.22	0.203	0.140833	Ddost
0.0766939	0.281271	0.313	0.301	0.0861599	Atp6v0b
0.187262	0.28109	0.296	0.297	0.196978	Atpif1
0.0136448	0.280491	0.538	0.542	0.0173873	Gabarap
0.13813	0.278957	0.192	0.172	0.147736	Mcur1
0.00111279	0.278629	0.652	0.645	0.00160098	Pkm
6.50657e-05	0.277254	0.751	0.754	0.000108686	Rbm3
0.278463	0.275823	0.264	0.268	0.284198	Cuta
0.0065131	0.273346	0.678	0.721	0.00859421	Selenow
0.10408	0.272788	0.275	0.263	0.113496	Plp2
0.271543	0.271388	0.297	0.308	0.279051	Nol7
0.191035	0.271024	0.325	0.33	0.200474	Mdh1
0.0513391	0.270836	0.523	0.554	0.0594733	Sec61b
7.77252e-05	0.270584	0.866	0.873	0.000128868	Tmem176a
0.281023	0.270005	0.145	0.134	0.286156	Ndufb2
0.328815	0.26984	0.223	0.223	0.333299	Tex264
0.0113541	0.269544	0.48	0.469	0.014678	Psenen
0.176159	0.269436	0.145	0.127	0.18662	Rtf2
0.475236	0.268712	0.274	0.295	0.476304	Tmem258
6.46527e-05	0.26753	0.895	0.946	0.000108403	Pfn1
0.240223	0.266748	0.228	0.219	0.248008	Mrps21
0.223284	0.266672	0.134	0.121	0.232132	Grpel1
0.0637384	0.266397	0.178	0.147	0.0721506	Smim11
0.180567	0.265102	0.123	0.105	0.190836	Naa38
0.0164961	0.265014	0.528	0.531	0.0206086	Arf5
0.272658	0.264969	0.278	0.279	0.279553	Dnajc3
0.0804911	0.264379	0.269	0.252	0.0899725	Dctn3
2.88093e-06	0.264255	0.82	0.848	6.17738e-06	Cox4i1
0.364678	0.263688	0.388	0.424	0.367978	Fis1
0.0788926	0.263449	0.135	0.109	0.0884072	BC004004
0.0589137	0.263403	0.129	0.1	0.0675037	Pcif1
0.313895	0.263264	0.112	0.1	0.3189	Mrpl21
0.237967	0.262059	0.224	0.217	0.246249	Mrpl52
0.118487	0.261908	0.174	0.152	0.127954	Ndufa5
0.00434777	0.261402	0.594	0.592	0.00585832	Ndufa13
0.20241	0.258977	0.348	0.364	0.210922	Cox5b
0.00585211	0.258151	0.51	0.484	0.00779117	Sem1
0.0503902	0.257951	0.112	0.083	0.0585262	Otub1
0.000273247	0.257452	0.901	0.944	0.000411717	Actg1
0.0670219	0.257273	0.388	0.386	0.0756754	Bsg
0.0121894	0.256766	0.521	0.52	0.015622	Arl6ip5
0.673939	0.255836	0.113	0.109	0.673939	Rrad
0.0413193	0.255014	0.473	0.467	0.0486238	Calm2
0.245354	0.25406	0.111	0.096	0.25272	2310001H17Rik
0.00346931	0.253716	0.642	0.641	0.00473825	Myl12a
0.161328	0.252786	0.188	0.167	0.171724	Ccdc107
0.195903	0.2521	0.233	0.221	0.20462	Eloc
0.234244	0.252087	0.189	0.176	0.24296	Twf2
1.52239e-07	0.251593	0.984	0.991	4.92019e-07	Fth1
0.175985	0.250941	0.301	0.301	0.18662	Arpp19
0.00348464	0.250896	0.607	0.6	0.00473825	Maf
0.195471	0.250682	0.265	0.259	0.20462	Sin3b
0.346537	0.250564	0.204	0.199	0.350466	Wls
0.00190374	0.250203	0.669	0.672	0.00267003	Eif5a
7.85723e-08	-0.250513	0.908	0.949	2.69564e-07	Rpl15
1.76457e-06	-0.251219	0.112	0.208	4.0567e-06	Ube2h
5.70247e-06	-0.251437	0.048	0.107	1.15605e-05	Dpp8
7.6015e-07	-0.252202	0.155	0.27	1.95969e-06	Wac
0.000165274	-0.252212	0.118	0.192	0.00025955	Fam110a
9.86355e-07	-0.253145	0.074	0.154	2.48539e-06	Washc2
8.15483e-05	-0.253423	0.121	0.201	0.000134383	Foxn3
8.50633e-05	-0.253689	0.206	0.306	0.000139479	Hexim1
2.64212e-06	-0.254284	0.092	0.176	5.72031e-06	Runx2
0.00014963	-0.254606	0.1	0.17	0.000236649	Golga4
4.01875e-06	-0.25492	0.074	0.147	8.29798e-06	Pik3r5
3.09558e-06	-0.254957	0.43	0.583	6.57443e-06	Il18r1
2.09844e-07	-0.255074	0.083	0.174	6.46667e-07	Spen
0.000113979	-0.255154	0.155	0.246	0.000182859	Rictor
5.12961e-06	-0.255168	0.122	0.214	1.04945e-05	Arih1
2.02984e-05	-0.255263	0.297	0.424	3.69513e-05	Csde1
1.60073e-06	-0.256158	0.064	0.136	3.71836e-06	Erap1
6.78234e-07	-0.256603	0.068	0.145	1.83329e-06	Hivep2
6.12099e-06	-0.257553	0.098	0.181	1.23528e-05	Tlk1
4.87829e-07	-0.2576	0.184	0.312	1.35138e-06	Cct8
0.000252231	-0.257612	0.461	0.587	0.000382636	Srsf3
1.19352e-06	-0.258553	0.094	0.181	2.89299e-06	Etnk1
6.63488e-05	-0.259367	0.326	0.455	0.000110416	Osbpl3
3.98366e-08	-0.260056	0.052	0.129	1.50569e-07	Zc3h14
3.54537e-06	-0.260598	0.058	0.125	7.38895e-06	Arid1b
3.96534e-05	-0.261014	0.152	0.246	6.88148e-05	St8sia4
0.000145387	-0.261283	0.057	0.109	0.000230756	Chd1
9.16591e-07	-0.261364	0.193	0.321	2.32272e-06	Ppp2ca
7.5699e-07	-0.261471	0.056	0.127	1.95969e-06	Pde3b
3.21481e-06	-0.262575	0.091	0.174	6.76324e-06	Ubn1
4.58671e-05	-0.263183	0.374	0.496	7.86797e-05	Kdm6b
1.45598e-05	-0.26337	0.109	0.192	2.71701e-05	Kat6a
7.30557e-07	-0.263874	0.141	0.25	1.92798e-06	Mgat5
6.75991e-06	-0.263963	0.299	0.438	1.34595e-05	Clcn3
3.19545e-07	-0.264125	0.148	0.263	9.37612e-07	Fam49b
5.86269e-05	-0.266199	0.079	0.145	9.90439e-05	Ppp4r3a
5.70902e-11	-0.266501	0.964	0.978	5.30463e-10	Rpl17
2.37693e-05	-0.267586	0.189	0.295	4.27464e-05	Gpr132
2.11106e-06	-0.267873	0.057	0.125	4.77935e-06	Paxbp1
1.06771e-06	-0.267893	0.145	0.257	2.63094e-06	H2-Q6
7.7825e-08	-0.268694	0.043	0.112	2.69069e-07	Col4a3bp
7.51423e-07	-0.268916	0.158	0.275	1.95969e-06	Pkn1
0.000219993	-0.269271	0.084	0.145	0.000337172	Rnf125
7.31686e-06	-0.270594	0.174	0.281	1.44395e-05	Elmo1
2.41297e-07	-0.270965	0.099	0.196	7.2227e-07	Ik
2.54897e-11	-0.271017	0.918	0.962	2.58373e-10	Rpl7
0.000213982	-0.271114	0.2	0.29	0.000329269	Sik1
2.34128e-05	-0.271334	0.393	0.549	4.22758e-05	Rpl13a
9.84972e-05	-0.273634	0.174	0.268	0.00016031	Aak1
3.93758e-05	-0.273953	0.103	0.179	6.86e-05	Rock2
0.00256114	-0.275089	0.162	0.228	0.00355846	Psmb10
2.95686e-05	-0.275445	0.133	0.219	5.25403e-05	Gbp8
1.63735e-06	-0.275464	0.247	0.379	3.78372e-06	Emg1
1.48373e-05	-0.276019	0.129	0.219	2.75726e-05	Chd7
1.58849e-06	-0.276626	0.09	0.176	3.70925e-06	Hadha
9.46019e-06	-0.278664	0.093	0.172	1.81084e-05	Rcbtb2
1.8373e-06	-0.280255	0.104	0.194	4.20224e-06	Rbm6
1.15796e-06	-0.281354	0.308	0.464	2.83765e-06	Itpkb
3.63481e-08	-0.281772	0.067	0.154	1.38558e-07	Dexi
1.63077e-05	-0.281792	0.127	0.214	3.00547e-05	Cggbp1
0.000201329	-0.282769	0.092	0.158	0.000312867	Zfand5
0.000176393	-0.282866	0.26	0.368	0.00027604	Nfkb1
0.00154393	-0.282979	0.829	0.866	0.00219998	Fos
2.32875e-06	-0.283765	0.154	0.259	5.1417e-06	Tcrg-C4
0.00157749	-0.284393	0.264	0.35	0.00223352	Gm26917
5.75668e-05	-0.285383	0.258	0.373	9.76228e-05	Arf4
2.10239e-07	-0.28542	0.065	0.145	6.46667e-07	Tshz1
2.83302e-06	-0.286031	0.248	0.377	6.104e-06	Samhd1
9.75865e-06	-0.286269	0.161	0.263	1.85207e-05	Ifrd1
2.41792e-06	-0.28771	0.361	0.513	5.28625e-06	Elf1
2.12435e-06	-0.289	0.232	0.366	4.78516e-06	Fam107b
1.55058e-06	-0.290565	0.152	0.259	3.67851e-06	Fchsd2
2.3682e-06	-0.291096	0.053	0.118	5.20305e-06	Gprasp1
0.0169856	-0.291571	0.202	0.261	0.0211608	Slc7a6os
3.73759e-07	-0.291827	0.101	0.196	1.07546e-06	Cep350
1.18854e-06	-0.291903	0.379	0.542	2.89299e-06	Eif3e
1.9082e-07	-0.29226	0.047	0.116	6.03587e-07	C1galt1
5.55943e-07	-0.292494	0.272	0.42	1.51189e-06	Ccnl1
0.000122319	-0.293085	0.574	0.658	0.000195534	Nfkbia
1.25462e-06	-0.294201	0.121	0.221	2.99842e-06	Pum1
1.06225e-07	-0.294664	0.121	0.23	3.56212e-07	Smc4
3.30434e-06	-0.294671	0.11	0.201	6.91895e-06	Uhrf1bp1l
2.23506e-06	-0.294711	0.045	0.105	4.98418e-06	Ipmk
1.4957e-05	-0.294897	0.14	0.234	2.76797e-05	Pan3
4.13038e-07	-0.295454	0.158	0.275	1.15859e-06	Akap9
2.82364e-05	-0.295527	0.072	0.136	5.03736e-05	AI314180
3.78399e-06	-0.29671	0.154	0.261	7.84958e-06	Zc3h7a
2.31213e-05	-0.296936	0.532	0.665	4.19192e-05	Slc38a1
8.64005e-07	-0.297016	0.126	0.228	2.20198e-06	Rasgef1b
0.000195201	-0.29749	0.129	0.205	0.000304404	Atf7ip
8.02715e-06	-0.297817	0.328	0.469	1.57022e-05	Anp32b
4.0083e-09	-0.298566	0.041	0.116	2.00866e-08	Ints6l
6.67892e-06	-0.29869	0.295	0.431	1.33578e-05	Hectd1
8.74419e-06	-0.30025	0.081	0.154	1.68827e-05	Topors
3.76779e-05	-0.300307	0.211	0.315	6.58994e-05	Dusp5
1.23436e-06	-0.30124	0.386	0.549	2.97582e-06	Eef1g
2.07563e-07	-0.301335	0.154	0.275	6.46667e-07	Ptpra
1.13406e-05	-0.301611	0.085	0.158	2.13414e-05	Rcc2
7.5441e-08	-0.301794	0.118	0.228	2.64935e-07	Spag9
9.27901e-05	-0.302403	0.426	0.556	0.000151591	Cotl1
4.57554e-07	-0.303489	0.329	0.48	1.27543e-06	Ybx1
4.44903e-05	-0.304084	0.163	0.259	7.66126e-05	Ranbp2
1.25718e-06	-0.304684	0.112	0.208	2.99842e-06	Zfp91
1.35386e-07	-0.304762	0.406	0.574	4.47276e-07	Eif4g2
3.20489e-06	-0.305369	0.153	0.257	6.76324e-06	Huwe1
4.85125e-09	-0.305581	0.155	0.292	2.37765e-08	Dennd1b
8.54135e-06	-0.305912	0.096	0.174	1.65628e-05	Kbtbd11
7.91067e-07	-0.305951	0.51	0.661	2.02768e-06	Ncor1
1.87573e-07	-0.306066	0.081	0.17	5.97554e-07	Gramd1a
1.03487e-06	-0.307188	0.165	0.275	2.57851e-06	Nsd1
3.4101e-14	-0.307383	0.921	0.971	5.84962e-13	Rpl12
4.1795e-08	-0.307445	0.134	0.254	1.56643e-07	Mapk6
1.73883e-07	-0.307892	0.262	0.413	5.57928e-07	Hipk1
1.6858e-05	-0.307942	0.205	0.315	3.0941e-05	Aff4
2.38485e-07	-0.31022	0.262	0.408	7.18678e-07	Nipbl
1.90115e-06	-0.310854	0.455	0.614	4.32608e-06	Myh9
1.58417e-06	-0.31094	0.117	0.212	3.70925e-06	Zfp644
7.15889e-10	-0.313207	0.057	0.147	4.43453e-09	Hsph1
0.000305232	-0.314181	0.25	0.346	0.000456823	Syne2
2.19143e-06	-0.314223	0.196	0.308	4.91146e-06	Fryl
1.47813e-07	-0.314641	0.065	0.145	4.8474e-07	Stk11
7.88643e-10	-0.315886	0.094	0.208	4.75317e-09	Setd2
3.07698e-05	-0.316013	0.221	0.33	5.42425e-05	Rsrp1
2.87839e-07	-0.316815	0.118	0.221	8.50173e-07	Ivns1abp
7.42204e-07	-0.318057	0.269	0.408	1.94719e-06	Rcsd1
1.7919e-08	-0.319492	0.129	0.248	7.33201e-08	Pten
3.35987e-07	-0.320354	0.043	0.107	9.79414e-07	Srsf4
1.51498e-08	-0.322406	0.32	0.487	6.34961e-08	Eif4a2
4.96318e-20	-0.323747	0.997	1	2.45953e-18	mt-Atp6
2.267e-07	-0.324411	0.196	0.33	6.92522e-07	Tox
1.27855e-07	-0.324543	0.16	0.279	4.25547e-07	Il23r
5.14687e-07	-0.327896	0.118	0.217	1.40829e-06	Top2b
1.09037e-08	-0.329302	0.152	0.283	4.91217e-08	Wapl
3.03321e-08	-0.331935	0.107	0.214	1.17636e-07	Daam1
7.39375e-06	-0.333287	0.38	0.522	1.45269e-05	H2-Q7
3.94606e-07	-0.333734	0.185	0.306	1.12098e-06	Atf3
6.99692e-07	-0.335137	0.143	0.25	1.86864e-06	Camk4
1.17389e-09	-0.335484	0.076	0.179	6.62728e-09	Dennd4c
2.26574e-06	-0.33567	0.116	0.208	5.02746e-06	Tagap
1.23152e-08	-0.335981	0.236	0.393	5.38489e-08	Hnrnpu
1.5667e-06	-0.338546	0.057	0.125	3.69708e-06	Cblb
0.000224213	-0.33914	0.253	0.348	0.000342463	Fosl2
6.14472e-09	-0.339212	0.331	0.52	2.94682e-08	Arhgap45
6.98308e-08	-0.340476	0.198	0.335	2.47179e-07	Ptpn6
8.9231e-11	-0.340523	0.867	0.931	7.80334e-10	Rack1
2.7097e-26	-0.34122	0.993	0.998	3.02132e-24	Eef1a1
1.51988e-08	-0.341893	0.119	0.234	6.34961e-08	Ssh2
1.55202e-10	-0.342297	0.045	0.132	1.19345e-09	Kif2a
1.40269e-08	-0.343142	0.137	0.261	6.07378e-08	Il1r1
2.82245e-05	-0.343654	0.415	0.551	5.03736e-05	Tsc22d3
2.41385e-08	-0.344834	0.188	0.324	9.52722e-08	Arhgap15
7.74997e-08	-0.34562	0.042	0.109	2.69069e-07	Pard3
2.59352e-06	-0.347292	0.131	0.225	5.64249e-06	Rb1cc1
2.88497e-16	-0.34966	0.926	0.967	7.56881e-15	Rps19
9.51552e-10	-0.350635	0.136	0.268	5.58411e-09	Xpr1
6.93754e-08	-0.351977	0.129	0.239	2.47179e-07	Smarca5
1.42362e-10	-0.352948	0.809	0.888	1.15443e-09	Xist
1.93775e-07	-0.355171	0.185	0.315	6.08616e-07	Snhg12
3.44918e-09	-0.355629	0.072	0.167	1.7682e-08	Fam213a
1.01917e-06	-0.357344	0.344	0.48	2.55364e-06	Tob2
7.54877e-10	-0.358506	0.238	0.406	4.61199e-09	Hnrnph1
7.08405e-09	-0.361562	0.087	0.188	3.36116e-08	Tgif1
1.70331e-10	-0.361721	0.14	0.281	1.28758e-09	Per1
3.97996e-09	-0.362613	0.328	0.511	2.00866e-08	AY036118
6.65607e-06	-0.363708	0.189	0.297	1.33578e-05	Nfkbiz
9.43829e-15	-0.363736	0.913	0.96	1.83021e-13	Hspa8
4.53388e-12	-0.363879	0.07	0.185	5.94739e-11	Ybx3
2.67801e-07	-0.364951	0.165	0.279	7.96261e-07	Klf2
6.84916e-07	-0.366136	0.209	0.333	1.8402e-06	Cd164
1.01289e-10	-0.366271	0.14	0.283	8.68751e-10	Smg1
6.36015e-08	-0.366743	0.134	0.248	2.3251e-07	Gpbp1
4.13776e-11	-0.367261	0.63	0.792	4.01182e-10	Npm1
4.10786e-07	-0.367764	0.41	0.576	1.15859e-06	Ankrd11
1.76523e-09	-0.36829	0.125	0.25	9.71967e-09	Pgm2l1
3.88824e-07	-0.368429	0.247	0.386	1.11164e-06	Birc6
3.11014e-09	-0.370167	0.245	0.408	1.62802e-08	Clint1
1.52334e-08	-0.373738	0.373	0.549	6.34961e-08	Ddx3x
7.77749e-12	-0.373786	0.026	0.1	8.89425e-11	Tmem156
8.30674e-06	-0.374138	0.11	0.192	1.61782e-05	Nabp1
0.000233688	-0.375313	0.462	0.578	0.000355717	Neat1
1.61739e-08	-0.375651	0.367	0.551	6.67924e-08	H2-T23
4.82519e-10	-0.376534	0.107	0.228	3.07433e-09	Sdc1
2.72518e-09	-0.377765	0.536	0.701	1.44694e-08	Gnas
1.50149e-07	-0.379385	0.085	0.174	4.88808e-07	Mex3c
6.88919e-08	-0.379931	0.063	0.143	2.47179e-07	Cep192
2.10289e-08	-0.38011	0.119	0.23	8.44946e-08	Ncoa2
1.18592e-11	-0.381379	0.096	0.223	1.3223e-10	Fkbp5
3.40334e-08	-0.381424	0.353	0.518	1.30853e-07	Sept11
1.04233e-08	-0.381666	0.371	0.545	4.79256e-08	Serinc3
1.7225e-09	-0.382167	0.209	0.364	9.60296e-09	Map4k4
7.0833e-07	-0.383113	0.168	0.279	1.88045e-06	9930111J21Rik2
1.20181e-10	-0.384729	0.199	0.364	1.01133e-09	Mcl1
4.76625e-10	-0.386278	0.112	0.237	3.07433e-09	Yy1
7.27479e-09	-0.38683	0.229	0.386	3.41532e-08	Il2ra
1.42881e-08	-0.387659	0.262	0.415	6.1274e-08	Myadm
2.43549e-14	-0.391124	0.779	0.911	4.34492e-13	Rps6
5.91486e-09	-0.392382	0.435	0.621	2.86742e-08	Ppp1r12a
0.000291932	-0.393599	0.281	0.377	0.00043839	Vps37b
1.14501e-09	-0.395136	0.735	0.835	6.54709e-09	Il7r
7.25929e-06	-0.397178	0.199	0.304	1.43895e-05	D16Ertd472e
3.04321e-10	-0.403298	0.079	0.185	2.08811e-09	Coro2a
6.95208e-08	-0.403354	0.703	0.806	2.47179e-07	Ubc
1.51594e-10	-0.407858	0.323	0.516	1.18615e-09	Set
1.06668e-09	-0.410266	0.373	0.571	6.17845e-09	Luc7l2
2.84862e-10	-0.414498	0.226	0.395	1.98513e-09	Ppp3ca
1.98101e-08	-0.416328	0.627	0.768	8.03209e-08	Zfp36
1.07093e-08	-0.417725	0.143	0.266	4.87384e-08	Rasa2
1.94493e-10	-0.417887	0.149	0.292	1.42203e-09	Cbl
8.78631e-06	-0.418121	0.121	0.208	1.68909e-05	Nr4a2
1.461e-12	-0.4209	0.643	0.81	2.03626e-11	Rpl4
1.31941e-10	-0.421308	0.211	0.379	1.08974e-09	Esyt2
6.02087e-08	-0.423639	0.412	0.583	2.21926e-07	Id2
3.40366e-05	-0.423905	0.434	0.529	5.9765e-05	Pim1
4.306e-10	-0.425286	0.131	0.261	2.82423e-09	Rgs10
9.15152e-17	-0.425332	0.828	0.926	2.55099e-15	Ddx5
2.69295e-09	-0.426359	0.291	0.458	1.44694e-08	Sfpq
5.42316e-41	-0.426923	0.997	0.998	2.41873e-38	Tpt1
2.66786e-10	-0.427626	0.152	0.292	1.88868e-09	Phf3
2.35621e-07	-0.428115	0.618	0.734	7.14879e-07	Btg2
2.11491e-10	-0.430102	0.119	0.246	1.52137e-09	Gm26669
4.7279e-20	-0.437569	0.829	0.942	2.45953e-18	Rpl5
3.13924e-09	-0.437779	0.312	0.484	1.62802e-08	Macf1
1.70787e-15	-0.441644	0.078	0.217	3.80856e-14	Rab21
7.31704e-11	-0.451309	0.72	0.826	6.66e-10	Fosb
2.22874e-08	-0.455422	0.211	0.35	8.87514e-08	Nrip1
0.00109342	-0.456688	0.217	0.297	0.00158557	Rgs1
3.16908e-10	-0.457103	0.262	0.429	2.14153e-09	Rock1
4.41484e-15	-0.45755	0.046	0.156	9.37627e-14	Lax1
6.15067e-12	-0.462177	0.208	0.382	7.61999e-11	4932438A13Rik
4.68811e-11	-0.465402	0.1	0.221	4.44872e-10	Psip1
7.5804e-11	-0.472522	0.207	0.366	6.76172e-10	Zfp292
2.10581e-19	-0.472607	0.794	0.926	9.39192e-18	mt-Nd2
3.9391e-10	-0.474843	0.464	0.636	2.62214e-09	Hsp90aa1
1.04967e-06	-0.475291	0.292	0.422	2.60084e-06	Rgs2
1.01074e-07	-0.480281	0.139	0.246	3.41509e-07	Irs2
4.0468e-12	-0.48667	0.21	0.393	5.46932e-11	Jmjd1c
9.50877e-10	-0.493645	0.286	0.446	5.58411e-09	Pnrc1
1.31642e-11	-0.501402	0.153	0.299	1.39791e-10	Klf9
1.26647e-13	-0.506984	0.059	0.172	2.01731e-12	Cxcr4
7.12051e-17	-0.51366	0.703	0.871	2.14363e-15	Atp2b1
2.89824e-13	-0.556725	0.295	0.504	4.30871e-12	Ccr2
3.55903e-19	-0.568128	0.796	0.913	1.44303e-17	Ahnak
1.21487e-15	-0.581948	0.103	0.257	2.85175e-14	Zbtb16
1.89211e-09	-0.616602	0.582	0.701	1.02912e-08	Jund
1.67263e-17	-0.644613	0.534	0.714	6.21659e-16	Cd163l1
1.26935e-11	-0.660649	0.428	0.598	1.38081e-10	Tnfaip3
5.20052e-12	-0.672603	0.061	0.163	6.62694e-11	Cebpb
7.2095e-17	-0.700463	0.342	0.56	2.14363e-15	Dennd4a
4.30349e-16	-0.726074	0.371	0.585	1.06631e-14	Klrk1
3.20244e-20	-0.820212	0.344	0.578	2.04041e-18	Zfp36l2

## Sheet: aged_vs_adult_lymphoid_Treg
p_val	avg_log2FC	pct.1	pct.2	p_val_adj_BH	Gene
2.12865e-10	1.06017	0.214	0.071	1.10883e-08	Ccl5
8.30263e-08	0.896291	0.169	0.058	2.26543e-06	Tmem176b
8.45548e-09	0.74122	0.628	0.483	2.84999e-07	Cd74
1.82623e-05	0.679792	0.16	0.073	0.00014949	H2-Aa
1.26247e-08	0.644583	0.622	0.486	4.01885e-07	Ltb
3.03593e-15	0.643112	0.84	0.741	8.69795e-13	Rps28
2.12362e-19	0.633035	0.919	0.887	1.21684e-16	Rpl38
2.0012e-05	0.629513	0.158	0.069	0.000161505	Tmem176a
1.52176e-07	0.617581	0.4	0.237	3.76579e-06	Areg
8.39893e-07	0.60454	0.139	0.044	1.50393e-05	Bhlhe40
2.52877e-05	0.594703	0.233	0.131	0.000198491	Uba52
1.68979e-05	0.590715	0.41	0.302	0.000142389	Rpl36al
7.05029e-15	0.576402	0.91	0.885	1.34661e-12	Rpl37
0.000449165	0.571408	0.222	0.137	0.00173811	Tnfrsf9
0.00234257	0.558865	0.156	0.093	0.00543438	H2-Ab1
0.0713583	0.556536	0.122	0.086	0.0790876	Cxcl2
3.70338e-13	0.555815	0.947	0.94	3.53673e-11	Rpl41
0.000190598	0.537584	0.303	0.213	0.000910107	Ndufa7
0.000247357	0.537092	0.31	0.215	0.00110731	Klrg1
0.00605441	0.528145	0.442	0.384	0.0105565	Rgcc
0.0382803	0.528122	0.231	0.193	0.0455075	Ltb4r1
7.70375e-06	0.521013	0.575	0.512	7.80467e-05	Atp5e
2.3905e-06	0.515486	0.671	0.568	3.42057e-05	Tnfrsf4
4.66974e-05	0.513164	0.515	0.415	0.000326312	AC149090.1
0.00135481	0.511839	0.167	0.098	0.00406442	Cxcr6
0.00221917	0.507878	0.286	0.215	0.00533961	Uqcrq
9.26085e-10	0.500795	0.919	0.865	3.53765e-08	Tmsb10
0.000372116	0.499608	0.483	0.401	0.00151222	Odc1
0.00193575	0.487048	0.152	0.086	0.00499632	H2-Eb1
6.59375e-10	0.480152	0.925	0.865	2.69873e-08	Rpl36
0.0118467	0.451898	0.246	0.193	0.0178167	H2afj
0.00306396	0.451064	0.118	0.064	0.0064546	Timm10b
1.33278e-06	0.447411	0.632	0.548	2.12134e-05	Rpl27
0.00715648	0.44294	0.256	0.193	0.0121321	Snrpg
0.0207621	0.440827	0.314	0.264	0.027038	Tubb4b
0.000787761	0.43913	0.256	0.171	0.00260917	Cirbp
0.0336322	0.437163	0.278	0.226	0.0403164	Rrad
0.0276602	0.427866	0.179	0.135	0.0340845	Rhog
1.50077e-11	0.426555	0.942	0.927	1.22849e-09	Rps21
0.00206253	0.421294	0.295	0.215	0.00516082	Uqcr11
0.00263586	0.420756	0.284	0.211	0.00580949	Tmem258
0.00805813	0.420095	0.12	0.071	0.0133064	Rarg
0.00197201	0.419554	0.504	0.461	0.00502206	Ndufa13
0.0133218	0.418978	0.385	0.322	0.0194729	Hcst
0.00588744	0.416812	0.382	0.315	0.0104202	Cd81
0.0021787	0.414657	0.432	0.357	0.00533503	Gpx1
0.0377465	0.414204	0.179	0.133	0.0449662	Cd83
0.00226444	0.411973	0.113	0.058	0.00533961	Ddx27
8.14911e-07	0.410215	0.835	0.749	1.50393e-05	Gapdh
0.00115687	0.399886	0.453	0.377	0.00362233	Sec61g
0.000632498	0.398669	0.549	0.477	0.00225106	Eif5a
0.164419	0.397775	0.308	0.288	0.169751	Anxa1
0.0328858	0.396087	0.393	0.355	0.0395873	Pgk1
0.000210499	0.392659	0.558	0.472	0.000972711	Actr3
1.39749e-07	0.392466	0.927	0.92	3.63984e-06	Rps2
7.19393e-05	0.389067	0.949	0.922	0.000443298	S100a6
0.018242	0.389035	0.256	0.202	0.0245945	Snu13
1.5773e-07	0.388154	0.878	0.836	3.76579e-06	Rps26
0.00793546	0.382569	0.274	0.204	0.0131417	Atp5g1
0.00784761	0.38211	0.137	0.084	0.0130717	Nmb
0.012091	0.381135	0.113	0.069	0.0180892	Myo1f
0.00187395	0.379419	0.41	0.335	0.00493025	Ndufb11
0.00262863	0.378525	0.344	0.268	0.00580949	Krtcap2
0.0459594	0.378186	0.291	0.253	0.0530942	Txndc17
0.0153322	0.375085	0.282	0.226	0.0215328	Bcl2a1b
0.0501593	0.373279	0.342	0.306	0.0571397	Cd82
0.0150273	0.370795	0.241	0.186	0.0212044	Atp5k
0.0580632	0.37	0.259	0.22	0.0657514	Lsm4
4.74258e-10	0.368633	0.983	0.962	2.09038e-08	Rps8
0.0163895	0.367051	0.169	0.118	0.0225655	Mrpl23
0.000235989	0.366861	0.662	0.596	0.00107319	Aldoa
0.000980946	0.36313	0.534	0.435	0.00315429	Traf1
0.023003	0.361826	0.252	0.2	0.0293557	Cope
0.0301625	0.357523	0.291	0.244	0.0365393	Cox5b
0.0253864	0.357196	0.103	0.064	0.0317607	Zmat5
0.0145645	0.35706	0.162	0.111	0.0208636	Ndufa5
0.0512531	0.356873	0.186	0.146	0.0582699	Snrpd3
5.14605e-08	0.354915	0.927	0.911	1.47434e-06	Rpl6
0.102432	0.354283	0.299	0.273	0.109503	Ifi27
0.0264078	0.354197	0.31	0.262	0.0327526	Bsg
0.0100926	0.353966	0.143	0.091	0.0156722	Mrpl57
0.0201735	0.353004	0.226	0.171	0.0265733	Gpsm3
0.0285971	0.35195	0.122	0.08	0.0351633	Pcsk1
3.40356e-11	0.350124	0.981	0.98	2.4378e-09	Fau
0.00773113	0.34957	0.147	0.091	0.0129869	Brd9
0.0214089	0.3493	0.252	0.2	0.0277046	Sin3b
0.00510868	0.348815	0.521	0.475	0.00932252	S100a13
0.0149662	0.347301	0.534	0.488	0.0212044	H2afz
0.0473661	0.346321	0.301	0.259	0.0544995	Ndufv3
2.57284e-07	0.346118	0.927	0.9	5.67013e-06	Rpl39
0.014212	0.345484	0.184	0.129	0.0205644	Exosc8
0.0177841	0.343783	0.284	0.235	0.0241476	Snrpf
0.0229498	0.340524	0.141	0.095	0.0293557	Dazap1
0.0586364	0.340273	0.109	0.075	0.0662695	Cd72
0.0199218	0.340175	0.212	0.157	0.026424	Ndufs5
0.00188919	0.338154	0.224	0.144	0.00494294	Nebl
0.00677033	0.337333	0.139	0.084	0.0116156	Ndufc1
0.0241483	0.337209	0.13	0.086	0.0304779	Vars
0.020632	0.336788	0.165	0.115	0.0269296	Cst7
0.00915654	0.336286	0.107	0.06	0.0145338	Prelid3b
1.84419e-06	0.334807	0.953	0.922	2.78084e-05	Actg1
0.0132462	0.334243	0.118	0.071	0.019412	Bmyc
0.0150614	0.333777	0.323	0.264	0.0212044	Cox6a1
0.078468	0.333242	0.301	0.259	0.0861344	Pdcd4
0.0349702	0.33263	0.286	0.242	0.0418328	Csnk2b
8.96475e-07	0.331238	0.929	0.889	1.55661e-05	Rpl24
0.0228161	0.330192	0.201	0.151	0.029313	Gm11808
0.0427823	0.329813	0.184	0.14	0.0501314	Uqcc2
0.00144023	0.327718	0.541	0.45	0.00417006	Cox7c
0.0208367	0.325213	0.444	0.399	0.0270736	Tubb5
0.0906682	0.324483	0.152	0.118	0.09811	Cetn2
0.0104103	0.324076	0.282	0.213	0.0160352	H13
0.00333721	0.323363	0.568	0.51	0.00687849	Arpc3
0.016201	0.32038	0.464	0.421	0.0224231	Atp5j2
0.0260668	0.319071	0.158	0.111	0.0323998	Cnih4
6.98688e-05	0.317885	0.925	0.902	0.000441046	Cd52
0.0899397	0.316897	0.12	0.089	0.0976051	Bbip1
0.106326	0.316748	0.132	0.102	0.113243	Csrp1
0.129028	0.316543	0.205	0.175	0.135161	Dctn3
6.52834e-07	0.316464	0.934	0.894	1.28991e-05	Rplp2
0.046515	0.316261	0.274	0.224	0.0536279	H2-T22
0.0214191	0.315895	0.335	0.282	0.0277046	Arpp19
0.155418	0.315142	0.143	0.118	0.161039	Ndufb2
0.114437	0.313539	0.244	0.217	0.120982	Nme1
0.0125347	0.312976	0.107	0.062	0.0186072	Cs
0.0666705	0.312463	0.197	0.155	0.0746136	AI467606
0.091602	0.310748	0.115	0.084	0.0986615	Ndufa10
0.0747548	0.308136	0.154	0.12	0.0825327	Pdap1
0.101248	0.307914	0.179	0.144	0.10844	Lsm6
0.039005	0.307572	0.35	0.297	0.0460822	Sec11c
4.05055e-06	0.30753	0.85	0.854	5.03167e-05	Rpl22
0.0201446	0.307517	0.111	0.069	0.0265733	Snrnp25
0.069672	0.307141	0.205	0.166	0.0778208	Vps29
0.0148928	0.307011	0.1	0.058	0.0212044	Ddx18
0.00225612	0.306618	0.662	0.619	0.00533961	Pkm
0.0165008	0.306617	0.389	0.326	0.0225655	Mif
0.0202907	0.306454	0.177	0.126	0.0266178	Ssr3
0.5252	0.305734	0.203	0.193	0.526118	Gem
0.0029802	0.304856	0.489	0.428	0.00641975	Sem1
0.107318	0.304721	0.19	0.16	0.113876	Chka
0.0480601	0.301866	0.165	0.122	0.0549669	Stub1
0.0911046	0.301684	0.293	0.259	0.0983106	Nap1l1
1.2431e-09	0.3011	0.987	0.982	4.45187e-08	Rps24
0.023101	0.300281	0.252	0.197	0.0293631	Ndufa11
0.0907474	0.300177	0.128	0.098	0.09811	Ssbp4
0.00432941	0.299855	0.402	0.326	0.00838092	Tpi1
0.0297337	0.299094	0.417	0.375	0.0361096	Sdc4
0.16229	0.298942	0.194	0.166	0.167856	Mpc2
0.00347265	0.298569	0.712	0.681	0.00710653	Rpl36a
0.0194584	0.297964	0.154	0.104	0.0260349	Pigp
3.7962e-06	0.297614	0.957	0.94	4.94369e-05	Rps20
0.0275423	0.296858	0.521	0.483	0.0340124	Atp5g2
0.0251093	0.296407	0.122	0.078	0.0314827	Riok1
0.107235	0.296239	0.278	0.246	0.113876	Ndufa1
0.0436802	0.295307	0.179	0.135	0.0509751	Zcrb1
0.0288185	0.293775	0.579	0.57	0.0352089	Rpl35
0.352862	0.293487	0.186	0.171	0.354719	Rtf1
0.0442037	0.292697	0.147	0.106	0.0514812	BC005624
0.0194921	0.292297	0.395	0.346	0.0260349	Atp5j
1.12873e-06	0.292254	0.962	0.949	1.90225e-05	Rps27a
3.23525e-05	0.291833	0.955	0.94	0.000240753	Rpl30
0.0843024	0.290413	0.233	0.193	0.0916609	Serpinb6a
0.00988838	0.290368	0.519	0.47	0.0153968	Atp5d
2.93285e-06	0.289847	0.936	0.938	3.97366e-05	Rpl35a
0.0427034	0.289459	0.346	0.306	0.0501314	Cox7a2
0.0372107	0.288707	0.13	0.089	0.0444203	Pa2g4
0.24378	0.288382	0.115	0.095	0.247232	Ankrd10
0.000606518	0.288183	0.806	0.794	0.00219959	Rpl29
0.0609068	0.287353	0.188	0.149	0.0687	Uqcrc2
0.0451944	0.286826	0.145	0.104	0.0525282	Cstb
0.070807	0.286636	0.205	0.166	0.0786287	Ndufa3
0.135564	0.286477	0.496	0.47	0.14149	Ifi27l2a
0.117214	0.284586	0.212	0.177	0.123689	Ranbp1
0.234584	0.284124	0.415	0.412	0.238751	mt-Nd3
0.202798	0.282898	0.12	0.098	0.208249	Wbp4
9.32806e-05	0.281741	0.915	0.869	0.000540321	Rps29
0.00167345	0.280709	0.874	0.854	0.00463708	Pfn1
0.126884	0.279239	0.538	0.545	0.133648	Prdx1
0.000100967	0.278416	0.951	0.929	0.000567272	Rpl21
0.0698966	0.278214	0.427	0.39	0.0779197	Sec61b
0.045559	0.278184	0.374	0.33	0.052738	Ndufb7
0.171445	0.277828	0.192	0.169	0.176687	Pdcd5
0.17423	0.277516	0.141	0.115	0.179235	Psmb10
0.128701	0.27667	0.139	0.109	0.135127	Nbeal2
0.0805927	0.27539	0.188	0.149	0.088129	Pnp
0.0085154	0.27498	0.511	0.448	0.0138224	Itgb7
0.000319643	0.274731	0.921	0.916	0.00132721	Rps27
0.0834299	0.273898	0.109	0.078	0.0908846	Pdlim2
0.212343	0.273379	0.169	0.144	0.216885	Slc26a2
0.0287314	0.272763	0.515	0.475	0.0351775	Gnb2
0.0333169	0.271733	0.404	0.357	0.0400222	Mdh1
0.0809415	0.271384	0.177	0.142	0.0883419	Magoh
0.290087	0.271308	0.295	0.282	0.293156	Srrm1
0.143921	0.270759	0.214	0.184	0.149668	Serp1
0.139439	0.270679	0.329	0.31	0.14527	Tomm7
0.204458	0.270485	0.353	0.341	0.209579	Cox5a
0.226268	0.269871	0.205	0.182	0.230697	Swi5
0.305643	0.268186	0.113	0.095	0.307792	Pcna
0.100264	0.267964	0.177	0.142	0.10764	Pigx
0.103741	0.266548	0.278	0.244	0.110695	Nol7
0.365241	0.265034	0.303	0.304	0.36652	Limd2
0.0221614	0.264636	0.113	0.071	0.0286002	Mrpl21
0.279039	0.264454	0.237	0.217	0.28249	Pgam1
0.0420765	0.263724	0.652	0.65	0.0495069	Selenow
0.0760439	0.263354	0.1	0.069	0.0837946	Arhgap4
0.0264868	0.26286	0.28	0.231	0.0327796	Ndufb10
0.133564	0.262472	0.459	0.459	0.139657	Rpl31
0.0481722	0.262292	0.357	0.317	0.0549854	Tuba1a
0.0455066	0.261732	0.4	0.359	0.052738	Cox6b1
0.072555	0.260878	0.541	0.521	0.0802588	Elob
0.12876	0.260485	0.276	0.246	0.135127	Psen2
0.292563	0.26018	0.139	0.12	0.295138	Suco
0.0296669	0.260145	0.122	0.08	0.0361096	Fabp5
0.206832	0.25995	0.203	0.177	0.211633	Cdk11b
0.0430467	0.258171	0.1	0.064	0.0503382	Zfp950
0.0663423	0.257793	0.15	0.111	0.0743917	Mvb12a
0.638498	0.257339	0.135	0.126	0.638498	Cxcl10
0.239005	0.255896	0.115	0.095	0.242819	Zmiz2
0.100314	0.254341	0.115	0.084	0.10764	Hspa9
0.0786783	0.25405	0.167	0.129	0.0862001	Stx11
0.109515	0.251774	0.34	0.31	0.115993	Ctss
0.00378792	0.25075	0.62	0.565	0.00758908	Tspo
0.0258715	0.250587	0.705	0.67	0.0322269	Trbc2
0.014689	-0.250687	0.15	0.213	0.0209895	Sptan1
0.00700659	-0.250837	0.132	0.2	0.0119844	Clk4
0.0231113	-0.251158	0.192	0.259	0.0293631	Mknk2
0.007195	-0.252019	0.675	0.714	0.0121615	Icos
0.153444	-0.252569	0.156	0.188	0.159281	Nup98
0.00241307	-0.252691	0.156	0.242	0.00555296	Atxn2l
0.0165561	-0.252893	0.073	0.12	0.0225872	Gxylt1
0.0229588	-0.253195	0.066	0.109	0.0293557	Clk3
0.0106395	-0.253978	0.109	0.169	0.0163006	Top2b
0.0111305	-0.254019	0.109	0.169	0.0169621	Rnf125
0.0286939	-0.254721	0.239	0.306	0.0351775	Coq10b
0.00979347	-0.255002	0.056	0.102	0.0152906	Fbxl20
0.00500649	-0.2554	0.071	0.126	0.00922417	Nsd2
0.00558059	-0.255705	0.1	0.162	0.0100241	Abhd8
0.0129882	-0.255851	0.137	0.2	0.019181	Pten
0.00271215	-0.255857	0.252	0.355	0.00595425	Arid4a
0.00855027	-0.255929	0.203	0.282	0.0138324	Gsk3b
0.0164152	-0.256041	0.107	0.16	0.0225655	Gpr68
0.0102047	-0.256375	0.075	0.126	0.0158035	Zfp871
0.00452328	-0.256592	0.301	0.395	0.00863946	Csde1
0.00574181	-0.257249	0.066	0.12	0.0102814	Nsmce4a
0.00658964	-0.258939	0.175	0.251	0.0114344	Clint1
0.000141141	-0.259515	0.75	0.818	0.000709419	H3f3a
0.0123415	-0.259794	0.081	0.133	0.0183681	Prpf39
0.0297448	-0.259977	0.538	0.623	0.0361096	Cd28
0.00199766	-0.260089	0.068	0.131	0.00506487	Herc2
0.00677071	-0.260335	0.09	0.149	0.0116156	Fbxo11
0.00532058	-0.260653	0.331	0.43	0.00964776	Nsd3
0.00222569	-0.261234	0.12	0.197	0.00533961	Klhl24
0.0312043	-0.26136	0.126	0.177	0.0376422	Zfp644
0.00228875	-0.261438	0.047	0.1	0.00537481	Trappc10
0.00777402	-0.261442	0.173	0.246	0.0129869	Lars2
0.0475382	-0.261632	0.182	0.237	0.054588	Atf7ip
0.0161978	-0.261742	0.132	0.191	0.0224231	Znrf1
0.00443428	-0.262538	0.135	0.211	0.00852632	Arhgap25
0.00139895	-0.262549	0.128	0.215	0.00415335	Usp3
0.0181051	-0.263871	0.135	0.193	0.0244675	Hnrnpd
0.000113674	-0.264196	0.829	0.885	0.000614484	Rpl5
0.0132086	-0.264257	0.081	0.133	0.0194064	Pik3ca
0.00407259	-0.264337	0.064	0.12	0.00799176	Itch
0.0181022	-0.264431	0.085	0.133	0.0244675	Elk4
0.0616305	-0.26452	0.077	0.113	0.0693798	Etnk1
0.00856979	-0.265053	0.062	0.111	0.0138324	Nrf1
0.0385425	-0.265594	0.113	0.16	0.0457244	Cep350
0.00463349	-0.265811	0.267	0.357	0.00875282	Pik3r1
0.0517375	-0.266371	0.652	0.705	0.0587041	Cd69
0.00553469	-0.266461	0.154	0.231	0.00997288	Elmo1
0.00892343	-0.26659	0.064	0.115	0.0142326	Nmt2
0.0105131	-0.26692	0.274	0.359	0.0161501	Eif5
0.0764492	-0.267041	0.25	0.295	0.0840795	Tacc1
0.00313009	-0.267081	0.209	0.299	0.00654578	Ubxn4
0.00174453	-0.26744	0.301	0.415	0.00472721	Jmjd1c
0.012192	-0.268953	0.194	0.264	0.0181928	Brd4
0.00506367	-0.268976	0.13	0.202	0.00926991	Gatad2b
0.0149321	-0.269149	0.205	0.279	0.0212044	Tap1
0.00278292	-0.269199	0.167	0.253	0.00606318	Tmem14c
0.0066052	-0.269826	0.263	0.346	0.0114344	Fgl2
0.000655812	-0.269868	0.083	0.16	0.0023054	Hspa4
0.00169644	-0.270048	0.179	0.273	0.00463708	Fyn
0.0142487	-0.270161	0.126	0.186	0.0205655	Per1
0.00359905	-0.270412	0.051	0.102	0.00733899	Trps1
0.00107856	-0.271944	0.045	0.102	0.00341445	Khsrp
0.00921598	-0.272017	0.684	0.752	0.0145475	Jund
0.0021213	-0.272382	0.079	0.144	0.00526191	Rnf138
0.00416296	-0.273067	0.449	0.548	0.00814121	Atrx
0.00309474	-0.273375	0.205	0.297	0.00649555	Cd247
0.0169638	-0.273703	0.079	0.126	0.0230885	Psmd14
0.0111986	-0.273921	0.073	0.124	0.0170207	Hnrnph3
0.00255895	-0.274196	0.066	0.126	0.00580949	Bcor
0.00258808	-0.274402	0.353	0.463	0.00580949	Cox7a2l
0.0227184	-0.274991	0.442	0.519	0.0292531	Srsf2
0.00591479	-0.27518	0.139	0.211	0.0104202	Kmt2c
0.0407692	-0.275726	0.256	0.313	0.0480674	Cnot6l
0.0244001	-0.276145	0.083	0.129	0.0307281	Nedd9
0.00113801	-0.276277	0.491	0.61	0.00358285	Clk1
0.0113534	-0.276599	0.064	0.111	0.0172103	Smc5
0.0127685	-0.276981	0.081	0.133	0.0189054	Fam117b
0.0480344	-0.277282	0.068	0.104	0.0549669	Dlg1
0.00196553	-0.27758	0.085	0.151	0.00502206	Lamp1
0.0701321	-0.277594	0.156	0.197	0.0780305	Wdr26
0.0158265	-0.277975	0.083	0.133	0.0220647	Sra1
0.00217347	-0.27879	0.235	0.333	0.00533503	Dusp11
0.00317265	-0.281017	0.474	0.574	0.00661065	Saraf
0.00303753	-0.281314	0.165	0.248	0.0064546	Gpr55
0.00362062	-0.28195	0.308	0.401	0.00735679	Kmt2a
0.0159305	-0.281989	0.162	0.226	0.0221557	Atxn1
0.0037039	-0.282009	0.058	0.111	0.00747302	Ilkap
0.062435	-0.282305	0.156	0.204	0.0701475	Vps37b
0.0310074	-0.282585	0.137	0.191	0.0374836	Neb
0.00583899	-0.282683	0.075	0.131	0.0103905	Psmc2
0.00422991	-0.28269	0.248	0.337	0.008244	Bptf
0.00669541	-0.282962	0.152	0.222	0.0115556	Rab21
0.00787192	-0.283721	0.374	0.468	0.0130742	Plec
0.0136653	-0.284141	0.096	0.149	0.0198736	Tmem243
0.00503009	-0.284236	0.141	0.215	0.00923795	Akap9
0.00598943	-0.284312	0.113	0.177	0.0104952	Il6st
0.00548426	-0.284523	0.064	0.118	0.00991319	Chmp1b
0.00116935	-0.284552	0.139	0.228	0.00364151	Hspd1
0.00144096	-0.28481	0.141	0.226	0.00417006	Antxr2
0.00486339	-0.285434	0.169	0.248	0.00898943	Wac
0.0185398	-0.286263	0.1	0.153	0.0249373	Kif23
0.000295622	-0.286378	0.064	0.137	0.00125475	Fbxl3
0.00454064	-0.286929	0.709	0.774	0.00864381	Btg1
0.0130864	-0.287025	0.156	0.222	0.0192764	Sptbn1
0.00306287	-0.287877	0.449	0.537	0.0064546	Prrc2c
0.00233864	-0.288653	0.122	0.2	0.00543438	Rock2
0.00479607	-0.288852	0.085	0.146	0.00889367	Ivns1abp
0.0149969	-0.289183	0.079	0.129	0.0212044	Trim24
0.00894192	-0.290337	0.13	0.195	0.0142326	Mau2
0.0081779	-0.290609	0.064	0.115	0.0134653	Nr2c2
0.00143062	-0.291119	0.293	0.404	0.00417006	Cyth4
0.00204963	-0.291162	0.051	0.106	0.00516082	Pogz
0.0119838	-0.291184	0.118	0.177	0.0179758	Ppp4r2
3.58392e-05	-0.292106	0.735	0.84	0.000256699	Ptprc
0.0250207	-0.293256	0.062	0.102	0.0314405	Frmd5
0.023794	-0.29338	0.385	0.459	0.0301637	Zc3hav1
0.00341312	-0.29349	0.156	0.233	0.00700974	Ctcf
0.000751079	-0.293965	0.043	0.1	0.00250471	March5
0.00840826	-0.294152	0.135	0.2	0.0137113	Nabp1
0.00175723	-0.295249	0.707	0.758	0.00472721	Pim1
0.00281366	-0.295639	0.278	0.37	0.00610693	Gls
0.0015674	-0.296407	0.162	0.251	0.00444613	Irf2bpl
0.00327263	-0.296426	0.056	0.109	0.00676974	Arl13b
0.00875311	-0.296447	0.342	0.428	0.0140886	Top1
0.0188488	-0.296564	0.194	0.262	0.0252936	Cited2
0.00777022	-0.297671	0.128	0.193	0.0129869	Selenot
0.00134745	-0.298318	0.049	0.106	0.00406363	Rapgef2
0.0115707	-0.29854	0.132	0.193	0.0174934	Wapl
0.0102884	-0.299118	0.432	0.521	0.0158901	Peli1
0.013587	-0.299315	0.073	0.12	0.0198101	Mafg
0.00369679	-0.299781	0.056	0.106	0.00747302	Slc16a6
0.00465988	-0.299812	0.098	0.162	0.00875447	Golga4
0.0025872	-0.300763	0.081	0.144	0.00580949	Snx5
0.00445885	-0.301075	0.071	0.126	0.00854488	Axin1
0.00169945	-0.301375	0.062	0.122	0.00463708	Rev3l
0.00592843	-0.30208	0.432	0.523	0.0104202	Ppp1r12a
0.00210199	-0.302218	0.462	0.576	0.00523669	Btg2
0.00184883	-0.302236	0.169	0.257	0.00492734	Gm26917
0.0145602	-0.3025	0.207	0.282	0.0208636	Zbtb7a
0.00468931	-0.303202	0.132	0.204	0.00878097	Samd9l
0.00259132	-0.303238	0.143	0.222	0.00580949	Wsb1
0.00148438	-0.303893	0.064	0.126	0.00427413	Cul1
0.00710497	-0.305237	0.209	0.284	0.0121165	Apobec3
0.00075185	-0.305513	0.109	0.191	0.00250471	Crebrf
0.0108897	-0.308161	0.13	0.193	0.0166395	Ppp1r10
0.0155881	-0.308404	0.126	0.184	0.0218386	Tgfbr1
0.00324116	-0.309927	0.098	0.166	0.00672893	Setx
0.0203002	-0.310251	0.085	0.133	0.0266178	Golgb1
0.0198659	-0.31104	0.126	0.182	0.0264111	Slc2a3
0.00519519	-0.311085	0.295	0.381	0.0094503	Tnrc6b
0.0156458	-0.311971	0.165	0.228	0.021866	Ino80d
0.000231884	-0.31372	0.263	0.388	0.00106296	Arl4c
0.00405799	-0.316229	0.071	0.126	0.00799048	Tmcc1
1.11375e-05	-0.316598	0.868	0.922	0.000102343	Hspa8
0.00378379	-0.316763	0.051	0.102	0.00758908	Brwd1
0.000286165	-0.316983	0.613	0.714	0.00123352	Dennd4a
0.016499	-0.318042	0.244	0.317	0.0225655	Neurl3
0.00107203	-0.318173	0.278	0.386	0.00341261	Nipbl
0.000718679	-0.318389	0.047	0.106	0.00244514	Vcpip1
0.00837582	-0.318467	0.338	0.424	0.0137113	Nktr
0.00217156	-0.318505	0.068	0.129	0.00533503	Chd1
0.0141698	-0.3186	0.085	0.135	0.0205552	Dusp4
0.00246639	-0.318748	0.288	0.377	0.00565296	Glud1
0.00464373	-0.319873	0.068	0.124	0.00875282	Hmgn5
0.00122316	-0.320026	0.318	0.421	0.00376811	Ptbp3
0.000257832	-0.320363	0.252	0.373	0.00114525	N4bp1
0.00123783	-0.320425	0.113	0.193	0.00379293	Vapa
0.008423	-0.321548	0.169	0.242	0.0137113	Hipk1
0.0144749	-0.322051	0.103	0.155	0.0208396	Spata13
0.0388349	-0.323337	0.064	0.1	0.045976	Ypel5
0.0240003	-0.323555	0.124	0.175	0.030358	Tnrc6c
0.00263409	-0.323969	0.244	0.335	0.00580949	Dusp5
0.00263607	-0.324605	0.126	0.2	0.00580949	Psip1
0.00274964	-0.324712	0.684	0.754	0.00601352	Zfp36l1
0.00012106	-0.326385	0.393	0.534	0.000640932	Hsp90b1
0.020155	-0.326856	0.128	0.184	0.0265733	Irf4
0.00390739	-0.32877	0.212	0.297	0.00776689	Irf1
0.00143419	-0.329285	0.092	0.164	0.00417006	Asxl1
0.0026332	-0.329956	0.158	0.239	0.00580949	Usp34
0.000123041	-0.33034	0.333	0.486	0.000640932	Eif3e
0.00963587	-0.334576	0.15	0.217	0.0151005	Baz1a
0.000198917	-0.335023	0.205	0.317	0.000926663	Chd2
0.00396054	-0.335086	0.297	0.388	0.00782547	Zfp292
0.00224139	-0.3352	0.107	0.18	0.00533961	Ripor2
0.000721166	-0.335891	0.053	0.115	0.00244514	Smap1
0.00124859	-0.336719	0.12	0.2	0.00380554	Sept6
0.0205388	-0.336974	0.126	0.18	0.0268693	Gbp4
0.00167927	-0.339463	0.15	0.235	0.00463708	Rsf1
0.0015003	-0.339489	0.276	0.377	0.00429837	Mcl1
0.000419522	-0.339834	0.212	0.317	0.00166935	Klf13
0.00305518	-0.340297	0.1	0.166	0.0064546	Kif13b
0.005765	-0.341058	0.143	0.213	0.0102908	Map4k4
5.46643e-06	-0.341258	0.665	0.803	6.26453e-05	Wnk1
0.000131443	-0.342188	0.564	0.678	0.000672472	Ccdc88c
0.00180418	-0.343046	0.145	0.231	0.00483083	Sgms1
0.000444465	-0.343722	0.248	0.353	0.0017325	Rcsd1
0.00019596	-0.344239	0.064	0.14	0.00092478	Prdm2
0.00439954	-0.34426	0.35	0.45	0.00848799	AY036118
0.00174975	-0.344363	0.071	0.133	0.00472721	Ttc37
0.00304818	-0.344424	0.103	0.169	0.0064546	Camk2n1
0.00193467	-0.344982	0.075	0.137	0.00499632	Ifi209
0.0022622	-0.345513	0.194	0.284	0.00533961	Spty2d1
0.0022435	-0.345652	0.171	0.255	0.00533961	Celf1
5.52783e-05	-0.345783	0.524	0.643	0.000368546	Itgae
0.00221281	-0.346183	0.216	0.304	0.00533961	Stk24
0.00606124	-0.346202	0.145	0.215	0.0105565	Rb1cc1
0.00824278	-0.346285	0.103	0.16	0.0135333	Arfgef1
0.00232325	-0.346483	0.088	0.153	0.00543356	Snx18
0.00221687	-0.346828	0.075	0.137	0.00533961	Csnk1g1
0.000286315	-0.346955	0.132	0.228	0.00123352	Rtn4
0.00964535	-0.348683	0.173	0.242	0.0151005	Gpbp1
0.00098537	-0.349661	0.066	0.131	0.00315429	Appbp2
0.000517523	-0.350079	0.135	0.224	0.00195093	Mapre2
0.00161895	-0.350845	0.165	0.253	0.00454735	Nsd1
0.0164819	-0.351705	0.075	0.12	0.0225655	Tnpo1
8.07551e-05	-0.35279	0.045	0.118	0.000492262	Upf1
0.000704665	-0.353574	0.199	0.302	0.00241932	Cyld
0.000650685	-0.353919	0.045	0.104	0.0023015	Pmm2
3.35621e-05	-0.355213	0.096	0.197	0.000246552	Kat6a
0.00138314	-0.355585	0.438	0.545	0.00412782	Pnrc1
0.0016345	-0.356364	0.177	0.266	0.00456862	Zcchc7
0.00238723	-0.356456	0.071	0.131	0.00551565	Itga6
0.00476592	-0.357088	0.192	0.268	0.00886647	Ythdc1
2.92634e-05	-0.357561	0.073	0.164	0.000220631	Jak2
0.00714041	-0.357704	0.088	0.144	0.0121321	Hook3
0.00056832	-0.357842	0.094	0.173	0.00209901	Cdk13
0.00391733	-0.358426	0.053	0.104	0.00776689	Ipcef1
0.00205429	-0.360426	0.103	0.173	0.00516082	Mia2
0.00154429	-0.361217	0.224	0.319	0.00440238	Nufip2
7.47829e-06	-0.361539	0.032	0.109	7.80467e-05	Xylt1
0.00142437	-0.362142	0.214	0.304	0.00417006	Prpf4b
0.00304574	-0.362433	0.19	0.275	0.0064546	Rabgap1l
0.0028999	-0.363921	0.13	0.204	0.00627036	Ski
0.000918787	-0.366585	0.064	0.129	0.00298007	Mbnl2
0.000122978	-0.366737	0.036	0.1	0.000640932	Akirin2
0.00425084	-0.367177	0.1	0.162	0.00825672	Nxf1
0.0116378	-0.367304	0.12	0.18	0.0175486	Rictor
0.000129589	-0.369487	0.314	0.448	0.00066896	Neat1
0.000469603	-0.371544	0.107	0.188	0.00179388	Mllt3
0.000912749	-0.372587	0.09	0.164	0.00298007	Trat1
7.0044e-05	-0.372609	0.212	0.33	0.000441046	Emsy
0.000294616	-0.373209	0.073	0.149	0.00125475	Rlim
6.47106e-05	-0.373612	0.154	0.268	0.000426197	Ube2h
0.00057146	-0.37402	0.226	0.33	0.00209901	Zcchc11
0.000271172	-0.37471	0.103	0.188	0.00118612	1110008F13Rik
0.00195986	-0.375131	0.094	0.162	0.00502206	Rif1
0.00592381	-0.37541	0.064	0.115	0.0104202	Stat6
0.00169364	-0.377782	0.177	0.262	0.00463708	Ranbp2
0.000705107	-0.379212	0.049	0.109	0.00241932	Rin3
0.000196899	-0.379737	0.115	0.211	0.00092478	Pik3c2a
0.000660861	-0.381184	0.22	0.322	0.00230898	Dusp2
0.000920545	-0.382472	0.231	0.324	0.00298007	St8sia4
1.78857e-07	-0.382545	0.707	0.82	4.09939e-06	Mbnl1
0.000665302	-0.382858	0.143	0.233	0.00231041	Rap1gds1
0.00384493	-0.383577	0.171	0.246	0.00767646	Itk
8.78836e-11	-0.384666	0.814	0.929	5.03573e-09	Ddx5
3.58921e-08	-0.385655	0.675	0.838	1.08243e-06	Atp2b1
0.00247886	-0.385919	0.173	0.259	0.00565892	Tmem64
0.000598953	-0.387143	0.124	0.208	0.00218599	Sla
0.0004242	-0.387294	0.444	0.559	0.00167632	Itpkb
0.000434928	-0.389102	0.132	0.22	0.00170694	Mapk1
0.00187573	-0.389355	0.158	0.239	0.00493025	Snx20
9.09222e-05	-0.389382	0.361	0.49	0.000540321	Eif3f
0.00919583	-0.389908	0.079	0.131	0.0145475	Dgkh
5.09457e-05	-0.391244	0.041	0.111	0.000347523	Zbtb11
0.000144232	-0.391364	0.165	0.268	0.000712456	Crebbp
0.00157934	-0.391565	0.141	0.222	0.00445794	Gbp7
0.00186921	-0.392071	0.235	0.33	0.00493025	Ash1l
0.000307881	-0.393986	0.132	0.226	0.00129689	Arhgap15
0.000119646	-0.396426	0.22	0.339	0.00064072	Rgs1
0.000103619	-0.399876	0.12	0.217	0.000570903	Erbin
0.0047394	-0.400709	0.058	0.109	0.00884584	Pgap1
0.000238085	-0.403093	0.417	0.532	0.0010742	Srsf3
0.00045197	-0.404213	0.177	0.273	0.00173811	Rbl2
0.00723652	-0.408634	0.096	0.153	0.0121957	Mxd1
1.39092e-05	-0.410171	0.147	0.266	0.000122615	Atp11b
1.46166e-05	-0.410304	0.348	0.497	0.000126899	Sfpq
0.00458782	-0.411624	0.147	0.217	0.0087047	Ccnl2
0.000101599	-0.412004	0.28	0.401	0.000567272	Mxd4
3.41124e-05	-0.413872	0.34	0.483	0.000247423	Anp32b
2.51702e-05	-0.414001	0.271	0.412	0.000198491	Rock1
8.84344e-05	-0.414309	0.263	0.384	0.000533399	Rap1b
0.000528309	-0.415469	0.045	0.104	0.00197857	Tppp
0.000327168	-0.415848	0.058	0.126	0.00134869	Gpr107
0.00134531	-0.416729	0.147	0.233	0.00406363	Pla2g16
0.00878772	-0.418678	0.09	0.146	0.0141047	Nkg7
0.00010197	-0.419501	0.201	0.317	0.000567272	Slamf1
3.83109e-05	-0.420585	0.154	0.271	0.000271014	4932438A13Rik
0.000335141	-0.42285	0.291	0.41	0.00137168	Eif4a2
0.00119326	-0.423028	0.188	0.275	0.00369588	Ikzf3
0.000741514	-0.423858	0.248	0.346	0.00249934	R3hdm1
0.000532386	-0.42426	0.09	0.166	0.00198089	Fkbp5
0.00016751	-0.424263	0.038	0.102	0.000813416	Ppil1
0.000106875	-0.428448	0.154	0.257	0.00058323	Ep300
9.3354e-05	-0.432755	0.25	0.377	0.000540321	Camk4
6.84149e-05	-0.434273	0.12	0.222	0.000441046	Tet3
5.53141e-05	-0.435843	0.184	0.304	0.000368546	Aff4
0.00892624	-0.43815	0.233	0.308	0.0142326	Cers4
2.57585e-05	-0.439315	0.071	0.16	0.000199454	Zfp638
7.1949e-05	-0.440715	0.374	0.499	0.000443298	Rapgef6
0.000173315	-0.442719	0.312	0.437	0.000834531	Luc7l2
2.44753e-06	-0.445083	0.115	0.239	3.42057e-05	9930111J21Rik2
0.000610637	-0.446857	0.199	0.293	0.0022006	Cflar
0.00951072	-0.44758	0.156	0.22	0.0149715	Ms4a4b
8.83041e-06	-0.44921	0.267	0.41	8.57597e-05	Cdkn1b
1.60106e-06	-0.450044	0.306	0.459	2.47947e-05	Arl5a
1.12523e-05	-0.450646	0.194	0.335	0.000102343	Il6ra
5.09824e-06	-0.452492	0.043	0.126	6.08603e-05	Dnajc21
2.78054e-05	-0.452565	0.147	0.262	0.000212433	Tpp2
0.000380525	-0.45487	0.083	0.16	0.0015355	Parp14
0.00014363	-0.45572	0.184	0.29	0.000712456	AU020206
0.000619977	-0.456495	0.1	0.18	0.00222029	Ccr10
6.95935e-05	-0.462836	0.378	0.514	0.000441046	Malt1
1.79343e-05	-0.467063	0.169	0.29	0.000148932	Ighm
4.1272e-06	-0.468969	0.288	0.441	5.03167e-05	Ccnl1
9.30643e-05	-0.469821	0.318	0.448	0.000540321	Macf1
0.000267783	-0.470218	0.113	0.197	0.00118031	Lamc1
0.000310077	-0.47252	0.19	0.29	0.00129689	Ptpn22
1.66121e-05	-0.473224	0.038	0.113	0.000142071	Dcaf5
6.47037e-06	-0.474404	0.226	0.37	7.12986e-05	Foxp1
6.09288e-06	-0.475329	0.252	0.397	6.84554e-05	Ssh2
4.1004e-06	-0.47768	0.056	0.149	5.03167e-05	Spen
0.000148582	-0.478734	0.107	0.195	0.000727672	Rnf149
1.16333e-06	-0.479783	0.177	0.319	1.90454e-05	Phf3
0.000498207	-0.484323	0.115	0.2	0.00189055	Igtp
0.0195479	-0.48688	0.105	0.153	0.0260487	Cebpb
0.000100477	-0.490341	0.203	0.319	0.000567272	Esyt2
7.49657e-06	-0.500287	0.327	0.472	7.80467e-05	Raph1
0.0255568	-0.500701	0.188	0.248	0.0319042	Zbtb20
0.000397409	-0.504507	0.096	0.175	0.00159241	Baz1b
0.00190674	-0.505991	0.226	0.31	0.0049662	Stat1
0.000136888	-0.508111	0.077	0.157	0.000694132	Ahr
9.04155e-06	-0.516096	0.244	0.381	8.63468e-05	AI504432
7.76381e-06	-0.516445	0.051	0.137	7.80467e-05	Rap2a
4.94148e-05	-0.518637	0.35	0.472	0.000341141	Smad7
8.0053e-06	-0.528556	0.098	0.206	7.90868e-05	Pkn2
4.45957e-07	-0.531378	0.434	0.59	9.4642e-06	Ankrd11
6.94414e-06	-0.532426	0.192	0.322	7.50753e-05	Trp53inp1
2.98198e-06	-0.541044	0.09	0.197	3.97366e-05	Cblb
1.11084e-05	-0.554781	0.269	0.41	0.000102343	2810474O19Rik
6.89319e-07	-0.566549	0.083	0.197	1.3166e-05	Kdm6a
1.21221e-05	-0.569584	0.137	0.253	0.000108531	Klf9
1.91242e-06	-0.627149	0.5	0.645	2.80978e-05	Tsc22d3
5.46343e-11	-0.647656	0.491	0.685	3.47838e-09	Serinc3
5.99125e-07	-0.650581	0.179	0.319	1.22607e-05	Foxn3
5.35126e-06	-0.654301	0.194	0.324	6.25769e-05	Phip
1.2197e-14	-0.670224	0.791	0.909	1.74722e-12	Ahnak
0.000838651	-0.683131	0.167	0.253	0.00276176	Cxcr4
4.14443e-10	-0.727367	0.299	0.497	1.97897e-08	Samhd1
2.19624e-14	-0.868093	0.451	0.656	2.51689e-12	Zfp36l2

## Sheet: aged_vs_adult_lymphoid_NK
p_val	avg_log2FC	pct.1	pct.2	p_val_adj_BH	Gene
1.35321e-08	0.991453	0.314	0.187	1.14434e-07	Cd74
1.84706e-07	0.809179	0.515	0.399	1.02643e-06	Ccl5
6.85422e-10	0.719288	0.759	0.73	1.0255e-08	Rgcc
8.99005e-05	0.646768	0.11	0.047	0.000168943	Eomes
3.26219e-19	0.634422	0.944	0.951	4.22997e-17	Crip1
0.0533325	0.559298	0.111	0.079	0.0648324	Ly6a
4.30006e-11	0.548613	0.763	0.728	1.10468e-09	Reep5
0.141266	0.544339	0.165	0.136	0.156559	Ccl4
0.0013609	0.515847	0.506	0.469	0.00203612	Lgals3
1.8048e-05	0.510952	0.368	0.267	4.2544e-05	Uba52
1.52053e-05	0.503488	0.262	0.161	3.69678e-05	Sdc4
0.000110753	0.502849	0.515	0.457	0.000204184	Pglyrp1
7.03474e-05	0.490247	0.366	0.285	0.000134804	Cirbp
0.039762	0.47445	0.212	0.176	0.0494166	Tnfsf8
0.000191904	0.465303	0.135	0.07	0.000333262	Cd72
0.00469114	0.462932	0.239	0.181	0.00661179	Gpr183
1.55096e-07	0.462076	0.91	0.934	8.92173e-07	Itm2b
0.00462456	0.455771	0.163	0.112	0.00654164	Rhoc
0.00217927	0.453324	0.4	0.35	0.00322333	H2afj
0.0259251	0.435305	0.35	0.333	0.0336162	Snrpg
1.7207e-05	0.435258	0.594	0.522	4.10646e-05	Cdk2ap2
4.70843e-13	0.432601	0.955	0.955	2.61654e-11	Nkg7
0.000671274	0.430038	0.487	0.454	0.00104034	Psme2
9.17085e-07	0.428735	0.804	0.784	4.05393e-06	Gapdh
0.0642681	0.42601	0.171	0.138	0.0766881	Rora
0.00284427	0.42385	0.418	0.389	0.00409786	Arpp19
1.54937e-08	0.42374	0.851	0.837	1.28236e-07	Emp3
0.00230614	0.421359	0.108	0.059	0.00339806	Amd2
5.6072e-10	0.420856	0.84	0.813	8.72481e-09	Cyba
6.69836e-06	0.420217	0.77	0.771	1.83497e-05	Anxa2
0.000260763	0.418254	0.135	0.068	0.000442956	Cdk6
0.00637276	0.414814	0.178	0.125	0.00891728	Ccdc136
0.00886546	0.410791	0.257	0.212	0.0122293	Napsa
0.000903291	0.405559	0.348	0.287	0.00138885	Mrpl20
0.00619246	0.405108	0.104	0.06	0.00869627	H2-Eb1
0.00241841	0.404984	0.318	0.236	0.00354394	Ly6c2
0.00109826	0.402733	0.131	0.074	0.00168198	Serpina3g
7.46939e-05	0.402368	0.607	0.594	0.000142431	Gpx4
0.110081	0.379365	0.108	0.083	0.124844	H2-Aa
0.000626744	0.378699	0.478	0.423	0.000987059	Cst7
0.412239	0.358482	0.232	0.225	0.418697	Atf3
1.77909e-11	0.356475	0.996	0.994	5.76721e-10	Tmsb10
0.086377	0.35428	0.483	0.48	0.0994102	Tyrobp
0.0336867	0.35396	0.44	0.427	0.0422714	Bax
0.000468749	0.353257	0.212	0.136	0.000756611	Hypk
0.00406163	0.352901	0.142	0.089	0.00578745	Dscam
0.0166062	0.350846	0.334	0.284	0.0222752	Styk1
0.000255786	0.350099	0.576	0.533	0.00043838	Prdx1
0.613875	0.349734	0.19	0.193	0.618646	Sgk1
0.0143934	0.349122	0.688	0.696	0.0195771	Clta
0.0309964	0.348812	0.42	0.42	0.0394039	Usmg5
0.408713	0.347752	0.255	0.263	0.416202	Samsn1
0.00129663	0.345972	0.614	0.594	0.00194745	Calm2
0.077802	0.344011	0.404	0.418	0.0906136	Atp6v0b
0.068312	0.343222	0.327	0.293	0.0807702	Tnf
2.94575e-06	0.341177	0.923	0.917	9.6294e-06	Fcer1g
0.0308971	0.341163	0.39	0.371	0.0394039	Nol7
0.0876416	0.340194	0.163	0.129	0.100272	Klra8
0.0635383	0.340174	0.327	0.31	0.0760505	Pdcd5
0.00390082	0.335756	0.483	0.442	0.00557875	Rpl36al
0.00645147	0.33475	0.46	0.422	0.00899506	Tnfrsf18
0.0185767	0.332005	0.163	0.121	0.0247478	Nmt1
0.00120055	0.329606	0.679	0.673	0.00181013	Ldha
1.51281e-05	0.329412	0.919	0.951	3.69678e-05	Rpl38
0.0171553	0.329297	0.172	0.129	0.0229327	Ddx39
0.0454897	0.329258	0.206	0.172	0.0559983	Nhp2
0.0566453	0.327347	0.334	0.306	0.0682199	Rwdd1
0.00114132	0.323882	0.583	0.544	0.00173427	Psmb3
0.0481914	0.321427	0.291	0.263	0.0591371	Crlf2
0.00158994	0.320568	0.711	0.737	0.00236968	Hmgb1
0.0303048	0.32016	0.167	0.127	0.0387781	Klrb1c
0.161954	0.317784	0.251	0.234	0.176966	Fkbp2
0.0140827	0.317483	0.149	0.104	0.0192217	Dtymk
0.111214	0.317089	0.352	0.336	0.125551	Card19
0.0782303	0.317	0.336	0.306	0.0908405	Tuba1a
0.000149596	0.316467	0.691	0.709	0.000264513	Sumo2
4.35109e-09	0.316032	0.991	0.985	4.70159e-08	S100a6
0.0433751	0.311554	0.212	0.174	0.0535648	Ten1
0.00244319	0.310488	0.63	0.624	0.00355955	Sept1
0.0197133	0.309397	0.488	0.478	0.0261723	Atp5g1
0.0227639	0.306754	0.397	0.374	0.0299161	Bcap31
0.025043	0.305844	0.239	0.2	0.0326597	Ergic3
0.152835	0.304525	0.269	0.255	0.167472	Psmb9
0.148549	0.303727	0.388	0.388	0.164164	Tubb4b
0.0149336	0.303097	0.77	0.79	0.020241	Cd7
0.166685	0.30309	0.101	0.079	0.181118	Ccdc184
0.0774956	0.300661	0.434	0.429	0.0905279	Cox5b
0.178579	0.299139	0.233	0.216	0.190321	1110004F10Rik
0.0721801	0.298504	0.316	0.291	0.0845725	Serpinb6a
0.915969	0.298154	0.438	0.476	0.915969	Ifng
0.0287899	0.297407	0.352	0.319	0.0369612	Tomm20
0.041208	0.297084	0.329	0.297	0.0510506	Etfb
0.0243659	0.295065	0.217	0.178	0.0319136	Ndufv1
0.0122999	0.293908	0.558	0.548	0.0168474	Gnb2
0.0874383	0.293275	0.37	0.352	0.100272	Sertad1
0.32505	0.291912	0.3	0.31	0.333626	Os9
5.14883e-06	0.291384	0.959	0.987	1.46197e-05	Pfn1
0.0813918	0.289763	0.102	0.074	0.0942304	Ncr1
1.03406e-06	0.287344	0.975	0.987	4.32528e-06	Ubb
0.0693764	0.286999	0.149	0.117	0.0817801	Bola3
0.216786	0.28688	0.296	0.287	0.227304	Smc1a
1.96359e-06	0.286416	0.943	0.943	7.12298e-06	H3f3b
0.0338813	0.286193	0.239	0.195	0.0422785	Pole4
0.0544003	0.285823	0.296	0.265	0.0659244	Zfp706
0.11135	0.285168	0.325	0.312	0.125551	AC149090.1
0.0651385	0.28505	0.18	0.147	0.0774279	Fuca1
0.119995	0.284867	0.456	0.45	0.134519	Spry2
0.407087	0.284603	0.23	0.231	0.415635	Fbl
0.0556772	0.28377	0.496	0.505	0.0672622	Krtcap2
0.15253	0.283495	0.221	0.2	0.167472	Trappc6b
0.0825414	0.282559	0.307	0.285	0.0952777	Hmgn1
0.0216657	0.281803	0.151	0.108	0.0285693	Dkkl1
0.0956739	0.280828	0.223	0.193	0.108822	Ndufb2
8.63651e-11	0.280654	0.998	0.996	1.86645e-09	Fau
0.00449174	0.280575	0.303	0.24	0.00637695	Slamf7
0.128509	0.27939	0.339	0.327	0.143649	Ndufa3
0.42727	0.278891	0.492	0.51	0.432834	Ltb
0.0326911	0.275899	0.169	0.129	0.0412885	Cisd1
0.284277	0.275894	0.205	0.195	0.29255	Tapbpl
0.175072	0.275083	0.343	0.338	0.187612	Tmem258
0.175605	0.274546	0.269	0.259	0.187666	Nudc
0.00782846	0.274067	0.652	0.65	0.010876	Sub1
0.0500854	0.274021	0.53	0.535	0.0610759	Atp5j
0.239324	0.273331	0.346	0.348	0.248922	Rexo2
0.859374	0.272982	0.224	0.236	0.861589	Cdkn1a
0.031515	0.271863	0.4	0.371	0.0399327	Prdx5
0.00115805	0.271517	0.934	0.945	0.00175285	Ctsw
0.172849	0.271312	0.226	0.206	0.185976	Tmem256
0.193974	0.270502	0.181	0.164	0.204487	Emc6
0.234522	0.270194	0.28	0.274	0.245239	Dpm3
0.183714	0.269944	0.442	0.463	0.194197	Atp5g3
0.262014	0.269895	0.318	0.31	0.270354	Tpi1
0.0199963	0.269769	0.706	0.722	0.0264576	Rpl27
0.0251035	0.269668	0.215	0.17	0.0326597	Ubald2
9.27328e-08	0.26923	0.948	0.936	6.11408e-07	Oaz1
0.173068	0.269088	0.115	0.095	0.185976	Phax
0.165477	0.267447	0.16	0.14	0.18031	Emc4
0.19634	0.267424	0.49	0.524	0.206423	Ndufb7
0.0652862	0.267042	0.6	0.629	0.0774279	Spcs2
0.0924142	0.265235	0.399	0.399	0.105423	Ppp1r11
0.0286552	0.26379	0.499	0.484	0.0369102	Vps28
0.115034	0.263629	0.404	0.406	0.12933	Spcs1
0.404719	0.263517	0.37	0.382	0.414304	Mtdh
0.25306	0.263327	0.397	0.397	0.261809	Gstp3
0.138361	0.262224	0.375	0.374	0.153778	Ndufv3
0.150616	0.261497	0.115	0.093	0.165976	Mphosph10
0.0329741	0.261202	0.461	0.446	0.0415111	Psenen
0.246292	0.261031	0.187	0.229	0.255487	Emb
0.00919439	0.260801	0.716	0.72	0.0126382	Ucp2
0.0153022	0.260766	0.504	0.482	0.0206686	Ube2i
0.0602125	0.260622	0.537	0.554	0.0722921	Prr13
0.704897	0.259861	0.282	0.295	0.70854	Ar
0.167469	0.258706	0.316	0.306	0.181464	Eno1
0.0720932	0.258252	0.431	0.423	0.0845725	Atp6v1g1
0.236197	0.257845	0.18	0.161	0.246329	Arl6ip4
0.0161256	0.257224	0.499	0.474	0.0217054	Fis1
0.0339098	0.256327	0.558	0.571	0.0422785	Cox5a
0.133077	0.256277	0.474	0.493	0.148329	Uqcrq
0.0277145	0.255616	0.592	0.618	0.0358171	Edf1
0.169613	0.254808	0.504	0.522	0.183277	Arl6ip1
0.18232	0.25401	0.359	0.357	0.193249	Emc10
0.0496559	0.252135	0.986	0.987	0.0607426	Rpl41
0.540169	0.250361	0.149	0.146	0.545781	1110038F14Rik
0.179656	0.250233	0.246	0.234	0.190945	Ndufv2
1.1744e-05	-0.251693	0.302	0.446	3.00555e-05	Tmem123
5.40546e-06	-0.251795	0.108	0.217	1.51275e-05	Rock2
0.00011652	-0.252735	0.388	0.52	0.000211806	Anp32b
3.93549e-05	-0.252891	0.162	0.276	8.01521e-05	Ptp4a1
0.00029674	-0.253729	0.226	0.335	0.000491199	Eprs
0.000651567	-0.253795	0.117	0.195	0.00101384	Pcf11
3.56142e-05	-0.255036	0.253	0.399	7.44834e-05	Ppp1cc
0.000133525	-0.255197	0.215	0.333	0.00023936	Krit1
0.000112728	-0.25525	0.377	0.518	0.000206718	Celf2
0.000210072	-0.255496	0.23	0.344	0.000363191	Birc2
0.000539058	-0.255765	0.047	0.102	0.000862937	Slc22a15
3.86651e-06	-0.256189	0.156	0.282	1.15698e-05	Ppp1r14b
0.000283747	-0.256223	0.131	0.217	0.000473723	Ikbkb
3.81359e-05	-0.256396	0.268	0.405	7.84913e-05	Ptk2b
5.81468e-06	-0.256438	0.117	0.231	1.60419e-05	Spag9
7.28313e-06	-0.256614	0.061	0.146	1.94051e-05	Stim2
2.14647e-05	-0.256715	0.11	0.21	4.8829e-05	Abcg1
2.89563e-05	-0.256887	0.118	0.221	6.25777e-05	Lgals9
2.25214e-05	-0.257347	0.043	0.113	5.00619e-05	Klhl6
0.00111383	-0.25796	0.284	0.388	0.00169914	Cd28
0.000322525	-0.258318	0.366	0.499	0.000529376	Nsd3
0.000259379	-0.258526	0.178	0.276	0.000442537	Mbd2
4.33111e-05	-0.258969	0.187	0.304	8.59593e-05	Taf10
0.000159592	-0.259381	0.092	0.172	0.000280911	Ttc14
0.000138082	-0.259565	0.496	0.629	0.000245269	Eif3e
3.35715e-11	-0.260577	1	1	1.00456e-09	mt-Co3
2.15978e-05	-0.26085	0.449	0.601	4.88461e-05	Ikzf2
4.41164e-05	-0.26117	0.086	0.172	8.71131e-05	Tnik
3.2014e-05	-0.261452	0.215	0.346	6.84254e-05	P2ry10
5.5834e-06	-0.261539	0.048	0.129	1.55139e-05	Brap
0.000279851	-0.261675	0.079	0.151	0.000469233	Fam208a
2.20722e-05	-0.261745	0.118	0.221	4.93454e-05	Lims1
1.1285e-05	-0.262393	0.074	0.163	2.9072e-05	Ubr5
1.31929e-06	-0.262574	0.206	0.357	5.40215e-06	Sorl1
9.08363e-05	-0.262651	0.16	0.263	0.000169881	Plekha2
5.9744e-05	-0.262832	0.124	0.223	0.000115553	Copa
4.81887e-06	-0.263176	0.07	0.161	1.38855e-05	Gspt1
0.000315632	-0.263446	0.129	0.216	0.000520258	Fam46a
0.00242336	-0.264417	0.086	0.146	0.00354394	Lin54
9.93786e-05	-0.264654	0.496	0.629	0.000184087	Cd53
2.94933e-05	-0.264929	0.192	0.318	6.33861e-05	Rbbp6
6.81604e-06	-0.26502	0.072	0.163	1.84128e-05	Ctla2b
0.000255816	-0.265767	0.154	0.25	0.00043838	Rtn3
3.42027e-05	-0.266017	0.508	0.664	7.23089e-05	Gng2
0.000134868	-0.266051	0.163	0.267	0.000240658	Chd3
2.34943e-05	-0.267192	0.065	0.146	5.16343e-05	Trgv2
3.93104e-05	-0.267278	0.255	0.388	8.01521e-05	Mcl1
1.26701e-05	-0.267435	0.582	0.735	3.20045e-05	Itgae
0.000493275	-0.269199	0.09	0.163	0.000792908	Dmtf1
0.000889005	-0.269236	0.113	0.187	0.00137231	Pttg1ip
9.16377e-06	-0.269593	0.131	0.246	2.40858e-05	Psip1
2.92716e-06	-0.269746	0.266	0.429	9.6294e-06	AU020206
5.01063e-05	-0.269799	0.083	0.166	9.79464e-05	Prpf39
3.95757e-05	-0.270189	0.194	0.316	8.0182e-05	Ube2h
1.85638e-05	-0.270208	0.415	0.567	4.29841e-05	Ncor1
3.01163e-07	-0.270262	0.041	0.13	1.56203e-06	Appbp2
1.64964e-05	-0.270426	0.124	0.227	3.96118e-05	Ppp3cc
1.93681e-05	-0.270563	0.063	0.144	4.45811e-05	Stat6
3.45891e-06	-0.270723	0.12	0.233	1.08509e-05	Kpna4
0.000544551	-0.271925	0.239	0.348	0.000868157	2810474O19Rik
4.62454e-05	-0.271982	0.208	0.329	9.08558e-05	Arhgap15
0.00245478	-0.272446	1	1	0.0035631	Gm42418
1.8155e-05	-0.273067	0.079	0.166	4.2544e-05	H2-Ke6
3.49952e-05	-0.273248	0.163	0.28	7.35846e-05	Rb1cc1
0.00032709	-0.273956	0.201	0.306	0.000534613	Nsd1
1.66888e-06	-0.274743	0.095	0.204	6.38711e-06	Rnf10
0.00011319	-0.275918	0.151	0.25	0.000206718	Hnrnpd
0.0028784	-0.276245	0.592	0.679	0.00413173	Neurl3
0.000285617	-0.276386	0.181	0.284	0.000474807	Ubtf
2.12458e-06	-0.276608	0.066	0.161	7.51329e-06	Xpo7
1.50224e-06	-0.276896	0.226	0.38	5.96297e-06	Rel
1.84816e-05	-0.277307	0.239	0.378	4.29841e-05	4932438A13Rik
3.28807e-08	-0.277409	0.93	0.964	2.45973e-07	Rpl3
1.64263e-05	-0.278569	0.201	0.329	3.96118e-05	Grb2
1.73536e-05	-0.279013	0.144	0.255	4.11618e-05	Tulp4
2.49251e-06	-0.279745	0.176	0.312	8.58042e-06	Smarca5
1.09582e-05	-0.279927	0.23	0.374	2.86091e-05	Rnf149
0.000172804	-0.28027	0.189	0.291	0.000302797	Inpp5d
7.7866e-06	-0.281409	0.129	0.244	2.06054e-05	Baz1a
0.000379666	-0.282845	0.165	0.259	0.000615375	Rab27a
1.13802e-08	-0.284047	0.966	0.991	1.10583e-07	Rpl17
2.78351e-05	-0.28405	0.226	0.355	6.04908e-05	Atp1b3
6.00045e-05	-0.284146	0.587	0.705	0.000115553	Cotl1
0.000185082	-0.284233	0.23	0.342	0.000322857	Ankrd17
0.000120453	-0.284658	0.248	0.365	0.000217936	Hnrnpc
3.27989e-06	-0.28483	0.259	0.41	1.0458e-05	Tm6sf1
0.000640084	-0.285528	0.084	0.153	0.000999971	Etnk1
0.000131618	-0.285613	0.174	0.28	0.000237035	Trip11
5.23747e-07	-0.285631	0.145	0.282	2.4846e-06	Bag1
3.77585e-06	-0.286456	0.09	0.191	1.1475e-05	Cblb
1.47596e-06	-0.286662	0.093	0.202	5.92868e-06	Baz1b
1.1007e-07	-0.286972	0.07	0.18	6.90601e-07	Ppp4r3a
3.76588e-05	-0.287771	0.251	0.38	7.83383e-05	Nufip2
2.45652e-06	-0.289165	0.075	0.172	8.53201e-06	Hivep2
1.01352e-06	-0.289592	0.093	0.204	4.28542e-06	Srebf2
5.88127e-05	-0.289827	0.088	0.174	0.000114391	Il21r
2.18114e-05	-0.290105	0.056	0.13	4.90442e-05	Ylpm1
1.12226e-05	-0.290192	0.057	0.138	2.9072e-05	Dhx36
1.23342e-05	-0.291247	0.163	0.285	3.13596e-05	Arf6
3.81718e-06	-0.291678	0.215	0.355	1.15107e-05	Pip4k2a
1.88368e-06	-0.291923	0.065	0.157	6.9786e-06	Tmed7
1.4956e-05	-0.293155	0.09	0.183	3.6822e-05	Wdr44
1.54254e-06	-0.293369	0.196	0.34	6.06109e-06	Pitpna
3.99131e-05	-0.294448	0.14	0.244	8.04467e-05	Nlrc3
3.59219e-06	-0.294555	0.14	0.263	1.10029e-05	Gm2682
0.00271278	-0.295924	0.059	0.11	0.00392294	Serpinb6b
0.000277562	-0.296568	0.364	0.49	0.00046741	Gls
9.5626e-05	-0.297996	0.404	0.543	0.000177983	Pde7a
0.000268264	-0.299326	0.126	0.21	0.000453716	Slain2
3.40371e-06	-0.299506	0.26	0.42	1.07646e-05	Arid1a
1.98428e-06	-0.30012	0.268	0.433	7.12298e-06	Mycbp2
4.18718e-06	-0.301061	0.147	0.268	1.23395e-05	Mapk1
7.83342e-05	-0.30143	0.138	0.236	0.000147922	Ppp6r1
3.15761e-06	-0.302373	0.068	0.161	1.01986e-05	Sik3
1.00102e-06	-0.303419	0.596	0.747	4.27908e-06	Myh9
5.9631e-07	-0.303481	0.614	0.769	2.76148e-06	Gnas
0.000601883	-0.304785	0.138	0.219	0.000955642	Ccr2
8.59811e-08	-0.304816	0.061	0.166	5.76666e-07	Ipo7
2.09073e-05	-0.305065	0.325	0.465	4.78408e-05	Nktr
3.30208e-07	-0.306982	0.115	0.24	1.66819e-06	Tmem189
1.97302e-06	-0.306987	0.178	0.316	7.12298e-06	Cdv3
3.344e-05	-0.307793	0.346	0.482	7.10828e-05	H2afy
7.10053e-06	-0.308196	0.101	0.204	1.9049e-05	N4bp1
2.7001e-06	-0.309308	0.167	0.295	9.05464e-06	Trip12
6.75059e-06	-0.310399	0.18	0.31	1.83635e-05	Wac
3.68876e-11	-0.312184	0.896	0.957	1.02495e-09	Rpl5
9.35874e-07	-0.312625	0.106	0.221	4.09051e-06	Pten
1.58252e-07	-0.312666	0.145	0.291	8.92173e-07	Rictor
1.57953e-07	-0.313888	0.835	0.917	8.92173e-07	Xist
4.18258e-06	-0.317607	0.205	0.346	1.23395e-05	Zfp292
3.10237e-08	-0.318532	0.239	0.425	2.38242e-07	Pitpnc1
1.09454e-07	-0.318937	0.661	0.796	6.90601e-07	Pabpc1
3.66771e-07	-0.319498	0.135	0.265	1.82915e-06	Ipcef1
4.05948e-05	-0.320018	0.72	0.796	8.13988e-05	Dennd4a
7.47302e-08	-0.320704	0.187	0.342	5.10001e-07	Rin3
2.90689e-06	-0.321067	0.075	0.17	9.6294e-06	Maff
9.57923e-07	-0.323161	0.077	0.18	4.14036e-06	AI504432
2.18749e-06	-0.323203	0.05	0.134	7.66608e-06	Lcorl
8.32599e-07	-0.323803	0.144	0.274	3.72277e-06	Trp53inp1
3.12348e-08	-0.323846	0.151	0.304	2.38242e-07	Senp6
5.92004e-08	-0.324591	0.693	0.82	4.18708e-07	Il2rb
3.50578e-06	-0.324707	0.278	0.427	1.091e-05	Tnrc6b
2.59149e-06	-0.324803	0.293	0.457	8.8429e-06	Hnrnpu
1.17529e-07	-0.32695	0.101	0.225	7.14359e-07	Gbp7
2.36775e-05	-0.328484	0.39	0.537	5.17447e-05	AY036118
1.42293e-07	-0.330863	0.099	0.219	8.38664e-07	Swap70
1.65916e-06	-0.332222	0.163	0.293	6.38711e-06	March7
1.67477e-06	-0.332414	0.115	0.229	6.38711e-06	Kctd12
2.21627e-09	-0.333611	0.864	0.949	2.53568e-08	Rps6
0.000633898	-0.334405	0.54	0.647	0.000994299	Rgs1
1.81875e-06	-0.334636	0.127	0.246	6.80283e-06	Cnot1
6.69946e-07	-0.335319	0.102	0.217	3.06599e-06	Cdk13
4.72756e-06	-0.337269	0.23	0.367	1.3724e-05	Ctsc
5.25891e-06	-0.338237	0.375	0.527	1.4824e-05	mt-Nd4l
1.55624e-12	-0.339234	0.901	0.966	6.72642e-11	Rack1
2.67249e-07	-0.339881	0.074	0.18	1.44389e-06	Bri3
1.47836e-06	-0.3402	0.136	0.259	5.92868e-06	mt-Atp8
4.32436e-05	-0.34045	0.266	0.389	8.59593e-05	Nfkb1
1.31669e-08	-0.342989	0.745	0.854	1.1382e-07	Rpl4
6.23277e-08	-0.343641	0.095	0.219	4.32955e-07	Pkn2
1.48225e-05	-0.344379	0.39	0.539	3.67535e-05	Dock10
3.17231e-06	-0.345326	0.145	0.265	1.01986e-05	Gmfg
2.30264e-05	-0.347487	0.181	0.301	5.08936e-05	Gm26917
1.26608e-06	-0.348311	0.156	0.285	5.2394e-06	Cul3
3.67898e-08	-0.349078	0.235	0.405	2.65023e-07	Ptbp1
3.6747e-09	-0.350014	0.853	0.949	4.08417e-08	Ddx5
5.36396e-07	-0.353415	0.095	0.21	2.51395e-06	Xpr1
3.55221e-06	-0.353465	0.458	0.633	1.09667e-05	Atrx
7.72419e-05	-0.353942	0.381	0.514	0.000146571	Klra1
0.000351728	-0.355248	0.187	0.285	0.000572477	Nabp1
4.52647e-06	-0.358101	0.3	0.45	1.32391e-05	Peli1
1.48337e-05	-0.362748	0.118	0.221	3.67535e-05	Klf2
1.76002e-08	-0.363108	0.081	0.204	1.42635e-07	Vav3
1.31215e-05	-0.366504	0.171	0.289	3.29308e-05	Atf7ip
3.79785e-05	-0.367313	0.503	0.635	7.84913e-05	Tnfaip3
4.60275e-07	-0.368413	0.296	0.467	2.21046e-06	Sytl2
2.99055e-07	-0.373754	0.377	0.548	1.56203e-06	Set
1.24905e-08	-0.374112	0.339	0.541	1.12996e-07	Itga1
7.36567e-13	-0.37463	0.917	0.974	3.58156e-11	mt-Nd2
1.76552e-06	-0.374719	0.151	0.272	6.66782e-06	Pgm2l1
1.9959e-06	-0.376774	0.079	0.176	7.12298e-06	Prdm2
2.63311e-26	-0.377209	0.991	1	1.02428e-23	Tpt1
1.9617e-07	-0.377268	0.196	0.35	1.07479e-06	Ubash3b
2.25992e-08	-0.380317	0.253	0.433	1.7941e-07	Nipbl
4.48381e-09	-0.383012	0.339	0.546	4.71406e-08	Sfpq
3.90187e-07	-0.383877	0.278	0.44	1.9213e-06	Lnpep
2.83288e-07	-0.385445	0.675	0.798	1.50958e-06	Stk17b
4.41558e-07	-0.386895	0.309	0.473	2.14707e-06	Ccnl1
1.41048e-07	-0.388478	0.189	0.342	8.38664e-07	Cbl
3.09387e-07	-0.389705	0.427	0.588	1.58358e-06	Sema6d
1.16553e-08	-0.39583	0.149	0.302	1.10583e-07	Smg1
4.8806e-09	-0.398407	0.307	0.509	4.99619e-08	Prex1
1.89401e-09	-0.405097	0.844	0.919	2.35918e-08	Ahnak
2.67821e-06	-0.405832	0.241	0.382	9.05464e-06	Ppp3ca
1.64362e-09	-0.405892	0.244	0.44	2.20471e-08	Rock1
3.56657e-08	-0.408905	0.147	0.293	2.61773e-07	Prkd3
0.000618647	-0.410716	0.056	0.113	0.000978267	Hspa1b
6.36893e-09	-0.410969	0.472	0.662	6.3526e-08	Eef1g
7.84089e-10	-0.413279	0.539	0.726	1.12967e-08	Ankrd11
3.18119e-24	-0.414287	0.996	1	6.18742e-22	mt-Atp6
1.28259e-08	-0.415882	0.208	0.38	1.13393e-07	Prkch
9.69257e-08	-0.418344	0.201	0.352	6.28401e-07	Skil
5.05974e-06	-0.419239	0.063	0.147	1.44724e-05	Satb1
7.26873e-07	-0.420306	0.05	0.138	3.28783e-06	Cxcr4
0.00162188	-0.428899	0.266	0.353	0.00240806	Egr1
1.20691e-16	-0.429865	0.901	0.974	1.17372e-14	Rpl12
1.13372e-07	-0.435765	0.043	0.136	7.00025e-07	Kat6b
2.0087e-09	-0.445348	0.253	0.448	2.36783e-08	Jmjd1c
2.72243e-10	-0.449447	0.127	0.289	4.60446e-09	Hnrnpa0
1.57667e-10	-0.449923	0.235	0.437	2.96664e-09	Map4k4
1.94072e-09	-0.45068	0.338	0.539	2.35918e-08	Smad7
5.27332e-10	-0.451578	0.406	0.594	8.54717e-09	Eif3f
1.22732e-08	-0.463691	0.264	0.442	1.12996e-07	Dusp2
8.15055e-12	-0.481256	0.072	0.221	2.88233e-10	Pde3b
1.29744e-10	-0.481655	0.171	0.353	2.65634e-09	Ski
1.60153e-10	-0.481712	0.111	0.267	2.96664e-09	Erbin
1.85592e-09	-0.483354	0.242	0.433	2.35918e-08	Trat1
1.95928e-12	-0.491922	0.882	0.932	7.6216e-11	Ctla2a
1.03059e-09	-0.495256	0.302	0.488	1.43178e-08	Gramd1a
4.8458e-11	-0.502074	0.339	0.55	1.10883e-09	Macf1
0.00835815	-0.551643	0.07	0.115	0.0115705	Hspa1a
2.65149e-15	-0.554952	0.614	0.82	2.06286e-13	Zfp36l2
1.84226e-10	-0.594903	0.341	0.527	3.25745e-09	Pnrc1
2.72423e-13	-0.61037	0.391	0.599	1.76621e-11	Ybx1
4.54368e-11	-0.624599	0.569	0.743	1.10468e-09	Jund

## Sheet: aged_vs_adult_lymphoid_prolifT
p_val	avg_log2FC	pct.1	pct.2	p_val_adj_BH	Gene
5.1386e-05	1.10474	0.51	0.299	0.000989548	Tmem176a
4.9696e-05	1.10255	0.452	0.234	0.000971278	Tmem176b
0.000438334	1.00325	0.439	0.252	0.0039656	Fabp5
0.000126815	0.990301	0.357	0.159	0.00193015	Ramp1
0.000870641	0.760432	0.299	0.131	0.00548423	Actn2
0.195945	0.745925	0.14	0.093	0.220295	Ctla4
5.03669e-07	0.745843	0.93	0.925	7.58388e-05	Rpl37
0.0836287	0.737344	0.318	0.252	0.11008	Hist1h2ae
0.000464963	0.722495	0.675	0.579	0.00412348	Psme2
0.0107443	0.709105	0.331	0.206	0.026072	Tnfsf8
0.00849808	0.684494	0.312	0.178	0.0221607	Sdc4
0.000724958	0.683475	0.885	0.879	0.00517212	Rps28
1.66776e-05	0.653346	0.917	0.916	0.000573963	Rpl38
0.000151907	0.632924	0.688	0.533	0.00215547	Rexo2
1.64256e-07	0.624391	0.981	0.963	7.38057e-05	Rpl41
0.0805009	0.619292	0.185	0.112	0.106701	Tnfrsf4
0.000979264	0.616753	0.541	0.402	0.00589307	Mrpl23
0.000329122	0.60707	0.643	0.449	0.00331086	Fis1
0.0022687	0.598441	0.522	0.374	0.0099577	Aprt
6.50572e-05	0.593421	0.732	0.57	0.00123517	Atp5o.1
0.101179	0.580407	0.51	0.439	0.127228	Prc1
0.000423689	0.578372	0.643	0.505	0.00388526	Slc25a4
0.0143984	0.575634	0.293	0.178	0.0308079	Cd40lg
0.00146678	0.575038	0.955	0.953	0.00757553	S100a6
0.018252	0.572951	0.484	0.393	0.0362887	Tmem256
1.18386e-05	0.560239	0.975	0.935	0.000496613	Gapdh
0.00257811	0.55836	0.191	0.065	0.0106278	Ltb4r1
0.000847202	0.557636	0.72	0.607	0.00542157	Cd47
0.000675594	0.556767	0.14	0.019	0.00494946	Amd2
0.011343	0.549737	0.376	0.262	0.0266382	Glipr2
0.10055	0.548564	0.146	0.084	0.12671	B930036N10Rik
2.82402e-07	0.548285	0.975	0.981	7.58388e-05	Rps27a
0.000249521	0.541584	0.841	0.804	0.00295702	Ldha
1.68845e-05	0.540327	0.949	0.972	0.000573963	Rps21
0.00366896	0.538516	0.446	0.308	0.0129132	Mrpl12
0.0152836	0.535155	0.363	0.252	0.0320907	Mlf2
4.70732e-06	0.535096	0.975	0.981	0.00028843	Rpl21
0.00816937	0.533115	0.631	0.551	0.0216848	Aldoa
1.15041e-06	0.526425	0.968	0.963	0.000119288	Rpl24
2.57367e-06	0.524124	0.981	0.972	0.000218462	Rpl30
9.50694e-05	0.518143	0.949	0.953	0.00155257	Rpl36
0.0211058	0.517498	0.255	0.14	0.0396248	1700097N02Rik
0.0300304	0.517154	0.497	0.43	0.051048	Ndufa5
0.000519659	0.515235	0.879	0.86	0.00438715	Rpl36a
0.00274704	0.508538	0.643	0.533	0.0110473	Tomm7
0.0285777	0.50562	0.185	0.093	0.0493249	Hist1h2ap
0.00450362	0.503662	0.172	0.056	0.0147623	Adsl
0.0866645	0.497228	0.248	0.168	0.113201	Lncpint
0.00019684	0.496948	0.121	0	0.00257611	Cysltr1
0.00955581	0.49476	0.592	0.514	0.0240771	Arpc4
0.000446792	0.492813	0.822	0.804	0.00398858	Eif5a
0.0108792	0.492511	0.599	0.533	0.0261611	Vps28
0.0442405	0.488683	0.42	0.336	0.0681556	Uba52
0.028749	0.484705	0.306	0.206	0.0494938	Lsm7
0.0320061	0.483901	0.529	0.393	0.0532644	Ly6a
0.131968	0.481193	0.382	0.336	0.157149	Tk1
0.0502173	0.478802	0.185	0.103	0.07382	Ckb
0.0705567	0.478382	0.325	0.262	0.0954924	Gm11808
0.106104	0.476059	0.306	0.243	0.132305	Idh3b
0.00486787	0.474427	0.159	0.047	0.0156236	Tnfrsf25
0.380113	0.47176	0.21	0.187	0.396282	Efcab14
0.011631	0.468486	0.567	0.477	0.0270161	Gpx1
0.00293403	0.463784	0.682	0.607	0.0113979	Itgb7
0.000673308	0.463406	0.975	0.991	0.00494946	Rps2
0.00310748	0.463182	0.204	0.075	0.0118173	Timm8b
0.0364352	0.460674	0.573	0.533	0.0586062	Ndufa3
0.000658609	0.458861	0.892	0.869	0.00493225	Cyba
0.00653613	0.457244	0.21	0.093	0.0186273	Smn1
0.000287619	0.454809	0.854	0.766	0.00316769	Cox5a
0.00452804	0.454298	0.637	0.467	0.0147623	Emb
3.65322e-05	0.45381	0.968	0.991	0.000834667	Rpl6
0.291123	0.453716	0.306	0.28	0.310962	Jun
0.00282052	0.452686	0.936	0.972	0.0111555	Rpl39
0.00344103	0.449885	0.204	0.075	0.0127783	Mospd3
0.012078	0.44964	0.369	0.224	0.0273887	Ero1l
0.0083185	0.440461	0.146	0.047	0.0218584	Dhrs1
5.83569e-06	0.44027	0.981	0.991	0.000292441	Rpl13
0.012891	0.440173	0.841	0.738	0.0284404	Arl6ip1
0.018853	0.440027	0.217	0.112	0.0370464	Psen2
5.85749e-06	0.439346	0.968	0.981	0.000292441	Rpl11
0.00371103	0.437519	0.669	0.579	0.0129934	Psmb5
5.52322e-06	0.434122	0.962	0.963	0.000292441	Rps10
2.20612e-05	0.43407	0.943	0.935	0.000627104	Rps26
0.0467609	0.433498	0.338	0.252	0.0703638	Ndufb2
0.000520164	0.430932	0.968	0.935	0.00438715	Rpl37a
0.236702	0.430792	0.369	0.346	0.260037	Cfdp1
0.117495	0.430305	0.58	0.523	0.143463	Ndufa11
0.0766792	0.430137	0.58	0.533	0.102442	Nol7
4.90203e-05	0.4293	0.981	0.972	0.000971278	Rpl18
0.0343115	0.429153	0.49	0.364	0.055995	Pkp3
3.97952e-05	0.42595	0.981	0.991	0.000894066	Rps8
0.012254	0.423861	0.739	0.682	0.0274848	Selenow
0.055361	0.423091	0.599	0.589	0.0793057	Prr13
0.0939822	0.42143	0.471	0.439	0.120686	Etfb
0.000433849	0.421281	0.936	0.981	0.00395155	Rpl14
0.00502408	0.417866	0.694	0.579	0.0159064	Sec61g
0.000721506	0.4176	0.777	0.682	0.00517212	Krtcap2
0.0937887	0.416512	0.427	0.374	0.120637	Puf60
0.0111854	0.416288	0.115	0.028	0.0264524	Il17re
0.0106604	0.415709	0.522	0.383	0.026072	Tmem59
0.0202059	0.415662	0.293	0.168	0.0387999	Serpinb1a
0.00205858	0.413425	0.841	0.804	0.00950329	Cox7c
0.0367472	0.413376	0.389	0.29	0.0588566	Rpp21
0.0454455	0.412955	0.115	0.047	0.0691428	Fuom
0.190971	0.412476	0.408	0.336	0.215241	Ilf2
0.00171676	0.411875	0.79	0.71	0.00835447	Psmb3
4.97168e-05	0.411151	0.975	0.991	0.000971278	Fau
0.0670798	0.410788	0.185	0.112	0.0919873	Cenpq
0.135517	0.410657	0.248	0.187	0.160383	Nfyb
0.0449072	0.408988	0.726	0.776	0.0687729	Sec61b
0.0169969	0.408883	0.389	0.252	0.0346101	Erg28
0.272648	0.408868	0.503	0.495	0.293467	H2afx
0.113341	0.408775	0.42	0.346	0.139147	Nans
0.015765	0.407941	0.446	0.327	0.0328966	Ubap2l
0.104805	0.407444	0.185	0.121	0.130812	Mrps5
0.0976098	0.406544	0.248	0.178	0.124013	Wbp1
0.0756613	0.406496	0.427	0.374	0.101383	Metap2
0.0543466	0.406266	0.49	0.439	0.0781849	H2afj
0.00804091	0.406084	0.745	0.636	0.0216023	Edf1
0.27406	0.405561	0.217	0.187	0.294369	Morc3
0.0500732	0.404172	0.153	0.075	0.0737691	2310039H08Rik
0.0486228	0.403878	0.599	0.57	0.0721845	Snrpg
3.03352e-06	0.402148	0.981	0.981	0.000227177	Rps11
0.0659044	0.401182	0.338	0.252	0.0908375	Sgf29
0.00196649	0.399492	0.924	0.953	0.00930117	Rpl10a
0.0450493	0.398478	0.217	0.121	0.0688347	Cd4
0.0280051	0.396665	0.777	0.757	0.0485948	Myl12b
3.44608e-06	0.396644	0.987	0.972	0.00024449	Rps24
0.0664196	0.395747	0.357	0.262	0.0912944	Commd4
0.100052	0.395663	0.516	0.477	0.12652	Cuta
6.94564e-05	0.395171	0.975	1	0.00127573	Rps20
0.34521	0.393789	0.153	0.121	0.362328	Kifc1
0.174263	0.393678	0.197	0.14	0.19873	Csnk2a1
0.0107731	0.392954	0.624	0.495	0.026072	Ndufb8
0.0322561	0.390853	0.312	0.206	0.0535483	Pigx
0.131714	0.390263	0.452	0.411	0.156985	Lsm2
0.0219737	0.388637	0.274	0.159	0.040855	Atg5
0.0208561	0.386544	0.312	0.196	0.0394196	Snrnp40
0.246859	0.38474	0.102	0.065	0.269446	Hist2h2bb
0.0430461	0.383556	0.516	0.439	0.0668504	Dctn3
0.194667	0.383311	0.217	0.168	0.219041	Uqcc3
0.00126313	0.382542	0.936	0.925	0.00683816	Rpl29
0.143452	0.381278	0.172	0.112	0.168738	Timm8a1
0.0211666	0.378871	0.357	0.215	0.0396286	Cd5
0.457837	0.378452	0.102	0.075	0.46897	Cd163l1
0.0477122	0.377434	0.274	0.178	0.0713757	Babam1
0.140363	0.377416	0.21	0.15	0.165828	Hmgxb4
0.0784347	0.375639	0.586	0.551	0.104476	2010107E04Rik
2.05442e-05	0.375623	0.975	1	0.000615414	Rps16
8.95109e-05	0.375309	0.981	0.991	0.00152735	Rps3a1
0.0234268	0.375299	0.822	0.804	0.0428181	Rpl35
0.08769	0.374169	0.159	0.093	0.114209	BC003965
0.0177146	0.373363	0.745	0.729	0.0355876	Rpl31
0.00294804	0.3732	0.732	0.617	0.0114194	Pgk1
0.0274469	0.372532	0.459	0.346	0.0479254	Cycs
0.0336736	0.37233	0.108	0.037	0.0552733	Mettl1
0.143954	0.370333	0.223	0.159	0.16918	Tubgcp2
0.0961284	0.36994	0.395	0.336	0.122477	Cox20
0.0262363	0.369823	0.637	0.598	0.0464737	Fkbp3
0.153856	0.36968	0.382	0.327	0.178946	Hnrnpr
0.04677	0.36897	0.28	0.187	0.0703638	Gadd45gip1
0.00876882	0.367022	0.892	0.832	0.0226011	Elob
0.345394	0.366335	0.287	0.262	0.362328	Cdc42se1
0.0632925	0.365334	0.306	0.206	0.0878664	Cnpy2
0.0386203	0.364308	0.217	0.121	0.0610318	Mrpl55
0.0274002	0.363794	0.732	0.692	0.0479059	Ranbp1
0.0948381	0.363282	0.127	0.065	0.121589	Ptpn13
0.261327	0.363177	0.522	0.477	0.28272	Rrm2
0.0390818	0.363063	0.331	0.224	0.0615448	Sars
0.100169	0.362681	0.401	0.327	0.12655	Pfdn1
0.101928	0.36238	0.204	0.131	0.128051	Chchd7
0.00385625	0.361262	0.115	0.019	0.0132947	Sigmar1
0.0861045	0.361067	0.408	0.336	0.112878	Romo1
0.122983	0.360613	0.166	0.103	0.149084	Socs2
0.345961	0.360499	0.471	0.467	0.36264	Pgam1
0.0445885	0.360408	0.127	0.056	0.0685351	Htatip2
0.0337872	0.359885	0.643	0.57	0.0552733	Snrpd3
0.0413608	0.359168	0.669	0.617	0.0646803	Arpp19
0.0604967	0.358064	0.204	0.121	0.0847214	Cmtm6
0.0312237	0.358002	0.707	0.673	0.0523965	Mif
0.42493	0.356894	0.21	0.187	0.438931	Wbp2
0.153752	0.356539	0.452	0.383	0.178946	Prdx5
0.127044	0.355756	0.408	0.327	0.153043	Ass1
0.0491899	0.353043	0.115	0.047	0.0727344	Arhgap4
0.0286286	0.351719	0.656	0.551	0.0493496	Psmb2
0.0887293	0.351563	0.159	0.093	0.11533	St6galnac3
0.00553941	0.351388	0.975	0.991	0.0168179	S100a10
0.077524	0.351265	0.357	0.271	0.103365	Ola1
0.0861658	0.350224	0.427	0.327	0.112878	Maf
0.113675	0.34929	0.643	0.645	0.13943	Lsm4
0.00137832	0.349209	0.962	0.972	0.00722947	Rps7
0.18731	0.348859	0.274	0.224	0.211628	Exosc5
0.160316	0.348499	0.331	0.29	0.185499	Erh
0.350386	0.348164	0.847	0.879	0.366709	Fos
0.232261	0.347321	0.255	0.224	0.255963	Fam96b
0.201988	0.34684	0.153	0.103	0.226334	Dohh
0.0830828	0.346501	0.344	0.271	0.109585	Emc7
0.0319058	0.346126	0.248	0.14	0.0531632	Cpsf2
0.0804497	0.345998	0.287	0.206	0.106701	Znrd1
0.189332	0.345861	0.185	0.131	0.213573	Eci2
0.258728	0.345773	0.21	0.168	0.280637	Mrpl11
0.117822	0.345449	0.268	0.196	0.143732	Bbip1
0.142467	0.345152	0.561	0.542	0.167726	Atp5k
0.183892	0.344735	0.306	0.252	0.208133	Ar
0.00583552	0.343202	0.854	0.794	0.0173473	Uqcrh
0.0376464	0.342686	0.758	0.804	0.059882	Gpx4
0.127482	0.342415	0.503	0.449	0.15316	Pole4
0.011836	0.341644	0.854	0.804	0.02732	Tspo
0.00793799	0.340958	0.102	0.019	0.0214868	Atg7
0.709675	0.339244	0.185	0.178	0.714445	Trim35
0.0449192	0.338359	0.586	0.523	0.0687729	Sri
0.0643611	0.338116	0.108	0.047	0.0889515	Alcam
0.123997	0.338003	0.497	0.467	0.149909	Bub3
0.0816749	0.337748	0.459	0.411	0.108151	Psmd7
0.0279002	0.337706	0.28	0.168	0.0485283	Ap3s1
0.0477473	0.337403	0.191	0.103	0.0713757	Eef1e1
0.0508078	0.336646	0.599	0.533	0.0744504	Rps27l
0.000641628	0.33561	0.962	0.991	0.00488755	Rplp0
0.423178	0.335492	0.146	0.121	0.437457	Uimc1
0.000224963	0.335321	0.981	0.972	0.00282948	Rplp2
0.013953	0.335231	0.108	0.028	0.0299501	Zgpat
0.42048	0.334054	0.255	0.234	0.435001	Fbxo5
0.114875	0.333292	0.293	0.215	0.140646	Naxe
0.167528	0.33314	0.242	0.178	0.191867	Lypla2
0.106668	0.333114	0.28	0.196	0.132769	Mtch2
0.00073431	0.332044	0.968	0.981	0.00518246	Rpl32
0.119069	0.331736	0.166	0.103	0.145122	C1d
0.144603	0.331712	0.223	0.159	0.169796	Dera
0.0199706	0.331057	0.102	0.028	0.0384029	Gfer
0.522469	0.330837	0.159	0.14	0.533148	Il2ra
0.546019	0.330399	0.414	0.43	0.556758	Ddx24
0.165151	0.330006	0.433	0.383	0.190276	Cops9
0.570902	0.329946	0.242	0.234	0.580374	Higd2a
0.0577625	0.328096	0.548	0.477	0.0818757	Ap2s1
0.301747	0.327125	0.248	0.206	0.320279	Tnfaip8l2
0.0747305	0.326522	0.166	0.093	0.100335	Erlec1
0.0765761	0.326346	0.325	0.243	0.102413	Trp53i13
0.0984923	0.326181	0.325	0.252	0.124899	Ly6g5b
0.123851	0.325234	0.153	0.093	0.149866	Nudt19
0.166664	0.325227	0.28	0.215	0.191528	Tmem9b
0.092995	0.32501	0.223	0.15	0.11973	Adrm1
0.0531043	0.32359	0.49	0.393	0.0768899	Ndufb4
0.0822046	0.323235	0.191	0.112	0.108533	Pxdc1
0.079588	0.322498	0.344	0.252	0.105908	Glrx
0.119597	0.322493	0.344	0.28	0.145633	Pgls
0.0122343	0.322063	0.86	0.869	0.0274848	Pkm
0.457802	0.321961	0.248	0.215	0.46897	Chd8
0.361521	0.321868	0.312	0.29	0.378068	Ubl4a
0.0509966	0.321667	0.376	0.262	0.074559	Smpdl3a
0.0550897	0.321382	0.376	0.29	0.0790852	Commd3
0.126245	0.32071	0.255	0.187	0.152216	Blvra
0.128438	0.319938	0.694	0.682	0.154034	Selenoh
0.0304858	0.319657	0.745	0.71	0.0514973	Lsp1
0.0135123	0.318498	0.185	0.075	0.029251	Lxn
0.0125622	0.318412	0.541	0.402	0.0280361	Ndufa12
0.392881	0.318383	0.134	0.103	0.408645	Nsg2
0.133498	0.318076	0.49	0.439	0.158412	Nt5c
0.0684143	0.317807	0.108	0.047	0.093532	Dhrs7b
0.083703	0.317294	0.274	0.196	0.11008	Fam162a
0.0913196	0.316777	0.599	0.514	0.117798	Trir
0.272816	0.316126	0.172	0.131	0.293467	Ncf4
0.115028	0.316019	0.58	0.561	0.140706	Eif3i
0.174926	0.315901	0.567	0.523	0.199156	Srp14
0.208221	0.315664	0.204	0.15	0.232738	Upf2
0.0958027	0.315646	0.484	0.411	0.122385	Pdia6
0.0688879	0.315324	0.261	0.168	0.0937989	Cnp
0.0586855	0.315139	0.618	0.561	0.0828357	Psenen
0.00884501	0.314839	0.134	0.037	0.0227072	Cisd3
0.0577021	0.314441	0.261	0.168	0.0818757	Spint2
0.00671112	0.314376	0.955	0.935	0.0189665	Itm2b
0.29503	0.313957	0.535	0.514	0.313644	Usmg5
0.0133549	0.31358	0.127	0.037	0.0291018	Smarcd1
0.21384	0.313397	0.127	0.084	0.23764	Tm2d3
0.370092	0.313359	0.446	0.43	0.386732	Txndc17
0.0180836	0.313024	0.688	0.542	0.0361136	Gmfg
0.0427253	0.312277	0.739	0.682	0.066478	Uqcrq
0.576176	0.312247	0.376	0.374	0.584413	Ncapd3
0.228772	0.312016	0.363	0.327	0.252512	Timm17a
0.0639648	0.310612	0.134	0.065	0.0886172	Fbxo3
0.158299	0.309669	0.204	0.14	0.18348	Ncbp2
0.292499	0.309578	0.573	0.57	0.311937	Pafah1b1
0.258941	0.308337	0.115	0.075	0.280637	Ppp2r3c
0.0190981	0.308326	0.885	0.897	0.037441	Tagln2
0.373162	0.308087	0.102	0.075	0.389336	Mfn2
0.149676	0.307767	0.293	0.224	0.17499	Impa1
0.0864156	0.307177	0.153	0.084	0.112995	Bik
0.398176	0.307163	0.465	0.439	0.413514	Ndufc1
0.153412	0.307047	0.764	0.738	0.178892	Arhgdia
0.122414	0.306927	0.605	0.579	0.148527	Psmb4
0.131118	0.30677	0.599	0.579	0.156483	Map1lc3b
0.0121949	0.305869	0.885	0.85	0.0274848	Cox6c
0.0396513	0.305835	0.146	0.065	0.0622235	Cnot8
0.153767	0.305529	0.338	0.29	0.178946	Mrpl54
0.0234737	0.305249	0.306	0.178	0.0428181	1110008P14Rik
0.00993883	0.303939	0.879	0.86	0.0247304	Capg
0.0693043	0.303819	0.121	0.056	0.0940959	Ttc4
0.706141	0.303577	0.439	0.542	0.711419	Ube2c
0.455693	0.303576	0.127	0.103	0.468197	Cwf19l2
0.0251017	0.303548	0.127	0.047	0.044699	Ralgps2
0.000468913	0.303497	0.975	0.991	0.00413134	Rpl18a
0.0375781	0.303272	0.134	0.056	0.059882	Mrps10
0.180161	0.30301	0.146	0.093	0.204401	Rrad
0.309345	0.302765	0.134	0.103	0.327571	Mtap
0.0666094	0.302732	0.331	0.234	0.0914353	Chtop
0.175106	0.302133	0.299	0.243	0.199193	Commd7
0.171788	0.30201	0.217	0.159	0.196412	Qars
0.0733943	0.301971	0.166	0.093	0.0990345	Hspbp1
0.000325679	0.301799	0.975	0.981	0.00330087	Rpl8
0.227162	0.30151	0.459	0.43	0.250996	Lamtor4
0.0041377	0.301039	0.968	0.981	0.0140624	Rps4x
0.23825	0.300821	0.197	0.15	0.261107	1700123O20Rik
0.21014	0.300755	0.427	0.383	0.234136	Ifngr1
0.667282	0.300527	0.191	0.187	0.672772	Spsb3
0.323422	0.299837	0.185	0.15	0.341137	Sqstm1
0.00793799	0.299753	0.102	0.019	0.0214868	Mynn
0.0959653	0.299617	0.35	0.271	0.122385	Ndufv1
0.0711637	0.299608	0.688	0.636	0.0962173	Psma3
0.0876633	0.299523	0.338	0.252	0.114209	Txn2
0.13061	0.299302	0.344	0.271	0.156222	Haus4
0.224134	0.299182	0.541	0.495	0.247852	Arpc5l
0.0372923	0.298933	0.854	0.804	0.0596323	Psmb8
0.0954417	0.297886	0.522	0.477	0.122064	Uqcrb
0.0343655	0.297777	0.306	0.187	0.0560154	Bola3
0.314613	0.29771	0.127	0.093	0.332626	Eci1
0.0413494	0.297655	0.178	0.093	0.0646803	Ak6
0.254064	0.296898	0.344	0.299	0.275969	Lamtor1
0.133258	0.296876	0.21	0.14	0.158266	Jkamp
0.157521	0.296541	0.293	0.234	0.182868	Yipf1
0.209685	0.29631	0.338	0.28	0.233986	Rab10
0.0559505	0.296139	0.274	0.178	0.0798109	9130401M01Rik
0.175655	0.296021	0.287	0.215	0.199648	Tmem64
0.0240742	0.295324	0.854	0.86	0.0434189	Sumo2
0.103532	0.295069	0.185	0.112	0.129583	Hddc2
0.0150037	0.294827	0.841	0.785	0.0316511	Ppib
0.000266698	0.294265	0.987	0.991	0.00304669	Rpl19
0.16583	0.293788	0.178	0.121	0.190896	Pigyl
0.134629	0.293405	0.35	0.28	0.159472	Cisd1
0.146768	0.292777	0.452	0.383	0.172187	Pdcd6
0.167078	0.292353	0.159	0.103	0.191841	Chp1
0.187451	0.291998	0.427	0.411	0.211628	1110004F10Rik
0.0911362	0.291717	0.994	1	0.117733	Malat1
0.251675	0.291591	0.42	0.393	0.27448	Snf8
0.0967551	0.291092	0.522	0.439	0.123043	Fkbp1a
0.161041	0.290828	0.389	0.327	0.186178	Impdh2
0.0845526	0.289585	0.229	0.15	0.111089	Ebpl
0.192775	0.288926	0.204	0.15	0.217093	Eif3j1
0.0592933	0.288661	0.178	0.103	0.0836061	Psmg1
0.559211	0.288381	0.223	0.206	0.568918	Rb1cc1
0.0905569	0.288333	0.688	0.664	0.117376	Tuba1a
0.209661	0.288191	0.331	0.271	0.233986	Tmem128
0.631294	0.288191	0.58	0.673	0.637442	Csnk2b
0.141697	0.288189	0.223	0.159	0.167257	Clcn4
0.220017	0.287848	0.274	0.215	0.2439	Rab1a
0.977728	0.287677	0.242	0.271	0.977728	Snrnp27
0.167491	0.287656	0.255	0.187	0.191867	Rab37
0.0514249	0.287441	0.586	0.523	0.0750488	Ndufc2
0.578997	0.286966	0.331	0.355	0.586833	Psmd14
0.776899	0.286879	0.223	0.262	0.779212	Hirip3
0.0624364	0.286554	0.439	0.364	0.0869465	Ddost
0.000645576	0.286258	0.987	1	0.00488897	Rpl23
0.0686617	0.285357	0.471	0.393	0.0936801	Gm2a
0.0120734	0.284979	0.93	0.925	0.0273887	Rpl22
0.34924	0.284661	0.172	0.14	0.365793	Bora
0.0523464	0.284234	0.764	0.804	0.0758741	Atp5d
0.0754884	0.284208	0.153	0.084	0.101252	Ubl7
0.301703	0.283363	0.427	0.374	0.320279	Card19
0.107492	0.283256	0.287	0.206	0.133548	Rad23a
0.453901	0.282474	0.389	0.383	0.466711	Churc1
0.234348	0.282449	0.115	0.075	0.257669	Nsf
0.121207	0.281766	0.236	0.168	0.147196	Nipsnap3b
0.921154	0.281736	0.153	0.159	0.921838	Senp7
0.436679	0.281679	0.178	0.15	0.450377	H1f0
0.0299782	0.281612	0.14	0.056	0.0510234	Slc16a3
0.415401	0.281244	0.229	0.196	0.430739	Hint2
0.0220906	0.280499	0.936	0.981	0.040855	Rps15a
0.120564	0.280112	0.146	0.084	0.146547	Dhx30
0.395457	0.279833	0.287	0.252	0.411007	Chrac1
0.262423	0.279819	0.631	0.673	0.283485	Nme1
0.100579	0.279449	0.261	0.178	0.12671	Ggh
0.2539	0.279121	0.522	0.533	0.275969	Esd
0.438182	0.279031	0.153	0.121	0.451582	Slf1
0.220668	0.278854	0.299	0.243	0.244421	Nkap
0.262843	0.278653	0.452	0.421	0.283676	Vdac1
0.0315583	0.278251	0.382	0.243	0.0527144	Serpinb6a
0.12742	0.27772	0.134	0.075	0.15316	Zzz3
0.0911819	0.277698	0.382	0.308	0.117733	Polr2j
0.0459154	0.277546	0.669	0.645	0.0694657	Park7
0.33067	0.277055	0.268	0.224	0.347965	Srpr
0.457079	0.277017	0.178	0.15	0.468906	Tbl1x
0.623706	0.276524	0.318	0.308	0.630251	Mrpl21
0.0250708	0.275957	0.968	0.963	0.044699	Rpl34
0.240449	0.275717	0.242	0.187	0.263303	Rbmxl1
0.293925	0.275561	0.49	0.495	0.312963	Tsc22d4
0.487102	0.2749	0.439	0.449	0.498568	Eif6
0.132431	0.274695	0.427	0.346	0.157424	Grap
0.232417	0.27465	0.414	0.374	0.255963	Ppp1r18
0.285708	0.274002	0.35	0.299	0.305662	Fbl
0.311988	0.273685	0.223	0.178	0.33011	Dkc1
0.414555	0.273227	0.541	0.514	0.430193	Nrm
0.0480404	0.272714	0.115	0.047	0.0716354	Amdhd2
0.00346998	0.272497	0.943	0.944	0.0127801	Cox4i1
0.0304852	0.272488	0.134	0.056	0.0514973	Rpl27-ps3
0.0359712	0.272224	0.172	0.084	0.0580158	Avpi1
0.252381	0.272126	0.102	0.065	0.275008	Syap1
0.29331	0.27117	0.35	0.299	0.312555	Gm16286
0.573468	0.270642	0.299	0.29	0.582104	Mydgf
0.148081	0.27042	0.484	0.43	0.17339	Fam107b
0.233331	0.269378	0.14	0.093	0.256759	Ddhd2
0.307885	0.269278	0.478	0.477	0.326281	Sae1
0.00265247	0.269055	0.955	1	0.0108331	Rps13
0.595436	0.268496	0.191	0.168	0.603041	Kansl3
0.0360231	0.267462	0.248	0.14	0.0580158	Angel2
0.217982	0.267231	0.465	0.411	0.241843	Vdac3
0.0043912	0.266467	0.968	0.972	0.0146518	Rps19
0.273002	0.266356	0.338	0.308	0.293467	Ap1s1
0.123327	0.265951	0.178	0.112	0.149367	Kcnn4
0.2125	0.265915	0.229	0.178	0.236345	Anxa7
0.277018	0.26519	0.197	0.15	0.29731	Gm17018
0.556441	0.264949	0.274	0.271	0.566528	Sit1
0.0175928	0.264927	0.987	0.981	0.0354128	Tmsb10
0.0135473	0.264875	0.166	0.065	0.029251	H2-Aa
0.342628	0.26469	0.299	0.271	0.359986	Cox17
0.243634	0.264679	0.376	0.327	0.266358	Krcc1
0.420414	0.264641	0.35	0.336	0.435001	Cmtm7
0.451388	0.264609	0.236	0.206	0.464482	Xpo6
0.22324	0.264573	0.611	0.542	0.247067	Nudc
0.237297	0.264338	0.592	0.579	0.260274	Prdx4
0.0910146	0.264083	0.102	0.047	0.117733	Pigs
0.170777	0.263818	0.191	0.131	0.195423	Actr1a
0.109667	0.263318	0.65	0.654	0.135875	Psme1
0.262455	0.263075	0.299	0.243	0.283485	Kdelr1
0.0499343	0.262852	0.146	0.065	0.0737256	Phpt1
0.76806	0.261902	0.108	0.103	0.770919	Cdkal1
0.0821033	0.261692	0.146	0.075	0.108505	Thap3
0.236888	0.261319	0.803	0.794	0.260037	Tubb4b
0.612977	0.26076	0.28	0.28	0.619875	Kif22
0.131177	0.259319	0.376	0.308	0.156483	Cyc1
0.0421755	0.259006	0.408	0.28	0.0657255	Cd6
0.810093	0.258954	0.255	0.262	0.8119	Mkrn1
0.323294	0.258561	0.127	0.093	0.341137	Triap1
0.747085	0.258502	0.484	0.486	0.750425	Traf1
0.102565	0.258073	0.172	0.103	0.128611	Fam46c
0.0380656	0.258019	0.121	0.047	0.0603392	Thumpd1
0.114782	0.257658	0.401	0.299	0.140646	Mrps16
0.00226577	0.257474	0.962	1	0.0099577	Rps5
0.0535284	0.257187	0.102	0.037	0.0771725	Ctu2
0.0347807	0.256223	0.178	0.084	0.0564476	Bcap29
0.337157	0.256035	0.331	0.308	0.354515	Yeats4
0.372272	0.255819	0.172	0.14	0.388709	Aspscr1
0.391515	0.255178	0.153	0.121	0.407538	Stk19
0.319752	0.254467	0.185	0.15	0.337794	Vamp4
0.572	0.25433	0.229	0.215	0.581052	Psmd9
0.501567	0.253991	0.166	0.14	0.512595	Ppp1r35
0.129843	0.253618	0.121	0.065	0.155442	Acp5
0.289007	0.253275	0.21	0.168	0.308946	Cr1l
0.267888	0.253268	0.229	0.178	0.28889	Ccr2
0.157635	0.252857	0.287	0.206	0.182868	Hlf
0.0142218	0.252605	0.86	0.85	0.0304785	Atp5g2
0.128743	0.252133	0.554	0.477	0.154263	Lsm6
0.434029	0.252061	0.414	0.402	0.447987	Mrpl52
0.104347	0.251946	0.159	0.093	0.130409	Mcrs1
0.387189	0.25191	0.439	0.43	0.403347	Bcas2
0.111632	0.251662	0.191	0.121	0.13744	Cyb561d2
0.210166	0.251465	0.191	0.14	0.234136	Exosc3
0.242193	0.251268	0.51	0.458	0.264997	Ccdc124
0.71439	0.251253	0.115	0.103	0.718655	Sfn
0.042757	0.250666	0.146	0.065	0.066478	Eml2
0.109918	0.250326	0.191	0.121	0.135935	Otub1
0.164153	0.250103	0.478	0.411	0.189289	Ppp1r11
0.600662	0.250014	0.28	0.28	0.607877	Stat3
0.1126	-0.250232	0.318	0.421	0.138363	Acap1
0.0121096	-0.250263	0.127	0.252	0.0273887	Zc3h12a
0.0288513	-0.250424	0.325	0.486	0.0495433	Pld3
0.06149	-0.250456	0.21	0.308	0.0858949	Yy1
0.0552844	-0.250468	0.803	0.925	0.0792802	Eef2
0.0959424	-0.25047	0.064	0.121	0.122385	Cpox
0.167528	-0.25052	0.191	0.252	0.191867	Ptger4
0.0170321	-0.25073	0.032	0.103	0.0346293	Pcyt1a
0.00899698	-0.250788	0.083	0.196	0.0229261	Ube2e3
0.0133777	-0.251057	0.21	0.355	0.0291018	Chmp4b
0.0299772	-0.251173	0.134	0.243	0.0510234	Htt
0.0693155	-0.251223	0.102	0.178	0.0940959	Nsmaf
0.00868747	-0.251351	0.032	0.112	0.0224343	Maff
0.022231	-0.251721	0.051	0.131	0.040995	Med17
0.161221	-0.25174	0.146	0.206	0.186227	Dtnbp1
0.0364767	-0.251902	0.038	0.103	0.0586062	AU040320
0.0579787	-0.252178	0.14	0.234	0.0820097	Araf
0.066439	-0.252475	0.07	0.14	0.0912944	Slamf7
0.111579	-0.252681	0.172	0.252	0.13744	Msh2
0.0618729	-0.252913	0.07	0.14	0.0863402	Arl2
0.0243198	-0.253148	0.484	0.654	0.0437108	Ewsr1
0.0133746	-0.253291	0.121	0.243	0.0291018	Ncor2
0.00154177	-0.253346	0.038	0.15	0.00781318	Map2k4
0.0765819	-0.253474	0.108	0.187	0.102413	Usp47
0.0147787	-0.253482	0.07	0.168	0.0312911	Dnajc14
0.205072	-0.253505	0.331	0.411	0.229599	Ash1l
0.0451919	-0.253658	0.459	0.607	0.0688347	Cox7a2l
0.183219	-0.253682	0.248	0.327	0.207546	Gem
0.100526	-0.253697	0.083	0.15	0.12671	Zfp592
0.0489531	-0.253871	0.096	0.178	0.0725151	Pum3
0.0531737	-0.254482	0.478	0.645	0.076908	Diaph1
0.0146219	-0.25471	0.064	0.159	0.0311873	Aen
0.0269681	-0.254881	0.191	0.308	0.0474265	Man2b1
0.0127339	-0.255676	0.197	0.336	0.0282324	2610507B11Rik
0.109527	-0.25573	0.21	0.299	0.135826	Taf1
0.0555059	-0.255777	0.178	0.28	0.0794255	Mapkapk3
0.033172	-0.256003	0.121	0.215	0.0547318	Nt5c3
0.0210938	-0.256014	0.439	0.589	0.0396248	Ikzf1
0.0461096	-0.25615	0.096	0.178	0.0696814	Trrap
0.327199	-0.256289	0.478	0.551	0.344851	Bcap31
0.0184998	-0.256484	0.28	0.411	0.0366193	Dhx9
0.0964974	-0.256676	0.057	0.112	0.122831	Impact
0.0379696	-0.256784	0.516	0.645	0.0602863	Elf1
0.00620199	-0.256788	0.248	0.43	0.0179791	Ctbp1
0.0883385	-0.256917	0.14	0.215	0.114942	Gpbp1l1
0.00887736	-0.256985	0.115	0.243	0.0227072	Plaa
0.0605243	-0.257122	0.051	0.112	0.0847214	Phldb3
0.00860659	-0.257163	0.025	0.103	0.0223109	Pdxp
0.157083	-0.257319	0.605	0.692	0.182542	Tpr
0.00362732	-0.257439	0.051	0.159	0.0128575	Snip1
0.29145	-0.257626	0.369	0.421	0.311065	Hist1h1b
0.0741117	-0.25768	0.242	0.346	0.0997604	Use1
0.0169444	-0.257711	0.038	0.112	0.0346077	N4bp2
0.0107591	-0.257813	0.038	0.121	0.026072	Mib1
0.00971415	-0.257915	0.045	0.131	0.0243396	Zdhhc7
0.00524651	-0.258011	0.223	0.383	0.016251	Gpbp1
0.039141	-0.2581	0.229	0.355	0.061566	Kdm5a
0.0740898	-0.258357	0.096	0.168	0.0997604	Ptch1
0.0487143	-0.258358	0.191	0.299	0.0722407	Kmt5a
0.106928	-0.258764	0.102	0.168	0.13297	Plekho2
0.0113396	-0.259172	0.236	0.393	0.0266382	Safb
0.148179	-0.259474	0.102	0.159	0.17339	Miip
0.00202267	-0.260124	0.306	0.542	0.00946724	Pds5a
0.0347807	-0.260153	0.102	0.196	0.0564476	Zmiz2
0.0431238	-0.260299	0.096	0.187	0.066894	Cx3cr1
0.030745	-0.260321	0.121	0.224	0.0518054	Kbtbd11
0.00428108	-0.260331	0.127	0.28	0.0144272	Hspa4l
0.00751334	-0.260404	0.268	0.449	0.0206363	Tap2
0.101144	-0.260461	0.287	0.383	0.127228	Sertad1
0.0208795	-0.260639	0.07	0.159	0.0394196	Rfk
0.0106032	-0.260756	0.089	0.206	0.0260349	Pea15a
0.0434918	-0.260869	0.172	0.28	0.0671981	Fam168b
0.059765	-0.261438	0.045	0.103	0.08392	Dse
0.0268535	-0.26169	0.178	0.299	0.0473182	Mapk1ip1l
0.139826	-0.261858	0.255	0.346	0.165339	2810474O19Rik
0.00687209	-0.262261	0.287	0.467	0.0192425	Cyld
0.0584607	-0.262353	0.127	0.215	0.0826048	Paxx
0.0888077	-0.26252	0.14	0.215	0.11533	Gtf2i
0.0500732	-0.262593	0.089	0.168	0.0737691	Dido1
0.271115	-0.262931	0.217	0.271	0.292137	March7
0.0203733	-0.262994	0.166	0.299	0.0388447	Akap9
0.00230004	-0.263031	0.089	0.234	0.0099851	Mysm1
0.022129	-0.26353	0.057	0.14	0.0408628	Adgrg5
0.0204914	-0.263763	0.051	0.131	0.0390147	Mbtd1
0.00807683	-0.263823	0.083	0.196	0.0216023	Ube2g1
0.228909	-0.264145	0.459	0.561	0.252512	Trbc1
0.00609772	-0.264147	0.223	0.402	0.0177532	Aspm
0.0194091	-0.264249	0.115	0.224	0.037596	Rps27rt
0.00434897	-0.26434	0.07	0.187	0.0145469	Jade1
0.083347	-0.264359	0.127	0.206	0.109826	Tle4
0.14996	-0.264768	0.72	0.794	0.175169	Smc4
0.0376706	-0.265196	0.121	0.215	0.059882	Ptpn11
0.00158409	-0.265303	0.102	0.252	0.00793814	Prr14
0.142037	-0.265332	0.242	0.318	0.16747	Sra1
0.0578487	-0.265466	0.809	0.888	0.0819119	Hsp90aa1
0.0147669	-0.265515	0.108	0.224	0.0312911	Hsph1
0.147857	-0.265663	0.471	0.542	0.173314	Sh3glb1
0.06241	-0.265674	0.057	0.121	0.0869465	Milr1
0.0187173	-0.266055	0.045	0.121	0.0369105	Ythdc2
0.016976	-0.266157	0.331	0.486	0.0346101	H2-Q4
0.0472153	-0.266442	0.083	0.159	0.0707967	Acads
0.00431333	-0.266776	0.096	0.224	0.0144636	Ipo8
0.00189324	-0.266829	0.025	0.121	0.00908217	Cpsf1
0.092642	-0.267056	0.28	0.374	0.119389	Ing1
0.00807365	-0.267084	0.102	0.224	0.0216023	Cop1
0.0209434	-0.267292	0.038	0.112	0.0394849	Slfn1
0.00246754	-0.267309	0.146	0.318	0.01033	Cnot6
4.93414e-05	-0.267454	0.006	0.121	0.000971278	Ankrd50
0.172557	-0.267491	0.153	0.215	0.197124	Gm14718
0.095337	-0.267544	0.159	0.243	0.122046	Pds5b
0.0501593	-0.267789	0.204	0.308	0.0738152	Sptan1
0.0337315	-0.267932	0.089	0.178	0.0552733	Prr7
0.00658119	-0.268019	0.07	0.178	0.0186767	Mpp6
0.00684339	-0.268043	0.229	0.402	0.0192185	Eif4e3
0.0297855	-0.268266	0.357	0.495	0.0508239	Sp100
0.0704426	-0.268463	0.573	0.692	0.0954338	Calr
0.033231	-0.268486	0.159	0.271	0.0547621	Lamp1
0.0471434	-0.268576	0.35	0.458	0.0707967	G3bp2
0.00282198	-0.26875	0.032	0.131	0.0111555	Oxsr1
0.0774675	-0.268962	0.134	0.215	0.103365	Tm2d2
0.0521869	-0.269453	0.567	0.701	0.0757244	Prkar1a
0.026331	-0.269485	0.108	0.215	0.0465803	Gpat4
0.094006	-0.269677	0.051	0.103	0.120686	Mbip
0.00194326	-0.269983	0.025	0.121	0.00922364	Ptafr
0.111645	-0.269987	0.713	0.794	0.13744	Fosb
0.0242161	-0.270106	0.166	0.299	0.0435825	Galnt6
0.499113	-0.270168	0.573	0.598	0.510474	Gadd45b
0.00688049	-0.27026	0.045	0.14	0.0192425	Fbrsl1
0.0595498	-0.270509	0.051	0.112	0.0837051	Myo5a
0.0270205	-0.270515	0.21	0.346	0.0474265	Skp1a
0.173084	-0.270735	0.153	0.206	0.19756	Kdm6a
0.0131609	-0.270865	0.089	0.196	0.028919	Ppie
0.012821	-0.271193	0.057	0.15	0.02837	Ndufaf7
0.00844107	-0.271214	0.07	0.178	0.0220943	Uri1
0.0313418	-0.271819	0.083	0.168	0.0524179	Ddx47
0.0115252	-0.271864	0.045	0.131	0.0268325	Zfp266
0.0224732	-0.271872	0.083	0.178	0.041385	Sp4
0.030849	-0.272597	0.146	0.252	0.0519157	Shoc2
0.00448073	-0.273069	0.108	0.243	0.0147427	Cdk12
0.0376434	-0.273133	0.318	0.449	0.059882	Ccna2
0.0122277	-0.273287	0.28	0.449	0.0274848	Rab5c
0.0357089	-0.273532	0.166	0.271	0.0577165	Trp53inp1
0.00191198	-0.27364	0.166	0.336	0.00910725	Rbm6
0.0101892	-0.273798	0.873	0.925	0.0251558	Ddx5
0.0350372	-0.273903	0.172	0.28	0.056767	Zmat5
0.00430422	-0.274137	0.331	0.533	0.0144636	Capza1
0.0120491	-0.274171	0.051	0.14	0.0273887	Slc25a25
0.116452	-0.274172	0.102	0.168	0.142319	Helz
0.0483549	-0.274325	0.185	0.299	0.0719452	St6gal1
0.277642	-0.274328	0.637	0.748	0.297628	Wnk1
0.00824783	-0.27436	0.159	0.299	0.0217575	Pbxip1
0.030573	-0.274385	0.102	0.196	0.05158	Skiv2l2
0.00117349	-0.274516	0.019	0.112	0.00656378	Aaed1
0.031647	-0.274562	0.631	0.71	0.0527972	Aes
0.0346075	-0.274575	0.624	0.748	0.0563417	Tra2b
0.0380925	-0.274719	0.102	0.187	0.0603392	Rabggtb
0.106198	-0.275304	0.21	0.299	0.132305	Spty2d1
0.0193679	-0.275316	0.032	0.103	0.037596	Rnf144a
0.0386944	-0.275526	0.242	0.364	0.0610774	Incenp
0.0202432	-0.275608	0.185	0.318	0.0388162	Efr3a
0.177359	-0.275671	0.089	0.14	0.201415	Mid1
0.00887288	-0.276178	0.096	0.215	0.0227072	Elf4
0.0166678	-0.276189	0.032	0.103	0.0343026	Fam117b
0.00533258	-0.276224	0.197	0.364	0.0164492	Hspa4
0.174405	-0.276517	0.083	0.131	0.19873	Nub1
0.0334994	-0.276538	0.204	0.327	0.0550697	Ccnt1
0.0155557	-0.276591	0.293	0.467	0.032516	Srrt
0.00358974	-0.276626	0.306	0.495	0.0128446	Atp1b3
0.00165434	-0.276716	0.038	0.15	0.00816867	Slc5a3
0.0515045	-0.276765	0.102	0.187	0.0750488	Dscc1
0.0948898	-0.277263	0.223	0.318	0.121589	Gatad2b
0.0111108	-0.277301	0.146	0.28	0.0264152	Cspp1
0.638526	-0.277877	0.541	0.542	0.644261	Pim1
0.0110215	-0.278122	0.153	0.29	0.026389	Rc3h1
0.000843927	-0.27826	0.064	0.206	0.00542157	Agps
0.0558016	-0.278338	0.096	0.178	0.0796828	Zhx1
0.00291321	-0.278568	0.127	0.28	0.0113826	Bag6
0.00695972	-0.278645	0.064	0.168	0.0194238	Cramp1l
0.110534	-0.278989	0.172	0.252	0.136535	Golgb1
0.0508484	-0.27931	0.217	0.327	0.0744504	Dusp5
0.0455712	-0.279394	0.248	0.364	0.0691725	Suz12
0.0132832	-0.279449	0.159	0.29	0.0290677	Cul3
0.00030838	-0.279472	0.019	0.131	0.00323199	Cmas
0.0147661	-0.279675	0.592	0.682	0.0312911	Cks1b
0.00221623	-0.280046	0.051	0.168	0.00992518	Rnf139
0.180291	-0.280152	0.089	0.14	0.204401	Cep57l1
0.0135622	-0.280492	0.433	0.598	0.029251	Kif5b
0.0569528	-0.280705	0.261	0.364	0.0810691	Bag1
0.00414152	-0.280742	0.21	0.393	0.0140624	Srsf6
0.0122779	-0.280904	0.064	0.159	0.0274927	Mex3c
0.206437	-0.280971	0.331	0.411	0.230936	Gsk3b
0.0121428	-0.281159	0.191	0.327	0.0274179	Xiap
0.0255651	-0.281283	0.089	0.187	0.0454011	Crem
0.305091	-0.281389	0.191	0.243	0.323574	Ergic2
0.0266974	-0.282081	0.146	0.262	0.0471048	Sik1
0.0131723	-0.282095	0.064	0.159	0.028919	Fuca2
0.00402352	-0.282152	0.064	0.178	0.0137658	March6
0.000322429	-0.282265	0.019	0.131	0.00330087	Rgs18
0.0184656	-0.28256	0.153	0.271	0.0366054	Psme3
0.0049394	-0.282601	0.038	0.131	0.0158155	Gpr65
0.00505039	-0.282619	0.038	0.131	0.0159064	Tgfbr3
0.0688148	-0.282765	0.204	0.308	0.0937941	Ikzf3
0.127383	-0.282792	0.268	0.346	0.15316	Ifrd1
0.0107163	-0.283676	0.089	0.196	0.026072	Mbnl2
0.0275314	-0.283837	0.166	0.28	0.0480107	Slc6a6
0.0174937	-0.284344	0.045	0.121	0.0353016	Scyl2
0.0612521	-0.284369	0.064	0.131	0.0856513	Lpgat1
0.0905193	-0.284441	0.108	0.178	0.117376	Umps
0.0176013	-0.284524	0.146	0.271	0.0354128	Bdp1
0.0249959	-0.284719	0.459	0.607	0.0446284	Bclaf1
0.0575696	-0.285211	0.07	0.14	0.0817744	Cdip1
0.0116984	-0.285749	0.038	0.121	0.0270954	Phf21a
0.0644041	-0.285821	0.121	0.206	0.0889515	Unc45a
0.00358427	-0.285832	0.064	0.178	0.0128446	Ubp1
0.00184441	-0.286072	0.025	0.121	0.00887951	Sppl2b
0.0517779	-0.286078	0.369	0.477	0.075293	Hipk1
0.0151556	-0.286112	0.153	0.28	0.0319216	Mgea5
0.037666	-0.286125	0.051	0.121	0.059882	Vav3
0.0741542	-0.286176	0.166	0.262	0.0997604	Gpr68
0.00935046	-0.28635	0.102	0.224	0.0237371	Suds3
0.0132828	-0.286561	0.153	0.29	0.0290677	Zfand5
0.102998	-0.28657	0.102	0.168	0.129034	Map3k1
0.011271	-0.286713	0.318	0.486	0.0266083	Brd4
0.017446	-0.286753	0.21	0.346	0.0353016	Arhgap15
0.0255971	-0.286935	0.268	0.402	0.0454011	4932438A13Rik
0.25399	-0.286979	0.497	0.533	0.275969	Neat1
0.00387415	-0.286995	0.025	0.112	0.0133223	Acox1
0.0395693	-0.28722	0.191	0.308	0.0621671	Morf4l2
0.0154903	-0.288124	0.121	0.234	0.0324743	Add1
0.00120119	-0.288315	0.032	0.14	0.006609	Ndc1
0.0249341	-0.288502	0.172	0.299	0.0445771	Tcf12
0.159609	-0.289015	0.217	0.28	0.18484	Cbx4
0.0198462	-0.28902	0.064	0.15	0.038312	Xpo4
0.00584247	-0.289127	0.726	0.86	0.0173473	Fus
0.00156227	-0.289461	0.089	0.234	0.00785798	Tmem189
0.0342632	-0.289537	0.051	0.121	0.0559839	Gm49336
0.0397764	-0.289928	0.395	0.523	0.0623472	Itm2c
0.0169444	-0.290074	0.038	0.112	0.0346077	Ago1
0.0351168	-0.290391	0.038	0.103	0.0568277	Scn1b
0.0565624	-0.290558	0.121	0.206	0.0805985	Prps2
0.0139274	-0.291192	0.115	0.234	0.0299429	Bicd2
0.00109167	-0.291852	0.064	0.196	0.00626203	Casc3
0.0637176	-0.291937	0.14	0.224	0.0883656	Il17ra
0.0135222	-0.292118	0.064	0.159	0.029251	Brca2
0.023663	-0.292215	0.064	0.15	0.0429372	Tmem251
0.00819005	-0.292513	0.134	0.271	0.0216848	Kcnab2
0.0181214	-0.292868	0.217	0.346	0.0361356	Egr1
0.294571	-0.293338	0.07	0.103	0.313403	Pycrl
0.0144688	-0.293427	0.191	0.336	0.0309096	Pih1d1
0.0986602	-0.293484	0.083	0.15	0.124994	H2-Ke6
0.00252614	-0.293511	0.108	0.252	0.010535	Brip1
0.033382	-0.293649	0.051	0.121	0.0549438	Tbc1d20
0.151427	-0.293741	0.51	0.579	0.17673	Plec
0.142126	-0.294251	0.146	0.215	0.16747	Gbp8
0.0463748	-0.294356	0.567	0.626	0.0700037	Ms4a4b
0.0477603	-0.294533	0.108	0.196	0.0713757	Hmces
0.0134483	-0.294599	0.115	0.224	0.0291922	Pknox1
0.00359228	-0.294685	0.127	0.28	0.0128446	Bub1
0.0455815	-0.294902	0.51	0.626	0.0691725	Nasp
0.00813677	-0.295198	0.102	0.224	0.0216766	Plk1
0.0160587	-0.295278	0.14	0.262	0.0333547	Ifi47
0.0321766	-0.295685	0.14	0.243	0.0534822	Tiparp
0.062795	-0.295704	0.108	0.187	0.0873557	Dnajb9
0.258986	-0.295768	0.178	0.234	0.280637	Zmym5
0.0858106	-0.295813	0.083	0.15	0.112632	Bclaf3
0.120219	-0.295821	0.236	0.336	0.146259	Cops4
0.0136224	-0.295871	0.051	0.14	0.0293339	Cdh1
0.108336	-0.295974	0.204	0.29	0.134472	Osbpl3
0.0102811	-0.296087	0.032	0.112	0.02529	Swap70
0.000275165	-0.296334	0.089	0.271	0.00309102	Npepps
0.0692654	-0.296397	0.127	0.206	0.0940959	Ect2
0.212282	-0.296624	0.299	0.374	0.236297	Tesc
0.0174207	-0.296635	0.121	0.234	0.0353016	Cdc7
0.00796693	-0.296777	0.108	0.234	0.0215156	Brca1
0.0236322	-0.296884	0.166	0.29	0.0429372	Ube2m
0.00253216	-0.296929	0.032	0.131	0.010535	Rai1
0.0119566	-0.297012	0.064	0.159	0.0273887	Pank3
0.0192217	-0.297054	0.051	0.131	0.0375095	Parp9
0.00477706	-0.297227	0.038	0.131	0.0153687	Ifi206
0.0164317	-0.297264	0.038	0.112	0.0339722	Gpr55
0.0193974	-0.297984	0.07	0.159	0.037596	Mplkip
0.0177676	-0.298297	0.159	0.29	0.0356222	Usp3
0.0661032	-0.298572	0.439	0.551	0.0910186	Pcna
0.00884301	-0.298758	0.376	0.57	0.0227072	Txnip
0.0347982	-0.298939	0.045	0.112	0.0564476	Ints6l
0.0172065	-0.29901	0.089	0.187	0.0349314	Tet2
0.0595498	-0.29968	0.051	0.112	0.0837051	Hsdl2
0.277756	-0.300116	0.121	0.168	0.297628	Igtp
0.0210624	-0.300148	0.153	0.271	0.0396248	Akna
0.0248643	-0.300215	0.064	0.15	0.0445114	Tsc22d1
0.132432	-0.300388	0.07	0.121	0.157424	Cdk8
0.00289036	-0.300644	0.032	0.131	0.0113551	Mapk9
0.0207025	-0.301067	0.064	0.15	0.0392504	Pogz
0.038991	-0.301503	0.057	0.131	0.0614735	Slc43a3
0.086423	-0.301557	0.115	0.187	0.112995	Ubr5
0.0980325	-0.301744	0.102	0.168	0.124433	Zfp445
0.124251	-0.302334	0.357	0.449	0.150081	Lnpep
0.0508671	-0.30244	0.108	0.196	0.0744504	Nr1h2
0.00233314	-0.30318	0.204	0.383	0.0100804	Aco2
0.00279922	-0.303663	0.07	0.196	0.0111308	Spast
0.0632234	-0.303909	0.153	0.243	0.0878609	Zfp280d
0.00818288	-0.303984	0.197	0.346	0.0216848	Efhd2
0.0434217	-0.30422	0.07	0.14	0.0671981	Rapgef2
0.000769577	-0.304459	0.255	0.486	0.00534737	Rassf5
0.0034561	-0.304558	0.025	0.112	0.0127796	Klrb1b
0.000400403	-0.305017	0.025	0.14	0.00374822	Vamp1
0.0876787	-0.30512	0.217	0.318	0.114209	Kif20b
0.0107715	-0.305137	0.236	0.374	0.026072	Stag2
0.00503659	-0.305363	0.07	0.187	0.0159064	Ahr
0.0116442	-0.305431	0.076	0.178	0.0270161	Clock
0.00477189	-0.305491	0.083	0.206	0.0153687	Orc4
0.0485469	-0.305774	0.197	0.299	0.0721513	Znrf2
0.0447665	-0.306168	0.414	0.523	0.0687303	Rrm1
0.0604299	-0.306322	0.771	0.841	0.0847214	Hspa5
0.0327798	-0.306331	0.057	0.131	0.0542841	Hacd3
0.00217392	-0.306571	0.115	0.271	0.00983369	Ncoa2
0.00606716	-0.306866	0.051	0.15	0.0177024	Mlxip
0.0246456	-0.306882	0.102	0.196	0.0441968	Rab27a
0.00354227	-0.307131	0.07	0.187	0.0128095	Gpn3
0.000865185	-0.307148	0.025	0.131	0.00547544	Dapk2
0.0273541	-0.307189	0.217	0.346	0.0478874	Socs1
0.020356	-0.307261	0.102	0.206	0.0388447	Rad54l
0.0417789	-0.307294	0.07	0.15	0.0652584	Scd2
0.00811652	-0.307351	0.134	0.28	0.0216655	Haus3
0.00623323	-0.307756	0.096	0.215	0.0180309	Paxip1
0.0458629	-0.307809	0.217	0.336	0.0694642	Xpo1
0.0367106	-0.307835	0.051	0.121	0.0588566	Rnf213
0.0521563	-0.308072	0.108	0.196	0.0757244	Tcrg-C1
0.109801	-0.308297	0.108	0.178	0.135916	Brd1
0.197343	-0.308603	0.108	0.159	0.221497	Slc16a6
0.0119961	-0.309024	0.172	0.318	0.0273887	Nfatc2
0.00505039	-0.309253	0.038	0.131	0.0159064	Donson
0.0111032	-0.309803	0.038	0.121	0.0264152	Paip2b
0.111819	-0.309981	0.185	0.262	0.137529	Zbtb1
0.000477499	-0.310119	0.045	0.178	0.00417966	Trmt1l
0.0303368	-0.310192	0.045	0.112	0.051439	Gsdme
0.00105298	-0.310947	0.21	0.411	0.0061182	Hectd1
0.0514671	-0.311537	0.14	0.234	0.0750488	Arl4a
0.0228172	-0.311545	0.083	0.178	0.0419613	Galnt7
0.071917	-0.312228	0.102	0.178	0.0971384	Lgals3bp
0.074598	-0.312342	0.102	0.178	0.100257	Slc25a51
0.0312902	-0.312488	0.401	0.523	0.0523965	Anapc5
0.260956	-0.31258	0.083	0.121	0.282545	Mapk8
0.215505	-0.313098	0.07	0.112	0.239292	Tnpo2
0.0147023	-0.313425	0.268	0.421	0.0312911	Ckap5
0.0168322	-0.314073	0.121	0.234	0.0345178	Triobp
0.022091	-0.314219	0.465	0.617	0.040855	Eif3f
0.00129051	-0.314298	0.057	0.187	0.00693072	Cse1l
0.0114449	-0.314447	0.153	0.28	0.0267379	Arfgap2
0.00572044	-0.314492	0.076	0.196	0.0172124	Axin1
0.0310265	-0.314821	0.115	0.215	0.0521493	Txnrd1
0.020362	-0.314908	0.108	0.206	0.0388447	Ylpm1
0.0208262	-0.315107	0.497	0.645	0.0394196	Minos1
0.0021614	-0.315171	0.032	0.131	0.00980998	Exoc1
0.0676263	-0.315535	0.446	0.551	0.0926426	Prpf4b
0.185864	-0.316324	0.146	0.196	0.210188	Dock11
0.000339826	-0.317124	0.032	0.159	0.00333051	Pde4a
0.0217448	-0.317148	0.07	0.159	0.0404863	Nmd3
0.0682206	-0.317165	0.363	0.467	0.0933617	Dnajc15
0.00958103	-0.317349	0.121	0.252	0.0240956	Gpr108
0.00586296	-0.317693	0.108	0.243	0.0173698	Gatad1
0.000841492	-0.318055	0.834	0.907	0.00542157	Ptprc
0.0538151	-0.318068	0.197	0.308	0.077503	Clint1
0.00773461	-0.318679	0.172	0.318	0.0210941	Smndc1
0.00354328	-0.318871	0.057	0.168	0.0128095	Ptpn4
0.00539475	-0.319128	0.096	0.224	0.0166012	Slc39a1
0.00987036	-0.319438	0.127	0.252	0.0246851	Mepce
0.546593	-0.320219	0.28	0.299	0.556922	Pfkp
0.0108765	-0.320384	0.153	0.29	0.0261611	Zfp148
0.000798832	-0.320416	0.038	0.159	0.00541118	Mybl1
0.00512419	-0.320612	0.089	0.215	0.016067	Rasa1
0.0110942	-0.320731	0.134	0.262	0.0264152	Dlgap5
0.0165184	-0.320792	0.433	0.57	0.0340992	Itpkb
0.00740523	-0.320924	0.242	0.411	0.0204136	Cdkn1b
0.0264097	-0.321413	0.14	0.252	0.0466583	Fam208a
0.0282285	-0.321728	0.274	0.411	0.0489101	Dhx15
0.00161715	-0.321875	0.025	0.121	0.00804398	Nagk
0.00806427	-0.321897	0.038	0.121	0.0216023	Ets2
0.00645249	-0.32194	0.204	0.364	0.0185063	Jtb
0.0118811	-0.3221	0.172	0.308	0.0273307	Kansl1
0.0206787	-0.32217	0.051	0.131	0.0392504	Atp13a2
0.00771577	-0.322508	0.057	0.159	0.0210941	Arap2
0.012635	-0.322646	0.166	0.299	0.0281055	Nin
0.00354227	-0.322873	0.07	0.187	0.0128095	Ppm1m
0.00455487	-0.324007	0.032	0.121	0.0147623	Zcwpw1
0.0155585	-0.324436	0.166	0.299	0.032516	Pan3
0.0483528	-0.324522	0.127	0.224	0.0719452	Mllt3
0.047982	-0.32493	0.102	0.187	0.0716277	Rbmx2
0.0195983	-0.324982	0.096	0.196	0.0379032	Fignl1
0.00271585	-0.326216	0.191	0.364	0.010961	Srpk2
0.0297537	-0.326341	0.318	0.43	0.0508239	Klf13
0.125794	-0.326944	0.178	0.262	0.151809	Camk4
0.00262376	-0.327368	0.083	0.206	0.0107736	Ahctf1
0.00576592	-0.327687	0.045	0.14	0.0172985	Csnk1e
0.000183712	-0.327995	0.013	0.121	0.00247902	Mcoln2
0.00173409	-0.328378	0.166	0.346	0.00840848	Lsm14a
0.0111335	-0.328394	0.127	0.252	0.0264224	Prkd3
0.00650683	-0.32873	0.051	0.15	0.0185831	Gimap9
0.0187565	-0.32889	0.038	0.112	0.0369105	Taf2
0.00703157	-0.329401	0.357	0.542	0.0195434	Apobec3
0.252567	-0.330102	0.096	0.14	0.275008	Cd8b1
0.0220039	-0.330261	0.236	0.364	0.040855	Cops5
0.0109701	-0.330612	0.057	0.15	0.0263126	Agtpbp1
0.0161108	-0.33062	0.389	0.533	0.0334113	Ppp1cc
0.0293484	-0.330673	0.185	0.299	0.050269	Fxr1
0.00350604	-0.331011	0.261	0.449	0.0128095	Celf1
0.0152472	-0.33194	0.089	0.196	0.0320643	Kat6b
0.0359878	-0.332057	0.299	0.43	0.0580158	Znrf1
0.0108875	-0.332247	0.204	0.355	0.0261611	Mllt10
0.0302065	-0.33232	0.096	0.187	0.0512826	Fyttd1
0.0119283	-0.333103	0.153	0.29	0.0273887	Erbin
0.0295995	-0.333507	0.153	0.252	0.0506347	Cyb5b
0.000846733	-0.333603	0.955	0.991	0.00542157	Hspa8
0.0997468	-0.333953	0.401	0.495	0.126252	Mcm6
0.0205864	-0.333972	0.459	0.607	0.0391403	Cd53
0.079725	-0.334173	0.102	0.178	0.105985	Dnmt3a
0.0269936	-0.334181	0.51	0.617	0.0474265	Celf2
0.00656293	-0.334231	0.057	0.159	0.0186642	Smad4
0.000912775	-0.334713	0.045	0.168	0.00568679	Usp19
0.00838014	-0.335004	0.783	0.888	0.0219775	Ncl
0.0685696	-0.335627	0.395	0.514	0.0936492	Nop56
0.00289773	-0.335939	0.102	0.243	0.0113551	Prdm2
0.0191094	-0.336073	0.146	0.262	0.037441	Cenpk
0.0217222	-0.336314	0.529	0.654	0.0404863	Hmgn2
0.0113268	-0.336747	0.134	0.262	0.0266382	Iffo2
0.0107085	-0.337382	0.236	0.374	0.026072	Myadm
0.0076171	-0.337602	0.083	0.196	0.0208696	Arhgap19
0.0449473	-0.337801	0.478	0.589	0.0687729	Ywhab
0.024093	-0.33781	0.28	0.411	0.0434189	Ggnbp2
0.00100005	-0.338021	0.911	0.991	0.00597501	H3f3a
0.0102185	-0.338072	0.045	0.131	0.025182	Gramd3
0.0418909	-0.338407	0.197	0.318	0.0653576	Brd8
0.00141283	-0.338412	0.102	0.252	0.00738177	Tcf20
0.0193528	-0.338438	0.172	0.29	0.037596	Smc5
0.0290351	-0.338525	0.223	0.346	0.0497956	Arhgap11a
0.0128381	-0.338867	0.166	0.299	0.02837	Tnfrsf1b
0.0158686	-0.33998	0.076	0.168	0.0330616	Crkl
0.00124838	-0.34047	0.064	0.196	0.00681302	Mkl1
0.00229673	-0.340507	0.325	0.514	0.0099851	Ncaph2
0.00455087	-0.340572	0.159	0.308	0.0147623	Rab5a
0.0464772	-0.340961	0.465	0.57	0.0700798	Ptp4a2
0.104385	-0.341021	0.172	0.243	0.130409	Prkch
0.000306489	-0.341047	0.076	0.234	0.00323199	Tmem165
9.55958e-05	-0.341282	0.025	0.159	0.00155257	Sclt1
0.049209	-0.341542	0.389	0.495	0.0727344	Ube2b
0.00446343	-0.341878	0.076	0.196	0.0147427	Cd160
0.000923893	-0.342227	0.134	0.308	0.00568679	Spag9
0.00214233	-0.342475	0.089	0.234	0.0097874	Uvrag
0.00718096	-0.342641	0.083	0.196	0.0198359	Nlrc3
0.0435215	-0.342838	0.21	0.318	0.0671981	Atf6
0.00390849	-0.343112	0.134	0.28	0.0134062	Arhgap5
0.0113895	-0.343307	0.108	0.224	0.026701	Hook3
0.0070079	-0.343425	0.07	0.178	0.0195179	Tug1
0.000443488	-0.343925	0.255	0.467	0.00398548	Zfp91
0.0238952	-0.344105	0.185	0.299	0.0432358	Setd2
0.054406	-0.344891	0.083	0.15	0.0781869	Rprd2
0.00502884	-0.34514	0.096	0.215	0.0159064	Cdk5rap2
0.0126699	-0.345365	0.248	0.393	0.0281369	Stag1
0.000335393	-0.345515	0.032	0.159	0.00333051	Bcl2l11
0.004261	-0.346089	0.064	0.178	0.0143955	Tesk1
0.00222697	-0.346252	0.153	0.318	0.00994024	Nsmce4a
0.00862951	-0.346901	0.172	0.308	0.0223274	Tob1
0.0059595	-0.346905	0.057	0.159	0.0175402	Ttf1
0.0278115	-0.347183	0.318	0.449	0.0484366	Stk24
0.0110959	-0.347216	0.14	0.262	0.0264152	Ppp1r9b
0.0504531	-0.347976	0.134	0.224	0.0740858	Ttc3
0.0051933	-0.348475	0.07	0.178	0.0161676	Papd5
0.00322891	-0.349013	0.229	0.393	0.012158	Usp15
0.0115142	-0.349115	0.306	0.458	0.0268325	Ankrd17
0.0114353	-0.349128	0.057	0.15	0.0267379	Trappc13
0.0273303	-0.34915	0.28	0.43	0.0478874	Mcl1
0.0187381	-0.349156	0.057	0.14	0.0369105	B4galt5
0.0798544	-0.349667	0.338	0.43	0.106053	Vgll4
0.00606716	-0.350262	0.051	0.15	0.0177024	Arnt
0.0202959	-0.350289	0.115	0.215	0.0388447	Mapk6
0.00300482	-0.350805	0.038	0.14	0.0115728	Cd244
0.0240879	-0.350816	0.363	0.477	0.0434189	Dock10
0.00600658	-0.35092	0.051	0.15	0.0176402	Arhgap27
0.00820419	-0.351343	0.344	0.514	0.0216848	Trat1
0.000792668	-0.351539	0.204	0.411	0.00539655	Eri1
0.000635085	-0.3522	0.064	0.206	0.00488755	Herpud2
0.00241552	-0.352323	0.038	0.14	0.0101788	Trafd1
0.0910146	-0.352344	0.057	0.112	0.117733	Tdp1
0.00496465	-0.352592	0.121	0.262	0.015858	Ubr2
0.000210969	-0.35266	0.185	0.411	0.00273449	Mxd4
0.0022584	-0.35271	0.089	0.224	0.0099577	Pou2f1
0.0118772	-0.352781	0.185	0.327	0.0273307	Midn
0.0038185	-0.353291	0.057	0.168	0.0132322	Rabl6
0.00155813	-0.353475	0.083	0.224	0.00785798	Klhl24
0.000217341	-0.353593	0.115	0.308	0.00276393	Strn3
0.0325192	-0.353881	0.197	0.308	0.0539187	Gins2
0.0252852	-0.354898	0.096	0.187	0.0449663	Polb
0.0535125	-0.35524	0.076	0.15	0.0771725	Lta
0.0533543	-0.355531	0.796	0.841	0.0770864	Id2
0.00543397	-0.356016	0.389	0.579	0.0166099	Gls
0.00191082	-0.356054	0.032	0.131	0.00910725	Zfp260
0.00061338	-0.356208	0.032	0.15	0.00482917	Irf2bp1
0.000134955	-0.356724	1	1	0.00197739	mt-Atp6
0.0182465	-0.356795	0.057	0.14	0.0362887	Mob1b
4.26719e-05	-0.356854	0	0.103	0.000920638	Carm1
0.102241	-0.356903	0.057	0.112	0.128325	Camk2n1
0.0129762	-0.357153	0.395	0.561	0.0285815	Tmed2
0.00579441	-0.357156	0.108	0.234	0.0172985	Tbl1xr1
0.00205396	-0.35722	0.064	0.187	0.00950329	Rbm26
0.0304159	-0.357241	0.274	0.411	0.0514973	Mapk3
0.065763	-0.357441	0.395	0.495	0.0907355	Racgap1
0.0028733	-0.357479	0.331	0.542	0.0113252	Gm26532
0.00170929	-0.35753	0.21	0.402	0.00835427	Zcchc6
0.00239407	-0.357533	0.146	0.318	0.0101788	Irf2bp2
0.0180622	-0.357778	0.465	0.617	0.0361136	Actn4
0.00292937	-0.358182	0.064	0.187	0.0113979	Fam60a
0.00135381	-0.359004	0.019	0.112	0.00715662	Gstz1
0.0288383	-0.359464	0.369	0.505	0.0495433	Rap1b
0.0285766	-0.359813	0.108	0.196	0.0493249	Egln1
0.0435691	-0.35995	0.159	0.262	0.0671981	Dgkz
0.131054	-0.360004	0.076	0.131	0.156483	Sdccag8
0.0445245	-0.360739	0.14	0.234	0.0685149	Golm1
0.000810894	-0.361111	0.089	0.243	0.00542157	Sin3a
0.0471823	-0.36114	0.197	0.318	0.0707967	Dhfr
0.00257617	-0.361732	0.127	0.271	0.0106278	Plekha2
0.0214746	-0.362265	0.446	0.57	0.0400939	Ppp1r12a
0.00991317	-0.362553	0.045	0.131	0.0247304	Mtif2
0.00238583	-0.362636	0.236	0.421	0.0101788	Lasp1
0.0515543	-0.36311	0.338	0.477	0.0750488	Hnrnpul2
0.00855832	-0.363216	0.255	0.411	0.0222715	Git2
0.0017085	-0.363388	0.166	0.336	0.00835427	Dgkd
0.0451633	-0.3637	0.694	0.748	0.0688347	Atp2b1
0.0694957	-0.364449	0.185	0.271	0.0942457	Usp7
0.00100965	-0.366241	0.096	0.252	0.00597501	Smap1
0.0230614	-0.366607	0.433	0.561	0.0422949	Syncrip
0.00553825	-0.367062	0.07	0.178	0.0168179	Slc25a39
0.0819178	-0.367269	0.395	0.486	0.108366	AY036118
0.00408148	-0.367326	0.038	0.131	0.0139287	Ccne1
0.000520762	-0.368009	0.051	0.187	0.00438715	Kbtbd2
0.00944675	-0.368128	0.108	0.234	0.0238916	Atad2b
0.00455572	-0.368184	0.191	0.346	0.0147623	Tiprl
0.134188	-0.368523	0.096	0.15	0.15909	Egln2
0.0054188	-0.368567	0.134	0.271	0.0166012	Vav1
0.00113642	-0.36875	0.057	0.187	0.00643653	Ccr10
0.00129718	-0.369218	0.019	0.112	0.00693891	Rtl8a
0.0330551	-0.37005	0.057	0.131	0.0546504	Fam120b
0.0212586	-0.371464	0.121	0.224	0.0397457	Pqbp1
0.00552691	-0.372071	0.172	0.318	0.0168179	Aff4
0.00152528	-0.372638	0.172	0.346	0.00778819	Stk10
0.00305582	-0.372647	0.363	0.57	0.0117024	Rock1
0.0236664	-0.372763	0.121	0.224	0.0429372	Kif1b
0.00944399	-0.372981	0.21	0.355	0.0238916	AI504432
0.0234677	-0.37325	0.064	0.15	0.0428181	Frmd4b
0.00242986	-0.373638	0.146	0.308	0.0102039	Zmynd11
0.0285426	-0.373944	0.076	0.159	0.0493249	Slc2a3
0.00361274	-0.373988	0.045	0.15	0.0128575	Spry2
0.00523318	-0.373995	0.255	0.421	0.016251	Cdv3
0.000527239	-0.37426	0.076	0.224	0.00438715	Spata13
0.0433726	-0.374618	0.07	0.15	0.0671981	Hspa1a
0.00275364	-0.374741	0.121	0.262	0.0110473	Dnajc21
0.0198665	-0.375006	0.21	0.336	0.038312	Grk6
0.00354447	-0.375691	0.089	0.215	0.0128095	Agfg1
0.00515694	-0.375702	0.35	0.542	0.0160916	Tob2
0.00341115	-0.376327	0.07	0.187	0.0127023	Tor1aip2
0.00374506	-0.376427	0.325	0.514	0.0130448	Apbb1ip
0.0386068	-0.376527	0.102	0.187	0.0610318	Mfsd6
0.245158	-0.377464	0.204	0.262	0.267807	Raph1
0.0235189	-0.377899	0.605	0.72	0.0428425	Zfp36
0.0572058	-0.378101	0.363	0.449	0.0813433	Nsd2
0.000271896	-0.378376	0.064	0.215	0.00307997	Ppp2r2d
0.00226465	-0.37879	0.14	0.29	0.0099577	P2ry10
0.0010637	-0.37898	0.064	0.196	0.00612765	Golph3
0.0191411	-0.38057	0.089	0.187	0.0374488	Kidins220
0.0162961	-0.380853	0.166	0.29	0.0337437	Tnpo3
0.000639547	-0.381358	0.019	0.121	0.00488755	Gm2682
0.110606	-0.382844	0.076	0.14	0.136535	Gzmc
0.00150332	-0.383274	0.121	0.28	0.00773466	Arhgef2
0.00230368	-0.384441	0.076	0.206	0.0099851	Papd7
0.00611358	-0.385161	0.809	0.869	0.017761	Lcp1
0.0133851	-0.3852	0.21	0.346	0.0291018	Kdm2a
0.00445175	-0.385879	0.242	0.411	0.0147427	Nufip2
0.0192278	-0.386491	0.389	0.523	0.0375095	Rac1
0.0593884	-0.386608	0.197	0.28	0.0836527	Ik
0.000549429	-0.386619	0.255	0.467	0.00446163	Mns1
0.00126289	-0.386697	0.032	0.14	0.00683816	Mcm9
0.00201851	-0.386883	0.076	0.206	0.00946724	Nfya
0.00590284	-0.387061	0.318	0.505	0.0174496	Aebp2
0.00323972	-0.38786	0.153	0.308	0.0121648	Bub1b
0.007746	-0.388046	0.083	0.196	0.0210941	Mesd
0.00377051	-0.38828	0.401	0.589	0.0130996	Ube2n
0.0555625	-0.388709	0.65	0.701	0.0794255	Set
0.0183213	-0.389061	0.172	0.29	0.0363729	Ptp4a1
0.00455087	-0.389091	0.159	0.308	0.0147623	Fmr1
0.0013596	-0.389624	0.121	0.28	0.00715915	Cul1
0.0015392	-0.389705	0.045	0.159	0.00781318	Dlg1
0.281546	-0.389894	0.325	0.374	0.301449	Cst7
0.0337783	-0.389949	0.395	0.523	0.0552733	Arhgap30
0.00541585	-0.391146	0.089	0.206	0.0166012	Hltf
0.00363975	-0.39116	0.121	0.262	0.0128575	Themis
0.000819622	-0.391167	0.025	0.131	0.00542157	Gsn
0.00303586	-0.39159	0.134	0.28	0.0116591	Stk11
0.00711327	-0.39186	0.127	0.262	0.0197151	Pom121
0.00569777	-0.391969	0.089	0.206	0.0172124	Cd2ap
0.000400071	-0.392605	0.178	0.383	0.00374822	Utp11
0.00102369	-0.393071	0.401	0.645	0.00599971	Srsf5
0.0123149	-0.393478	0.236	0.374	0.0275297	Skil
0.00322764	-0.394976	0.14	0.29	0.012158	Kdm2b
0.000309292	-0.3958	0.045	0.178	0.00323199	Scrib
0.00241633	-0.399233	0.223	0.402	0.0101788	Ranbp2
0.0246558	-0.399583	0.204	0.318	0.0441968	Rsf1
0.00525624	-0.399848	0.146	0.29	0.016251	Acsl5
4.10944e-05	-0.400342	0.045	0.206	0.000908118	Stim2
0.00131722	-0.400419	0.217	0.421	0.00701824	Sun2
0.00278549	-0.400697	0.191	0.355	0.011109	Sh3kbp1
0.418507	-0.401036	0.21	0.234	0.433626	Fgl2
0.00076407	-0.401274	0.21	0.421	0.00533661	Stk4
0.00209802	-0.401419	0.121	0.271	0.00961951	Abr
0.00994777	-0.40174	0.083	0.187	0.0247304	Stx12
0.00205729	-0.402401	0.172	0.336	0.00950329	Atp2a2
0.0108225	-0.403944	0.102	0.215	0.0261447	Prkcq
0.000339275	-0.40407	0.306	0.542	0.00333051	Mark2
0.0211551	-0.404741	0.115	0.215	0.0396286	Cebpg
0.000397245	-0.405319	0.248	0.477	0.00374822	Wapl
0.0049762	-0.405354	0.478	0.673	0.015858	Gng2
0.00269699	-0.405477	0.064	0.178	0.0109504	Apc
0.00152043	-0.406366	0.051	0.168	0.00778819	Asf1a
0.00671145	-0.406869	0.14	0.28	0.0189665	Zfp638
0.0186989	-0.407074	0.197	0.327	0.0369105	Ppp2r5a
0.00898327	-0.407264	0.344	0.486	0.0229261	Ddx6
0.00849933	-0.407305	0.573	0.701	0.0221607	Ncor1
0.001194	-0.407396	0.096	0.243	0.00659635	Ripk1
0.0022752	-0.407911	0.529	0.682	0.0099577	Tmpo
0.000714953	-0.408618	0.261	0.477	0.00517212	Pitpna
0.00460386	-0.409252	0.178	0.336	0.0148825	Cxcr4
0.000291389	-0.409652	0.108	0.29	0.00316769	Wtap
0.00677075	-0.410011	0.051	0.15	0.0190542	Atxn2
0.00512522	-0.410236	0.376	0.551	0.016067	Birc6
0.0120613	-0.410255	0.07	0.168	0.0273887	Sik2
0.0120371	-0.410426	0.274	0.421	0.0273887	Galnt1
0.00364073	-0.410499	0.127	0.271	0.0128575	Elk4
0.0199386	-0.41071	0.051	0.131	0.038396	Plscr1
0.00594155	-0.410791	0.064	0.168	0.0175256	Tbc1d22b
0.00571087	-0.41094	0.14	0.271	0.0172124	Ube2h
0.0280105	-0.411875	0.14	0.243	0.0485948	Tnfsf9
0.0100303	-0.411876	0.083	0.187	0.0248546	Reps1
0.000362483	-0.412947	0.236	0.486	0.00349019	Fam111a
0.00118527	-0.413001	0.28	0.486	0.00657506	Ppp2ca
0.0456189	-0.413248	0.115	0.206	0.0691725	Fbxo33
0.0174934	-0.413651	0.076	0.168	0.0353016	Cebpb
0.00171052	-0.415345	0.255	0.449	0.00835427	Eif4b
0.000236255	-0.415444	0.083	0.252	0.00289896	C330027C09Rik
0.00239254	-0.416049	0.064	0.178	0.0101788	Birc3
0.0031758	-0.416208	0.083	0.206	0.0120252	Nup88
0.00224841	-0.416268	0.401	0.598	0.0099577	Nfkbid
0.00637066	-0.416626	0.127	0.252	0.018389	Kcmf1
0.0220945	-0.417897	0.554	0.692	0.040855	Tsc22d3
0.0117758	-0.417955	0.108	0.224	0.0272277	Cbx6
0.127872	-0.4181	0.166	0.234	0.153492	Snrk
0.00364361	-0.418111	0.07	0.187	0.0128575	Dcaf12
0.16415	-0.418273	0.401	0.467	0.189289	Cers4
0.000852651	-0.419342	0.102	0.262	0.00542157	Pcf11
0.200579	-0.420143	0.076	0.121	0.224942	Cd8a
0.00513849	-0.420433	0.191	0.346	0.0160712	Birc2
0.0005447	-0.420867	0.255	0.458	0.00446163	Rif1
0.00346034	-0.420896	0.134	0.28	0.0127796	Tnfsf10
0.0312752	-0.42159	0.172	0.28	0.0523965	Eea1
2.87396e-05	-0.423068	0.076	0.271	0.000717427	Cdk13
0.00565868	-0.423592	0.108	0.234	0.0171414	Clasp1
0.00350907	-0.423654	0.07	0.187	0.0128095	C1galt1
0.000526178	-0.423665	0.694	0.869	0.00438715	Iqgap1
0.000240625	-0.424339	0.306	0.551	0.00292219	Bptf
0.00127913	-0.424498	0.07	0.206	0.00689709	Jak2
0.000159911	-0.425665	0.707	0.879	0.00222227	Ube2d3
0.166574	-0.425744	0.287	0.374	0.191528	Pla2g16
0.00310289	-0.426544	0.051	0.159	0.0118173	Ralgapa1
0.00203257	-0.428996	0.032	0.131	0.00948064	Kctd12
0.00295865	-0.430734	0.076	0.196	0.0114277	Atp8b2
0.000541181	-0.431549	0.134	0.308	0.00446163	Tdp2
0.00829887	-0.433014	0.599	0.738	0.0218494	Ctsd
0.000343428	-0.433156	0.025	0.14	0.00333051	Filip1l
0.0015902	-0.433233	0.197	0.393	0.0079392	Ier5
0.000226695	-0.433826	0.083	0.252	0.00282948	Rin3
0.00341069	-0.434383	0.191	0.364	0.0127023	Pip4k2a
0.000591425	-0.434894	0.115	0.29	0.00468965	Nfat5
0.0641785	-0.43549	0.35	0.458	0.088822	Prpf38b
0.0101345	-0.436174	0.382	0.542	0.0250666	Lmnb1
0.000830799	-0.436265	0.025	0.131	0.00542157	Ccar2
0.00781171	-0.436448	0.102	0.215	0.0212302	Fam78a
0.022902	-0.437108	0.42	0.579	0.0420598	Zc3hav1
0.00311212	-0.437868	0.42	0.589	0.0118173	Rapgef6
0.00339408	-0.438492	0.191	0.355	0.0127023	Ensa
0.0148388	-0.438599	0.707	0.776	0.0313523	Btg1
0.00925416	-0.438649	0.478	0.589	0.023537	Raly
0.000582266	-0.439097	0.115	0.28	0.00464435	Tsc22d2
5.48326e-06	-0.439211	0.019	0.178	0.000292441	Traf5
0.000147816	-0.441686	0.121	0.318	0.00214254	Ss18
0.00440979	-0.441799	0.089	0.206	0.0146744	Rap2c
0.000186726	-0.441817	0.013	0.121	0.00249215	Hs2st1
0.000975099	-0.442795	0.096	0.243	0.00589307	Eif4g3
0.000131748	-0.443209	0.076	0.243	0.0019516	Rfx7
0.00673204	-0.443546	0.121	0.252	0.0189849	Dcun1d5
0.0126302	-0.44367	0.605	0.785	0.0281055	Cd44
0.00113123	-0.443672	0.293	0.495	0.00643416	Ablim1
0.000319189	-0.444102	0.414	0.664	0.00330087	H2afy
0.00237804	-0.444557	0.21	0.393	0.0101788	Os9
0.0237893	-0.445877	0.102	0.196	0.043102	Zzef1
0.000789615	-0.446105	0.166	0.346	0.00539655	Top2b
0.00951871	-0.448164	0.045	0.131	0.0240285	Rrnad1
0.000546138	-0.448219	0.172	0.364	0.00446163	Ppp4r3b
0.000342941	-0.450297	0.083	0.243	0.00333051	Fcho2
0.000215301	-0.450563	0.121	0.308	0.00276393	Nfkbiz
0.00271191	-0.453156	0.153	0.299	0.010961	Rasal3
0.00798058	-0.45327	0.217	0.355	0.0215156	Safb2
0.00349587	-0.453439	0.503	0.682	0.0128095	Tpm4
0.00200907	-0.454127	0.153	0.308	0.00946724	Sesn3
0.0167952	-0.455812	0.115	0.215	0.0345121	Sbf1
0.00208724	-0.455854	0.433	0.617	0.00960275	Slc38a1
0.330103	-0.456295	0.662	0.636	0.34764	Nfkbia
0.00117249	-0.456456	0.439	0.607	0.00656378	Tgfb1
0.000626366	-0.458328	0.108	0.28	0.00488058	Itga1
0.000819939	-0.459402	0.159	0.336	0.00542157	Dennd5a
0.00105855	-0.46007	0.535	0.71	0.00612414	Ankrd11
0.000814591	-0.46083	0.554	0.766	0.00542157	Serinc3
0.000782102	-0.461593	0.153	0.336	0.00539655	Tlk1
0.00578972	-0.462071	0.096	0.215	0.0172985	Crebrf
0.196504	-0.462987	0.873	0.832	0.220739	Cd3g
0.00165075	-0.464438	0.146	0.308	0.00816867	Sash3
1.76089e-05	-0.468299	0.089	0.299	0.000573963	Gpr171
0.00257168	-0.468572	0.178	0.336	0.0106278	Usp9x
0.00177264	-0.468715	0.401	0.607	0.00856459	Gna13
0.00219648	-0.469518	0.242	0.421	0.00990252	Ski
0.00969304	-0.470254	0.344	0.495	0.0243319	Hdgf
0.00859312	-0.470324	0.045	0.131	0.0223109	Zfp398
0.00712259	-0.47129	0.268	0.421	0.0197151	Eprs
0.000828674	-0.473932	0.223	0.421	0.00542157	Nxf1
0.00103242	-0.474116	0.032	0.14	0.00602468	Pitpnm2
0.0111566	-0.474762	0.236	0.374	0.0264308	Crebbp
0.000575804	-0.475451	0.274	0.486	0.00462014	Pik3r1
0.000489102	-0.475931	0.07	0.215	0.00422634	Mphosph9
0.00639769	-0.476177	0.242	0.383	0.0184275	Larp4b
0.00417083	-0.477046	0.223	0.393	0.0141263	Rock2
0.00751665	-0.480544	0.248	0.402	0.0206363	Usp34
4.64488e-05	-0.480842	0.076	0.262	0.000963278	Paxbp1
2.59302e-06	-0.482441	0.045	0.234	0.000218462	Ppp3cc
0.000949323	-0.483365	0.274	0.486	0.00581676	Rsrp1
0.000522497	-0.483572	0.229	0.43	0.00438715	Rbbp6
0.000641763	-0.483873	0.465	0.673	0.00488755	Sfpq
0.00100203	-0.483897	0.204	0.393	0.00597501	Chka
0.0367636	-0.48413	0.357	0.458	0.0588566	Nfkb1
9.6044e-06	-0.484179	0.159	0.402	0.000417637	Ythdc1
0.000846706	-0.484563	0.395	0.617	0.00542157	Ccnl1
0.00214916	-0.484571	0.204	0.364	0.0097874	Wsb1
0.003683	-0.484617	0.025	0.112	0.0129289	Prf1
0.457013	-0.485717	0.42	0.43	0.468906	Il7r
0.0159553	-0.487947	0.21	0.346	0.033191	Ptpn6
0.0232829	-0.490454	0.166	0.29	0.0426431	Samd9l
0.740218	-0.490565	0.401	0.402	0.744082	Cd247
0.000921092	-0.490665	0.236	0.439	0.00568679	Casp8ap2
0.00101061	-0.49202	0.306	0.523	0.00597501	St8sia4
0.000119145	-0.493006	0.166	0.374	0.00184607	Itsn2
0.000236562	-0.493139	0.694	0.813	0.00289896	Ets1
0.000102715	-0.49363	0.529	0.766	0.00164834	Prrc2c
2.77558e-05	-0.493705	0.815	0.935	0.00071597	mt-Nd2
0.000256655	-0.494433	0.433	0.654	0.00295702	Rad21
0.000301551	-0.495178	0.102	0.271	0.00322612	Ing2
0.00118478	-0.495344	0.083	0.224	0.00657506	Tmem245
0.0106599	-0.49571	0.223	0.355	0.026072	Sp3
0.0166678	-0.496411	0.032	0.103	0.0343026	Tnfrsf9
0.00134766	-0.496531	0.299	0.486	0.00715214	Mndal
2.81502e-05	-0.497784	0.051	0.215	0.00071597	Pik3r5
0.00996186	-0.497967	0.159	0.29	0.0247304	Ankrd13a
0.0147867	-0.500757	0.42	0.542	0.0312911	Il2rb
0.00356526	-0.501222	0.159	0.308	0.0128446	Kpna4
0.00448406	-0.509862	0.682	0.738	0.0147427	Gnas
0.0121017	-0.511311	0.223	0.374	0.0273887	Cbl
0.000290429	-0.511678	0.261	0.486	0.00316769	AU020206
0.0177847	-0.512972	0.242	0.364	0.0356222	Rel
0.000973134	-0.513008	0.108	0.262	0.00589307	Setx
0.00122289	-0.51716	0.223	0.411	0.00670104	Ifng
1.90221e-05	-0.517468	0.752	0.879	0.000582769	Mbnl1
2.32738e-05	-0.517635	0.223	0.477	0.000630209	Cnot6l
0.0168492	-0.518667	0.178	0.308	0.0345178	Rasa2
0.00101834	-0.520523	0.121	0.28	0.00599443	Pura
0.00441973	-0.521429	0.229	0.383	0.0146744	Cd96
0.000917816	-0.523048	0.223	0.411	0.00568679	Ssh2
0.00237668	-0.525082	0.369	0.57	0.0101788	Zyx
0.00278433	-0.525153	0.146	0.308	0.011109	Ccl5
0.000189366	-0.525732	0.197	0.411	0.0025026	Pag1
0.000419735	-0.526478	0.217	0.411	0.00387536	Inpp4b
0.000696608	-0.527478	0.108	0.262	0.00507582	Kras
0.000616185	-0.529828	0.274	0.495	0.00482917	Hnrnpa0
7.86126e-05	-0.531678	0.389	0.654	0.00139434	Ptpn22
0.00384792	-0.533417	0.318	0.495	0.0132947	Grk2
1.78831e-05	-0.53387	0.21	0.467	0.000573963	Appl1
0.000899952	-0.534713	0.248	0.439	0.00564249	Ppp3ca
3.48932e-05	-0.535685	0.178	0.411	0.000825193	Cab39
4.92357e-07	-0.539582	0.637	0.86	7.58388e-05	Myh9
0.00109861	-0.540723	0.159	0.327	0.00627509	Nabp1
9.29728e-05	-0.541981	0.255	0.514	0.00154725	Tcf7
0.000250676	-0.54352	0.471	0.692	0.00295702	Ctsw
0.000128981	-0.544319	0.191	0.402	0.00193184	Zcchc11
0.00078808	-0.547093	0.248	0.449	0.00539655	Hmgn5
0.0451652	-0.547555	0.395	0.486	0.0688347	Nr4a1
0.000253502	-0.552115	0.14	0.336	0.00295702	Zfp652
3.28665e-05	-0.552608	0.07	0.252	0.000791143	Gcnt1
0.000404795	-0.554381	0.236	0.458	0.00376319	Sytl2
0.000296587	-0.560174	0.204	0.411	0.00319839	Gramd1a
1.54879e-05	-0.560197	0.102	0.318	0.000564263	Pgm2l1
0.000738185	-0.562602	0.178	0.355	0.00518267	Ulbp1
0.00372445	-0.564564	0.478	0.636	0.0130066	Rgs2
0.00144227	-0.569888	0.255	0.439	0.0074833	Prkacb
0.0058004	-0.570021	0.083	0.196	0.0172985	Tcrg-C2
3.64628e-05	-0.570891	0.726	0.897	0.000834667	H2-Q7
0.00604247	-0.571352	0.153	0.28	0.0177024	Man1a2
6.40972e-06	-0.571464	0.153	0.411	0.000308582	Atp13a3
6.9683e-05	-0.572924	0.096	0.28	0.00127573	Senp2
2.74689e-07	-0.574143	0.057	0.29	7.58388e-05	Ppp4r2
4.59456e-06	-0.574201	0.904	0.953	0.00028843	Xist
0.000253701	-0.574242	0.669	0.766	0.00295702	Anp32b
4.37098e-05	-0.57688	0.204	0.449	0.000920638	Epsti1
1.28611e-05	-0.578414	0.146	0.374	0.000509904	Elovl5
7.48006e-05	-0.580796	0.153	0.364	0.00134442	Rala
0.915793	-0.585482	0.121	0.131	0.917154	H2-Eb1
0.000150363	-0.587396	0.306	0.533	0.00215547	Purb
0.000111625	-0.58826	0.159	0.355	0.00174966	Pkn1
0.00240415	-0.588882	0.057	0.178	0.0101788	Nrgn
0.000483538	-0.590557	0.153	0.327	0.00420522	Litaf
0.00266006	-0.591241	0.312	0.467	0.0108331	Luc7l3
0.000127436	-0.592763	0.217	0.449	0.00193015	Smad7
0.000111441	-0.596469	0.07	0.234	0.00174966	Ugcg
0.000159709	-0.597478	0.178	0.374	0.00222227	Kif13b
0.00116599	-0.599545	0.197	0.364	0.00656378	Dnajc1
0.0065028	-0.601839	0.178	0.318	0.0185831	Nr4a2
2.33757e-05	-0.602395	0.248	0.486	0.000630209	Alyref
0.509805	-0.603948	0.172	0.196	0.520619	Trdc
0.000325282	-0.613277	0.357	0.579	0.00330087	Baz1b
8.56328e-05	-0.615182	0.166	0.364	0.00147991	Ybx3
8.04679e-05	-0.617845	0.395	0.654	0.00140871	Arl4c
2.23301e-05	-0.62109	0.35	0.598	0.000627104	Eif4a2
0.00262947	-0.62626	0.446	0.57	0.0107736	Dennd4a
2.92825e-05	-0.626617	0.611	0.832	0.000717687	Mki67
0.0194116	-0.631871	0.057	0.14	0.037596	Klrc2
0.000655207	-0.632635	0.07	0.215	0.00493225	Isg15
7.00329e-05	-0.634659	0.051	0.206	0.00127573	Dgkh
1.78767e-05	-0.638891	0.217	0.449	0.000573963	Mbd2
9.25895e-05	-0.641125	0.076	0.243	0.00154725	Lrmp
3.75882e-07	-0.660289	0.153	0.449	7.58388e-05	Senp6
1.83479e-05	-0.660727	0.535	0.729	0.000575184	Luc7l2
1.37111e-05	-0.6621	0.038	0.206	0.000523878	Atp1b1
1.39908e-05	-0.674824	0.325	0.57	0.000523878	Macf1
1.21574e-05	-0.680936	0.146	0.402	0.000496613	Cxcr3
0.000848629	-0.68456	0.242	0.43	0.00542157	Pde7a
0.000728564	-0.685274	0.306	0.505	0.00517212	Ptms
2.12565e-05	-0.694081	0.108	0.327	0.000622908	Gm42047
8.95129e-06	-0.696879	0.573	0.776	0.000402211	Ybx1
1.0118e-06	-0.697718	0.191	0.477	0.000119288	Phf3
0.00644086	-0.713508	0.389	0.243	0.0185063	Cd74
0.000183904	-0.715348	0.236	0.477	0.00247902	Neurl3
2.91327e-06	-0.716656	0.427	0.729	0.000227177	Nkg7
0.000729008	-0.723577	0.102	0.252	0.00517212	Klrd1
0.00055775	-0.724537	0.567	0.738	0.00450208	Jund
4.31472e-05	-0.728074	0.624	0.785	0.000920638	Cotl1
0.000961582	-0.730297	0.21	0.393	0.00586521	AC160336.1
0.000164433	-0.742853	0.274	0.505	0.0022618	Rhoh
4.40068e-06	-0.745285	0.14	0.393	0.00028843	9930111J21Rik2
2.05243e-06	-0.764054	0.28	0.551	0.00019762	Psip1
0.000254894	-0.765832	0.204	0.411	0.00295702	Dusp2
0.000286776	-0.771036	0.318	0.495	0.00316769	Pnrc1
6.23828e-07	-0.771182	0.841	0.925	8.4092e-05	Ahnak
0.0330822	-0.780619	1	1	0.0546504	Gm42418
0.00066238	-0.797196	0.567	0.72	0.00493308	Ctla2a
5.79273e-06	-0.799923	0.28	0.542	0.000292441	Ddx3x
0.000671384	-0.827469	0.395	0.561	0.00494946	Klrk1
7.49131e-06	-0.828354	0.166	0.402	0.000348217	Sema6d
1.0896e-06	-0.890071	0.344	0.607	0.000119288	Itgae
0.000374714	-0.916028	0.439	0.598	0.00358238	Tnfaip3
0.447113	-0.946865	0.115	0.15	0.460434	H2-Ab1
0.00144337	-1.04542	0.146	0.308	0.0074833	Fcer1g
4.11038e-12	-1.10235	0.465	0.794	5.54079e-09	Stk17b
2.79441e-05	-1.11932	0.414	0.626	0.00071597	Rgs1
8.46779e-09	-1.123	0.516	0.766	5.70729e-06	Zfp36l2
5.06342e-07	-1.21012	0.293	0.617	7.58388e-05	Cd7
0.00220908	-1.42905	0.102	0.234	0.00992518	Xcl1

## Sheet: aged_vs_adult_myeloid_Dendritic
p_val	avg_log2FC	pct.1	pct.2	p_val_adj_BH	Gene
0.0227097	0.882207	0.338	0.194	0.0758584	Polr2l
0.587255	0.749452	0.366	0.343	0.640397	Lars2
0.197075	0.66678	0.211	0.134	0.278361	Il1b
0.00420731	0.655223	0.746	0.657	0.0402222	Cycs
0.021039	0.626695	0.493	0.343	0.0725695	Bola2
0.544273	0.621038	0.592	0.597	0.602569	Hmgb2
0.0224355	0.603734	0.521	0.388	0.0752062	Mrps15
0.0552	0.587393	0.535	0.463	0.122566	Ndufv3
0.917075	0.586106	0.493	0.537	0.928782	Prkcd
0.0133107	0.584586	0.493	0.328	0.0589384	Uba52
0.00596146	0.577093	0.972	0.985	0.04262	Rpl41
0.00702425	0.57597	0.845	0.836	0.045694	Emp3
0.017082	0.572242	0.408	0.224	0.0640797	Sec61a1
0.024056	0.563028	0.225	0.09	0.0784291	Rptor
0.132067	0.561836	0.662	0.642	0.212502	H13
0.0275178	0.561514	0.338	0.179	0.0853945	Itgae
0.0102569	0.553106	0.915	0.955	0.0537627	Rpl38
0.0791447	0.550605	0.563	0.493	0.151305	Snrpg
0.00421517	0.542492	0.761	0.657	0.0402222	Ndufb8
0.144314	0.541417	0.423	0.343	0.226711	Ptpa
0.0325954	0.536812	0.704	0.672	0.0953767	Sod1
0.14296	0.536478	0.69	0.627	0.225701	Dazap2
0.384012	0.536306	0.324	0.313	0.454136	Ccdc59
0.261785	0.528339	0.493	0.463	0.342805	Ccnd1
0.645337	0.524025	0.338	0.313	0.687205	Slc46a3
0.616362	0.519058	0.394	0.388	0.664527	Metap2
0.000420234	0.518927	0.93	0.866	0.0222257	Aif1
0.063406	0.514238	0.648	0.567	0.132374	Tpm4
0.0546851	0.507215	0.718	0.761	0.122207	Tomm7
0.0644666	0.503345	0.817	0.761	0.132553	Hnrnpf
0.00385335	0.49805	0.394	0.179	0.0402222	Sec31a
0.0984247	0.49202	0.592	0.582	0.171927	Cops9
0.000546123	0.490148	0.986	0.985	0.0258794	Rpl37
0.00175691	0.489614	0.915	0.881	0.0330251	Atp5e
0.136867	0.488966	0.113	0.045	0.218254	Hist1h1e
0.0853601	0.488329	0.465	0.388	0.159455	Gm10076
0.456953	0.488265	0.183	0.254	0.523489	Fam168b
0.0356009	0.487726	0.789	0.791	0.0976717	Ncl
0.185873	0.482119	0.592	0.537	0.269674	Tbrg1
0.0912626	0.479081	0.254	0.149	0.165805	Clasp1
0.0973756	0.478557	0.535	0.463	0.170721	Ndufa11
0.2156	0.474913	0.648	0.657	0.297034	mt-Nd3
0.0289314	0.472678	0.93	0.866	0.0878043	Mrpl52
0.0871454	0.471907	0.69	0.746	0.161092	Uqcr11
0.0949139	0.471217	0.197	0.104	0.169943	Vwf
0.00329452	0.469874	0.577	0.373	0.038584	Suclg1
0.491747	0.469336	0.493	0.478	0.55533	Nucks1
0.109419	0.468482	0.324	0.209	0.184041	AC149090.1
0.0952347	0.465386	0.479	0.373	0.169943	Syncrip
0.0345646	0.464333	0.127	0.03	0.0974408	Zdhhc4
0.372489	0.464026	0.577	0.567	0.444415	Prpf38b
0.0833848	0.46383	0.197	0.104	0.157505	Cdc42ep3
0.568453	0.460987	0.239	0.224	0.624905	Mef2d
0.1416	0.457878	0.662	0.687	0.224298	Hmgb1
0.109747	0.456141	0.577	0.522	0.184267	Plekhj1
0.096507	0.455767	0.225	0.134	0.170331	Gpr68
0.165251	0.449545	0.268	0.179	0.248137	Sfxn1
0.071051	0.448994	0.535	0.418	0.140043	Cdc42se1
0.0839783	0.448746	0.408	0.299	0.158312	Ccdc124
0.54264	0.448506	0.31	0.269	0.602091	Ncoa3
0.0153449	0.448282	0.93	0.97	0.0618999	Rps28
0.388839	0.445197	0.211	0.164	0.458704	Sipa1
0.287363	0.442305	0.352	0.269	0.368692	Ago2
0.0376174	0.441697	0.662	0.567	0.0992016	Ost4
0.358517	0.436814	0.394	0.328	0.432035	Stx4a
0.0970353	0.43561	0.845	0.806	0.170438	Rpl36al
0.0999268	0.433934	0.775	0.776	0.172964	Uqcrq
0.0111151	0.433805	0.944	0.985	0.0545868	Tmsb10
0.453697	0.426711	0.563	0.567	0.521013	Ndufa3
0.716792	0.421566	0.521	0.567	0.749874	Tiam1
0.797734	0.421145	0.239	0.239	0.820132	Dpep2
0.316578	0.419754	0.493	0.448	0.397078	Ivns1abp
0.544337	0.418917	0.183	0.164	0.602569	Rabgap1l
0.0570786	0.418743	0.507	0.373	0.125015	Mrpl57
0.0328179	0.418374	0.972	0.985	0.0955432	Rpl37a
0.0880706	0.416326	0.338	0.224	0.162087	Ttc3
0.102217	0.416285	0.254	0.149	0.1758	Cdk6
0.200216	0.415694	0.634	0.627	0.280347	Edf1
0.572106	0.415263	0.408	0.433	0.628195	Far1
0.150153	0.414792	0.549	0.522	0.231678	Ddx39b
0.265082	0.41458	0.296	0.224	0.345223	Mcm3
0.256835	0.413823	0.31	0.239	0.338235	Trio
0.332664	0.40896	0.549	0.478	0.412364	Tubb4b
0.188605	0.407204	0.408	0.299	0.271637	Cldn1
0.0891549	0.407009	0.394	0.284	0.163223	Eno1
0.673981	0.405974	0.239	0.299	0.713716	Cep350
0.134038	0.40454	0.366	0.284	0.215184	Cmc1
0.330296	0.40371	0.366	0.313	0.411035	Dync1i2
0.0659624	0.403672	0.704	0.612	0.134043	Top1
0.00917496	0.403653	0.493	0.299	0.0517851	Mien1
0.782439	0.403451	0.507	0.522	0.807898	Ccnd3
0.0782575	0.400103	0.789	0.761	0.150905	Ece1
0.0651718	0.398984	0.38	0.254	0.133715	Pet100
0.0342192	0.398854	0.718	0.672	0.0974408	Slc25a4
0.294479	0.3984	0.352	0.299	0.374536	Timm17b
0.522014	0.398251	0.69	0.687	0.583968	Mtpn
0.00782036	0.398045	0.817	0.791	0.048596	Rbx1
0.0559993	0.396884	0.38	0.254	0.123731	Lsm5
0.2078	0.395772	0.62	0.537	0.287537	Ndufa1
0.0918831	0.39444	0.183	0.09	0.166434	Itpa
0.650856	0.394077	0.394	0.373	0.692251	Tuba1c
0.170269	0.391939	0.31	0.224	0.251824	Sp110
0.527652	0.391365	0.62	0.612	0.589583	Vrk1
0.198607	0.391346	0.239	0.164	0.27887	Birc3
0.1301	0.390577	0.366	0.284	0.210637	Zbtb8os
0.146974	0.390451	0.408	0.313	0.229753	Snrpb2
0.256293	0.38905	0.408	0.343	0.338235	Ppp4c
0.0701607	0.388665	0.239	0.134	0.139152	Sft2d1
0.246886	0.388532	0.268	0.194	0.329182	Gosr2
0.164665	0.38824	0.465	0.388	0.247648	Romo1
0.106663	0.387833	0.577	0.537	0.180682	Sdhb
0.198278	0.387472	0.69	0.716	0.27882	Tnni2
0.640133	0.386195	0.113	0.09	0.683191	Adam23
0.321759	0.385278	0.394	0.358	0.40144	Atf6
0.066045	0.385182	0.62	0.552	0.134043	Etfb
0.759492	0.384817	0.535	0.612	0.789603	Ranbp1
0.250554	0.383366	0.69	0.657	0.333605	Tmem258
0.11899	0.38011	0.38	0.284	0.197005	Ift20
0.295988	0.37891	0.408	0.388	0.375207	Zfp710
0.0537702	0.377353	0.901	0.896	0.121985	Rpl35
0.262539	0.37694	0.465	0.373	0.343321	Nars
0.931372	0.376798	0.183	0.209	0.940261	Dot1l
0.0404021	0.376553	0.338	0.179	0.10304	Rab18
0.0287318	0.375187	0.155	0.045	0.0878043	Iars2
0.0402367	0.373468	0.352	0.194	0.10304	Uimc1
0.0990293	0.372054	0.197	0.104	0.172324	Ciapin1
0.456238	0.371759	0.493	0.463	0.523299	Ndufb4
0.152512	0.371516	0.423	0.343	0.232955	Atxn7l3b
0.348935	0.371398	0.211	0.164	0.425522	Crebrf
0.0204697	0.369931	0.958	0.94	0.0713287	Atpif1
0.191034	0.369809	0.479	0.403	0.27266	Ier3ip1
0.132144	0.369478	0.113	0.045	0.212502	Spred1
0.520098	0.368821	0.183	0.149	0.58251	Cenpa
0.234822	0.367826	0.31	0.239	0.319358	Tcerg1
0.244809	0.367464	0.493	0.448	0.327592	Rexo2
0.0962295	0.367278	0.31	0.209	0.170331	Dynll2
0.353453	0.367079	0.761	0.851	0.428101	Nedd8
0.0269986	0.366878	0.155	0.045	0.084431	Slc38a9
0.451339	0.365849	0.324	0.284	0.518931	Yipf1
0.000118357	0.365839	0.915	0.955	0.0210546	Atox1
0.238441	0.362573	0.268	0.209	0.32198	Spint2
0.0138728	0.361999	0.254	0.09	0.0606208	AW112010
0.148221	0.361547	0.127	0.06	0.229815	Mis12
0.170352	0.359829	0.296	0.209	0.251824	3830406C13Rik
0.147807	0.359644	0.183	0.104	0.229815	Mapk8
0.258745	0.359555	0.282	0.209	0.339759	Eif3j1
0.166281	0.359539	0.732	0.776	0.248898	Snrpe
0.357058	0.356737	0.239	0.194	0.431634	Kansl1
0.0277237	0.355906	0.282	0.134	0.0856915	Wdr18
0.150994	0.355536	0.606	0.567	0.232119	Hmgn1
0.336483	0.353215	0.394	0.313	0.415476	Cox17
0.186814	0.352983	0.535	0.433	0.270284	Cuta
0.378856	0.352821	0.521	0.552	0.449154	Snrpd1
0.0531873	0.352342	0.141	0.045	0.121425	Ankrd40
0.22657	0.352278	0.338	0.284	0.309462	Stoml2
0.294725	0.352278	0.282	0.224	0.374536	Ppp3r1
0.0184707	0.352128	0.944	0.94	0.0666477	Rpl36a
0.237557	0.351983	0.113	0.06	0.32198	Fra10ac1
0.0345646	0.351776	0.127	0.03	0.0974408	Ranbp10
0.716533	0.35166	0.338	0.328	0.749874	Slfn2
0.530374	0.35022	0.606	0.567	0.59193	Eif3g
0.293361	0.35	0.38	0.328	0.37437	Mier1
0.0791493	0.349855	0.31	0.194	0.151305	Zfp593
0.159933	0.349783	0.324	0.239	0.242413	Afg3l1
0.372524	0.349277	0.282	0.224	0.444415	Rpl7l1
0.271222	0.349255	0.352	0.269	0.350819	Gspt1
0.313064	0.348305	0.225	0.164	0.393188	Mfsd1
0.289351	0.348169	0.732	0.746	0.370244	Cox6a1
0.000990862	0.347369	0.944	0.985	0.0285849	Serf2
0.0305601	0.345524	0.155	0.045	0.0909728	Nfrkb
0.475505	0.345425	0.211	0.179	0.539548	Ddx41
0.0605862	0.344819	0.155	0.06	0.128459	Opa1
0.700092	0.344077	0.549	0.612	0.73645	Psma1
0.373263	0.34316	0.31	0.254	0.444739	Hnrnph2
0.312081	0.342979	0.239	0.179	0.392472	Sp3
0.0709311	0.342631	0.577	0.388	0.140043	Lsm6
0.0158767	0.342494	0.845	0.896	0.0625884	Arhgdia
0.225798	0.342494	0.479	0.418	0.308851	Zmat2
0.781497	0.342389	0.141	0.134	0.807802	Rbmx
0.00309307	0.341654	0.239	0.06	0.038584	Pik3r5
0.0148948	0.341095	0.197	0.06	0.0612953	Pold3
0.338982	0.341026	0.254	0.194	0.417478	2310011J03Rik
0.116711	0.340497	0.394	0.284	0.193585	Gng12
0.0149549	0.340451	0.225	0.075	0.0612953	Hdac4
0.0939885	0.339951	0.577	0.463	0.169144	Ndufs5
0.138196	0.339418	0.296	0.209	0.219637	Snrnp27
0.261141	0.338575	0.169	0.104	0.342433	Sh3pxd2a
0.51253	0.338052	0.296	0.254	0.575387	Rc3h1
0.215593	0.337996	0.211	0.134	0.297034	Uba6
0.148039	0.336998	0.746	0.761	0.229815	Pcbp2
0.998048	0.336734	0.366	0.388	0.999097	Nsun2
0.00632929	0.335797	0.141	0.015	0.0435168	Med7
0.186109	0.33546	0.211	0.134	0.269674	Tcf12
0.954628	0.335097	0.141	0.134	0.960683	Hist1h1c
0.610499	0.334493	0.211	0.194	0.660238	Dhps
0.398447	0.334346	0.155	0.104	0.468877	Taok2
0.588765	0.333668	0.268	0.239	0.641309	Usp4
0.254537	0.333282	0.437	0.403	0.337492	Pdcd5
0.107953	0.332862	0.493	0.388	0.182543	Mrps16
0.0107778	0.331964	0.93	0.97	0.0545868	Arpc2
0.0812734	0.329823	0.127	0.045	0.154128	Tmem176b
0.352895	0.327206	0.338	0.284	0.42797	Arhgap9
0.469173	0.326918	0.141	0.104	0.533636	Mbtps1
0.331923	0.326782	0.338	0.269	0.411983	Dnajc19
0.621686	0.325457	0.296	0.269	0.668751	Dnajc5
0.238301	0.324718	0.183	0.119	0.32198	Zbtb7b
0.236138	0.324713	0.338	0.269	0.320689	Hspa9
0.156539	0.323754	0.775	0.761	0.23768	Atp5j
0.16794	0.323176	0.859	0.94	0.249811	Tyrobp
0.4452	0.323167	0.169	0.134	0.513734	Nol12
0.11672	0.32294	0.169	0.09	0.193585	Gcat
0.631939	0.320623	0.282	0.269	0.676195	Rlim
0.0992997	0.319639	0.451	0.328	0.172324	Cdk11b
0.577996	0.319527	0.324	0.313	0.632969	Fam104a
0.267352	0.319013	0.197	0.134	0.347229	Erich1
0.759744	0.318758	0.141	0.134	0.789603	Timm8a1
0.0952394	0.317737	0.493	0.388	0.169943	Leprotl1
0.65153	0.317222	0.225	0.209	0.692251	Fam133b
0.629338	0.316907	0.31	0.313	0.675457	Epn1
0.41664	0.316619	0.648	0.597	0.486677	M6pr
0.0116979	0.316253	0.127	0.015	0.0550984	Gstz1
0.370839	0.315497	0.451	0.388	0.443516	Trp53
0.69401	0.314694	0.352	0.358	0.73167	Irf2
0.170352	0.314506	0.296	0.209	0.251824	Dync1li1
0.0638599	0.313673	0.831	0.836	0.132553	Serbp1
0.241026	0.312617	0.183	0.119	0.324564	Pgap2
0.0470861	0.312495	0.845	0.821	0.113771	Tpm3
0.245006	0.311577	0.62	0.627	0.327592	Ubxn1
0.37754	0.311155	0.183	0.134	0.448712	Whamm
0.22806	0.310953	0.69	0.657	0.31105	Prelid1
0.532697	0.310891	0.338	0.313	0.593132	Tes
0.413843	0.310852	0.366	0.313	0.48518	Cirbp
0.188971	0.310135	0.197	0.119	0.271753	Dcaf13
0.81343	0.309923	0.282	0.284	0.835367	Igsf8
0.599022	0.30961	0.577	0.597	0.650249	Krtcap2
0.485362	0.309259	0.113	0.075	0.550077	Socs4
0.0521609	0.309207	0.141	0.045	0.120235	Zbtb38
0.586593	0.309095	0.451	0.448	0.640397	Idh3g
0.582603	0.308904	0.141	0.119	0.636783	Kdm5c
0.147804	0.308583	0.197	0.119	0.229815	Parp2
0.166815	0.308435	0.479	0.403	0.249306	Eif6
0.909507	0.308019	0.268	0.284	0.923081	Arhgap26
0.903169	0.307918	0.366	0.403	0.917627	Pbrm1
0.187937	0.307822	0.141	0.075	0.271085	Trim12c
0.395472	0.30765	0.254	0.209	0.465952	Gorasp2
0.36144	0.307605	0.197	0.149	0.435007	Bola1
0.913877	0.307494	0.648	0.731	0.926529	Eif3c
0.304712	0.307063	0.155	0.104	0.384719	Timd4
0.0747873	0.306786	0.761	0.836	0.145897	Vamp8
0.0661684	0.306528	0.493	0.343	0.134043	Cdc42se2
0.619024	0.306496	0.211	0.194	0.666642	Ddx42
0.143305	0.306396	0.211	0.119	0.225871	Epb41l2
0.205556	0.304295	0.634	0.642	0.285677	S100a13
0.173871	0.303969	0.718	0.642	0.255439	Chmp2a
0.7392	0.303849	0.338	0.343	0.771621	Gsdmd
0.152693	0.303476	0.676	0.642	0.232955	Tomm22
0.295065	0.303455	0.704	0.731	0.374536	Uqcr10
0.275436	0.303269	0.183	0.119	0.355787	Mboat1
0.238285	0.302717	0.817	0.821	0.32198	Ywhaz
0.124458	0.302554	0.592	0.537	0.203581	Trf
0.602736	0.302496	0.141	0.119	0.653536	Tmem127
0.190607	0.302494	0.563	0.507	0.27266	Ube2d2a
0.234112	0.300936	0.113	0.06	0.318848	Mroh1
0.0993762	0.300746	0.225	0.119	0.172324	Grcc10
0.538118	0.300709	0.451	0.582	0.598467	AC160336.1
0.100432	0.299481	0.197	0.104	0.173524	Tle4
0.504127	0.299259	0.169	0.134	0.567291	Gabpb2
0.138827	0.298459	0.873	0.851	0.220273	Ndufa13
0.825724	0.298286	0.38	0.373	0.845257	Bcl7c
0.0510276	0.297953	0.817	0.806	0.118547	Psmb4
0.00994618	0.297852	0.901	0.97	0.0531263	Rpl36
0.0756521	0.297771	0.268	0.149	0.147282	Ppp1r21
0.467739	0.296907	0.239	0.194	0.532641	Cox20
0.189796	0.296795	0.592	0.507	0.272528	Nono
0.346137	0.296659	0.507	0.507	0.424643	Dctpp1
0.320565	0.296653	0.408	0.343	0.40144	Ppa1
0.384869	0.296132	0.535	0.507	0.454585	Psmc3
0.244765	0.295958	0.282	0.209	0.327592	Psmd3
0.44109	0.295812	0.296	0.239	0.510227	Hk2
0.0497154	0.295674	0.915	0.91	0.117598	Rps17
0.0108491	0.295562	1	0.985	0.0545868	mt-Nd1
0.785593	0.295197	0.62	0.687	0.810276	Tap1
0.632642	0.295159	0.493	0.612	0.676195	Plekho2
0.716561	0.295064	0.549	0.612	0.749874	Adam8
0.0978088	0.294536	0.366	0.254	0.171165	Polr2k
0.102463	0.294173	0.31	0.194	0.1758	Casp6
0.690803	0.293918	0.169	0.149	0.729096	Kin
0.410056	0.293718	0.113	0.075	0.481348	Ints13
0.461272	0.293399	0.225	0.179	0.527168	R3hdm2
0.774012	0.292928	0.268	0.313	0.800934	Pts
0.430435	0.292567	0.127	0.09	0.500335	Acp6
0.00489759	0.292373	0.113	0	0.0420046	Inpp5b
0.737635	0.291673	0.268	0.313	0.770833	Stx3
0.193686	0.291124	0.465	0.388	0.275619	Adam19
0.276696	0.290804	0.268	0.209	0.356931	Lman1
0.0954894	0.290653	0.38	0.269	0.169943	Emc4
0.244388	0.290322	0.155	0.09	0.327592	Nol11
0.767454	0.290311	0.408	0.418	0.795299	Hint2
0.185596	0.290028	0.408	0.328	0.269674	Dstn
0.499102	0.289983	0.225	0.194	0.562968	Rnps1
0.123504	0.289808	0.155	0.075	0.202367	Sbf2
0.243465	0.289517	0.169	0.104	0.327371	Farsb
0.899298	0.289395	0.282	0.313	0.91467	Epb41l4aos
0.545497	0.289154	0.155	0.119	0.603152	Tmbim1
0.666757	0.288836	0.423	0.448	0.706852	H2afj
0.0111174	0.288483	0.211	0.06	0.0545868	Dnajb12
0.42584	0.288402	0.127	0.09	0.496813	Fam49a
0.35017	0.286766	0.296	0.239	0.426294	Nrros
0.590451	0.286168	0.183	0.149	0.6417	Mgl2
0.657688	0.285984	0.197	0.254	0.698015	Ddhd1
0.173083	0.285918	0.662	0.642	0.254676	Dctn3
0.14291	0.285883	0.761	0.672	0.225701	Flna
0.176605	0.284892	0.169	0.104	0.258659	Zfp646
0.547911	0.284598	0.62	0.612	0.605118	Chd4
0.679875	0.283831	0.549	0.597	0.719157	P4hb
0.921054	0.283792	0.69	0.746	0.931821	Arl6ip1
0.321436	0.283754	0.718	0.791	0.40144	Jpt1
0.632867	0.28323	0.197	0.179	0.676195	Secisbp2l
0.437456	0.283099	0.437	0.433	0.507257	Cyc1
0.219337	0.282503	0.324	0.239	0.301747	Api5
0.198254	0.281661	1	1	0.27882	Crip1
0.0870082	0.281383	0.211	0.104	0.161092	N4bp2
0.464604	0.281279	0.141	0.104	0.529704	Srgap3
0.190981	0.281235	0.254	0.179	0.27266	Mob3b
0.0900296	0.281049	0.141	0.06	0.164192	Drg2
0.631712	0.280802	0.225	0.284	0.676195	Ncoa1
0.367532	0.280521	0.31	0.254	0.440668	Preb
0.337872	0.279903	0.718	0.687	0.41665	Grn
0.0591158	0.279417	0.944	0.955	0.127039	Npc2
0.35135	0.27937	0.197	0.149	0.42678	Rnf220
0.491537	0.278963	0.225	0.194	0.55533	Taf1
0.449137	0.278957	0.338	0.313	0.517023	Dnajc2
0.258408	0.278455	0.127	0.075	0.339759	Tspan14
0.715998	0.278383	0.366	0.358	0.749874	Cetn3
0.378405	0.278366	0.408	0.328	0.449154	Becn1
0.0768113	0.27835	0.127	0.045	0.148929	P2ry10b
0.200248	0.27818	0.465	0.388	0.280347	Snrpc
0.0931559	0.277713	0.141	0.06	0.168282	Rabepk
0.44856	0.277612	0.38	0.358	0.516985	Ube2a
0.303957	0.277435	0.817	0.806	0.384285	Cd81
0.47241	0.277315	0.225	0.179	0.536676	Rabl6
0.370245	0.277214	0.282	0.254	0.443362	Snd1
0.787859	0.277021	0.155	0.179	0.811734	4932438A13Rik
0.096795	0.27694	0.38	0.284	0.170331	Dpm3
0.0626456	0.276111	0.859	0.806	0.131652	Psme2
0.048844	0.276026	0.211	0.09	0.11654	Pop5
0.267226	0.275777	0.169	0.104	0.347229	Sacm1l
0.281757	0.27577	0.268	0.209	0.362967	Wdfy2
0.357276	0.275438	0.507	0.478	0.431634	Mrps21
0.349089	0.275346	0.746	0.746	0.425522	Srsf2
0.37754	0.275303	0.183	0.134	0.448712	Brox
0.57537	0.274753	0.479	0.522	0.631051	Mrpl33
0.960945	0.274036	0.225	0.239	0.966019	Gcsam
0.400568	0.273848	0.113	0.075	0.470791	Ndufaf4
0.269479	0.273827	0.183	0.119	0.34904	Ube2l6
0.550934	0.272762	0.268	0.239	0.607051	Clk4
0.432069	0.272634	0.324	0.269	0.501621	Chmp1a
0.241037	0.272217	0.113	0.06	0.324564	0610010K14Rik
0.439376	0.272146	0.549	0.627	0.508864	Tpi1
0.531486	0.272015	0.521	0.537	0.592476	Magt1
0.95417	0.271799	0.113	0.119	0.960683	Igsf6
0.0910288	0.27179	0.873	0.925	0.165697	Gpx1
0.508488	0.27154	0.169	0.134	0.571523	Mapkap1
0.00461212	0.271062	1	1	0.0417727	Rpl24
0.149823	0.270645	0.254	0.149	0.231578	Gmfb
0.464128	0.270643	0.239	0.194	0.529704	Ier3
0.707105	0.27016	0.155	0.134	0.743007	Rtn1
0.15053	0.269982	0.169	0.09	0.231885	Cpsf7
0.951615	0.26984	0.437	0.463	0.959679	6430531B16Rik
0.078715	0.269597	0.211	0.104	0.151082	Chmp2b
0.766017	0.269143	0.69	0.731	0.795255	Vasp
0.622787	0.267995	0.113	0.09	0.669179	Thoc5
0.553161	0.267786	0.169	0.134	0.608797	Bms1
0.383246	0.266913	0.746	0.746	0.453794	Atp6v1f
0.077612	0.266477	0.324	0.209	0.150176	Srrt
0.430435	0.266267	0.127	0.09	0.500335	Pogz
0.11222	0.265671	0.211	0.119	0.187426	Npc1
0.460582	0.265649	0.268	0.224	0.527013	Kdm5a
0.642273	0.265293	0.493	0.507	0.684707	Psmd13
0.0436478	0.265169	0.141	0.045	0.108109	Ncapd3
0.41485	0.26484	0.113	0.075	0.48518	Mapk8ip3
0.167763	0.26463	0.169	0.09	0.249811	Shoc2
0.365235	0.264389	0.592	0.567	0.43902	Alcam
0.175244	0.264332	0.718	0.687	0.257061	Arpc4
0.500929	0.263875	0.239	0.194	0.564361	Pmf1
0.00538227	0.263497	0.183	0.03	0.04262	Ptp4a3
0.263275	0.263434	0.817	0.776	0.34381	Hnrnpk
0.335186	0.263374	0.169	0.119	0.414412	Ift22
0.615818	0.262714	0.592	0.612	0.664527	Map1lc3b
0.859506	0.262149	0.282	0.284	0.87607	Cd84
0.180296	0.261926	0.254	0.164	0.263254	Tbxas1
0.834496	0.26179	0.127	0.119	0.853319	Map3k6
0.922596	0.261663	0.31	0.343	0.93239	Rnf4
0.979298	0.261563	0.31	0.313	0.982393	Gapvd1
0.841855	0.261014	0.38	0.388	0.85992	Jtb
0.414737	0.26096	0.183	0.134	0.48518	Cnot7
0.550937	0.260921	0.352	0.343	0.607051	Txnl4a
0.194296	0.260583	0.254	0.164	0.276074	Kdm2b
0.347716	0.259718	0.155	0.104	0.425424	Uxt
0.321227	0.259241	0.127	0.075	0.40144	Dph5
0.578448	0.258273	0.31	0.269	0.632969	Aup1
0.814918	0.258006	0.254	0.254	0.835994	2310009B15Rik
0.986483	0.257884	0.366	0.418	0.988559	Dync1h1
0.144194	0.257837	0.113	0.045	0.226711	Prodh
0.767731	0.257543	0.169	0.164	0.795299	Clpp
0.590472	0.257476	0.69	0.761	0.6417	Ndufa2
0.0143034	0.256456	0.972	0.985	0.0612953	Rps2
0.0875477	0.255876	0.127	0.045	0.161522	Mcrip2
0.146654	0.255535	0.676	0.612	0.22963	Eif5b
0.312006	0.255519	0.535	0.463	0.392472	Scamp2
1	0.255137	0.127	0.134	1	Wdr45b
0.690803	0.254809	0.169	0.149	0.729096	Rbbp8
0.282779	0.25465	0.549	0.567	0.363792	Esd
0.695461	0.254533	0.69	0.776	0.732388	Arsb
0.137309	0.254422	0.746	0.821	0.218592	Myl12a
0.0625661	0.254205	0.901	0.925	0.131652	Sec61b
0.193512	0.253936	0.197	0.119	0.275619	Sbf1
0.0520542	0.253908	0.211	0.09	0.120235	Gipc1
0.743741	0.253626	0.31	0.299	0.774663	Ddx17
0.049354	0.253327	0.169	0.06	0.117463	Rnf149
0.347885	0.252863	0.141	0.09	0.425424	Aldh3b1
0.849048	0.252734	0.169	0.164	0.866339	Gpr35
0.789245	0.252642	0.352	0.373	0.812282	Slc1a5
0.125104	0.252606	0.197	0.104	0.204286	1810013L24Rik
0.195813	0.252404	0.197	0.119	0.277247	Nrf1
0.610998	0.252165	0.775	0.851	0.660238	Tspo
0.122756	0.251926	0.183	0.09	0.20149	Slc39a10
0.162543	0.251884	0.507	0.418	0.245231	Hsbp1
0.741307	0.251623	0.563	0.642	0.772973	Nr4a2
0.286823	0.251468	0.127	0.075	0.368497	Zfp944
0.29487	0.251355	0.324	0.254	0.374536	Trappc6a
0.825713	0.251142	0.479	0.537	0.845257	Pycard
0.351466	0.251005	0.155	0.104	0.42678	Fam53a
0.490279	0.250886	0.155	0.119	0.554989	Ebi3
0.221436	0.250712	0.93	0.97	0.30332	Cyba
0.862288	0.25039	0.211	0.209	0.877966	Mrpl40
0.0700534	-0.250381	0.028	0.104	0.139152	Cyp4v3
0.0605462	-0.250629	0.254	0.403	0.128459	Vti1b
0.0329383	-0.25067	0.07	0.194	0.0956014	Dst
0.0919581	-0.250687	0.085	0.179	0.166434	Golga5
0.204947	-0.250744	0.38	0.463	0.285655	Txnl1
0.0154351	-0.250866	0.197	0.388	0.0620008	Stk4
0.0477631	-0.251307	0.127	0.254	0.114247	Dpf2
0.293319	-0.251462	0.183	0.254	0.37437	Exoc5
0.322164	-0.252114	0.141	0.209	0.40144	Pfkfb3
0.0159101	-0.252397	0.07	0.209	0.0625884	Yipf5
0.0704271	-0.252426	0.408	0.582	0.13939	Polr2g
0.0382146	-0.252644	0.577	0.776	0.100221	Txndc15
0.116064	-0.252886	0.606	0.731	0.19317	Plekho1
0.0848835	-0.253031	0.254	0.388	0.159073	Phax
0.0534003	-0.253079	0.113	0.239	0.12162	Elovl5
0.0118374	-0.253253	0.085	0.239	0.0550984	Dtx2
0.0585051	-0.253307	0.099	0.224	0.126529	Rpp14
0.00919294	-0.25352	0.197	0.403	0.0517851	Gpbp1
0.0283958	-0.253763	0.225	0.418	0.0874849	Aff1
0.0574008	-0.254038	0.042	0.134	0.125334	Scrib
0.119867	-0.254278	0.521	0.657	0.198114	Bloc1s2
0.0256587	-0.25458	0.028	0.134	0.08197	Pafah1b2
0.0848177	-0.254701	0.042	0.119	0.159073	Pigf
0.348115	-0.25475	0.085	0.134	0.425424	Slc4a1ap
0.12869	-0.254787	0.155	0.269	0.20871	Dap3
0.160698	-0.255186	0.408	0.552	0.242832	Eif1ax
0.0241552	-0.255353	0.254	0.478	0.0784838	Nrbp1
0.125349	-0.255498	0.197	0.313	0.204335	Gfra2
0.0784641	-0.255521	0.282	0.448	0.150905	Txndc9
0.0308273	-0.255522	0.099	0.239	0.0914256	Trim27
0.0474656	-0.255577	0.577	0.746	0.114109	Gng2
0.0663175	-0.255747	0.183	0.313	0.134043	Egr1
0.00973294	-0.256105	0.099	0.284	0.0528192	Ifnar1
0.101182	-0.256217	0.141	0.239	0.174502	Akap8
0.33493	-0.256565	0.155	0.209	0.414412	St3gal1
0.00551018	-0.256642	0.155	0.358	0.04262	Wipf1
0.0150968	-0.257387	0.085	0.239	0.0614197	Hdac2
0.0858436	-0.257402	0.099	0.209	0.159735	Akt2
0.0116349	-0.257601	0.042	0.179	0.0550984	Ubp1
0.0029851	-0.257825	1	1	0.038584	Eef1a1
0.0217427	-0.257863	0.028	0.134	0.073401	Map4k5
0.0817442	-0.258013	0.197	0.328	0.154713	Ppil4
0.0333654	-0.258313	0.352	0.537	0.096254	Akap9
0.0228413	-0.258368	0.113	0.269	0.0760312	Smap2
0.0217427	-0.258419	0.028	0.134	0.073401	Gm26669
0.305108	-0.258554	0.07	0.119	0.384719	Crybg3
0.358301	-0.258692	0.282	0.343	0.432035	N4bp2l2
0.0295631	-0.259184	0.282	0.507	0.0885035	Ybx3
0.0311875	-0.259277	0.07	0.194	0.091956	Golim4
0.0374211	-0.259632	0.225	0.403	0.0992016	Kpnb1
0.102937	-0.259903	0.056	0.134	0.175936	Snapc1
0.207123	-0.260461	0.648	0.776	0.287093	Eif3a
0.0955037	-0.260494	0.113	0.224	0.169943	Slc9a3r1
0.344201	-0.260715	0.113	0.164	0.423358	Scap
0.0103825	-0.260819	0.099	0.269	0.0537627	Zc3h14
0.00671439	-0.260879	0.014	0.134	0.0447925	Ticam1
0.0628728	-0.260894	0.606	0.746	0.131839	Atrx
0.074241	-0.260967	0.338	0.478	0.145128	Hprt
0.0305791	-0.261176	0.169	0.343	0.0909728	Rnf150
0.121931	-0.261877	0.056	0.134	0.201176	Cpeb2
0.00589124	-0.261901	0.099	0.284	0.04262	Csnk1e
0.204463	-0.262565	0.211	0.313	0.285408	Trim41
0.023106	-0.262593	0.31	0.537	0.0763783	Brd4
0.172075	-0.262844	0.085	0.164	0.253584	Tmem245
0.0683526	-0.263171	0.282	0.433	0.137836	Rab11b
0.219889	-0.263634	0.352	0.463	0.302069	Ywhag
0.0644401	-0.263689	0.085	0.194	0.132553	Trak2
0.0687607	-0.26373	0.099	0.209	0.137836	Cenpv
0.115879	-0.263936	0.225	0.328	0.19317	Cyfip1
0.105388	-0.264003	0.197	0.328	0.179382	Ifrd1
0.15117	-0.264089	0.648	0.761	0.232119	Srsf11
0.0173254	-0.26415	0.07	0.224	0.0644288	Ap1g1
0.155918	-0.264268	0.155	0.254	0.237494	Zmiz2
0.190522	-0.26483	0.07	0.134	0.27266	Prpsap2
0.130765	-0.265796	0.394	0.522	0.211355	Stx7
0.014009	-0.265963	0.141	0.328	0.0606208	Pdcd4
0.0214647	-0.266115	0.197	0.388	0.0732414	Apopt1
0.264981	-0.266511	0.225	0.284	0.345223	Morc3
0.035551	-0.266512	0.183	0.343	0.0976717	Stxbp2
0.108192	-0.266539	0.761	0.836	0.182623	Cytip
0.0544074	-0.266758	0.169	0.328	0.122036	Glg1
0.0339034	-0.266993	0.577	0.746	0.0969251	Olfm1
0.0560945	-0.26767	0.07	0.179	0.123731	Uspl1
0.178478	-0.267681	0.127	0.209	0.261	Wdr44
0.0436638	-0.268027	0.155	0.299	0.108109	Dcaf11
0.104724	-0.268412	0.056	0.134	0.178668	Nin
0.0159944	-0.268525	0.155	0.328	0.0626614	Snx22
0.220217	-0.268729	0.268	0.373	0.302085	Mia3
0.144743	-0.268927	0.254	0.373	0.22701	Pkn1
0.068918	-0.27015	0.549	0.791	0.137836	Snrnp70
0.0587075	-0.270779	0.056	0.149	0.126529	Papss1
0.00982712	-0.270803	0.099	0.269	0.0528555	Dyrk1a
0.0967431	-0.270952	0.141	0.254	0.170331	Mprip
0.0523616	-0.270966	0.07	0.179	0.120406	Tbc1d10b
0.0601379	-0.271325	0.296	0.448	0.128258	Pdlim2
0.0413685	-0.271851	0.239	0.403	0.104464	Idh2
0.0266335	-0.272419	0.549	0.776	0.0842202	Rgs2
0.0544803	-0.273271	0.437	0.612	0.122036	Dnajb6
0.055232	-0.27341	0.254	0.418	0.122566	Slc27a3
0.187101	-0.273629	0.127	0.209	0.270288	Ttc39a
0.0542013	-0.27363	0.07	0.179	0.121985	Pdgfa
0.0250775	-0.273713	0.479	0.701	0.0806547	Ighm
0.0442892	-0.273962	0.408	0.612	0.108837	Gm26532
0.0253507	-0.274517	0.042	0.149	0.0812589	Vamp2
0.0637314	-0.274528	0.155	0.299	0.132553	Tnfaip3
0.0311994	-0.274641	0.169	0.328	0.091956	Cmas
0.0448385	-0.27481	0.296	0.463	0.109733	Rab10
0.0294767	-0.274941	0.169	0.328	0.0885035	Msi2
0.00593649	-0.275002	0.225	0.433	0.04262	Bst1
0.0504724	-0.275025	0.718	0.866	0.118509	Pim1
0.0205295	-0.275048	0.183	0.358	0.0713287	Nsmce4a
0.16426	-0.275297	0.268	0.358	0.247429	Cyb5r1
0.00598505	-0.275423	0.014	0.134	0.04262	Renbp
0.0170969	-0.275561	0.141	0.313	0.0640797	Esf1
0.110872	-0.275826	0.873	0.91	0.185828	Ppt1
0.0288593	-0.275829	0.183	0.358	0.0878043	Mbd3
0.00917532	-0.275997	0.183	0.403	0.0517851	Rnf10
0.0525197	-0.276335	0.366	0.552	0.120479	Coa3
0.0561471	-0.276615	0.113	0.224	0.123731	Nsf
0.0407542	-0.276735	0.634	0.851	0.103461	D8Ertd738e
0.0181032	-0.276869	0.113	0.269	0.0660317	Mrpl22
0.0421251	-0.277136	0.099	0.224	0.105629	Sik1
0.105707	-0.277344	0.141	0.254	0.179382	Hps5
0.00409778	-0.277423	0.268	0.522	0.0402222	Fes
0.0528401	-0.277624	0.408	0.552	0.120922	Mgst3
0.0216108	-0.277715	0.085	0.224	0.073401	Csnk1g3
0.165647	-0.277803	0.873	0.851	0.24834	Klf6
0.00677533	-0.277814	0.493	0.701	0.0447925	Ppp2ca
0.0497814	-0.277939	0.507	0.672	0.117598	Spop
0.0411284	-0.278012	0.127	0.269	0.104134	Ncoa2
0.0145985	-0.278205	0.183	0.358	0.0612953	Cnih1
0.0963897	-0.278266	0.676	0.746	0.170331	Eif3f
0.0113947	-0.278453	0.169	0.343	0.0547865	Pigt
0.102489	-0.278625	0.141	0.239	0.1758	Gatd1
0.195995	-0.278724	0.211	0.299	0.277247	Dusp3
0.0859077	-0.278769	0.296	0.448	0.159735	Ube2e3
0.0693527	-0.278821	0.141	0.269	0.138125	Mrpl3
0.0100503	-0.279199	0.113	0.299	0.0531551	Filip1l
0.246639	-0.279266	0.113	0.179	0.329182	Nr4a3
0.0072131	-0.280207	0.155	0.373	0.0460864	Tbc1d10c
0.0244319	-0.280345	0.423	0.627	0.0791128	Sptssa
0.0641949	-0.281274	0.113	0.224	0.132553	Chd3
0.134612	-0.281412	0.38	0.552	0.215742	Acer3
0.0360991	-0.281412	0.169	0.313	0.098301	Yipf4
0.254969	-0.281726	0.141	0.209	0.337594	Pcmtd1
0.0367379	-0.281861	0.746	0.91	0.0988611	Slc25a5
0.12734	-0.282052	0.254	0.358	0.207227	Pum2
0.135446	-0.282156	0.352	0.448	0.216714	Pum1
0.0104476	-0.282209	0.915	0.955	0.0537627	H3f3a
0.127941	-0.282389	0.085	0.164	0.20785	Ddx52
0.0795811	-0.282571	0.141	0.254	0.151704	Etv6
0.0362433	-0.283051	0.352	0.522	0.098301	Sdf2
0.0211571	-0.283582	0.239	0.448	0.0727133	Orai1
0.0275379	-0.283777	0.577	0.746	0.0853945	Clk1
0.00326669	-0.284135	0.07	0.254	0.038584	Herc4
0.256874	-0.284221	0.056	0.104	0.338235	Gnptg
0.0204908	-0.284276	0.042	0.164	0.0713287	Zfyve26
0.0113347	-0.284503	0.028	0.149	0.0547746	Dnajc10
0.0897879	-0.28481	0.197	0.328	0.164065	Lrrc58
0.00639953	-0.28524	0.07	0.239	0.0435168	Ngly1
0.000614583	-0.285326	1	0.985	0.0258794	Tpt1
0.0182456	-0.285927	0.775	0.91	0.066297	Fgl2
0.105707	-0.286239	0.141	0.254	0.179382	Ktn1
0.0373282	-0.286345	0.549	0.731	0.0992016	Tmem59
0.102824	-0.286785	0.324	0.463	0.175936	Emd
0.0476446	-0.286809	0.268	0.403	0.114247	Mrpl9
0.0854221	-0.287093	0.366	0.507	0.159455	Ncor1
0.00284361	-0.287476	0.127	0.343	0.038584	Ptpro
0.00906405	-0.287564	0.056	0.209	0.0517851	Gpr107
0.0429929	-0.288079	0.127	0.269	0.107426	Ptprj
0.0404801	-0.28816	0.197	0.343	0.10304	Dynlt1f
0.0594726	-0.288239	0.085	0.194	0.127518	Atp7a
0.0540551	-0.288404	0.183	0.313	0.121985	Rnf144b
0.0565318	-0.288591	0.155	0.284	0.124292	Cebpa
0.0404415	-0.288878	0.085	0.209	0.10304	Gigyf2
0.0576575	-0.288986	0.127	0.254	0.125606	Tsta3
0.0103825	-0.289684	0.099	0.269	0.0537627	Glul
0.0164604	-0.289769	0.042	0.164	0.0631868	Oxsr1
0.268467	-0.29018	0.056	0.104	0.348203	Cep290
0.00635659	-0.290878	0.099	0.284	0.0435168	Vcpip1
0.044358	-0.290971	0.127	0.254	0.108837	Mcfd2
0.00596166	-0.291289	0.225	0.448	0.04262	Rin3
0.0168255	-0.291323	0.901	0.94	0.0635629	Ddx5
0.0891554	-0.291347	0.113	0.224	0.163223	Otulin
0.0071516	-0.291613	0.056	0.209	0.0460022	Lats2
0.012585	-0.292349	0.155	0.343	0.0562486	Eif4g3
0.00753908	-0.293015	0.07	0.239	0.0472184	Polr3c
0.0353214	-0.293132	0.69	0.881	0.0976717	Rnase6
0.0504727	-0.293201	0.197	0.343	0.118509	Rnf115
0.00359554	-0.293228	0.014	0.149	0.038584	Sh3glb2
0.0120399	-0.293882	0.662	0.851	0.0551058	Brk1
0.160166	-0.29393	0.211	0.299	0.242413	Coa5
0.00596055	-0.293978	0.113	0.299	0.04262	Smad4
0.0433851	-0.294015	0.239	0.418	0.108109	Uba2
0.0796767	-0.294302	0.155	0.269	0.151704	Ubfd1
0.0122459	-0.294314	0.07	0.224	0.0555148	Lmo2
0.0142513	-0.29494	0.099	0.254	0.0612953	Homer2
0.0247057	-0.294961	0.254	0.463	0.0797282	Dusp2
0.02693	-0.295041	0.254	0.448	0.084431	Lpcat1
0.108906	-0.2952	0.254	0.358	0.183501	Tnfrsf1a
0.0357738	-0.295818	0.141	0.284	0.097864	Rae1
0.00377359	-0.296073	0.155	0.373	0.0399162	Kat6a
0.135778	-0.296573	0.155	0.254	0.21688	Hnrnpll
0.0369691	-0.296743	0.394	0.552	0.0988611	March1
0.00998909	-0.296794	0.197	0.388	0.0531263	Msrb1
0.00910962	-0.29682	0.127	0.299	0.0517851	Trnau1ap
0.00579046	-0.296912	0.352	0.642	0.04262	Ubxn4
0.0691863	-0.296994	0.056	0.149	0.138082	Rac3
0.00832133	-0.297306	0.056	0.209	0.0495119	Ube2g1
0.0195855	-0.29745	0.324	0.552	0.0693138	Mrpl18
0.156241	-0.297799	0.662	0.687	0.237606	Sult1a1
0.00525752	-0.297903	0.028	0.164	0.04262	Osbp
0.0155796	-0.298439	0.099	0.254	0.0620575	Foxn3
0.0110926	-0.298754	0.07	0.224	0.0545868	Gm26699
0.0162072	-0.29921	0.817	0.97	0.0631159	BC028528
0.033818	-0.299333	0.239	0.403	0.0969251	Lrp10
0.0285709	-0.299785	0.606	0.701	0.0877403	Sept7
0.0194985	-0.30071	0.282	0.493	0.0692635	Mpp6
0.256377	-0.300778	0.197	0.299	0.338235	Esyt2
0.0657351	-0.300783	0.211	0.343	0.134043	Cnot8
0.301161	-0.301006	0.07	0.119	0.381257	Tex2
0.0124767	-0.301692	0.014	0.119	0.0560274	Nt5dc1
0.0421629	-0.302078	0.282	0.448	0.105629	Zfand5
0.0363571	-0.302383	0.113	0.239	0.0983294	Dym
0.195672	-0.302465	0.465	0.552	0.277247	Tsn
0.00792793	-0.303068	0.282	0.507	0.048596	Arid1a
0.152512	-0.303079	0.31	0.463	0.232955	Nup98
0.0398037	-0.303399	0.239	0.418	0.10274	Bbip1
0.00334439	-0.303967	0.225	0.478	0.038584	Ppm1g
0.00360712	-0.304111	0.183	0.418	0.038584	Plekhf2
0.201566	-0.304787	0.577	0.716	0.281778	Calm2
0.0541778	-0.30539	0.465	0.672	0.121985	Srsf5
0.367532	-0.305528	0.239	0.328	0.440668	Magohb
0.0587458	-0.305937	0.606	0.672	0.126529	Csf2ra
0.0145184	-0.306685	0.225	0.418	0.0612953	Fcf1
0.0495264	-0.307016	0.225	0.388	0.117579	H2-Q7
0.122396	-0.30831	0.211	0.313	0.201244	Anapc16
0.604743	-0.308412	0.493	0.522	0.654966	Herpud1
0.0633803	-0.308513	0.197	0.328	0.132374	Tcf4
0.0642345	-0.309062	0.338	0.493	0.132553	Dlgap4
0.0419212	-0.309235	0.338	0.507	0.105579	Vamp3
0.0139507	-0.309381	0.479	0.716	0.0606208	Sh3glb1
0.0121399	-0.309643	0.69	0.896	0.0552975	Rtraf
0.014792	-0.310152	0.775	0.91	0.0612953	Btg2
0.0541525	-0.310482	0.577	0.746	0.121985	Pkib
0.0184821	-0.311208	0.183	0.343	0.0666477	Ero1lb
0.0289607	-0.311698	0.366	0.567	0.0878043	Tmed2
0.0321132	-0.312075	0.507	0.672	0.0943574	Nptn
0.0124767	-0.312952	0.014	0.119	0.0560274	Dubr
0.0714111	-0.313144	0.338	0.493	0.140462	Lmo1
0.0097649	-0.313393	0.268	0.507	0.0528192	Psmg4
0.0582747	-0.31361	0.296	0.463	0.126373	Nipbl
0.00958944	-0.313847	0.169	0.358	0.0528192	Dennd5a
0.00613681	-0.31413	0.028	0.164	0.0432759	Med25
0.00850172	-0.314143	0.056	0.209	0.050271	Stau1
0.00945099	-0.314335	0.141	0.328	0.0528192	Cic
0.0398226	-0.314547	0.479	0.612	0.10274	Srebf2
0.205239	-0.314826	0.732	0.806	0.285655	Neat1
0.0270499	-0.314999	0.042	0.149	0.084431	Mrpl37
0.198241	-0.315341	0.254	0.343	0.27882	Xlr
0.0783622	-0.315564	0.549	0.701	0.150905	Slc3a2
0.0201522	-0.315886	0.169	0.328	0.0707928	Pdia5
0.0213321	-0.31603	0.507	0.701	0.0730509	Mrpl30
0.0381151	-0.316174	0.056	0.164	0.100221	Leng8
0.0641413	-0.316348	0.268	0.418	0.132553	Ankrd44
0.0118983	-0.31648	0.042	0.179	0.0550984	Vac14
0.00333789	-0.316703	0.07	0.254	0.038584	Cnot2
0.0104228	-0.316807	0.423	0.642	0.0537627	Cpne3
0.0734491	-0.316937	0.141	0.254	0.144172	Ssfa2
0.00405069	-0.317101	0.028	0.179	0.0402222	Mxi1
0.00483025	-0.317569	0.183	0.403	0.0420046	Stx17
0.0348914	-0.317701	0.592	0.701	0.0976717	Cct4
0.0933394	-0.318125	0.042	0.119	0.168294	Alyref2
0.12227	-0.318226	0.268	0.373	0.201244	Ubald2
0.0111664	-0.319683	0.099	0.269	0.0545868	Mgea5
0.0847719	-0.31995	0.662	0.821	0.159073	Ccr2
0.0354895	-0.3202	0.197	0.358	0.0976717	9930111J21Rik2
0.0109409	-0.320367	0.056	0.194	0.0545868	Rc3h2
0.014423	-0.32071	0.859	0.94	0.0612953	Ubc
0.0513323	-0.320855	0.085	0.194	0.118901	Vps51
0.442281	-0.321392	0.085	0.119	0.510985	Tmem199
0.0388539	-0.321864	0.056	0.164	0.101089	Gle1
0.00598164	-0.322181	0.028	0.164	0.04262	Mthfd1
0.0508912	-0.322257	0.225	0.343	0.118547	Hmgcl
0.0158575	-0.322985	0.239	0.433	0.0625884	Cggbp1
0.00286382	-0.323021	0	0.119	0.038584	Bclaf3
0.00422502	-0.323166	0.268	0.522	0.0402222	Lrrfip2
0.00599903	-0.323171	0.507	0.776	0.04262	Bclaf1
0.017502	-0.323498	0.113	0.269	0.0648323	Rexo1
0.168671	-0.32464	0.155	0.254	0.250506	Plxnd1
0.0220026	-0.325037	0.085	0.224	0.0740158	Agap3
0.0081579	-0.325266	0.169	0.358	0.0493081	Plpbp
0.000779635	-0.325278	0	0.149	0.0258794	Rnf170
0.0048736	-0.325299	0.085	0.269	0.0420046	Srgap2
0.0267169	-0.326204	0.577	0.776	0.0842202	Commd8
0.0470524	-0.326515	0.62	0.731	0.113771	Mcl1
0.111294	-0.326906	0.239	0.358	0.186207	Parl
0.00588544	-0.327359	0.225	0.463	0.04262	Gna15
0.0571235	-0.327515	0.254	0.403	0.125015	Midn
0.0689004	-0.327705	0.169	0.284	0.137836	Max
0.0113152	-0.328511	0.07	0.224	0.0547746	AI314180
0.0375774	-0.328639	0.366	0.537	0.0992016	Tm2d2
0.00303548	-0.329001	0.423	0.687	0.038584	Dnajc7
0.0198332	-0.329244	0.324	0.552	0.0699303	Cdc5l
0.54142	-0.329416	0.479	0.537	0.601437	Ankrd12
0.0393255	-0.329774	0.366	0.537	0.102011	Bnip3l
0.00202366	-0.32979	0.127	0.373	0.0332159	Tmem222
0.149844	-0.330031	0.338	0.478	0.231578	Ppp1r15a
0.00657236	-0.330523	0.718	0.866	0.0443751	Pfkp
0.0180153	-0.330678	0.085	0.224	0.0659636	Lin37
0.0164278	-0.33317	0.099	0.254	0.0631868	Sh3kbp1
0.00154138	-0.333214	0.07	0.284	0.0326088	Bbc3
0.0580964	-0.334505	0.099	0.209	0.126273	Tpst2
0.00900721	-0.335375	0.901	0.97	0.0517851	Ubb
0.00743481	-0.33607	0.141	0.343	0.0471863	Kmt2a
0.0881946	-0.337208	0.549	0.716	0.162087	Clic4
0.977583	-0.340398	0.197	0.179	0.981707	Strn4
0.0963071	-0.340885	0.099	0.194	0.170331	Trps1
0.147309	-0.340957	0.211	0.299	0.229815	Pih1d1
0.0149701	-0.341293	0.549	0.761	0.0612953	Tob2
0.0166403	-0.341847	0.521	0.701	0.0632149	Cadm1
0.0808436	-0.342209	0.113	0.224	0.153619	Smarca2
0.0259608	-0.342405	0.169	0.313	0.0823822	Smim15
0.00182488	-0.344005	0.183	0.433	0.0330251	Atp8a1
0.0106469	-0.344099	0.127	0.299	0.0544938	Sf3b4
0.0147149	-0.34566	0.225	0.433	0.0612953	Zcrb1
0.251687	-0.345701	0.197	0.299	0.334645	Chd2
0.00116178	-0.346165	0.549	0.821	0.0301853	Ccdc88a
0.00312841	-0.347482	0.07	0.254	0.038584	Atp11c
0.00313745	-0.34772	0.141	0.373	0.038584	Ankhd1
0.33124	-0.348251	0.493	0.522	0.411671	mt-Nd4l
0.0509271	-0.348335	0.507	0.612	0.118547	Rab14
0.00145878	-0.349443	0.254	0.537	0.0315628	Asah1
0.346007	-0.349759	0.676	0.746	0.424643	Ccdc12
0.167556	-0.350635	0.38	0.478	0.249811	Prpf40a
0.0865874	-0.350922	0.239	0.358	0.160685	Nudt14
0.0155021	-0.35094	0.155	0.328	0.0620082	Rap2a
0.0373759	-0.35216	0.268	0.448	0.0992016	Borcs8
0.0602219	-0.352265	0.338	0.493	0.128258	Nufip2
0.0148718	-0.352293	0.408	0.627	0.0612953	Rap1b
0.0239027	-0.356014	0.282	0.463	0.0781971	Erlin1
0.000846235	-0.357518	0.014	0.179	0.0259876	Tmem181a
0.180785	-0.358556	0.437	0.522	0.263564	Apobec3
0.0206399	-0.358869	0.423	0.657	0.0714516	Aimp1
0.0120071	-0.3609	0.07	0.224	0.0551058	Fam107b
0.207177	-0.362623	0.155	0.224	0.287093	Ddx27
0.0352689	-0.362892	0.577	0.716	0.0976717	Cyth4
0.00498064	-0.363786	0.211	0.463	0.0423355	Prkra
0.0229674	-0.36625	0.169	0.343	0.0761845	2810474O19Rik
0.0388642	-0.367429	0.634	0.761	0.101089	Clec4b1
0.00819808	-0.368167	0.127	0.299	0.0493081	Slain2
0.288809	-0.368547	0.324	0.388	0.370049	Mrps18a
0.0661955	-0.369162	0.38	0.507	0.134043	Isyna1
0.000401744	-0.369202	0.254	0.582	0.0222257	Lrrk2
0.00410673	-0.369446	0.352	0.612	0.0402222	Il13ra1
0.00966359	-0.369536	0.239	0.448	0.0528192	Jak1
0.0663175	-0.369862	0.183	0.313	0.134043	Mycl
0.00629561	-0.370663	0.028	0.164	0.0435168	Tle1
0.000339008	-0.371542	0.056	0.284	0.0215157	Snrk
0.00482227	-0.372066	0.254	0.463	0.0420046	Fuca2
0.00533076	-0.372331	0.239	0.463	0.04262	Cebpg
0.514726	-0.373654	0.113	0.149	0.577172	Slc25a36
0.00173008	-0.374026	0.183	0.433	0.0330251	Arih1
0.00465116	-0.374774	0.479	0.731	0.0417727	Prcp
0.033825	-0.375089	0.549	0.672	0.0969251	Higd2a
0.0610526	-0.375624	0.408	0.582	0.128874	Sgk1
0.0235716	-0.375674	0.155	0.313	0.0773797	Tppp3
0.0010594	-0.37589	0.183	0.433	0.0288156	P2rx4
0.0070557	-0.375936	0.31	0.537	0.045694	Pnrc1
0.00166302	-0.376612	0.155	0.403	0.0330251	Lactb
0.0453796	-0.377217	0.479	0.642	0.110773	Tnfaip8
0.0354856	-0.378116	0.366	0.537	0.0976717	Diaph1
0.0355923	-0.378487	0.282	0.433	0.0976717	Ddx24
0.0019147	-0.3788	0.014	0.164	0.0330251	Zdhhc2
0.208166	-0.378984	0.197	0.284	0.287625	Gadd45b
0.0992827	-0.380588	0.845	0.896	0.172324	mt-Nd2
0.044044	-0.381088	0.225	0.403	0.108627	Gpr132
0.185945	-0.381458	0.352	0.463	0.269674	Lyz1
0.0437205	-0.381885	0.211	0.358	0.108109	Ilk
0.0402779	-0.382637	0.155	0.313	0.10304	Actl6a
0.0598384	-0.383443	0.704	0.866	0.128014	Sec11c
0.172075	-0.385643	0.085	0.164	0.253584	Hspa2
0.0162431	-0.38613	0.282	0.507	0.0631159	Arhgap17
0.0152609	-0.386175	0.155	0.328	0.0618229	Nek7
0.0345495	-0.391436	0.352	0.537	0.0974408	Sppl2a
0.0510548	-0.391475	0.113	0.239	0.118547	Mmp14
0.0472839	-0.391575	0.38	0.522	0.11396	Vps29
0.0189641	-0.392306	0.282	0.478	0.0676173	Dpy19l1
0.0115492	-0.392535	0.394	0.657	0.0549742	Ubl3
0.07631	-0.392961	0.085	0.179	0.148259	Ddx55
0.0349289	-0.393191	0.394	0.552	0.0976717	Grb2
0.0046986	-0.39525	0.282	0.522	0.0418044	Ptpn6
0.00909727	-0.39593	0.282	0.493	0.0517851	Arl4c
0.0369535	-0.397067	0.465	0.642	0.0988611	Map4k4
0.0097649	-0.397167	0.282	0.493	0.0528192	Lsr
0.0326605	-0.397469	0.183	0.358	0.0953767	Kcnq1ot1
0.00120487	-0.397933	0.07	0.284	0.0301853	Tomm40
0.0058745	-0.399339	0.549	0.746	0.04262	Fcgrt
0.036923	-0.400072	0.268	0.448	0.0988611	Ash1l
0.00355711	-0.40028	0.451	0.657	0.038584	Kmt2e
0.00973717	-0.40091	0.746	0.896	0.0528192	Zfp36
0.0333079	-0.401792	0.127	0.269	0.096254	Fcrla
0.016667	-0.401934	0.141	0.299	0.0632149	Il6ra
0.0111811	-0.402042	0.493	0.672	0.0545868	Prr13
0.00195806	-0.40368	0.113	0.328	0.0330251	Rab31
0.0129748	-0.403823	0.211	0.403	0.0577196	Rtl5
0.00435757	-0.404833	0.127	0.328	0.0406706	Washc2
0.0466388	-0.405247	0.155	0.284	0.113266	Dnajc1
0.00327441	-0.405387	0.225	0.463	0.038584	Rtn3
0.000778671	-0.405587	0.07	0.284	0.0258794	Triap1
0.00796322	-0.405755	0.296	0.507	0.048596	Ahsa1
0.0388481	-0.407491	0.634	0.731	0.101089	Klf2
0.0362249	-0.407935	0.535	0.642	0.098301	Tm6sf1
0.00751652	-0.408762	0.169	0.358	0.0472184	Vezf1
0.00164651	-0.409973	0.211	0.478	0.0330251	Snx20
0.00197734	-0.410513	0.127	0.343	0.0330251	Sipa1l3
0.00350026	-0.410545	0.169	0.388	0.038584	Phf3
0.00566424	-0.411983	0.225	0.433	0.04262	Bccip
0.00348683	-0.412156	0.197	0.418	0.038584	Itsn2
0.00568219	-0.412669	0.338	0.567	0.04262	Foxp1
0.00919294	-0.414206	0.197	0.403	0.0517851	Fmnl2
0.00119485	-0.416735	0.282	0.597	0.0301853	Cd36
0.0013363	-0.416822	0.211	0.478	0.0302328	St3gal4
0.002122	-0.418784	0.197	0.448	0.033669	Raph1
0.00327441	-0.420969	0.225	0.463	0.038584	Coq10b
0.00395853	-0.422866	0.437	0.701	0.0402222	Znrd1
0.0150019	-0.423074	0.493	0.642	0.0612953	Ssr3
0.00689284	-0.424072	0.676	0.836	0.045255	mt-Nd5
0.0135856	-0.426251	0.239	0.433	0.0598771	Etv3
0.0186048	-0.429057	0.676	0.806	0.066837	Dennd4a
0.00539567	-0.429888	0.028	0.164	0.04262	Irak4
0.0294058	-0.43333	0.634	0.791	0.0885035	Ybx1
0.00125882	-0.433923	0.268	0.552	0.0302328	Lat2
0.131303	-0.434925	0.254	0.358	0.211865	Ldlr
0.016633	-0.435429	0.113	0.269	0.0632149	Aebp2
0.00252949	-0.436192	0.62	0.851	0.0376261	Gnas
0.00455278	-0.43846	0.38	0.612	0.0416755	Hnrnpul2
0.0118713	-0.438658	0.296	0.522	0.0550984	Luc7l3
0.0551879	-0.439292	0.718	0.806	0.122566	Jund
0.427476	-0.440861	0.169	0.224	0.498111	Phlda1
0.00558327	-0.442665	0.239	0.463	0.04262	Cux1
0.000192553	-0.443162	0.042	0.269	0.0210546	Mlxip
0.00242737	-0.443191	0.085	0.284	0.0372719	Ing1
0.252062	-0.443292	0.38	0.433	0.334676	Icam1
0.00673189	-0.44477	0.127	0.313	0.0447925	Sipa1l1
0.00434413	-0.446208	0.662	0.836	0.0406706	Akap13
0.00403829	-0.447061	0.225	0.463	0.0402222	Huwe1
0.0177029	-0.45013	0.225	0.403	0.0653225	Selenoi
0.0345956	-0.452598	0.183	0.343	0.0974408	Atg2a
0.152028	-0.453871	0.254	0.373	0.232955	Ap3d1
0.000373455	-0.454997	0.38	0.657	0.0222206	P2ry10
0.00595322	-0.460787	0.521	0.776	0.04262	Lrrfip1
0.0943183	-0.461208	0.296	0.433	0.169417	Stk17b
0.00336901	-0.462271	0.394	0.657	0.038584	Luc7l2
0.0119226	-0.462636	0.324	0.537	0.0550984	Tiparp
0.00332812	-0.467471	0.225	0.463	0.038584	Klf13
0.00104284	-0.467497	0.056	0.254	0.0288156	Hbp1
0.000223063	-0.470395	0.986	0.985	0.0210546	Vim
0.00211604	-0.470863	0.225	0.433	0.033669	Wac
0.0178892	-0.470966	0.423	0.642	0.0657548	Jmjd1c
0.068812	-0.470985	0.38	0.478	0.137836	Rbbp6
0.00269644	-0.471445	0.268	0.537	0.038584	Nfkb1
0.0163178	-0.474634	0.366	0.567	0.0631485	Dnase1l3
0.00131477	-0.47516	0.085	0.299	0.0302328	Stx12
0.00823528	-0.477264	0.268	0.493	0.0493081	Cisd2
0.00516022	-0.47764	0.338	0.612	0.04262	Smim14
0.000443635	-0.480169	0.155	0.403	0.0222285	Gas7
0.000690367	-0.480577	0.324	0.582	0.0258794	Serinc3
0.0235316	-0.482069	0.479	0.687	0.0773797	Ddost
0.00135662	-0.485363	0.056	0.254	0.0302328	Lncpint
0.0108138	-0.487959	0.408	0.627	0.0545868	Samd9l
0.0171944	-0.489811	0.07	0.209	0.0641925	Sowahc
9.25681e-05	-0.491733	0.197	0.522	0.0210546	Gpr141
0.0292332	-0.495126	0.648	0.791	0.0883494	Atf3
0.00532618	-0.499347	0.282	0.478	0.04262	Rab2a
0.00449863	-0.504063	0.113	0.299	0.0415795	N4bp1
0.00270484	-0.504966	0.141	0.358	0.038584	Agpat3
9.85787e-05	-0.505305	0.141	0.433	0.0210546	Mospd2
0.00341226	-0.505629	0.239	0.507	0.038584	Fchsd2
0.00231402	-0.514789	0.239	0.448	0.0361139	Ube2e1
0.0115278	-0.517247	0.93	1	0.0549742	Fos
0.0139295	-0.517356	0.296	0.493	0.0606208	Ppp1r15b
0.00016864	-0.519854	0.944	0.955	0.0210546	Lyz2
0.00402139	-0.523331	0.69	0.851	0.0402222	Cd44
0.00788299	-0.524485	0.268	0.507	0.048596	Pmaip1
0.060885	-0.528014	0.225	0.358	0.128806	Mt1
0.000815527	-0.528118	0.183	0.448	0.0258794	Sp140
0.00077085	-0.529591	0.155	0.418	0.0258794	Stat1
0.0464938	-0.529806	0.254	0.388	0.113202	Tssc4
0.000675358	-0.536469	0.056	0.269	0.0258794	Mfap3
0.00625677	-0.536552	0.239	0.478	0.0435168	Macf1
0.00169587	-0.540652	0.338	0.627	0.0330251	Hnrnpl
0.000791541	-0.542226	0.113	0.358	0.0258794	Zfp292
0.0736451	-0.547176	0.239	0.373	0.14426	Sbno1
0.0505407	-0.54913	0.366	0.507	0.118509	Gpr183
0.000791628	-0.554823	0.155	0.403	0.0258794	Siah2
0.0259162	-0.557099	0.07	0.194	0.0823822	Lrch1
0.000927108	-0.557643	0.239	0.507	0.0275815	Arl1
0.0030165	-0.558358	0.211	0.448	0.038584	Phip
0.018811	-0.566087	0.028	0.134	0.0673236	Naip6
0.00184687	-0.578877	0.197	0.448	0.0330251	Trim7
0.000243278	-0.579919	0.803	0.91	0.0210546	Anxa1
0.000222273	-0.587047	0.113	0.388	0.0210546	Pik3cg
0.000190737	-0.604203	0.732	0.925	0.0210546	Atp2b1
0.00354576	-0.608487	0.535	0.761	0.038584	Ier2
0.00136556	-0.608733	0.493	0.746	0.0302328	Kctd12
0.000311039	-0.621524	0.507	0.746	0.0211506	Rtn4
0.000795613	-0.624584	0.789	0.91	0.0258794	Jaml
0.0146867	-0.633031	0.423	0.612	0.0612953	Tmco3
0.000292736	-0.645061	0.254	0.552	0.0211506	Pten
0.0025087	-0.650054	0.493	0.687	0.0376261	Arhgap30
1.7301e-05	-0.704092	0.099	0.418	0.0164706	Mga
0.00196884	-0.737072	0.577	0.746	0.0330251	Tsc22d3
0.000215414	-0.742036	0.761	0.881	0.0210546	Dusp1
0.000274623	-0.923385	0.239	0.493	0.0211506	Gpcpd1
0.00178461	-1.1405	0.451	0.731	0.0330251	Nfkbia

## Sheet: aged_vs_adult_myeloid_Macroph1
p_val	avg_log2FC	pct.1	pct.2	p_val_adj_BH	Gene
0.000424249	1.20068	0.154	0.055	0.00161596	Fcer2a
5.62926e-11	0.9417	0.652	0.426	9.54159e-09	Marco
1.77121e-08	0.87998	0.593	0.404	1.04957e-06	Apoe
8.20665e-06	0.715986	0.479	0.322	9.27351e-05	Rilpl2
2.16724e-08	0.627457	0.898	0.858	1.04957e-06	Klf4
0.00125035	0.596096	0.119	0.038	0.00364957	Plet1
1.65098e-05	0.493883	0.515	0.344	0.000154174	Fcna
8.77683e-07	0.490319	0.956	0.929	1.87293e-05	Rpl37
0.00294304	0.479189	0.253	0.153	0.00688061	Lsmem1
0.000119029	0.476484	0.674	0.568	0.00067808	Cyba
0.0169443	0.451	0.32	0.257	0.0249744	Romo1
3.66319e-05	0.430533	0.864	0.792	0.000264217	Fosb
0.00205663	0.416031	0.393	0.273	0.00524208	Egr1
0.0054133	0.410691	0.377	0.301	0.0103096	Tmem256
0.0213568	0.410634	0.37	0.301	0.0298935	Hk2
0.0137259	0.410489	0.396	0.301	0.0212469	Nr4a1
0.00934774	0.408094	0.718	0.694	0.0156148	Nr4a3
0.181803	0.407332	0.34	0.306	0.187329	Irf4
6.32594e-05	0.4052	0.91	0.923	0.000412403	Rps28
0.00525862	0.403778	0.259	0.169	0.0100859	Uba52
0.000843298	0.401562	0.122	0.038	0.00264702	AW112010
0.00474661	0.389428	0.163	0.082	0.0095213	Cd180
0.00018862	0.385202	0.944	0.923	0.000900593	Junb
0.0190146	0.384361	0.357	0.29	0.0274327	Itgb7
0.0266401	0.381818	0.241	0.18	0.0356956	Pet100
2.38807e-05	0.374411	0.959	0.945	0.000192752	Rpl38
0.156567	0.373759	0.454	0.454	0.163311	Marveld1
0.000536747	0.371999	0.992	0.978	0.00187872	Rpl41
0.0838759	0.36527	0.165	0.12	0.0944648	Klf10
0.00157185	0.364004	0.41	0.284	0.00422903	Tnf
0.0135066	0.363566	0.389	0.317	0.0212469	Ube2s
0.0934672	0.363565	0.404	0.361	0.104918	Slc2a3
0.00288868	0.362684	0.785	0.754	0.00680044	Lmna
0.034778	0.361568	0.471	0.393	0.0436657	Gm26532
0.015818	0.360466	0.264	0.191	0.0236368	Cd302
0.0104906	0.360358	0.383	0.29	0.0170977	Traf1
0.00620001	0.357245	0.643	0.585	0.0115484	Rpl27
0.0281332	0.354529	0.293	0.235	0.0374006	Strn3
0.0779452	0.354101	0.386	0.333	0.0886692	Timp2
0.0306184	0.351101	0.48	0.421	0.0399217	Plec
0.00775664	0.350812	0.171	0.093	0.0135541	Gngt2
0.0283883	0.350033	0.239	0.175	0.0375923	Zfp710
0.0484349	0.348881	0.271	0.208	0.0580192	Gdpd3
0.0570508	0.347178	0.704	0.65	0.0673875	Nfkbiz
0.0295347	0.346568	0.546	0.497	0.0386574	Slc38a2
0.0247576	0.345789	0.152	0.235	0.0335712	Ccl4
0.0654394	0.345423	0.38	0.328	0.0760103	Tuba1c
0.00972908	0.344268	0.293	0.208	0.0160105	Hcfc1r1
4.9442e-06	0.343139	0.962	0.945	6.44647e-05	Rps2
0.0124164	0.343107	0.201	0.126	0.0197612	Stub1
0.00510463	0.342021	0.188	0.104	0.0100027	Cmtm7
0.12049	0.340634	0.459	0.426	0.130861	Mtss1
0.0209527	0.338578	0.671	0.623	0.0295956	Rbp4
0.122413	0.336776	0.319	0.279	0.13174	Ptafr
1.25703e-05	0.331605	0.971	0.984	0.000125334	Rps21
0.0235945	0.330773	0.494	0.443	0.0325585	Tma7
0.0312543	0.328082	0.5	0.437	0.0404398	Eif3h
0.00118024	0.325058	0.863	0.836	0.00350965	H2afz
0.0441246	0.321555	0.29	0.224	0.0536137	Hexim1
0.0671671	0.32134	0.361	0.322	0.0777121	Krtcap2
0.0387744	0.318501	0.71	0.645	0.0481484	Cd83
0.0648739	0.317968	0.477	0.415	0.0758353	Il1r2
0.0287635	0.317891	0.184	0.12	0.037941	Slbp
0.0419374	0.317755	0.162	0.104	0.0514191	Slc41a1
0.0318809	0.314195	0.184	0.12	0.0407947	Ffar4
1.68273e-05	0.313076	0.933	0.896	0.000154174	Cd52
0.175606	0.311516	0.143	0.109	0.181495	Hmgcs1
0.00644739	0.310614	0.159	0.082	0.0117509	Lsm3
0.00738404	0.3093	0.877	0.858	0.0130374	Atf3
0.0832929	0.307965	0.886	0.874	0.094121	Tmsb10
0.00633848	0.307689	0.881	0.869	0.0116148	Il1b
0.106412	0.305246	0.457	0.426	0.117504	Flna
0.0551754	0.302093	0.514	0.459	0.0656297	Avpi1
0.0371687	0.301323	0.48	0.399	0.0464951	Ndufa7
0.0190168	0.301074	0.651	0.639	0.0274327	Tuba1a
0.0213598	0.299241	0.236	0.158	0.0298935	Cirbp
0.00142727	0.297712	0.774	0.689	0.00398373	Jun
0.0595887	0.296975	0.361	0.301	0.0698981	H2afj
5.76791e-06	0.295949	0.989	1	7.24193e-05	Fau
0.0698095	0.295441	0.204	0.153	0.0802217	Mrps16
0.109356	0.294822	0.654	0.672	0.120363	Atf4
0.00659844	0.291361	0.416	0.311	0.0119619	Creg1
0.00813975	0.2895	0.157	0.077	0.0141506	Cdh1
0.0948359	0.288587	0.276	0.23	0.106104	Ndufa11
0.133311	0.285182	0.389	0.35	0.142114	Park7
0.254652	0.283405	0.145	0.115	0.254652	Rgcc
0.0209419	0.281374	0.814	0.77	0.0295956	Rpl29
0.195203	0.279384	0.136	0.104	0.198721	Rtf2
0.167188	0.279209	0.177	0.142	0.173854	Vps37b
0.0976063	0.278212	0.236	0.191	0.108133	Serpinf1
0.168763	0.277995	0.212	0.18	0.174956	Kxd1
0.00633373	0.277616	0.796	0.743	0.0116148	Emp3
0.223816	0.27622	0.192	0.164	0.225814	Pgam1
0.0684218	0.275961	0.244	0.191	0.0788945	Eif1b
0.190307	0.275471	0.355	0.317	0.19432	Cd33
0.12217	0.275085	0.497	0.481	0.13174	Gpr183
0.0329571	0.271033	0.529	0.486	0.0416882	Rpl22l1
0.231173	0.270872	0.308	0.273	0.232545	Ldlr
0.0716671	0.270728	0.384	0.328	0.0818019	Marcksl1
0.209595	0.270521	0.159	0.131	0.212733	Mrpl43
0.065472	0.270512	0.474	0.437	0.0760103	Rpl36al
0.0291156	0.269636	0.183	0.115	0.0382565	Denr
0.0323792	0.269342	0.407	0.328	0.0412652	Mapre1
0.18963	0.268759	0.108	0.077	0.194214	Mt3
0.120825	0.268574	0.651	0.607	0.130861	Ier2
0.0115362	0.268125	0.48	0.404	0.0186228	H2-DMb2
0.0207103	0.268077	0.21	0.137	0.0294991	Churc1
0.0954994	0.267146	0.605	0.563	0.106494	Plek
0.0193372	0.264718	0.527	0.459	0.0276595	Uqcrq
0.042015	0.263801	0.311	0.24	0.0514191	Ndufs5
0.149549	0.263698	0.351	0.311	0.156958	Gm5547
0.0968908	0.260431	0.465	0.432	0.107692	Trappc5
0.0570022	0.26015	0.125	0.077	0.0673875	Syvn1
0.127517	0.259447	0.274	0.23	0.136367	Map7d1
0.0310061	0.259391	0.226	0.158	0.0402723	Gm11808
0.182746	0.259354	0.117	0.087	0.18773	Traf5
0.00119604	0.257687	0.909	0.902	0.00352572	Rpl24
0.146746	0.257079	0.672	0.683	0.154974	Nfkbid
0.154169	0.255774	0.447	0.404	0.161307	Sod1
0.0407881	0.253644	0.108	0.06	0.0504641	Araf
0.147996	0.253394	0.23	0.186	0.15581	Dnajb14
0.238472	0.251896	0.3	0.268	0.239178	Snu13
0.00195428	0.251868	0.957	0.929	0.00509617	Rps27
0.135789	0.251806	0.405	0.366	0.144302	Sf3b2
0.126392	0.250372	0.154	0.115	0.135591	Cklf
0.0480699	-0.250222	0.381	0.47	0.0577862	Birc3
0.0573991	-0.250433	0.116	0.169	0.0675635	Zfx
0.143717	-0.250855	0.297	0.366	0.15225	Lilr4b
0.00301069	-0.251125	0.843	0.929	0.0068961	Ucp2
0.119551	-0.251965	0.233	0.29	0.130314	Cdkn1b
0.0140671	-0.252162	0.145	0.224	0.0216761	Dnajc5
0.00130764	-0.252309	0.056	0.126	0.00372511	Atad1
0.0148779	-0.253933	0.073	0.131	0.0225261	Stt3b
0.0381577	-0.25397	0.331	0.415	0.0475568	Bach1
0.0244423	-0.25407	0.21	0.29	0.0333386	Psmb10
0.0316406	-0.254192	0.186	0.262	0.0407838	Il18r1
0.000138343	-0.254472	0.078	0.175	0.000744418	Otud5
0.00346832	-0.254814	0.096	0.175	0.00750047	Asxl2
0.00343314	-0.25486	0.14	0.235	0.00750047	Vars
4.37058e-05	-0.254964	0.104	0.224	0.000302373	Arid5a
0.000984103	-0.255004	0.197	0.322	0.00303283	Zc3h7a
0.0443753	-0.25512	0.087	0.137	0.0537258	Ankrd10
0.0236266	-0.255209	0.186	0.262	0.0325585	Zfp207
0.112342	-0.255266	0.134	0.18	0.123249	St6gal1
0.00154461	-0.256159	0.296	0.432	0.00422903	Phip
0.0263672	-0.256746	0.284	0.372	0.0356115	Ptpn1
0.00176733	-0.256877	0.306	0.437	0.00468067	Clec10a
0.0158276	-0.257111	0.474	0.574	0.0236368	Ikbkb
0.0115921	-0.257362	0.148	0.23	0.0186243	Stx3
0.00299047	-0.257375	0.445	0.579	0.0068961	Atp6ap2
0.0135972	-0.258622	0.169	0.251	0.0212469	Tomm5
0.000286834	-0.25881	0.698	0.852	0.00123085	Rpl4
8.82185e-05	-0.259341	0.101	0.213	0.000553816	Maz
0.00325439	-0.259731	0.12	0.208	0.00730621	Zfp644
0.00466582	-0.259883	0.079	0.148	0.00941585	Usp3
0.00062547	-0.259971	0.837	0.907	0.00203879	Marcks
0.000404731	-0.260596	0.075	0.164	0.00157705	Sdccag3
0.00758748	-0.260655	0.075	0.137	0.0133272	Noc2l
0.0808912	-0.261555	0.136	0.186	0.0917128	Krit1
0.00117814	-0.261755	0.18	0.295	0.00350965	Luc7l3
0.0479193	-0.262294	0.107	0.158	0.0577862	AI314180
0.0227182	-0.262467	0.066	0.115	0.0315634	Inpp4a
0.00110957	-0.262487	0.096	0.186	0.00335844	Clasp2
0.00330103	-0.262718	0.622	0.71	0.00735533	Ier3
0.00483466	-0.263369	0.252	0.361	0.0096376	Snx5
0.00517619	-0.263426	0.082	0.153	0.0100846	Zc3h12c
0.01601	-0.263916	0.296	0.393	0.0238044	Mycbp2
0.00464178	-0.264019	0.11	0.191	0.00941585	Itpr1
0.0066532	-0.264182	0.09	0.158	0.011997	Xxylt1
0.0044422	-0.264632	0.343	0.464	0.0092102	Prpf38b
0.00830039	-0.264636	0.171	0.262	0.0143563	Pdcd10
0.00021573	-0.264858	0.052	0.131	0.00100181	Enoph1
0.070135	-0.264949	0.096	0.142	0.0803236	Socs7
0.00143367	-0.266069	0.046	0.109	0.00398373	Slc41a2
0.0412266	-0.266248	0.232	0.301	0.0508212	Agpat4
0.0318897	-0.26677	0.114	0.175	0.0407947	Lncpint
0.00438139	-0.266976	0.055	0.115	0.00916847	Hspa4l
0.00958971	-0.267199	0.151	0.23	0.0158581	Nudt21
0.00300838	-0.267586	0.416	0.557	0.0068961	Tnfaip8
0.00445567	-0.268277	0.201	0.306	0.0092102	Spop
0.00236857	-0.268869	0.07	0.142	0.00573532	Ubqln2
0.000168993	-0.268956	0.149	0.279	0.000868011	Dennd1b
0.0084487	-0.271934	0.334	0.443	0.0145386	Ywhah
0.0136217	-0.272626	0.183	0.268	0.0212469	Supt16
0.00231116	-0.273276	0.48	0.634	0.00563657	Sh3bgrl
0.0186338	-0.274724	0.247	0.339	0.027111	Ppp2r5c
0.0244876	-0.2748	0.201	0.284	0.0333386	Ifngr1
2.53057e-06	-0.275386	1	1	4.08506e-05	Gm42418
0.0337327	-0.275671	0.204	0.279	0.0425108	Clec4a1
0.0100208	-0.275707	0.157	0.24	0.0164109	Rsf1
0.000416827	-0.276189	0.171	0.295	0.00160573	Rock2
0.00209153	-0.277662	0.12	0.213	0.00529126	Phf20l1
0.00898056	-0.27855	0.372	0.486	0.015222	Pfkp
0.0117851	-0.278561	0.547	0.661	0.018845	Pid1
0.0056397	-0.27945	0.54	0.661	0.0106808	Klf2
0.00143079	-0.279541	0.457	0.596	0.00398373	Olfm1
9.43009e-05	-0.27958	0.098	0.208	0.000581236	Arhgap5
0.0326057	-0.27985	0.256	0.339	0.0413983	Tmbim1
0.00347367	-0.280548	0.282	0.399	0.00750047	Eid1
0.0274339	-0.280851	0.405	0.475	0.0366145	Klf13
0.0148845	-0.281031	0.168	0.251	0.0225261	AI504432
3.65151e-07	-0.282255	0.03	0.126	1.07254e-05	Psmg3
0.0192726	-0.282646	0.154	0.23	0.0276595	Cebpg
0.00624366	-0.283262	0.081	0.148	0.0115661	Srsf1
0.0440597	-0.283523	0.575	0.634	0.0536137	Il13ra1
0.000444979	-0.283591	0.081	0.169	0.00163965	Gm15987
0.114229	-0.285302	0.101	0.137	0.124915	Frmd4a
0.000106222	-0.285334	0.162	0.301	0.000622126	Vps35
0.0136284	-0.287449	0.899	0.896	0.0212469	Ahnak
0.00703409	-0.287682	0.104	0.175	0.0126167	Dhx9
0.000137114	-0.288188	0.05	0.131	0.000744418	9930021J03Rik
0.000368608	-0.288755	0.058	0.137	0.0014876	Plaa
0.0172232	-0.288864	0.189	0.268	0.0252756	Tmem160
0.00156009	-0.288962	0.297	0.426	0.00422903	Qk
0.00201227	-0.289193	0.216	0.333	0.00516787	Crebbp
0.00580005	-0.290062	0.152	0.24	0.0108631	H2-Q7
0.0141855	-0.290115	0.198	0.279	0.0217596	Psma5
0.000198952	-0.290118	0.2	0.339	0.000936731	Plekhb2
0.0021614	-0.291281	0.361	0.497	0.0053876	Ankrd44
0.0137192	-0.292057	0.436	0.546	0.0212469	Abracl
0.000160535	-0.292365	0.072	0.164	0.000837254	Mlxip
0.000455064	-0.292737	0.081	0.169	0.00165175	Paics
0.000242103	-0.293069	0.168	0.295	0.00107991	Pfkfb3
0.00183588	-0.294002	0.189	0.306	0.00482451	Mpc1
0.00390221	-0.294525	0.241	0.355	0.00821646	9930111J21Rik2
0.0050997	-0.297266	0.14	0.23	0.0100027	Rassf2
0.00226516	-0.297971	0.177	0.279	0.00558062	Smchd1
0.0010335	-0.299038	0.631	0.749	0.00315638	mt-Nd5
0.000684239	-0.299379	0.55	0.667	0.00220912	Picalm
1.60916e-06	-0.3023	0.061	0.175	2.87108e-05	Sav1
0.00125959	-0.302583	0.049	0.115	0.00364957	Lman2l
0.000347175	-0.304198	0.169	0.29	0.00145299	A530099J19Rik
0.0056883	-0.305305	0.128	0.208	0.010713	Xpr1
3.28513e-05	-0.305491	0.936	0.962	0.00024748	Hspa8
5.92938e-05	-0.305693	0.099	0.213	0.000394129	Mapk1ip1l
0.0264803	-0.305776	0.488	0.557	0.0356223	Etv3
0.000594246	-0.306405	0.175	0.295	0.00199604	Dpy19l1
0.00227176	-0.306571	0.276	0.404	0.00558062	Larp4b
0.0146101	-0.307879	0.116	0.18	0.02231	Zfp292
0.00851156	-0.308857	0.262	0.361	0.0145728	Pbrm1
3.41064e-05	-0.310201	0.143	0.279	0.000251349	Api5
0.00353247	-0.310239	0.546	0.661	0.00757915	Atrx
0.00455999	-0.310535	0.648	0.716	0.00936871	Hsp90aa1
0.017981	-0.311429	0.145	0.219	0.0262739	Setd7
0.000106124	-0.311607	0.081	0.18	0.000622126	Snx21
0.00213137	-0.312287	0.331	0.448	0.0053521	Zfand5
0.0514677	-0.313788	0.203	0.273	0.061435	Hdgf
0.0073337	-0.314282	0.413	0.536	0.0130164	Luc7l2
0.00176396	-0.315234	0.177	0.284	0.00468067	Stxbp6
0.00935526	-0.315992	0.191	0.284	0.0156148	Aff4
0.0240502	-0.316188	0.66	0.76	0.0330081	Zfp36l2
0.00268114	-0.316864	0.282	0.404	0.00644272	Mia2
2.29669e-05	-0.317344	0.096	0.213	0.000192752	P2ry10
0.0031099	-0.317847	0.12	0.208	0.00702837	Mapk6
0.0152762	-0.31804	0.227	0.311	0.0230162	Gpbp1
0.000462879	-0.322654	0.377	0.541	0.00165175	Arap2
0.00059469	-0.32288	0.143	0.257	0.00199604	Bcl6
0.0164486	-0.323395	0.137	0.208	0.0243497	Ahcyl2
0.00876549	-0.323824	0.067	0.126	0.0149322	Ing2
0.00307907	-0.323967	0.402	0.53	0.0070054	Hnrnpu
0.00154841	-0.326192	0.369	0.497	0.00422903	Eif4a2
0.000953952	-0.326764	0.264	0.399	0.00296688	Nipbl
0.000437175	-0.329139	0.229	0.366	0.0016286	Cct4
0.000120014	-0.330846	0.142	0.262	0.00067808	Clec4a3
0.000175043	-0.331621	0.276	0.432	0.000874086	BC028528
0.000434263	-0.333932	0.131	0.24	0.0016286	Map2k1
0.00717236	-0.334136	0.503	0.607	0.012797	Hspa1a
0.000363307	-0.334155	0.052	0.126	0.00148387	Dnajc21
0.0012891	-0.334195	0.351	0.47	0.00370342	Cux1
0.00334136	-0.335071	0.064	0.131	0.00735533	Bcl2l11
0.00358909	-0.338827	0.216	0.322	0.00765221	Sbno2
0.000277862	-0.340794	0.302	0.454	0.00120793	Cep170
0.00010644	-0.344779	0.29	0.459	0.000622126	Lyn
0.000378234	-0.344833	0.099	0.197	0.00150849	Filip1l
0.000237252	-0.34569	0.558	0.727	0.00107238	Eif4g2
0.0108662	-0.347636	0.166	0.246	0.0176251	Hnrnph2
0.00939652	-0.349399	0.13	0.208	0.0156148	Rb1cc1
0.000622757	-0.351527	0.183	0.301	0.00203879	Pacsin2
0.00287823	-0.353719	0.445	0.563	0.00680044	Flt3
0.000175333	-0.354313	0.125	0.24	0.000874086	Col4a3bp
0.00524508	-0.355514	0.101	0.175	0.0100859	Prpf39
9.33929e-06	-0.357663	0.093	0.219	0.00010213	Sptbn1
0.000352931	-0.358956	0.194	0.317	0.00145907	Nfil3
0.000573255	-0.361293	0.34	0.47	0.001983	AY036118
0.000236703	-0.361859	0.171	0.295	0.00107238	St8sia1
0.000156171	-0.364153	0.623	0.765	0.000827221	Tsc22d3
0.000606916	-0.368996	0.373	0.514	0.0020171	Tagln2
1.57648e-06	-0.369012	0.136	0.295	2.87108e-05	Mapk1
0.00526607	-0.3695	0.137	0.219	0.0100859	Cop1
0.0214281	-0.369854	0.178	0.246	0.0298935	Tyk2
0.00196987	-0.371064	0.262	0.372	0.0050976	Apobec3
0.000698876	-0.372873	0.244	0.372	0.00221419	Il7r
2.65187e-06	-0.376474	0.907	0.956	4.08629e-05	mt-Nd2
7.05878e-07	-0.378413	0.084	0.219	1.84071e-05	Phf14
0.000591113	-0.37947	0.162	0.279	0.00199604	Fgfr1
1.04183e-05	-0.38321	0.201	0.361	0.000110369	Eps15
0.000698273	-0.384192	0.198	0.317	0.00221419	Itga4
1.85151e-05	-0.393127	0.095	0.213	0.000165174	Crybg3
0.000459878	-0.398546	0.21	0.333	0.00165175	Tet3
2.3373e-05	-0.398681	0.332	0.497	0.000192752	Sdc3
4.70006e-05	-0.399319	0.232	0.383	0.000318664	Per1
2.61744e-05	-0.408448	0.197	0.344	0.000201662	Ugcg
0.00373044	-0.410585	0.532	0.634	0.00790386	Tgfbi
4.3705e-05	-0.411929	0.128	0.251	0.000302373	Copb2
0.00027793	-0.412123	0.319	0.475	0.00120793	Cdk14
0.00921771	-0.412578	0.291	0.383	0.0155463	Pde4b
0.000322114	-0.412731	0.191	0.322	0.00136496	Lbh
0.00018065	-0.416773	0.203	0.333	0.000879607	Serinc3
6.36016e-06	-0.418618	0.698	0.798	7.70034e-05	Ccdc88a
0.219274	-0.424303	0.479	0.497	0.221892	Tnip3
0.00333446	-0.42662	0.25	0.366	0.00735533	Tppp3
0.000537568	-0.437167	0.212	0.339	0.00187872	P2ry14
0.00269872	-0.438801	0.213	0.317	0.00644272	Smad7
0.00012829	-0.439718	0.22	0.366	0.000712958	Klf9
8.20836e-05	-0.448134	0.184	0.317	0.000525026	Cdc5l
8.77084e-07	-0.459855	0.186	0.361	1.87293e-05	Pten
3.76732e-06	-0.463418	0.04	0.131	5.32134e-05	Prdm1
2.00326e-05	-0.464354	0.3	0.464	0.00017413	Sult1a1
2.91167e-08	-0.472964	0.02	0.109	1.23382e-06	Klrb1b
2.40754e-07	-0.475804	0.288	0.492	8.16155e-06	Irf2bp2
2.06424e-08	-0.486738	0.096	0.257	1.04957e-06	Lifr
2.97272e-06	-0.491677	0.306	0.492	4.38154e-05	Gramd4
0.00018163	-0.493886	0.607	0.694	0.000879607	Stk17b
1.27216e-06	-0.544376	0.316	0.492	2.53684e-05	Ybx3
1.94673e-06	-0.551462	0.22	0.393	3.2997e-05	Dok2
4.48505e-06	-0.551858	0.14	0.284	6.08173e-05	Rell1
3.79659e-07	-0.553662	0.264	0.454	1.07254e-05	Gpcpd1
0.00466626	-0.558643	0.296	0.41	0.00941585	Rbbp6
1.20087e-05	-0.559931	0.108	0.235	0.000123362	Cd14
8.8398e-07	-0.563139	0.303	0.486	1.87293e-05	Rock1
2.45179e-05	-0.60424	0.25	0.399	0.000193292	Dab2
1.43916e-05	-0.630276	0.444	0.617	0.000139393	Fam46a
0.000386701	-0.63666	0.131	0.23	0.00152432	Mt2
7.57961e-16	-0.641018	0.05	0.246	2.56949e-13	Fkbp5
6.59289e-06	-0.641056	0.36	0.514	7.70686e-05	Cd163
5.17953e-10	-0.649323	0.09	0.262	5.85287e-08	Clec4b1
1.91152e-07	-0.698745	0.151	0.317	7.20006e-06	Socs3
0.00486145	-0.737578	0.488	0.568	0.0096376	Mt1
2.0766e-09	-0.879986	0.256	0.481	1.75992e-07	Hspa1b

## Sheet: aged_vs_adult_myeloid_Macroph2
p_val	avg_log2FC	pct.1	pct.2	p_val_adj_BH	Gene
4.68955e-06	0.713219	0.845	0.809	8.8154e-05	Rpl36al
7.62929e-06	0.682162	0.554	0.373	0.000122916	Uba52
7.67277e-14	0.660723	0.979	0.991	2.2251e-11	Rpl37
7.21056e-14	0.634811	1	0.991	2.2251e-11	Rpl41
0.0460415	0.601695	0.663	0.618	0.0542766	Avpi1
1.69203e-06	0.586209	0.917	0.873	4.67323e-05	Rpl27
4.95051e-10	0.581418	0.979	0.973	7.17824e-08	Rpl38
6.82406e-09	0.560081	0.995	0.973	5.65422e-07	Cd52
0.000173683	0.555024	0.446	0.245	0.00103852	Marcksl1
0.000395527	0.530897	0.834	0.7	0.0016993	Cyba
5.23134e-05	0.512399	1	0.991	0.00047409	Tmsb10
0.00192303	0.511015	0.622	0.527	0.00480556	Snrpg
0.0237968	0.488944	0.301	0.2	0.0304683	H2-DMb2
1.82468e-07	0.485784	0.99	0.973	8.81928e-06	Rps28
6.74011e-05	0.469445	0.798	0.7	0.0005506	Tomm7
0.00163062	0.467536	0.725	0.618	0.00436644	Ndufa3
0.000655595	0.4659	0.793	0.727	0.00232334	Ccnd1
0.240199	0.46063	0.42	0.436	0.243985	Eif4e
8.60456e-06	0.449237	0.979	0.909	0.000130972	Rpl36a
0.000581329	0.448455	0.819	0.736	0.00216817	2010107E04Rik
0.105671	0.44202	0.269	0.2	0.113499	Sdc4
0.000157379	0.439355	0.565	0.336	0.000980781	Aif1
0.000483497	0.435291	0.642	0.5	0.00192121	Arpp19
0.00549959	0.431687	0.42	0.255	0.00969533	Rbp4
0.000664955	0.426985	0.855	0.8	0.00232334	Uqcrq
0.0107525	0.4259	0.689	0.555	0.0161681	Nr4a2
5.23552e-09	0.423159	1	1	5.06101e-07	Rpl36
0.0136562	0.421748	0.503	0.436	0.0193657	Slc48a1
0.000548832	0.418007	0.881	0.873	0.00210809	Sec61g
0.00608861	0.417301	0.632	0.545	0.0103257	Traf1
0.00506844	0.413793	0.891	0.855	0.00928113	Elob
8.76281e-08	0.412623	0.995	0.973	5.08243e-06	Rps21
0.00175687	0.40752	0.85	0.818	0.00459001	Ndufa2
2.40645e-09	0.400207	1	1	2.79148e-07	Rps8
0.862393	0.385535	0.389	0.418	0.862393	Il1b
5.7041e-11	0.383743	1	1	1.10279e-08	Fau
8.06508e-05	0.382869	0.912	0.891	0.000640787	Atox1
0.0045142	0.373059	0.746	0.673	0.00858385	Tmem258
0.0284757	0.372551	0.813	0.855	0.0359041	Trf
0.000706275	0.371639	0.984	0.973	0.0024239	Gapdh
4.58819e-08	0.370757	0.99	0.991	2.95683e-06	Rplp2
0.0103249	0.370504	0.181	0.082	0.0157177	Smim4
0.00241996	0.368349	0.767	0.727	0.00564234	Edf1
0.157739	0.361978	0.109	0.064	0.163958	Tcea3
0.0195528	0.359466	0.793	0.755	0.0259511	Ndufa7
9.99057e-07	0.3592	1	1	3.21918e-05	Rpl6
0.0194571	0.349858	0.513	0.418	0.0258833	Dpm3
0.200723	0.349005	0.119	0.073	0.204963	Hist1h2bc
0.0116487	0.348961	0.352	0.227	0.0171478	Ehd1
0.000372966	0.341815	0.943	0.955	0.00161433	Uqcrh
4.05489e-07	0.34093	0.99	0.991	1.67988e-05	Rpl34
7.88532e-07	0.339811	1	1	2.85843e-05	Rps26
1.12096e-08	0.338586	1	1	8.12694e-07	Rpl35a
3.74155e-06	0.338376	1	1	7.81703e-05	Rpl21
0.111918	0.336677	0.679	0.682	0.11867	Gpr183
4.93492e-05	0.335697	0.995	0.964	0.000461654	Rps27
0.0126648	0.334713	0.793	0.7	0.0183181	Nsa2
1.4895e-07	0.334701	0.995	0.991	7.85371e-06	Rpl30
3.65578e-05	0.333585	0.995	0.991	0.000365578	Serf2
0.0145546	0.333522	0.544	0.409	0.0202438	Romo1
2.68752e-05	0.33139	1	1	0.000299762	S100a6
0.00377566	0.329104	0.808	0.764	0.00763025	Ndufb8
0.101618	0.328986	0.56	0.536	0.109551	Vrk1
0.0492609	0.328495	0.772	0.773	0.0573721	Selenow
1.10527e-05	0.327046	1	1	0.000152632	Rpl37a
0.170235	0.324619	0.363	0.318	0.176	Gpr132
0.0144889	0.323747	0.679	0.645	0.0202008	Tmem256
0.0012378	0.321058	0.948	0.918	0.00360304	Atp5e
0.0200156	0.320929	0.684	0.627	0.0264354	Hfe
0.011484	0.320418	0.839	0.827	0.0169485	Atpif1
0.0133999	0.317322	0.591	0.518	0.0191427	Mapre1
2.59992e-05	0.315852	0.99	1	0.000295677	Rpl24
0.09314	0.315019	0.238	0.173	0.102119	Lyar
0.0608215	0.313262	0.389	0.3	0.0694419	Ptafr
0.00548545	0.311852	0.15	0.045	0.00969533	Amd2
0.000292296	0.311127	0.948	0.927	0.0013896	Eif3k
0.094114	0.308165	0.523	0.5	0.102993	Tsc22d4
0.244776	0.302098	0.435	0.409	0.2482	Il18
0.0353599	0.301571	0.275	0.182	0.0431527	Fam162a
0.000306923	0.296517	0.984	0.991	0.00140266	Rpl29
0.0989936	0.294842	0.347	0.291	0.10692	Shtn1
0.0175411	0.292489	0.181	0.091	0.0236052	A430005L14Rik
0.0384208	0.292137	0.249	0.155	0.0462325	Fgr
0.00452995	0.291381	0.959	0.891	0.00858385	Rpl35
0.00346638	0.29015	0.865	0.864	0.00710425	Mrpl52
0.0484586	0.289996	0.275	0.182	0.0566653	Sde2
0.00242231	0.289208	0.886	0.882	0.00564234	Rpl31
0.00285581	0.287142	0.979	0.964	0.00632375	Sec61b
0.000225668	0.286527	0.927	0.936	0.00124655	Atp5g2
0.000163503	0.28599	0.974	1	0.000987832	Emp3
0.00567384	0.285968	0.855	0.818	0.00976506	Lmna
8.52502e-05	0.285659	1	0.991	0.000668177	Rpl39
0.575365	0.285627	0.383	0.364	0.577356	Wac
0.0354149	0.282634	0.446	0.345	0.0431527	Sarnp
0.0403382	0.282551	0.503	0.418	0.0484392	Ppp1r11
0.00895632	0.280718	0.839	0.845	0.0140396	Gpx4
0.0419041	0.279681	0.974	0.973	0.0499063	H2afz
0.00677028	0.277651	0.269	0.145	0.011245	Ube2j1
0.171887	0.27739	0.43	0.391	0.177392	Higd1a
0.0210542	0.27713	0.249	0.136	0.0273708	Ptrhd1
0.037146	0.2769	0.777	0.755	0.0450725	Etfb
0.118326	0.276534	0.155	0.1	0.124553	2810004N23Rik
0.331804	0.275331	0.42	0.427	0.334108	Snf8
0.116533	0.273315	0.85	0.845	0.122889	Tmed10
0.0439302	0.273269	0.176	0.1	0.0522121	Hscb
0.0959663	0.27287	0.503	0.455	0.104625	Srsf7
0.0121574	0.272582	0.725	0.673	0.0178063	Cd68
0.0339646	0.272429	0.907	0.855	0.0419246	Cox7c
0.324633	0.270317	0.197	0.173	0.327456	Clcn4
0.300365	0.269464	0.472	0.482	0.303504	Pet100
0.0302883	0.268158	0.767	0.755	0.0377789	Atp5j
0.163141	0.266901	0.301	0.255	0.168967	Hypk
0.0579023	0.26621	0.694	0.609	0.0663702	Cd83
0.22736	0.265676	0.197	0.155	0.231349	Ubald1
0.17726	0.265318	0.523	0.509	0.182612	Ddx39b
0.349162	0.264048	0.632	0.636	0.350978	Ranbp1
0.0193093	0.263232	0.223	0.118	0.025805	Gm17056
0.0301005	0.262959	1	0.991	0.0376257	Crip1
0.0854485	0.262469	0.332	0.255	0.0942208	Klf10
0.148353	0.2618	0.316	0.273	0.154478	Trappc3
0.108916	0.260582	0.238	0.173	0.116337	2310009B15Rik
0.000311802	0.259597	1	0.991	0.00140266	Rpl18
0.0987486	0.2594	0.15	0.091	0.106855	Nostrin
0.109162	0.258653	0.518	0.445	0.116386	Mrpl57
0.0627365	0.258343	0.425	0.327	0.0714876	Aprt
0.0150421	0.258021	0.212	0.109	0.0207725	Brd9
0.00124243	0.25694	0.984	0.973	0.00360304	Cox4i1
0.121048	0.255793	0.684	0.655	0.127188	Selenos
0.00916329	0.255541	0.166	0.064	0.0142486	Ebi3
0.0972161	0.254457	0.295	0.227	0.105591	Rbbp7
0.000157367	0.253681	1	0.982	0.000980781	Rpl22
0.0374465	0.252317	0.684	0.664	0.0453423	Nol7
0.0985752	0.25207	0.736	0.755	0.106855	Nap1l1
0.0029464	0.252054	0.99	0.991	0.00642447	Gpx1
0.007043	0.251212	0.668	0.536	0.0116049	H2afj
0.106954	0.250738	0.565	0.527	0.114664	Ndufa11
0.0266948	0.250373	0.85	0.773	0.0340286	Ppp1ca
0.00106829	0.250129	1	0.991	0.00329578	Rps7
0.0315926	-0.250117	0.285	0.427	0.0391532	Rgs18
0.0103629	-0.250326	0.238	0.391	0.0157342	9930111J21Rik2
0.00145561	-0.250381	0.14	0.3	0.0040395	Lztfl1
0.0263523	-0.251347	0.389	0.573	0.0336659	Sirpa
0.00469505	-0.251572	0.161	0.309	0.00879763	Atp6v1b2
0.00898264	-0.251663	0.062	0.155	0.0140429	Stx11
0.0587401	-0.251969	0.383	0.491	0.0671977	Baz1a
0.041081	-0.252254	0.161	0.255	0.0492293	Nfatc2
0.00419727	-0.252306	0.212	0.373	0.00808426	Krit1
0.0127048	-0.252469	0.974	1	0.0183303	Ubb
0.11076	-0.25253	0.87	0.891	0.117873	Bst2
0.00470218	-0.252768	0.233	0.382	0.00879763	Ctdsp2
0.00108987	-0.253018	0.109	0.255	0.00332696	Kmt2b
8.80675e-06	-0.253113	1	1	0.000130972	Tpt1
0.000659342	-0.253166	0.093	0.236	0.00232334	Ctnnd1
0.00129776	-0.25354	0.057	0.173	0.00365389	Mfsd6
0.0292786	-0.253763	0.653	0.773	0.0366773	Canx
0.25932	-0.253895	0.611	0.655	0.262487	Klf6
0.197482	-0.253962	0.658	0.718	0.202367	Ly6e
0.0139762	-0.254036	0.218	0.355	0.019723	Ssbp1
0.00191292	-0.254233	0.275	0.473	0.00480556	Ikzf1
0.034178	-0.254291	0.223	0.336	0.0420194	Net1
0.0344713	-0.25449	0.212	0.318	0.0422692	Szrd1
0.00558609	-0.254884	0.264	0.427	0.00972688	Pnisr
0.00563488	-0.255078	0.171	0.309	0.00972688	Cep350
0.0668484	-0.255475	0.342	0.455	0.0754321	Prkx
0.0742211	-0.255492	0.627	0.709	0.0826262	Set
0.0564996	-0.255494	0.249	0.345	0.0651487	Mef2a
0.0105793	-0.255722	0.477	0.6	0.0159792	5031439G07Rik
0.0664131	-0.256332	0.342	0.436	0.075087	Ndufs8
0.00129021	-0.256338	0.098	0.245	0.00365035	Ints6
0.0193654	-0.256665	0.513	0.655	0.0258206	Gfra2
0.00936548	-0.256795	0.352	0.518	0.0144778	Bri3
0.000330569	-0.256878	0.052	0.182	0.00147485	Socs4
0.0144116	-0.256975	0.088	0.182	0.0201416	Sart1
0.0883832	-0.257006	0.472	0.573	0.0970876	Hdlbp
0.0680171	-0.25733	0.192	0.282	0.0764533	Kdm6a
0.0491768	-0.257421	0.207	0.309	0.0573721	Kmt2a
0.00126076	-0.257839	0.093	0.227	0.00360589	Sh3tc1
0.0727055	-0.258071	0.383	0.5	0.0810946	Mpeg1
0.00825979	-0.258204	0.295	0.445	0.0130536	Ankrd12
0.0567311	-0.258362	0.637	0.745	0.0652857	Man2b1
0.0148301	-0.25894	0.311	0.482	0.0205285	Znrd1
0.00597315	-0.259006	0.124	0.255	0.0101596	Batf
0.000161428	-0.259024	0.098	0.264	0.000985562	Rbm33
0.0470549	-0.259626	0.171	0.264	0.055135	Stx5a
0.0349835	-0.259673	0.409	0.527	0.0428069	Hnrnpul2
0.00874518	-0.259796	0.233	0.382	0.0137458	Rsf1
0.00191945	-0.259947	0.285	0.464	0.00480556	Tbl1xr1
0.0449257	-0.259948	0.316	0.427	0.0531774	Crebbp
0.134611	-0.26012	0.171	0.245	0.140421	Bdp1
0.0130186	-0.260134	0.223	0.345	0.0186439	Mapk14
0.0024117	-0.26033	0.394	0.6	0.00564234	Limd1
0.00416129	-0.260642	0.119	0.245	0.00804517	Zfx
0.00364734	-0.260715	0.249	0.418	0.00742265	Sdc3
0.000530919	-0.260735	0.073	0.209	0.00205289	Psip1
0.00546273	-0.260789	0.601	0.782	0.00969533	Ccnl1
0.0114055	-0.260983	0.223	0.355	0.0168755	Elavl1
0.0450497	-0.26101	0.342	0.455	0.0532155	Mycbp2
0.102632	-0.261071	0.461	0.573	0.110439	St8sia4
0.00100042	-0.26122	0.161	0.336	0.00312816	Prdm2
0.00345933	-0.261346	0.466	0.673	0.00710425	Eps8
0.0148109	-0.261491	0.207	0.336	0.0205285	Ptgr1
0.00160484	-0.261527	0.321	0.509	0.00434956	Rbbp6
0.000273047	-0.261529	0.088	0.245	0.00134054	Ing2
0.0024727	-0.261558	0.275	0.455	0.0056986	March1
0.0196588	-0.261633	0.409	0.555	0.0260322	Prpf38b
0.0212703	-0.261787	0.249	0.382	0.0275375	Arf6
0.0110166	-0.262006	0.373	0.545	0.0164258	Cd244
0.00060097	-0.262308	0.212	0.409	0.00219975	Bin2
0.00663979	-0.263137	0.223	0.373	0.0110982	Fam103a1
0.0548104	-0.263519	0.549	0.636	0.0633267	Ppp2ca
0.0381023	-0.263655	0.244	0.364	0.0459446	Mgat1
0.0277419	-0.263698	0.301	0.436	0.0351316	P2ry10
0.00214994	-0.263784	0.233	0.427	0.00523935	Aff4
0.0279884	-0.263916	0.358	0.518	0.0353666	Tm9sf3
0.0341951	-0.263999	0.42	0.545	0.0420194	Mob1a
0.0815656	-0.264217	0.233	0.318	0.0902945	Erbin
0.0051963	-0.26438	0.363	0.527	0.00941829	Trib1
0.00806438	-0.264463	0.316	0.473	0.012809	Cmtm3
0.00721557	-0.264585	0.155	0.282	0.0118556	Ivns1abp
0.0135892	-0.264772	0.187	0.309	0.019318	Cnot6l
0.018567	-0.264805	0.171	0.273	0.0248703	Csad
0.00385142	-0.264849	0.161	0.3	0.00775326	Ttc5
0.00991818	-0.265601	0.218	0.355	0.0152184	Senp6
0.0872323	-0.265816	0.373	0.464	0.0960052	Hsd17b10
0.0154711	-0.265948	0.285	0.418	0.0212637	Tiparp
0.00781271	-0.265998	0.207	0.355	0.0125872	Arhgap5
0.00582994	-0.26634	0.28	0.436	0.00995784	Pstpip1
0.0649834	-0.267586	0.746	0.836	0.0737581	Rnh1
0.00836682	-0.267769	0.363	0.518	0.0131868	Fgfr1op2
0.0109091	-0.267938	0.907	0.964	0.0163495	Calr
0.00788849	-0.268064	0.176	0.318	0.012639	Smad7
0.0143059	-0.268263	0.606	0.727	0.0200421	Lyn
0.000302144	-0.268272	0.093	0.255	0.00140266	Phactr2
0.00248577	-0.268746	0.15	0.309	0.0056986	Erg28
0.0109901	-0.268935	0.269	0.418	0.0164258	C1qbp
0.000802706	-0.269089	0.233	0.427	0.00263034	Yy1
0.00559289	-0.269189	0.026	0.1	0.00972688	Ptdss2
0.00105154	-0.26922	0.332	0.564	0.00326146	Pirb
0.00329467	-0.26931	0.176	0.327	0.00687378	Otulin
0.000583162	-0.270026	0.062	0.191	0.00216817	Irgm1
0.0516786	-0.270034	0.264	0.382	0.0600673	Hmgcl
0.00549669	-0.270458	0.228	0.373	0.00969533	Strn4
0.000565019	-0.271128	0.109	0.264	0.002156	Fam53b
0.200454	-0.273176	0.487	0.555	0.204963	Slc3a2
0.00265843	-0.273428	0.275	0.464	0.00607043	Abcc1
6.43407e-06	-0.273437	0.005	0.118	0.000106843	D6Wsu163e
0.0130115	-0.273525	0.171	0.291	0.0186439	Txndc5
0.125022	-0.273652	0.155	0.218	0.131126	Pycr2
0.0124421	-0.273821	0.528	0.664	0.0180862	Cux1
0.0529301	-0.274046	0.321	0.427	0.0613989	Cybb
0.0141327	-0.274231	0.368	0.536	0.0198926	Vapa
0.0038978	-0.274396	0.119	0.255	0.0077688	Rab10os
0.0227905	-0.274487	0.415	0.573	0.0293093	Elmsan1
0.00635463	-0.274851	0.197	0.345	0.0106832	Vps26a
0.0173052	-0.275099	0.269	0.427	0.0233419	Hnrnpr
0.0125824	-0.27557	0.648	0.764	0.0182445	Map1lc3b
0.00804952	-0.275818	0.316	0.491	0.012809	Klf3
0.0309182	-0.275912	0.679	0.782	0.0384818	Ighm
0.0141649	-0.276057	0.389	0.555	0.0198926	Pnn
0.00125269	-0.276178	0.456	0.627	0.00360589	Esyt1
0.0171515	-0.276952	0.337	0.473	0.0232426	Vps29
0.00678577	-0.277062	0.104	0.218	0.011245	Etnk1
0.0154021	-0.277319	0.285	0.418	0.021219	Tor1a
0.00122015	-0.277999	0.244	0.445	0.00360304	Scaf11
0.161784	-0.278113	0.57	0.645	0.167862	Pi16
0.00454352	-0.278215	0.187	0.336	0.00858385	Mcmbp
0.00556477	-0.278308	0.342	0.527	0.00972688	Hectd1
0.00321511	-0.278523	0.238	0.418	0.00678096	Sorl1
0.000999778	-0.278654	0.171	0.345	0.00312816	Sp1
0.000418135	-0.278974	0.295	0.527	0.00175738	Smap2
0.0165197	-0.279116	0.259	0.409	0.0225053	Ankrd17
0.0207049	-0.279233	0.155	0.273	0.0269862	Zfp644
0.0292458	-0.279943	0.269	0.382	0.0366773	Ctbp1
4.47997e-05	-0.27995	0.026	0.155	0.000433064	Slc7a5
0.00314363	-0.280054	0.109	0.236	0.00665439	Pja2
0.0215721	-0.280099	0.197	0.318	0.027866	Clec2d
0.0547757	-0.280492	0.28	0.382	0.0633267	Per1
0.00168901	-0.280511	0.311	0.518	0.00447317	Hnrnpa0
0.0200544	-0.280654	0.845	0.918	0.0264354	Cd209a
0.00248396	-0.280881	0.207	0.364	0.0056986	Adcy7
0.133822	-0.280922	0.585	0.655	0.139851	Ankrd11
0.0123199	-0.281632	0.269	0.427	0.0179988	Stat5a
2.42534e-05	-0.281951	0.021	0.145	0.000281339	Atp2a1
0.0367489	-0.282076	0.259	0.391	0.0446842	Celf1
0.013939	-0.282148	0.627	0.755	0.0197186	Ikbkb
0.0689898	-0.282279	0.943	0.945	0.0770984	Lyz2
0.0165298	-0.282614	0.368	0.518	0.0225053	Znrf2
0.00530522	-0.282628	0.326	0.527	0.00955598	Nr3c1
0.0652829	-0.283066	0.741	0.845	0.0739533	Slamf7
0.0160658	-0.283324	0.321	0.455	0.0219805	Dpy19l1
0.000881398	-0.28373	0.161	0.336	0.00287197	Actr1a
0.00563384	-0.283879	0.699	0.827	0.00972688	Ctsb
0.00562949	-0.28436	0.518	0.673	0.00972688	Ddx6
0.00386326	-0.284523	0.705	0.827	0.00775326	Fbl
0.0105685	-0.284592	0.373	0.527	0.0159792	Tsn
5.04008e-05	-0.284887	0.083	0.264	0.000464008	Fam193a
0.0234153	-0.284966	0.13	0.227	0.0300462	Trim25
0.00271466	-0.285104	0.244	0.409	0.00615041	Hipk1
0.00808293	-0.285121	0.715	0.809	0.012809	H2-T23
0.0971973	-0.2854	0.876	0.909	0.105591	Neat1
0.00646869	-0.285757	0.57	0.727	0.0108435	Spag9
0.000240698	-0.285808	0.098	0.264	0.0012834	Taz
0.0100813	-0.285901	0.145	0.273	0.0153873	Grap2
0.00559832	-0.286149	0.109	0.227	0.00972688	Tmem165
0.0172911	-0.286325	0.715	0.845	0.0233419	Hnrnpk
0.00466099	-0.287008	0.104	0.218	0.00877719	Crem
0.00122626	-0.287036	0.15	0.309	0.00360304	Setd3
0.844094	-0.287483	0.233	0.227	0.845552	Dusp2
0.0216253	-0.287782	0.492	0.655	0.0278726	Ppp1r2
0.187826	-0.289022	0.508	0.591	0.193154	Wnk1
0.00350462	-0.289186	0.264	0.445	0.00715731	Il7r
0.00343209	-0.289347	0.772	0.9	0.00710425	Srsf3
6.61649e-05	-0.289484	0.187	0.409	0.000548223	Lsm14a
0.000915898	-0.290025	0.109	0.255	0.00296771	Jkamp
0.00776554	-0.290303	0.632	0.773	0.012546	Eif3a
0.007645	-0.290621	0.813	0.9	0.0124204	Ube2d3
0.00579874	-0.29106	0.14	0.273	0.00995051	Baz1b
0.000717247	-0.291719	0.119	0.273	0.00244708	Yipf4
0.00682155	-0.291722	0.259	0.418	0.0112721	R3hdm1
0.000615989	-0.292767	0.155	0.336	0.00223296	Abca9
0.00308714	-0.293963	0.456	0.627	0.00655876	Arhgap30
0.00288123	-0.294093	0.202	0.355	0.00635404	Smap1
0.00176999	-0.294129	0.363	0.564	0.00460356	Mtch1
0.00126767	-0.294354	0.161	0.336	0.00360589	Ptov1
0.00192649	-0.295204	0.14	0.282	0.00480556	Nsmce4a
0.00420939	-0.295207	0.223	0.391	0.00808426	Il17ra
0.0039626	-0.295272	0.399	0.573	0.00783139	Jak1
0.00164526	-0.29567	0.088	0.218	0.00437729	Trak1
0.0011998	-0.295803	0.29	0.491	0.00358703	Zfp91
0.0682856	-0.295987	0.399	0.518	0.0766066	Purb
0.00098096	-0.296371	0.285	0.5	0.00312614	Trip12
0.0826237	-0.296424	0.839	0.855	0.0912795	Apod
0.00278618	-0.296867	0.373	0.555	0.0062635	Grb2
0.0006795	-0.297224	0.171	0.355	0.00235994	Cd2ap
0.000257157	-0.297919	0.244	0.482	0.00129696	Sbno1
0.00401194	-0.297927	0.269	0.436	0.00786124	Mknk2
0.00225212	-0.298544	0.067	0.182	0.00542004	Zc3h4
0.00237322	-0.298635	0.119	0.255	0.00563001	Traf5
0.00438701	-0.298994	0.342	0.527	0.00836995	Ank
0.113273	-0.301341	0.425	0.509	0.119888	Stat3
0.00616342	-0.301728	0.549	0.682	0.0104221	Sept11
0.00507262	-0.302308	0.119	0.245	0.00928113	Tbc1d14
0.00302148	-0.302649	0.166	0.309	0.0065557	Eepd1
0.0339733	-0.303538	0.078	0.155	0.0419246	Gm12840
0.00537428	-0.303562	0.207	0.355	0.00962062	Kpnb1
0.00787878	-0.303822	0.378	0.527	0.012639	Cd14
0.0273969	-0.304015	0.202	0.318	0.0347707	Syne2
0.00548742	-0.30443	0.036	0.118	0.00969533	Phc1
0.131927	-0.304672	0.212	0.282	0.138119	P2ry14
0.00163365	-0.304677	0.192	0.355	0.00436644	Sh3kbp1
0.00672706	-0.304861	0.813	0.873	0.0112118	Gnas
0.00501752	-0.306066	0.394	0.591	0.0092386	Aes
0.00207821	-0.306397	0.15	0.3	0.00512921	Ube2g2
0.00484187	-0.306626	0.358	0.536	0.00897216	Apobec3
0.116271	-0.307461	0.492	0.564	0.122837	Etv3
0.00396971	-0.307616	0.534	0.682	0.00783139	Glud1
0.0203116	-0.307816	0.197	0.318	0.0266532	Irak1
0.0469092	-0.30847	0.161	0.245	0.0550755	Dpp8
0.000158954	-0.308483	0.119	0.3	0.000980781	Riok1
0.0815764	-0.308653	0.694	0.736	0.0902945	Picalm
0.000442764	-0.308733	0.14	0.309	0.0018213	Acp5
0.00305032	-0.308764	0.166	0.318	0.0065557	Dcun1d5
0.00042988	-0.30917	0.228	0.455	0.00179375	Zc3h7a
0.0107601	-0.309297	0.316	0.473	0.0161681	Sla
0.00100246	-0.309686	0.124	0.273	0.00312816	Rassf3
0.0210944	-0.311203	0.435	0.609	0.0273708	Ttc3
0.000593097	-0.3117	0.456	0.7	0.00219106	Fam69a
0.0271665	-0.311996	0.767	0.782	0.0345539	Dusp1
0.00273663	-0.312394	0.295	0.482	0.00617606	Rxra
0.0001117	-0.312829	0.161	0.373	0.000811941	Fmnl2
0.0201734	-0.312959	0.264	0.382	0.0265319	Ripk1
0.00938561	-0.314693	0.637	0.727	0.0144778	Itgb1
0.00237819	-0.315089	0.383	0.6	0.00563001	Il6st
0.0134739	-0.315623	0.43	0.591	0.0192011	Sept9
0.00742819	-0.316197	0.44	0.591	0.0121362	Rin3
0.000777845	-0.318332	0.819	0.927	0.002578	Ly86
0.00143329	-0.318687	0.098	0.227	0.00399668	Herpud2
0.0443861	-0.318871	0.342	0.455	0.0526461	Srsf9
0.00221189	-0.31895	0.803	0.9	0.0053454	Mbnl1
0.00919533	-0.319705	0.187	0.327	0.0142601	Samd9l
0.00182938	-0.320295	0.466	0.673	0.00473678	BC028528
0.00147666	-0.320862	0.699	0.855	0.00405908	mt-Nd5
0.00189645	-0.32139	0.14	0.291	0.00480556	Tbl1x
0.0414898	-0.321394	0.238	0.345	0.0495146	Sult1a1
0.108438	-0.321547	0.104	0.173	0.116041	Ly6c2
0.00211416	-0.321582	0.554	0.764	0.00517388	Flt3
0.00335045	-0.321585	0.161	0.309	0.00696509	Slfn5
0.0110793	-0.32161	0.249	0.364	0.0164768	Bod1l
0.00267156	-0.323193	0.202	0.355	0.00607649	Ppp4r2
0.00115656	-0.323312	0.145	0.3	0.00348819	Tlk1
0.0128095	-0.324267	0.326	0.464	0.0184355	Cdk14
0.000777788	-0.326878	0.088	0.227	0.002578	Slco3a1
0.000254908	-0.326898	0.155	0.336	0.0012969	Fcho2
0.000507959	-0.328715	0.28	0.491	0.00197729	Bptf
0.0206932	-0.32884	0.679	0.8	0.0269862	Clic4
0.0378383	-0.3293	0.451	0.573	0.0457213	Eif4h
0.0017118	-0.329317	0.306	0.5	0.00451292	Slc31a2
0.0631794	-0.329675	0.415	0.5	0.0718511	Ccr2
0.00329158	-0.329744	0.166	0.309	0.00687378	Apc
0.0160685	-0.330519	0.202	0.327	0.0219805	Gnaq
0.00281217	-0.331057	0.114	0.236	0.00629753	Snx20
0.00346328	-0.331512	0.575	0.736	0.00710425	Mrfap1
0.00794766	-0.331638	0.254	0.409	0.0126987	Acadm
0.00388791	-0.332981	0.254	0.418	0.0077688	Map7d1
0.000737199	-0.333684	0.503	0.718	0.00248743	Fam49b
0.00235242	-0.334297	0.176	0.336	0.00561484	Phf3
0.00243369	-0.335109	0.326	0.509	0.00564617	Arid4b
0.000579445	-0.335297	0.29	0.5	0.00216817	Ppp2r5a
0.000663264	-0.335318	0.938	0.982	0.00232334	Zfp36
0.020401	-0.3354	0.363	0.473	0.0267101	Zcchc6
0.0175884	-0.335747	0.13	0.227	0.0236141	Dpp4
0.0053226	-0.335993	0.192	0.327	0.00955761	Bmpr2
0.00122015	-0.337299	0.249	0.436	0.00360304	Arih1
0.00395449	-0.338558	0.44	0.6	0.00783139	Macf1
0.00307821	-0.339494	0.223	0.373	0.00655876	Pkp3
8.84218e-05	-0.340896	0.135	0.327	0.000682173	Rragc
0.0463888	-0.341159	0.43	0.527	0.054575	Sbno2
0.00909885	-0.342029	0.124	0.236	0.0141864	D1Ertd622e
0.00173312	-0.342317	0.363	0.545	0.00454845	Gramd4
0.00292797	-0.34235	0.565	0.691	0.0064084	Pip4k2a
1.66918e-05	-0.342487	0.062	0.236	0.000210462	Btbd1
0.22311	-0.343735	0.306	0.382	0.227423	Mt1
0.000296566	-0.343934	0.104	0.264	0.00139844	Nampt
0.00184194	-0.344342	0.301	0.491	0.00474811	Smc3
0.00966843	-0.344343	0.316	0.491	0.0148745	Tet3
0.0288983	-0.344715	0.301	0.418	0.036358	Gpcpd1
0.00489613	-0.344871	0.155	0.291	0.00904381	Rbm26
0.0671428	-0.344972	0.446	0.564	0.0756171	Smc6
0.00329467	-0.345142	0.176	0.327	0.00687378	Ccr5
0.000158207	-0.345936	0.259	0.491	0.000980781	Mapk1
0.000288924	-0.347051	0.285	0.509	0.0013896	Stxbp6
0.0169669	-0.347191	0.58	0.655	0.0230464	Chd4
0.000253618	-0.347433	0.87	0.936	0.0012969	Fcgr2b
1.70773e-05	-0.34755	0.99	1	0.000210741	Hspa8
8.75064e-06	-0.348702	0.114	0.327	0.000130972	Slain2
3.00447e-05	-0.349208	0.192	0.427	0.000328792	Rap2a
0.00510975	-0.350452	0.13	0.255	0.00931967	Ptpn4
0.000740887	-0.350578	0.145	0.3	0.00248743	Coa5
0.00371275	-0.35408	0.249	0.409	0.00752936	Cklf
0.00210614	-0.35432	0.399	0.564	0.00517388	Fkbp8
0.00761933	-0.3545	0.446	0.573	0.0124135	Snx5
0.00187072	-0.355509	0.373	0.564	0.0047982	Atf6
0.0412587	-0.355867	0.617	0.673	0.0493403	Kctd12
0.00220138	-0.355931	0.264	0.427	0.00534225	Glul
0.00193051	-0.356105	0.394	0.591	0.00480556	Bach1
0.00285659	-0.356891	0.269	0.445	0.00632375	Mxd4
0.00619999	-0.358009	0.342	0.509	0.0104535	Spop
0.000356765	-0.358719	0.28	0.482	0.00157957	Rtl5
0.000217253	-0.358871	0.301	0.545	0.00122337	Hnrnpd
0.00162616	-0.359079	0.171	0.336	0.00436644	Phf20l1
0.00405948	-0.359426	0.886	0.945	0.00792761	Xist
0.00997412	-0.359586	0.751	0.8	0.0152638	Fus
0.0111731	-0.359672	0.202	0.336	0.0165738	Mndal
0.000796722	-0.360037	0.446	0.645	0.00262556	Ppp3ca
0.000624126	-0.360294	0.207	0.391	0.00223452	Tnks
0.00526297	-0.361125	0.285	0.445	0.00950942	Drap1
0.000129845	-0.361265	0.803	0.927	0.000918418	Atp5b
6.44745e-06	-0.361378	0.078	0.273	0.000106843	Ubp1
0.00305179	-0.363801	0.503	0.655	0.0065557	Uvrag
3.23608e-05	-0.364359	0.917	0.955	0.00034126	Ddx5
0.0573293	-0.364412	0.513	0.6	0.0658436	Ptpn1
0.000250212	-0.364679	0.145	0.327	0.00129574	Slc43a2
0.000144542	-0.364859	0.451	0.727	0.000948801	Litaf
0.000577304	-0.364969	0.14	0.3	0.00216817	Galnt6
0.00771139	-0.366433	0.415	0.564	0.0124933	Fam46a
0.000193039	-0.366648	0.249	0.445	0.00111963	Stk10
0.00725776	-0.367	0.155	0.282	0.0118912	Atf7ip
0.000603034	-0.367849	0.782	0.891	0.00219975	Hsp90aa1
0.00475109	-0.368822	0.212	0.345	0.00886056	Lactb
0.068574	-0.369464	0.352	0.445	0.0767817	Rnd3
0.000487087	-0.369916	0.86	0.936	0.00192121	mt-Nd2
0.000187883	-0.370866	0.176	0.373	0.00110073	Sptbn1
0.00123986	-0.371406	0.238	0.418	0.00360304	Fam117b
0.000197747	-0.371428	0.275	0.518	0.0011246	Antxr2
0.000236605	-0.371591	0.316	0.518	0.00128253	Azin1
0.00100317	-0.371716	0.109	0.255	0.00312816	Ahr
0.000408297	-0.372933	0.472	0.682	0.00174127	Luc7l2
0.012128	-0.373898	0.358	0.527	0.0178063	Nsd3
0.00415178	-0.374342	0.259	0.409	0.00804517	Tmbim1
0.000113392	-0.374803	0.161	0.364	0.000811941	Cat
0.00482501	-0.376888	0.187	0.327	0.00896956	Clcn3
0.00146426	-0.378401	0.238	0.409	0.00404415	Fndc3a
0.00196333	-0.378415	0.269	0.436	0.00486637	Smarca5
0.00290588	-0.380021	0.29	0.455	0.00638412	Serinc3
0.000624087	-0.381402	0.197	0.382	0.00223452	Rftn1
0.000107868	-0.382711	0.28	0.518	0.000802093	Rbms1
0.0796164	-0.383727	0.617	0.718	0.0884627	Marcks
0.000222436	-0.385592	0.14	0.318	0.00124051	Asxl2
0.000145592	-0.386911	0.14	0.318	0.000948801	Aftph
0.000693164	-0.387951	0.285	0.491	0.00239307	Irf2bp2
0.00283685	-0.389097	0.389	0.573	0.00632375	Zfand5
0.00014096	-0.389876	0.104	0.273	0.000948801	Irf9
0.000368294	-0.390303	0.632	0.818	0.00161433	Bmp2k
0.00187792	-0.390804	0.171	0.327	0.0047982	Lifr
0.000229666	-0.391676	0.244	0.473	0.00125666	Nipa2
0.00074194	-0.392789	0.518	0.682	0.00248743	Srsf2
0.00134471	-0.392796	0.259	0.445	0.00376779	Cops4
5.54108e-05	-0.394756	0.415	0.682	0.000486944	Cct4
0.00126828	-0.395047	0.233	0.409	0.00360589	Eif4g3
0.0030721	-0.39584	0.378	0.527	0.00655876	Lamp1
0.000463677	-0.399676	0.181	0.355	0.00189389	Ythdc1
0.0123915	-0.400034	0.368	0.509	0.018058	Tgfbi
0.000268082	-0.40107	0.306	0.518	0.00134041	Ppm1m
0.00398951	-0.401602	0.135	0.264	0.00784378	Slc44a2
0.000933928	-0.402151	0.389	0.582	0.00300932	Ncor1
8.93882e-05	-0.403032	0.062	0.218	0.000682173	Gria3
0.000952975	-0.405786	0.383	0.6	0.00305373	Lmo1
0.0011279	-0.407722	0.249	0.418	0.00342505	Man2a2
0.000150467	-0.408704	0.218	0.418	0.000969673	Sertad2
0.000372296	-0.412102	0.269	0.5	0.00161433	Ubn2
2.17372e-05	-0.41394	0.653	0.836	0.000257298	Sfr1
1.98124e-05	-0.414164	0.197	0.427	0.000239399	Setd7
0.000472203	-0.414621	0.585	0.736	0.00191523	Slk
0.000178893	-0.414915	0.212	0.418	0.00105875	Klf9
1.59309e-06	-0.417292	0.187	0.455	4.61996e-05	Strn3
6.51157e-05	-0.418307	0.275	0.536	0.000547349	Tob1
0.00513485	-0.41852	0.218	0.364	0.00933609	Tbc1d9
0.00108391	-0.421765	0.746	0.836	0.00332628	H2afy
7.25003e-05	-0.422106	0.316	0.564	0.00058403	Cep170
0.111622	-0.426449	0.332	0.409	0.118573	Cd163
0.000310614	-0.426729	0.347	0.536	0.00140266	Hook3
0.0315829	-0.427301	0.57	0.627	0.0391532	Hnrnpu
0.000112966	-0.42885	0.166	0.355	0.000811941	Deptor
0.00304607	-0.429375	0.166	0.3	0.0065557	Prkar2b
0.000489928	-0.434683	0.523	0.709	0.00192121	Plekho1
0.000241191	-0.438438	0.321	0.527	0.0012834	Eif4a2
0.00149513	-0.439411	0.741	0.818	0.00409044	Ybx1
5.4551e-05	-0.441996	0.881	0.945	0.000486763	Ubc
0.000438576	-0.445695	0.777	0.9	0.00181696	Ptprc
0.000291305	-0.448085	0.254	0.445	0.0013896	Utrn
5.01242e-06	-0.449856	0.254	0.555	9.08501e-05	Ssh2
3.59384e-05	-0.450129	0.311	0.555	0.000365578	Itga4
3.59185e-05	-0.450762	0.482	0.709	0.000365578	Sh3bgrl
4.71168e-06	-0.452672	0.756	0.9	8.8154e-05	Ccdc88a
2.21385e-06	-0.45368	0.119	0.355	5.58276e-05	Gpr141
1.40464e-05	-0.454907	0.653	0.845	0.000181043	Zfp36l2
0.00151738	-0.459675	0.425	0.6	0.00413184	Pfkp
0.000311972	-0.459744	0.668	0.8	0.00140266	Dnaja1
3.02278e-07	-0.466924	0.062	0.273	1.34862e-05	Mlxip
3.1291e-05	-0.474266	0.466	0.673	0.000336089	Sfpq
4.83057e-05	-0.475444	0.29	0.536	0.000459301	Cdkn2d
5.57289e-06	-0.477884	0.891	0.964	9.79477e-05	Ahnak
0.00116073	-0.478056	0.358	0.536	0.00348819	Klf2
2.5611e-06	-0.487668	0.337	0.636	6.18933e-05	Qk
1.22368e-05	-0.490442	0.456	0.7	0.000165054	Anp32b
6.13264e-05	-0.49053	0.86	0.936	0.000530885	Tcf4
0.000197775	-0.490552	0.28	0.482	0.0011246	Taf10
0.000144609	-0.492845	0.249	0.473	0.000948801	Ugcg
2.77739e-06	-0.493053	0.098	0.309	6.44355e-05	Fkbp5
1.20715e-06	-0.493109	0.301	0.591	3.68497e-05	Pten
0.00425087	-0.493652	0.363	0.518	0.00813697	Midn
4.10366e-05	-0.493787	0.264	0.482	0.00040341	Actn4
0.0022813	-0.49696	0.415	0.582	0.00546757	Itpr1
0.000250152	-0.497696	0.528	0.7	0.00129574	Stk17b
1.00059e-05	-0.498516	0.254	0.518	0.000142297	Rab21
0.00583735	-0.502915	0.13	0.255	0.00995784	Ifi203
0.000133287	-0.506721	0.736	0.855	0.000931403	Mcl1
0.0948934	-0.507812	0.363	0.445	0.10365	Cks2
0.000305648	-0.51024	0.409	0.618	0.00140266	Pnrc1
0.000272298	-0.510935	0.212	0.409	0.00134054	Tppp3
0.00041279	-0.512336	0.415	0.618	0.00174758	Jmjd1c
6.31679e-05	-0.515793	0.181	0.373	0.000538785	Cebpd
0.000249536	-0.520242	0.223	0.409	0.00129574	Ccar1
0.000138194	-0.532876	0.689	0.855	0.000942969	Jund
4.0954e-06	-0.533492	0.352	0.618	8.19079e-05	Arhgap45
3.77374e-06	-0.533544	0.269	0.545	7.81703e-05	Gpr171
0.000487365	-0.540465	0.715	0.827	0.00192121	Emp1
0.000134906	-0.54282	1	1	0.000931491	Gm42418
0.000102793	-0.57021	0.482	0.673	0.000774285	Rtn4
3.47697e-06	-0.587279	0.332	0.573	7.75631e-05	Fgfr1
2.04301e-06	-0.58932	0.497	0.718	5.38612e-05	Rac1
1.27686e-05	-0.589891	0.311	0.582	0.000168314	AY036118
7.14719e-07	-0.593789	0.544	0.8	2.76358e-05	Ybx3
0.000275041	-0.610324	0.171	0.345	0.00134054	Hspa1b
1.00589e-05	-0.655904	0.596	0.809	0.000142297	Tsc22d3
0.00239017	-0.696506	0.404	0.518	0.00563536	Socs3
8.99248e-07	-0.70471	0.378	0.655	3.06802e-05	Samhd1
0.192355	-0.736503	0.415	0.455	0.197462	Hspa1a
0.00413077	-0.840159	0.13	0.255	0.00803975	Plac8
0.000490239	-1.24383	0.223	0.391	0.00192121	Ccl4

[truncated: 16 more sheets: aged_vs_adult_myeloid_Macroph3, aged_vs_adult_myeloid_Prolif, aged_vs_adult_myeloid_Mono1, aged_vs_adult_myeloid_Mono2, aged_vs_adult_myeloid_Mono3, aged_vs_adult_CD45-_Fibro1, aged_vs_adult_CD45-_Fibro2, aged_vs_adult_CD45-_Fibro3, aged_vs_adult_CD45-_Fibro4, aged_vs_adult_CD45-_Fibro5, aged_vs_adult_CD45-_VECvenule, aged_vs_adult_CD45-_VECart+cap, aged_vs_adult_CD45-_LymphEC, aged_vs_adult_CD45-_Schwann1, aged_vs_adult_CD45-_Schwann2, aged_vs_adult_CD45-_Pericyte]
