# Supplementary material for: Targeting lymphoid-derived IL-17 signaling to delay skin aging
Source: Nat Aging. 2023 Jun 8;3(6):688–704. doi: 10.1038/s43587-023-00431-z (PMC10275755; doi:10.1038/s43587-023-00431-z)
Supplement: Supplementary file 4 — GO analysis of differentially expressed genes comparing adult versus aged expression values of selected immune CD45+ cell clusters. The analysis is based on a BP database. [file 43587_2023_431_MOESM4_ESM.xlsx]

## Sheet: agedvsadult_CD4Th_up_aged
source	term_name	term_id	adjusted_p_value	negative_log10_of_adjusted_p_value	term_size	query_size	intersection_size	effective_domain_size	intersections
GO:BP	cytoplasmic translation	GO:0002181	1.95209e-10	9.7095	103	16	7	27492	RPL38,RPS21,RPL41,RPS28,RPL39,RPL36A,RPS26
GO:BP	peptide metabolic process	GO:0006518	1.86787e-08	7.72865	897	46	15	27492	RPL38,RPS21,RPL41,RPL36,RPS28,RPL37,RPL39,RPL36A,RPS26,IFNGR1,CIRBP,GPX1,UBA52,FURIN,GM11808
GO:BP	translation	GO:0006412	9.48891e-08	7.02278	707	16	9	27492	RPL38,RPS21,RPL41,RPL36,RPS28,RPL37,RPL39,RPL36A,RPS26
GO:BP	cellular macromolecule biosynthetic process	GO:0034645	9.8143e-08	7.00814	1517	16	11	27492	RPL38,RPS21,RPL41,RAMP1,RPL36,RPS28,RPL37,RPL39,ITM2B,RPL36A,RPS26
GO:BP	peptide biosynthetic process	GO:0043043	1.21571e-07	6.91517	727	16	9	27492	RPL38,RPS21,RPL41,RPL36,RPS28,RPL37,RPL39,RPL36A,RPS26
GO:BP	organonitrogen compound biosynthetic process	GO:1901566	2.14003e-07	6.66958	1631	16	11	27492	RPL38,RPS21,RPL41,RAMP1,RPL36,RPS28,RPL37,RPL39,ITM2B,RPL36A,RPS26
GO:BP	amide biosynthetic process	GO:0043604	4.51458e-07	6.34538	843	16	9	27492	RPL38,RPS21,RPL41,RPL36,RPS28,RPL37,RPL39,RPL36A,RPS26
GO:BP	cellular amide metabolic process	GO:0043603	6.26613e-07	6.203	1153	46	15	27492	RPL38,RPS21,RPL41,RPL36,RPS28,RPL37,RPL39,RPL36A,RPS26,IFNGR1,CIRBP,GPX1,UBA52,FURIN,GM11808
GO:BP	negative regulation of dendritic cell differentiation	GO:2001199	4.96162e-05	4.30438	3	3	2	27492	TMEM176A,TMEM176B
GO:BP	protein metabolic process	GO:0019538	7.3404e-05	4.13428	5525	68	34	27492	RPL38,RPS21,RPL41,RAMP1,RPL36,RPS28,RPL37,RPL39,ITM2B,RPL36A,RPS26,SDC4,SERPINB1A,IL17F,IFNGR1,CIRBP,SERPINB6A,HCST,GPX1,UBA52,ARL6IP1,CST3,FURIN,GM11808,FGL2,DPM3,RGCC,F2R,PRDX4,PPP1R11,KRTCAP2,CD74,BCL2,KLF4
GO:BP	macromolecule biosynthetic process	GO:0009059	0.000114366	3.9417	4872	16	13	27492	RPL38,RPS21,RPL41,RAMP1,RPL36,RPS28,RPL37,RPL39,TNFSF8,ITM2B,ACTN2,RPL36A,RPS26
GO:BP	organonitrogen compound metabolic process	GO:1901564	0.000232272	3.634	6402	68	36	27492	RPL38,RPS21,RPL41,RAMP1,RPL36,RPS28,RPL37,RPL39,ITM2B,RPL36A,RPS26,SDC4,SERPINB1A,IL17F,IFNGR1,CIRBP,SERPINB6A,HCST,GPX1,UBA52,ARL6IP1,ATP5K,CKB,CST3,FURIN,GM11808,FGL2,DPM3,RGCC,F2R,PRDX4,PPP1R11,KRTCAP2,CD74,BCL2,KLF4
GO:BP	regulation of dendritic cell differentiation	GO:2001198	0.00034728	3.45932	7	3	2	27492	TMEM176A,TMEM176B
GO:BP	regulation of molecular function	GO:0065009	0.000748554	3.12578	2979	68	23	27492	RAMP1,RPL37,ACTN2,TMEM64,SDC4,SERPINB1A,IFNGR1,SERPINB6A,GPX1,BHLHE40,ARL6IP1,CST3,FURIN,LY6A,DKKL1,DPM3,RGCC,F2R,PPP1R11,KRTCAP2,CD74,BCL2,KLF4
GO:BP	cellular protein metabolic process	GO:0044267	0.0008206	3.08587	4869	68	30	27492	RPL38,RPS21,RPL41,RAMP1,RPL36,RPS28,RPL37,RPL39,RPL36A,RPS26,SDC4,SERPINB1A,CIRBP,SERPINB6A,HCST,GPX1,UBA52,ARL6IP1,CST3,FURIN,GM11808,DPM3,RGCC,F2R,PRDX4,PPP1R11,KRTCAP2,CD74,BCL2,KLF4
GO:BP	cellular biosynthetic process	GO:0044249	0.000911888	3.04006	5763	16	13	27492	RPL38,RPS21,RPL41,RAMP1,RPL36,RPS28,RPL37,RPL39,TNFSF8,ITM2B,ACTN2,RPL36A,RPS26
GO:BP	cellular macromolecule metabolic process	GO:0044260	0.000947182	3.02357	5799	68	33	27492	RPL38,RPS21,RPL41,RAMP1,RPL36,RPS28,RPL37,RPL39,ITM2B,RPL36A,RPS26,SDC4,SERPINB1A,CIRBP,SERPINB6A,HCST,GPX1,UBA52,ARL6IP1,CCR6,CST3,FURIN,GM11808,DPM3,RGCC,F2R,PRDX4,PPP1R11,REXO2,KRTCAP2,CD74,BCL2,KLF4
GO:BP	organic substance biosynthetic process	GO:1901576	0.0010422	2.98205	5826	16	13	27492	RPL38,RPS21,RPL41,RAMP1,RPL36,RPS28,RPL37,RPL39,TNFSF8,ITM2B,ACTN2,RPL36A,RPS26
GO:BP	immune system process	GO:0002376	0.00106062	2.97444	2794	68	22	27492	TMEM176A,TMEM176B,RPL39,TNFSF8,TMEM64,SDC4,SERPINB1A,IL17F,IL7R,IFNGR1,HCST,GPX1,ITGB7,CCR6,ROMO1,FGL2,RGCC,GPR183,LTB,CD74,BCL2,KLF4
GO:BP	biosynthetic process	GO:0009058	0.00129764	2.88684	5931	16	13	27492	RPL38,RPS21,RPL41,RAMP1,RPL36,RPS28,RPL37,RPL39,TNFSF8,ITM2B,ACTN2,RPL36A,RPS26
GO:BP	ribosomal small subunit biogenesis	GO:0042274	0.00250594	2.60103	68	9	3	27492	RPL38,RPS21,RPS28
GO:BP	negative regulation of multicellular organismal process	GO:0051241	0.00356313	2.44817	1061	68	13	27492	TMEM176A,TMEM176B,SERPINB1A,IL17F,IFNGR1,FURIN,FGL2,RGCC,F2R,PRDX4,CD74,BCL2,KLF4
GO:BP	leukocyte differentiation	GO:0002521	0.00372996	2.4283	598	67	10	27492	TMEM176A,TMEM176B,TNFSF8,TMEM64,IL7R,CCR6,FGL2,GPR183,CD74,BCL2
GO:BP	negative regulation of molecular function	GO:0044092	0.0038677	2.41255	1075	48	11	27492	RPL37,ACTN2,SERPINB1A,SERPINB6A,GPX1,BHLHE40,ARL6IP1,CST3,FURIN,LY6A,DKKL1
GO:BP	mononuclear cell differentiation	GO:1903131	0.00398818	2.39923	466	67	9	27492	TMEM176A,TMEM176B,TNFSF8,IL7R,CCR6,FGL2,GPR183,CD74,BCL2
GO:BP	regulation of immune system process	GO:0002682	0.00449603	2.34717	1483	67	15	27492	TMEM176A,TMEM176B,TMEM64,SDC4,SERPINB1A,IL17F,IL7R,HCST,GPX1,CCR6,FGL2,RGCC,GPR183,CD74,BCL2
GO:BP	cellular process	GO:0009987	0.0047643	2.322	21082	60	59	27492	S100A6,TMEM176A,TMEM176B,RPL38,RPS21,RPL41,RAMP1,RPL36,RPS28,RPL37,RPL39,TNFSF8,ITM2B,ACTN2,RPL36A,RPS26,TMEM64,SDC4,SERPINB1A,IL17F,LTB4R1,IL7R,IFNGR1,SEC61G,CIRBP,SERPINB6A,HCST,GPX1,AVPI1,BHLHE40,NSG2,ITGB7,UBA52,IL17RE,ARL6IP1,CCR6,ATP5K,CKB,CST3,FURIN,LY6A,TNFRSF25,SSBP2,COX7C,GM11808,MT-ND3,DKKL1,NDUFB7,ROMO1,NDUFA2,FGL2,DPM3,RGCC,F2R,GPR183,LTB,PRDX4,PPP1R11,HLF
GO:BP	regulation of protein metabolic process	GO:0051246	0.0051886	2.28495	2576	68	20	27492	RPL38,RAMP1,RPL37,ITM2B,SDC4,SERPINB1A,IL17F,IFNGR1,CIRBP,SERPINB6A,GPX1,ARL6IP1,CST3,FURIN,RGCC,F2R,PPP1R11,CD74,BCL2,KLF4
GO:BP	defense response to Gram-positive bacterium	GO:0050830	0.00601274	2.22093	126	22	4	27492	RPL39,TNFSF8,IL17F,IL7R
GO:BP	defense response	GO:0006952	0.00658301	2.18158	1711	68	16	27492	RPL39,TNFSF8,SERPINB1A,IL17F,LTB4R1,IL7R,IFNGR1,GPX1,IL17RE,CCR6,ROMO1,FGL2,F2R,CD74,BCL2,KLF4
GO:BP	negative regulation of endopeptidase activity	GO:0010951	0.00934677	2.02934	292	41	6	27492	SERPINB1A,SERPINB6A,GPX1,ARL6IP1,CST3,FURIN
GO:BP	negative regulation of peptidase activity	GO:0010466	0.0105018	1.97874	298	41	6	27492	SERPINB1A,SERPINB6A,GPX1,ARL6IP1,CST3,FURIN
GO:BP	hematopoietic or lymphoid organ development	GO:0048534	0.011531	1.93813	999	68	12	27492	TMEM176A,TMEM176B,TNFSF8,TMEM64,IL7R,CCR6,FGL2,GPR183,LTB,CD74,BCL2,KLF4
GO:BP	T cell differentiation	GO:0030217	0.0116061	1.93531	281	67	7	27492	TNFSF8,IL7R,CCR6,FGL2,GPR183,CD74,BCL2
GO:BP	negative regulation of hydrolase activity	GO:0051346	0.0125087	1.90279	396	68	8	27492	SERPINB1A,SERPINB6A,GPX1,ARL6IP1,CST3,FURIN,PPP1R11,KLF4
GO:BP	cellular nitrogen compound biosynthetic process	GO:0044271	0.0146244	1.83492	4718	16	11	27492	RPL38,RPS21,RPL41,RPL36,RPS28,RPL37,RPL39,TNFSF8,ACTN2,RPL36A,RPS26
GO:BP	dendritic cell differentiation	GO:0097028	0.0163567	1.7863	45	3	2	27492	TMEM176A,TMEM176B
GO:BP	immune system development	GO:0002520	0.021566	1.66623	1063	68	12	27492	TMEM176A,TMEM176B,TNFSF8,TMEM64,IL7R,CCR6,FGL2,GPR183,LTB,CD74,BCL2,KLF4
GO:BP	NADH dehydrogenase complex assembly	GO:0010257	0.0324843	1.48833	58	71	4	27492	NDUFB7,NDUFA2,NDUFA5,NDUFA3
GO:BP	mitochondrial respiratory chain complex I assembly	GO:0032981	0.0324843	1.48833	58	71	4	27492	NDUFB7,NDUFA2,NDUFA5,NDUFA3
GO:BP	ribosomal small subunit assembly	GO:0000028	0.0338405	1.47056	19	9	2	27492	RPL38,RPS28
GO:BP	regulation of endopeptidase activity	GO:0052548	0.0405695	1.3918	466	68	8	27492	SERPINB1A,SERPINB6A,GPX1,ARL6IP1,CST3,FURIN,F2R,KLF4
GO:BP	hemopoiesis	GO:0030097	0.0433956	1.36255	954	68	11	27492	TMEM176A,TMEM176B,TNFSF8,TMEM64,IL7R,CCR6,FGL2,GPR183,CD74,BCL2,KLF4
GO:BP	immune response	GO:0006955	0.0444835	1.3518	1794	67	15	27492	RPL39,TNFSF8,SERPINB1A,IL17F,IL7R,HCST,GPX1,CCR6,ROMO1,FGL2,RGCC,GPR183,LTB,CD74,BCL2
GO:BP	negative regulation of proteolysis	GO:0045861	0.0462373	1.33501	387	41	6	27492	SERPINB1A,SERPINB6A,GPX1,ARL6IP1,CST3,FURIN

## Sheet: agedvsadult_gdT_up_aged
source	term_name	term_id	adjusted_p_value	negative_log10_of_adjusted_p_value	term_size	query_size	intersection_size	effective_domain_size	intersections
GO:BP	organonitrogen compound biosynthetic process	GO:1901566	1.1959e-08	7.92231	1631	28	15	27492	RPL41,RPL38,ITM2B,RPS21,RPL37,RPL36,RPS28,GAPDH,CIRBP,UBA52,AMD2,RPL36AL,RAMP1,DPM3,ATP5E
GO:BP	translation	GO:0006412	1.03777e-07	6.9839	707	22	10	27492	RPL41,RPL38,RPS21,RPL37,RPL36,RPS28,GAPDH,CIRBP,UBA52,RPL36AL
GO:BP	peptide biosynthetic process	GO:0043043	1.36299e-07	6.86551	727	22	10	27492	RPL41,RPL38,RPS21,RPL37,RPL36,RPS28,GAPDH,CIRBP,UBA52,RPL36AL
GO:BP	cellular macromolecule biosynthetic process	GO:0034645	3.95186e-07	6.4032	1517	26	13	27492	RPL41,RPL38,ITM2B,RPS21,RPL37,RPL36,RPS28,GAPDH,CIRBP,UBA52,RPL36AL,RAMP1,DPM3
GO:BP	amide biosynthetic process	GO:0043604	5.76339e-07	6.23932	843	22	10	27492	RPL41,RPL38,RPS21,RPL37,RPL36,RPS28,GAPDH,CIRBP,UBA52,RPL36AL
GO:BP	peptide metabolic process	GO:0006518	1.05239e-06	5.97782	897	22	10	27492	RPL41,RPL38,RPS21,RPL37,RPL36,RPS28,GAPDH,CIRBP,UBA52,RPL36AL
GO:BP	ATP metabolic process	GO:0046034	3.94589e-06	5.40385	264	54	9	27492	COX5A,COX6C,GAPDH,ATP5E,UQCRQ,NDUFV3,ATP5K,TPI1,MT-ND3
GO:BP	oxidative phosphorylation	GO:0006119	7.15298e-06	5.14551	121	54	7	27492	COX5A,COX6C,ATP5E,UQCRQ,NDUFV3,ATP5K,MT-ND3
GO:BP	cellular amide metabolic process	GO:0043603	1.18003e-05	4.92811	1153	22	10	27492	RPL41,RPL38,RPS21,RPL37,RPL36,RPS28,GAPDH,CIRBP,UBA52,RPL36AL
GO:BP	cytoplasmic translation	GO:0002181	2.99151e-05	4.52411	103	22	5	27492	RPL41,RPL38,RPS21,RPS28,RPL36AL
GO:BP	generation of precursor metabolites and energy	GO:0006091	3.11514e-05	4.50652	455	54	10	27492	COX5A,COX6C,GAPDH,ATP5E,NDUFA4,UQCRQ,NDUFV3,ATP5K,TPI1,MT-ND3
GO:BP	aerobic respiration	GO:0009060	9.59538e-05	4.01794	176	54	7	27492	COX5A,COX6C,ATP5E,UQCRQ,NDUFV3,ATP5K,MT-ND3
GO:BP	mitochondrial ATP synthesis coupled electron transport	GO:0042775	0.000627598	3.20232	74	54	5	27492	COX5A,COX6C,UQCRQ,NDUFV3,MT-ND3
GO:BP	cellular respiration	GO:0045333	0.000685202	3.16418	235	54	7	27492	COX5A,COX6C,ATP5E,UQCRQ,NDUFV3,ATP5K,MT-ND3
GO:BP	ATP synthesis coupled electron transport	GO:0042773	0.000717646	3.14409	76	54	5	27492	COX5A,COX6C,UQCRQ,NDUFV3,MT-ND3
GO:BP	cellular biosynthetic process	GO:0044249	0.00155322	2.80877	5763	28	18	27492	RPL41,RPL38,ITM2B,IL17F,RPS21,RPL37,RPL36,RPS28,GAPDH,CIRBP,UBA52,AMD2,RPL36AL,RAMP1,TNFSF8,DPM3,ACTN2,ATP5E
GO:BP	organic substance biosynthetic process	GO:1901576	0.00183937	2.73533	5826	28	18	27492	RPL41,RPL38,ITM2B,IL17F,RPS21,RPL37,RPL36,RPS28,GAPDH,CIRBP,UBA52,AMD2,RPL36AL,RAMP1,TNFSF8,DPM3,ACTN2,ATP5E
GO:BP	biosynthetic process	GO:0009058	0.00242642	2.61503	5931	28	18	27492	RPL41,RPL38,ITM2B,IL17F,RPS21,RPL37,RPL36,RPS28,GAPDH,CIRBP,UBA52,AMD2,RPL36AL,RAMP1,TNFSF8,DPM3,ACTN2,ATP5E
GO:BP	macromolecule biosynthetic process	GO:0009059	0.00294066	2.53155	4872	27	16	27492	RPL41,RPL38,ITM2B,IL17F,RPS21,RPL37,RPL36,RPS28,GAPDH,CIRBP,UBA52,RPL36AL,RAMP1,TNFSF8,DPM3,ACTN2
GO:BP	respiratory electron transport chain	GO:0022904	0.00311287	2.50684	102	54	5	27492	COX5A,COX6C,UQCRQ,NDUFV3,MT-ND3
GO:BP	energy derivation by oxidation of organic compounds	GO:0015980	0.00558857	2.2527	322	54	7	27492	COX5A,COX6C,ATP5E,UQCRQ,NDUFV3,ATP5K,MT-ND3
GO:BP	organonitrogen compound metabolic process	GO:1901564	0.00784296	2.10552	6402	28	18	27492	RPL41,RPL38,ITM2B,IL17F,RPS21,RPL37,RPL36,RPS28,GAPDH,ARL6IP1,CIRBP,UBA52,AMD2,RPL36AL,RAMP1,HCST,DPM3,ATP5E
GO:BP	protein metabolic process	GO:0019538	0.00822319	2.08496	5525	26	16	27492	RPL41,RPL38,ITM2B,IL17F,RPS21,RPL37,RPL36,RPS28,GAPDH,ARL6IP1,CIRBP,UBA52,RPL36AL,RAMP1,HCST,DPM3
GO:BP	ribosomal small subunit biogenesis	GO:0042274	0.00922558	2.03501	68	14	3	27492	RPL38,RPS21,RPS28
GO:BP	electron transport chain	GO:0022900	0.0098822	2.00515	129	54	5	27492	COX5A,COX6C,UQCRQ,NDUFV3,MT-ND3
GO:BP	aerobic electron transport chain	GO:0019646	0.0129732	1.88695	63	54	4	27492	COX5A,COX6C,UQCRQ,MT-ND3
GO:BP	cellular nitrogen compound biosynthetic process	GO:0044271	0.0216449	1.66464	4718	31	16	27492	RPL41,RPL38,IL17F,RPS21,RPL37,RPL36,RPS28,GAPDH,CIRBP,UBA52,AMD2,RPL36AL,TNFSF8,ACTN2,ATP5E,ELOB
GO:BP	positive regulation of chemokine (C-X-C motif) ligand 1 production	GO:2000340	0.0243644	1.61324	4	42	2	27492	IL17F,IL17A
GO:BP	regulation of chemokine (C-X-C motif) ligand 1 production	GO:2000338	0.040568	1.39182	5	42	2	27492	IL17F,IL17A
GO:BP	chemokine (C-X-C motif) ligand 1 production	GO:0072566	0.040568	1.39182	5	42	2	27492	IL17F,IL17A

## Sheet: agedvsadult_ILC_up_aged
source	term_name	term_id	adjusted_p_value	negative_log10_of_adjusted_p_value	term_size	query_size	intersection_size	effective_domain_size	intersections
GO:BP	regulation of immune system process	GO:0002682	9.66328e-18	17.0149	1483	110	38	27492	CD3E,IL17F,IL17A,TMEM176A,FYB,CYBA,CD6,PDE4B,TMEM176B,CD40LG,FGL2,CD5,ADAM8,HCST,CDK6,LCK,RGCC,RAPGEF1,FCER1G,CD247,CD226,CD28,RARG,ITGAL,ARID5A,TNFSF11,TRBC2,STX4A,H2-AA,RC3H1,CREB1,TCF7,KLRB1B,FCHO1,CD74,LTA,H2-AB1,TRDC
GO:BP	immune system process	GO:0002376	4.83982e-17	16.3152	2794	111	49	27492	CD3E,CD3D,IL17F,LTB,TNFSF8,IL2RB,IL17A,TMEM176A,FYB,CMTM7,ADGRG3,CYBA,CD6,PDE4B,CD2,TMEM176B,CD40LG,FGL2,CD5,ADAM8,IFNGR1,HCST,PSMB9,CDK6,SOD1,LCK,RGCC,RAPGEF1,FCER1G,CD247,CD226,CD28,RARG,ITGAL,ARID5A,TNFSF11,TRBC2,STX4A,H2-AA,RC3H1,CREB1,TCF7,KLRB1B,FCHO1,CD74,LTA,H2-AB1,TRDC,H2-EB1
GO:BP	cell activation	GO:0001775	2.20628e-15	14.6563	1146	110	32	27492	CD3E,CD3D,TNFSF8,IL2RB,IL17A,CMTM7,ADGRG3,CD6,CD2,CD40LG,FGL2,CD5,ADAM8,IFNGR1,CDK6,LCK,RGCC,FCER1G,CD226,CD28,ITGAL,TNFSF11,TRBC2,DGAT1,STX4A,H2-AA,RC3H1,TCF7,FCHO1,CD74,H2-AB1,TRDC
GO:BP	positive regulation of immune system process	GO:0002684	2.6439e-14	13.5778	978	110	29	27492	CD3E,IL17F,IL17A,FYB,CD6,PDE4B,CD40LG,CD5,ADAM8,LCK,RGCC,RAPGEF1,FCER1G,CD247,CD226,CD28,ITGAL,ARID5A,TNFSF11,TRBC2,STX4A,H2-AA,RC3H1,CREB1,FCHO1,CD74,LTA,H2-AB1,TRDC
GO:BP	positive regulation of gene expression	GO:0010628	7.9048e-14	13.1021	1205	81	27	27492	RBM3,CD3E,IL17F,LTB,IL17A,CYBA,CD6,PDE4B,CD2,CD40LG,ADAM8,IFNGR1,ERN1,CDK6,SOD1,LCK,RGCC,FCER1G,CD226,CD28,RARG,CIRBP,CAMK2N1,ARID5A,TNFSF11,AR,STX4A
GO:BP	leukocyte activation	GO:0045321	1.15295e-13	12.9382	1034	110	29	27492	CD3E,CD3D,TNFSF8,IL2RB,CMTM7,ADGRG3,CD6,CD2,CD40LG,FGL2,CD5,ADAM8,IFNGR1,CDK6,LCK,FCER1G,CD226,CD28,ITGAL,TNFSF11,TRBC2,STX4A,H2-AA,RC3H1,TCF7,FCHO1,CD74,H2-AB1,TRDC
GO:BP	regulation of immune response	GO:0050776	4.31998e-13	12.3645	911	110	27	27492	CD3E,IL17F,IL17A,FYB,CYBA,PDE4B,CD40LG,FGL2,ADAM8,HCST,LCK,RGCC,RAPGEF1,FCER1G,CD247,CD226,CD28,ARID5A,TRBC2,STX4A,RC3H1,KLRB1B,FCHO1,CD74,LTA,H2-AB1,TRDC
GO:BP	lymphocyte activation	GO:0046649	1.12828e-12	11.9476	862	110	26	27492	CD3E,CD3D,TNFSF8,IL2RB,CMTM7,ADGRG3,CD6,CD2,CD40LG,FGL2,CD5,ADAM8,CDK6,LCK,FCER1G,CD28,ITGAL,TNFSF11,TRBC2,H2-AA,RC3H1,TCF7,FCHO1,CD74,H2-AB1,TRDC
GO:BP	positive regulation of immune response	GO:0050778	1.17638e-12	11.9295	629	110	23	27492	CD3E,IL17F,IL17A,FYB,PDE4B,CD40LG,ADAM8,LCK,RGCC,RAPGEF1,FCER1G,CD247,CD226,CD28,ARID5A,TRBC2,STX4A,RC3H1,FCHO1,CD74,LTA,H2-AB1,TRDC
GO:BP	T cell activation	GO:0042110	2.74435e-12	11.5616	518	109	21	27492	CD3E,CD3D,TNFSF8,CD6,CD2,CD40LG,FGL2,CD5,ADAM8,CDK6,LCK,FCER1G,CD28,ITGAL,TNFSF11,H2-AA,RC3H1,TCF7,FCHO1,CD74,H2-AB1
GO:BP	positive regulation of cytokine production	GO:0001819	3.22185e-12	11.4919	480	104	20	27492	CD3E,IL17F,LTB,IL17A,CYBA,CD6,PDE4B,CD2,CD40LG,ADAM8,IFNGR1,SOD1,RGCC,FCER1G,CD226,CD28,ARID5A,CREB1,CD74,LTA
GO:BP	immune response	GO:0006955	3.39207e-12	11.4695	1794	111	35	27492	CD3E,CD3D,IL17F,LTB,TNFSF8,IL17A,FYB,CYBA,CD6,PDE4B,CD40LG,FGL2,ADAM8,HCST,LCK,RGCC,RAPGEF1,FCER1G,CD247,CD226,CD28,ITGAL,ARID5A,TNFSF11,TRBC2,STX4A,H2-AA,RC3H1,KLRB1B,FCHO1,CD74,LTA,H2-AB1,TRDC,H2-EB1
GO:BP	leukocyte differentiation	GO:0002521	3.9546e-12	11.4029	598	109	22	27492	CD3E,CD3D,TNFSF8,IL17A,TMEM176A,CMTM7,ADGRG3,TMEM176B,CD40LG,FGL2,ADAM8,CDK6,LCK,FCER1G,CD28,TNFSF11,H2-AA,RC3H1,CREB1,TCF7,CD74,H2-AB1
GO:BP	mononuclear cell differentiation	GO:1903131	6.4291e-11	10.1919	466	109	19	27492	CD3E,CD3D,TNFSF8,TMEM176A,CMTM7,ADGRG3,TMEM176B,CD40LG,FGL2,ADAM8,CDK6,LCK,FCER1G,CD28,H2-AA,RC3H1,TCF7,CD74,H2-AB1
GO:BP	positive regulation of cell activation	GO:0050867	1.11822e-10	9.95147	476	110	19	27492	CD3E,CD6,CD40LG,CD5,ADAM8,LCK,FCER1G,CD226,CD28,ITGAL,TNFSF11,TRBC2,DGAT1,STX4A,H2-AA,FCHO1,CD74,H2-AB1,TRDC
GO:BP	regulation of cell activation	GO:0050865	1.67916e-10	9.77491	712	110	22	27492	CD3E,CD6,CD40LG,FGL2,CD5,ADAM8,LCK,FCER1G,CD226,CD28,ITGAL,TNFSF11,TRBC2,DGAT1,STX4A,H2-AA,RC3H1,TCF7,FCHO1,CD74,H2-AB1,TRDC
GO:BP	hematopoietic or lymphoid organ development	GO:0048534	2.42679e-10	9.61497	999	109	25	27492	CD3E,CD3D,LTB,TNFSF8,IL17A,TMEM176A,CMTM7,ADGRG3,TMEM176B,CD40LG,FGL2,ADAM8,CDK6,LCK,FCER1G,CD28,RARG,TNFSF11,H2-AA,RC3H1,CREB1,TCF7,CD74,LTA,H2-AB1
GO:BP	regulation of T cell activation	GO:0050863	4.63955e-10	9.33352	325	109	16	27492	CD3E,CD6,CD40LG,FGL2,CD5,ADAM8,LCK,CD28,ITGAL,TNFSF11,H2-AA,RC3H1,TCF7,FCHO1,CD74,H2-AB1
GO:BP	regulation of leukocyte activation	GO:0002694	4.90004e-10	9.3098	669	110	21	27492	CD3E,CD6,CD40LG,FGL2,CD5,ADAM8,LCK,FCER1G,CD226,CD28,ITGAL,TNFSF11,TRBC2,STX4A,H2-AA,RC3H1,TCF7,FCHO1,CD74,H2-AB1,TRDC
GO:BP	positive regulation of leukocyte activation	GO:0002696	8.56706e-10	9.06717	463	110	18	27492	CD3E,CD6,CD40LG,CD5,ADAM8,LCK,FCER1G,CD226,CD28,ITGAL,TNFSF11,TRBC2,STX4A,H2-AA,FCHO1,CD74,H2-AB1,TRDC
GO:BP	immune system development	GO:0002520	9.61173e-10	9.0172	1063	109	25	27492	CD3E,CD3D,LTB,TNFSF8,IL17A,TMEM176A,CMTM7,ADGRG3,TMEM176B,CD40LG,FGL2,ADAM8,CDK6,LCK,FCER1G,CD28,RARG,TNFSF11,H2-AA,RC3H1,CREB1,TCF7,CD74,LTA,H2-AB1
GO:BP	regulation of leukocyte differentiation	GO:1902105	1.13586e-09	8.94468	304	103	15	27492	IL17A,TMEM176A,TMEM176B,CD40LG,FGL2,ADAM8,CDK6,LCK,CD28,TNFSF11,H2-AA,RC3H1,CREB1,TCF7,CD74
GO:BP	lymphocyte differentiation	GO:0030098	1.5749e-09	8.80275	416	109	17	27492	CD3E,CD3D,TNFSF8,CMTM7,ADGRG3,CD40LG,FGL2,ADAM8,CDK6,LCK,FCER1G,CD28,H2-AA,RC3H1,TCF7,CD74,H2-AB1
GO:BP	leukocyte cell-cell adhesion	GO:0007159	2.30511e-09	8.63731	361	109	16	27492	CD3E,CD6,CD40LG,FGL2,CD5,ADAM8,LCK,CD28,ITGAL,TNFSF11,SEMA4D,H2-AA,RC3H1,FCHO1,CD74,H2-AB1
GO:BP	regulation of hemopoiesis	GO:1903706	3.51907e-09	8.45357	394	103	16	27492	IL17A,TMEM176A,TMEM176B,CD40LG,FGL2,ADAM8,CDK6,LCK,CD28,RARG,TNFSF11,H2-AA,RC3H1,CREB1,TCF7,CD74
GO:BP	positive regulation of T cell activation	GO:0050870	5.30847e-09	8.27503	210	109	13	27492	CD3E,CD6,CD40LG,CD5,ADAM8,LCK,CD28,ITGAL,TNFSF11,H2-AA,FCHO1,CD74,H2-AB1
GO:BP	positive regulation of response to stimulus	GO:0048584	5.81782e-09	8.23524	2202	110	34	27492	CD3E,IL17F,IL17A,FYB,CYBA,PDE4B,CD40LG,ADAM8,HCST,ERN1,SOD1,LCK,RGCC,RAPGEF1,FCER1G,CD247,CD226,CD28,CFLAR,TAOK1,ITGAL,ARID5A,TNFSF11,SEMA4D,TRBC2,AR,STX4A,RC3H1,FCHO1,CD74,LTA,UCHL5,H2-AB1,TRDC
GO:BP	hemopoiesis	GO:0030097	5.82767e-09	8.2345	954	109	23	27492	CD3E,CD3D,TNFSF8,IL17A,TMEM176A,CMTM7,ADGRG3,TMEM176B,CD40LG,FGL2,ADAM8,CDK6,LCK,FCER1G,CD28,RARG,TNFSF11,H2-AA,RC3H1,CREB1,TCF7,CD74,H2-AB1
GO:BP	regulation of cytokine production	GO:0001817	6.04727e-09	8.21844	735	60	16	27492	CD3E,IL17F,LTB,IL17A,CYBA,CD6,PDE4B,CD2,CD40LG,ADAM8,IFNGR1,SOD1,RGCC,FCER1G,CD226,CD28
GO:BP	regulation of leukocyte cell-cell adhesion	GO:1903037	6.07193e-09	8.21667	322	109	15	27492	CD3E,CD6,CD40LG,FGL2,CD5,ADAM8,LCK,CD28,ITGAL,TNFSF11,H2-AA,RC3H1,FCHO1,CD74,H2-AB1
GO:BP	cytokine production	GO:0001816	6.83317e-09	8.16538	741	60	16	27492	CD3E,IL17F,LTB,IL17A,CYBA,CD6,PDE4B,CD2,CD40LG,ADAM8,IFNGR1,SOD1,RGCC,FCER1G,CD226,CD28
GO:BP	regulation of response to stimulus	GO:0048583	9.60005e-09	8.01773	3870	110	45	27492	CD3E,IL17F,IL17A,FYB,ADGRG3,CYBA,PDE4B,RAMP1,RGS16,CD40LG,FGL2,ADAM8,IFNGR1,HCST,ERN1,CDK6,SOD1,LCK,ATP2B4,RGCC,RAPGEF1,FCER1G,CD247,CD226,CD28,CAMK2N1,CFLAR,TAOK1,ITGAL,ARID5A,TNFSF11,SEMA4D,PMEPA1,TRBC2,AR,STX4A,RC3H1,KLRB1B,FCHO1,HOPX,CD74,LTA,UCHL5,H2-AB1,TRDC
GO:BP	adaptive immune response	GO:0002250	1.57441e-08	7.80288	546	111	18	27492	CD3E,CD3D,IL17F,IL17A,CD40LG,FCER1G,CD247,CD226,CD28,ARID5A,TRBC2,H2-AA,RC3H1,CD74,LTA,H2-AB1,TRDC,H2-EB1
GO:BP	positive regulation of leukocyte cell-cell adhesion	GO:1903039	1.77249e-08	7.75142	231	109	13	27492	CD3E,CD6,CD40LG,CD5,ADAM8,LCK,CD28,ITGAL,TNFSF11,H2-AA,FCHO1,CD74,H2-AB1
GO:BP	regulation of lymphocyte activation	GO:0051249	2.50323e-08	7.6015	567	110	18	27492	CD3E,CD6,CD40LG,FGL2,CD5,ADAM8,LCK,CD28,ITGAL,TNFSF11,TRBC2,H2-AA,RC3H1,TCF7,FCHO1,CD74,H2-AB1,TRDC
GO:BP	positive regulation of biological process	GO:0048518	2.61569e-08	7.58241	6525	110	59	27492	RBM3,CD3E,IL17F,LTB,TNFSF8,IL2RB,IL17A,FYB,CYBA,CD6,PDE4B,RAMP1,CD2,CD40LG,ODC1,CD5,ADAM8,VPS37B,IFNGR1,HCST,ERN1,EPB41L2,CDK6,SOD1,LCK,ATP2B4,RGCC,RAPGEF1,FCER1G,CD247,CD226,CD28,RARG,CIRBP,CAMK2N1,CFLAR,TAOK1,ITGAL,ARID5A,TNFSF11,SEMA4D,TRBC2,AR,DGAT1,STX4A,ARL6IP1,H2-AA,RC3H1,RAB1B,CREB1,TESK1,FCHO1,HOPX,CD74,LTA,UCHL5,CHURC1,H2-AB1,TRDC
GO:BP	regulation of cell adhesion	GO:0030155	2.83463e-08	7.5475	746	109	20	27492	CD3E,CD6,CD40LG,FGL2,CD5,ADAM8,CDK6,LCK,RGCC,CD28,ITGAL,TNFSF11,SEMA4D,STX4A,H2-AA,RC3H1,TESK1,FCHO1,CD74,H2-AB1
GO:BP	regulation of multicellular organismal process	GO:0051239	3.29111e-08	7.48266	2798	104	36	27492	CD3E,IL17F,LTB,IL17A,TMEM176A,CYBA,CD6,BHLHE40,PDE4B,CD2,TMEM176B,CD40LG,FGL2,ADAM8,IFNGR1,CDK6,SOD1,LCK,ATP2B4,RGCC,FCER1G,CD226,CD28,RARG,ARID5A,TNFSF11,SEMA4D,AR,DGAT1,H2-AA,RC3H1,CREB1,TCF7,HOPX,CD74,LTA
GO:BP	regulation of cell-cell adhesion	GO:0022407	4.82256e-08	7.31672	442	109	16	27492	CD3E,CD6,CD40LG,FGL2,CD5,ADAM8,LCK,RGCC,CD28,ITGAL,TNFSF11,H2-AA,RC3H1,FCHO1,CD74,H2-AB1
GO:BP	positive regulation of cell adhesion	GO:0045785	6.72071e-08	7.17258	452	109	16	27492	CD3E,CD6,CD40LG,CD5,ADAM8,CDK6,LCK,CD28,ITGAL,TNFSF11,STX4A,H2-AA,TESK1,FCHO1,CD74,H2-AB1
GO:BP	T cell differentiation	GO:0030217	9.89235e-08	7.0047	281	103	13	27492	CD3E,CD3D,TNFSF8,FGL2,ADAM8,CDK6,LCK,FCER1G,CD28,H2-AA,RC3H1,TCF7,CD74
GO:BP	positive regulation of cell-cell adhesion	GO:0022409	1.63842e-07	6.78557	276	109	13	27492	CD3E,CD6,CD40LG,CD5,ADAM8,LCK,CD28,ITGAL,TNFSF11,H2-AA,FCHO1,CD74,H2-AB1
GO:BP	immune effector process	GO:0002252	1.77575e-07	6.75062	727	110	19	27492	IL17F,IL17A,CD40LG,FGL2,RGCC,RAPGEF1,FCER1G,CD226,CD28,ITGAL,ARID5A,TRBC2,STX4A,RC3H1,KLRB1B,CD74,LTA,H2-AB1,TRDC
GO:BP	positive regulation of lymphocyte activation	GO:0051251	1.96352e-07	6.70697	408	110	15	27492	CD3E,CD6,CD40LG,CD5,ADAM8,LCK,CD28,ITGAL,TNFSF11,TRBC2,H2-AA,FCHO1,CD74,H2-AB1,TRDC
GO:BP	regulation of immune effector process	GO:0002697	2.40707e-07	6.61851	366	104	14	27492	IL17F,IL17A,CD40LG,FGL2,RAPGEF1,FCER1G,CD226,CD28,ARID5A,STX4A,RC3H1,KLRB1B,CD74,LTA
GO:BP	positive regulation of macromolecule metabolic process	GO:0010604	2.90347e-07	6.53708	3529	91	36	27492	RBM3,CD3E,IL17F,LTB,TNFSF8,IL17A,CYBA,CD6,PDE4B,RAMP1,CD2,CD40LG,ADAM8,IFNGR1,ERN1,CDK6,SOD1,LCK,ATP2B4,RGCC,FCER1G,CD226,CD28,RARG,CIRBP,CAMK2N1,CFLAR,TAOK1,ARID5A,TNFSF11,SEMA4D,AR,STX4A,RC3H1,RAB1B,CREB1
GO:BP	response to biotic stimulus	GO:0009607	3.52332e-07	6.45305	1748	110	28	27492	TRAC,IL17F,TNFSF8,IL17A,CYBA,CD6,PDE4B,COTL1,CD40LG,ODC1,FGL2,ADAM8,IFNGR1,CDK6,LCK,FCER1G,CD226,IFI27L2A,CFLAR,ARID5A,TRBC2,STX4A,H2-AA,KLRB1B,CD74,LTA,H2-AB1,TRDC
GO:BP	response to external stimulus	GO:0009605	5.97631e-07	6.22357	3059	110	37	27492	CD3E,TRAC,IL17F,TNFSF8,IL17A,CMTM7,CYBA,CD6,BHLHE40,PDE4B,COTL1,ODC1,FGL2,ADAM8,IFNGR1,CDK6,SOD1,LCK,FCER1G,CD226,IFI27L2A,CD28,CFLAR,ARID5A,TNFSF11,SEMA4D,TRBC2,STX4A,H2-AA,DNAJC15,CREB1,KLRB1B,HOPX,CD74,LTA,H2-AB1,TRDC
GO:BP	cell surface receptor signaling pathway	GO:0007166	6.32971e-07	6.19862	2763	110	35	27492	CD3E,CD3D,IL17F,IL2RB,IL17A,FYB,ADGRG3,CD6,PDE4B,BCL2A1B,CD40LG,IFNGR1,CDK6,LCK,RAPGEF1,FCER1G,CD247,CD226,CD28,CFLAR,ITGAL,TNFSF11,SEMA4D,PMEPA1,TRBC2,AR,STX4A,RC3H1,CREB1,TCF7,FCHO1,CD74,UCHL5,CHURC1,TRDC
GO:BP	positive regulation of metabolic process	GO:0009893	6.97827e-07	6.15625	3834	91	37	27492	RBM3,CD3E,IL17F,LTB,TNFSF8,IL17A,CYBA,CD6,PDE4B,RAMP1,CD2,CD40LG,ADAM8,IFNGR1,ERN1,CDK6,SOD1,LCK,ATP2B4,RGCC,FCER1G,CD226,CD28,RARG,CIRBP,CAMK2N1,CFLAR,TAOK1,ARID5A,TNFSF11,SEMA4D,AR,DGAT1,STX4A,RC3H1,RAB1B,CREB1
GO:BP	positive regulation of tumor necrosis factor superfamily cytokine production	GO:1903557	7.00534e-07	6.15457	108	70	8	27492	IL17F,IL17A,CYBA,CD2,ADAM8,IFNGR1,FCER1G,ARID5A
GO:BP	response to other organism	GO:0051707	1.03892e-06	5.98342	1705	110	27	27492	TRAC,IL17F,TNFSF8,IL17A,CYBA,CD6,PDE4B,COTL1,ODC1,FGL2,ADAM8,IFNGR1,CDK6,LCK,FCER1G,CD226,IFI27L2A,CFLAR,ARID5A,TRBC2,STX4A,H2-AA,KLRB1B,CD74,LTA,H2-AB1,TRDC
GO:BP	response to external biotic stimulus	GO:0043207	1.09377e-06	5.96107	1709	110	27	27492	TRAC,IL17F,TNFSF8,IL17A,CYBA,CD6,PDE4B,COTL1,ODC1,FGL2,ADAM8,IFNGR1,CDK6,LCK,FCER1G,CD226,IFI27L2A,CFLAR,ARID5A,TRBC2,STX4A,H2-AA,KLRB1B,CD74,LTA,H2-AB1,TRDC
GO:BP	immune response-activating cell surface receptor signaling pathway	GO:0002429	1.4221e-06	5.84707	326	110	13	27492	CD3E,FYB,PDE4B,LCK,RAPGEF1,FCER1G,CD247,CD226,CD28,TRBC2,RC3H1,FCHO1,TRDC
GO:BP	positive regulation of cellular process	GO:0048522	1.4325e-06	5.8439	5962	110	53	27492	RBM3,CD3E,IL17F,TNFSF8,IL17A,CYBA,CD6,RAMP1,CD40LG,ODC1,CD5,ADAM8,IFNGR1,HCST,ERN1,EPB41L2,CDK6,SOD1,LCK,ATP2B4,RGCC,RAPGEF1,FCER1G,CD247,CD226,CD28,RARG,CIRBP,CAMK2N1,CFLAR,TAOK1,ITGAL,ARID5A,TNFSF11,SEMA4D,TRBC2,AR,DGAT1,STX4A,ARL6IP1,H2-AA,RC3H1,RAB1B,CREB1,TESK1,FCHO1,HOPX,CD74,LTA,UCHL5,CHURC1,H2-AB1,TRDC
GO:BP	immune response-activating signal transduction	GO:0002757	1.4761e-06	5.83088	327	110	13	27492	CD3E,FYB,PDE4B,LCK,RAPGEF1,FCER1G,CD247,CD226,CD28,TRBC2,RC3H1,FCHO1,TRDC
GO:BP	positive regulation of multicellular organismal process	GO:0051240	1.51924e-06	5.81837	1580	104	25	27492	CD3E,IL17F,LTB,IL17A,CYBA,CD6,PDE4B,CD2,CD40LG,ADAM8,IFNGR1,SOD1,LCK,RGCC,FCER1G,CD226,CD28,ARID5A,TNFSF11,SEMA4D,AR,H2-AA,CREB1,CD74,LTA
GO:BP	T cell receptor signaling pathway	GO:0050852	1.63049e-06	5.78768	128	97	9	27492	CD3E,FYB,PDE4B,LCK,CD247,CD226,CD28,RC3H1,FCHO1
GO:BP	response to stimulus	GO:0050896	1.65894e-06	5.78017	10292	93	64	27492	RBM3,CD3E,CD3D,TRAC,MT-ND1,IL17F,LTB,TNFSF8,IL2RB,IL17A,FYB,CMTM7,ADGRG3,CYBA,CD6,BHLHE40,PDE4B,RAMP1,RGS16,COTL1,BCL2A1B,CD40LG,ODC1,FGL2,CD5,ADAM8,IFNGR1,HCST,ERN1,CDK6,SOD1,MT-ND3,LCK,ATP2B4,RGCC,NSG2,RAPGEF1,FCER1G,CD247,CD226,IFI27L2A,CD28,RARG,CIRBP,CAMK2N1,CFLAR,TAOK1,ITGAL,ARID5A,TNFSF11,TFF1,SEMA4D,PMEPA1,TRBC2,AR,STX4A,TNFRSF25,DYNLRB1,H2-AA,RC3H1,DNAJC15,CREB1,TCF7,KLRB1B
GO:BP	response to stress	GO:0006950	2.12892e-06	5.67184	3850	110	41	27492	RBM3,MT-ND1,IL17F,TNFSF8,IL17A,CYBA,CD6,PDE4B,COTL1,BCL2A1B,CD40LG,FGL2,ADAM8,IFNGR1,ERN1,CDK6,SOD1,MT-ND3,LCK,ATP2B4,RGCC,RAPGEF1,FCER1G,CD226,CD28,CIRBP,CFLAR,TAOK1,ARID5A,TNFSF11,TFF1,TRBC2,STX4A,H2-AA,DNAJC15,KLRB1B,CD74,LTA,UCHL5,H2-AB1,TRDC
GO:BP	immune response-regulating cell surface receptor signaling pathway	GO:0002768	2.28642e-06	5.64084	339	110	13	27492	CD3E,FYB,PDE4B,LCK,RAPGEF1,FCER1G,CD247,CD226,CD28,TRBC2,RC3H1,FCHO1,TRDC
GO:BP	cell-cell adhesion	GO:0098609	2.68903e-06	5.5704	864	109	19	27492	CD3E,CD6,CD2,CD40LG,FGL2,CD5,ADAM8,LCK,RGCC,RAPGEF1,CD28,ITGAL,TNFSF11,SEMA4D,H2-AA,RC3H1,FCHO1,CD74,H2-AB1
GO:BP	activation of immune response	GO:0002253	3.36829e-06	5.47259	423	110	14	27492	CD3E,FYB,PDE4B,LCK,RGCC,RAPGEF1,FCER1G,CD247,CD226,CD28,TRBC2,RC3H1,FCHO1,TRDC
GO:BP	signal transduction	GO:0007165	3.4533e-06	5.46177	6849	82	46	27492	CD3E,CD3D,IL17F,LTB,TNFSF8,IL2RB,IL17A,FYB,CMTM7,ADGRG3,CYBA,CD6,PDE4B,RAMP1,RGS16,BCL2A1B,CD40LG,CD5,ADAM8,IFNGR1,HCST,ERN1,CDK6,SOD1,LCK,ATP2B4,NSG2,RAPGEF1,FCER1G,CD247,CD226,IFI27L2A,CD28,RARG,CAMK2N1,CFLAR,TAOK1,ITGAL,TNFSF11,TFF1,SEMA4D,PMEPA1,TRBC2,AR,STX4A,TNFRSF25
GO:BP	biological process involved in interspecies interaction between organisms	GO:0044419	6.18982e-06	5.20832	1851	110	27	27492	TRAC,IL17F,TNFSF8,IL17A,CYBA,CD6,PDE4B,COTL1,ODC1,FGL2,ADAM8,IFNGR1,CDK6,LCK,FCER1G,CD226,IFI27L2A,CFLAR,ARID5A,TRBC2,STX4A,H2-AA,KLRB1B,CD74,LTA,H2-AB1,TRDC
GO:BP	regulation of multicellular organismal development	GO:2000026	8.73796e-06	5.05859	1457	104	23	27492	IL17F,IL17A,TMEM176A,BHLHE40,TMEM176B,CD40LG,FGL2,ADAM8,CDK6,LCK,ATP2B4,RGCC,CD28,RARG,TNFSF11,SEMA4D,H2-AA,RC3H1,CREB1,TCF7,HOPX,CD74,LTA
GO:BP	negative regulation of biological process	GO:0048519	9.67932e-06	5.01416	5946	109	51	27492	RBM3,CD3E,IL17F,IL2RB,CELF2,TMEM176A,ADGRG3,CYBA,BHLHE40,PDE4B,RGS16,TMEM176B,BCL2A1B,CD40LG,FGL2,ADAM8,IFNGR1,CDK6,1810037I17RIK,SOD1,LCK,PHC3,ATP2B4,RGCC,RAPGEF1,FCER1G,CD28,RARG,CIRBP,CAMK2N1,CFLAR,TAOK1,ARID5A,TFF1,SEMA4D,PMEPA1,AR,ARL6IP1,H2-AA,RC3H1,DNAJC15,CREB1,TCF7,KLRB1B,TESK1,RRAD,HOPX,CD74,LTA,UCHL5,H2-AB1
GO:BP	regulation of biological process	GO:0050789	1.23409e-05	4.90865	13203	93	72	27492	RBM3,CD3E,CD3D,IL17F,LTB,TNFSF8,IL2RB,IL17A,CELF2,TMEM176A,FYB,CMTM7,ADGRG3,CYBA,CD6,BHLHE40,PDE4B,RAMP1,CD2,RGS16,COTL1,TMEM176B,BCL2A1B,CD40LG,ODC1,FGL2,CD5,ADAM8,VPS37B,IFNGR1,HCST,PSMB9,ERN1,EPB41L2,CDK6,1810037I17RIK,SOD1,LCK,PHC3,ATP2B4,RGCC,NSG2,RAPGEF1,FCER1G,CD247,CD226,IFI27L2A,CD28,RARG,CIRBP,CAMK2N1,CFLAR,TAOK1,ITGAL,ARID5A,TNFSF11,TFF1,SEMA4D,PMEPA1,TRBC2,AR,DGAT1,STX4A,TNFRSF25,ARL6…
GO:BP	cell adhesion	GO:0007155	1.24713e-05	4.90409	1411	109	23	27492	CD3E,CD6,CD2,CD40LG,FGL2,CD5,ADAM8,CDK6,LCK,RGCC,RAPGEF1,CD226,CD28,ITGAL,TNFSF11,SEMA4D,STX4A,H2-AA,RC3H1,TESK1,FCHO1,CD74,H2-AB1
GO:BP	signaling	GO:0023052	1.44141e-05	4.84121	7418	82	47	27492	CD3E,CD3D,IL17F,LTB,TNFSF8,IL2RB,IL17A,FYB,CMTM7,ADGRG3,CYBA,CD6,PDE4B,RAMP1,RGS16,BCL2A1B,CD40LG,CD5,ADAM8,IFNGR1,HCST,ERN1,CDK6,SOD1,LCK,ATP2B4,NSG2,RAPGEF1,FCER1G,CD247,CD226,IFI27L2A,CD28,RARG,CAMK2N1,CFLAR,TAOK1,ITGAL,TNFSF11,TFF1,SEMA4D,PMEPA1,TRBC2,AR,DGAT1,STX4A,TNFRSF25
GO:BP	biological adhesion	GO:0022610	1.46171e-05	4.83514	1423	109	23	27492	CD3E,CD6,CD2,CD40LG,FGL2,CD5,ADAM8,CDK6,LCK,RGCC,RAPGEF1,CD226,CD28,ITGAL,TNFSF11,SEMA4D,STX4A,H2-AA,RC3H1,TESK1,FCHO1,CD74,H2-AB1
GO:BP	biological regulation	GO:0065007	1.54995e-05	4.80968	13907	110	85	27492	RBM3,CD3E,CD3D,IL17F,LTB,TNFSF8,IL2RB,IL17A,CELF2,TMEM176A,FYB,CMTM7,ADGRG3,CYBA,CD6,BHLHE40,PDE4B,RAMP1,CD2,RGS16,COTL1,TMEM176B,BCL2A1B,CD40LG,ODC1,FGL2,CD5,ADAM8,VPS37B,IFNGR1,HCST,PSMB9,ERN1,EPB41L2,CDK6,1810037I17RIK,SOD1,LCK,PHC3,ATP2B4,RGCC,NSG2,RAPGEF1,FCER1G,CD247,CD226,IFI27L2A,CD28,RARG,CIRBP,CAMK2N1,CFLAR,TAOK1,ITGAL,ARID5A,TNFSF11,TFF1,SEMA4D,PMEPA1,TRBC2,AR,DGAT1,STX4A,TNFRSF25,ARL6…
GO:BP	antigen processing and presentation of exogenous peptide antigen via MHC class II	GO:0019886	1.67706e-05	4.77545	18	111	5	27492	FCER1G,H2-AA,CD74,H2-AB1,H2-EB1
GO:BP	production of molecular mediator of immune response	GO:0002440	1.81651e-05	4.74076	203	109	10	27492	IL17F,IL17A,CD40LG,FCER1G,CD226,CD28,ARID5A,STX4A,CD74,H2-AB1
GO:BP	negative regulation of cellular process	GO:0048523	1.98397e-05	4.70247	5102	109	46	27492	CD3E,IL2RB,TMEM176A,ADGRG3,CYBA,BHLHE40,PDE4B,RGS16,TMEM176B,BCL2A1B,CD40LG,FGL2,ADAM8,CDK6,1810037I17RIK,SOD1,LCK,PHC3,ATP2B4,RGCC,RAPGEF1,FCER1G,RARG,CIRBP,CAMK2N1,CFLAR,TAOK1,ARID5A,TFF1,SEMA4D,PMEPA1,AR,ARL6IP1,H2-AA,RC3H1,DNAJC15,CREB1,TCF7,KLRB1B,TESK1,RRAD,HOPX,CD74,LTA,UCHL5,H2-AB1
GO:BP	cell communication	GO:0007154	1.99498e-05	4.70006	7488	82	47	27492	CD3E,CD3D,IL17F,LTB,TNFSF8,IL2RB,IL17A,FYB,CMTM7,ADGRG3,CYBA,CD6,PDE4B,RAMP1,RGS16,BCL2A1B,CD40LG,CD5,ADAM8,IFNGR1,HCST,ERN1,CDK6,SOD1,LCK,ATP2B4,NSG2,RAPGEF1,FCER1G,CD247,CD226,IFI27L2A,CD28,RARG,CAMK2N1,CFLAR,TAOK1,ITGAL,TNFSF11,TFF1,SEMA4D,PMEPA1,TRBC2,AR,DGAT1,STX4A,TNFRSF25
GO:BP	regulation of cellular process	GO:0050794	2.10071e-05	4.67763	12377	93	69	27492	RBM3,CD3E,CD3D,IL17F,LTB,TNFSF8,IL2RB,IL17A,CELF2,TMEM176A,FYB,CMTM7,ADGRG3,CYBA,CD6,BHLHE40,PDE4B,RAMP1,RGS16,COTL1,TMEM176B,BCL2A1B,CD40LG,ODC1,FGL2,CD5,ADAM8,IFNGR1,HCST,ERN1,EPB41L2,CDK6,1810037I17RIK,SOD1,LCK,PHC3,ATP2B4,RGCC,NSG2,RAPGEF1,FCER1G,CD247,CD226,IFI27L2A,CD28,RARG,CIRBP,CAMK2N1,CFLAR,TAOK1,ITGAL,ARID5A,TNFSF11,TFF1,SEMA4D,PMEPA1,TRBC2,AR,DGAT1,STX4A,TNFRSF25,ARL6IP1,H2-AA,RC3H1,R…
GO:BP	defense response	GO:0006952	2.62856e-05	4.58028	1711	110	25	27492	IL17F,TNFSF8,IL17A,CYBA,CD6,COTL1,CD40LG,FGL2,ADAM8,IFNGR1,SOD1,LCK,FCER1G,CD226,CD28,ARID5A,TNFSF11,TRBC2,STX4A,H2-AA,KLRB1B,CD74,LTA,H2-AB1,TRDC
GO:BP	immune response-regulating signaling pathway	GO:0002764	2.6728e-05	4.57303	498	110	14	27492	CD3E,FYB,CYBA,PDE4B,LCK,RAPGEF1,FCER1G,CD247,CD226,CD28,TRBC2,RC3H1,FCHO1,TRDC
GO:BP	positive regulation of interferon-gamma production	GO:0032729	3.32171e-05	4.47864	76	104	7	27492	CD3E,PDE4B,CD2,CD40LG,CD226,ARID5A,LTA
GO:BP	regulation of production of molecular mediator of immune response	GO:0002700	3.57398e-05	4.44685	171	103	9	27492	IL17F,IL17A,CD40LG,FCER1G,CD226,CD28,ARID5A,STX4A,CD74
GO:BP	regulation of tumor necrosis factor superfamily cytokine production	GO:1903555	3.84862e-05	4.41469	179	70	8	27492	IL17F,IL17A,CYBA,CD2,ADAM8,IFNGR1,FCER1G,ARID5A
GO:BP	tumor necrosis factor superfamily cytokine production	GO:0071706	3.84862e-05	4.41469	179	70	8	27492	IL17F,IL17A,CYBA,CD2,ADAM8,IFNGR1,FCER1G,ARID5A
GO:BP	positive regulation of production of molecular mediator of immune response	GO:0002702	4.15428e-05	4.3815	122	103	8	27492	IL17F,IL17A,FCER1G,CD226,CD28,ARID5A,STX4A,CD74
GO:BP	antigen receptor-mediated signaling pathway	GO:0050851	4.71593e-05	4.32643	287	110	11	27492	CD3E,FYB,PDE4B,LCK,CD247,CD226,CD28,TRBC2,RC3H1,FCHO1,TRDC
GO:BP	antigen processing and presentation of peptide antigen via MHC class II	GO:0002495	5.0886e-05	4.2934	22	111	5	27492	FCER1G,H2-AA,CD74,H2-AB1,H2-EB1
GO:BP	regulation of dendritic cell differentiation	GO:2001198	6.87963e-05	4.16243	7	28	3	27492	TMEM176A,TMEM176B,CD40LG
GO:BP	defense response to other organism	GO:0098542	6.90739e-05	4.16069	1162	110	20	27492	IL17F,TNFSF8,IL17A,CYBA,COTL1,FGL2,ADAM8,IFNGR1,LCK,FCER1G,CD226,ARID5A,TRBC2,STX4A,H2-AA,KLRB1B,CD74,LTA,H2-AB1,TRDC
GO:BP	positive regulation of immune effector process	GO:0002699	7.99941e-05	4.09694	249	104	10	27492	IL17F,IL17A,RAPGEF1,FCER1G,CD226,CD28,ARID5A,STX4A,CD74,LTA
GO:BP	antigen processing and presentation of peptide or polysaccharide antigen via MHC class II	GO:0002504	8.16054e-05	4.08828	24	111	5	27492	FCER1G,H2-AA,CD74,H2-AB1,H2-EB1
GO:BP	cellular response to stimulus	GO:0051716	9.04043e-05	4.04381	8706	82	50	27492	CD3E,CD3D,IL17F,LTB,TNFSF8,IL2RB,IL17A,FYB,CMTM7,ADGRG3,CYBA,CD6,PDE4B,RAMP1,RGS16,BCL2A1B,CD40LG,CD5,ADAM8,IFNGR1,HCST,ERN1,CDK6,SOD1,MT-ND3,LCK,ATP2B4,RGCC,NSG2,RAPGEF1,FCER1G,CD247,CD226,IFI27L2A,CD28,RARG,CIRBP,CAMK2N1,CFLAR,TAOK1,ITGAL,ARID5A,TNFSF11,TFF1,SEMA4D,PMEPA1,TRBC2,AR,STX4A,TNFRSF25
GO:BP	regulation of molecular function	GO:0065009	9.33498e-05	4.02989	2979	106	32	27492	ADGRG3,CYBA,BHLHE40,PDE4B,RAMP1,RGS16,CD40LG,ADAM8,IFNGR1,PSMB9,ERN1,1810037I17RIK,SOD1,LCK,ATP2B4,RGCC,RAPGEF1,CAMK2N1,CFLAR,TAOK1,TNFSF11,SEMA4D,AR,STX4A,ARL6IP1,TESK1,RINL,RRAD,HOPX,DPM3,CD74,UCHL5
GO:BP	regulation of cell population proliferation	GO:0042127	0.000147955	3.82987	1749	109	24	27492	CD3E,CYBA,CD6,CD40LG,ODC1,ERN1,CDK6,RGCC,RAPGEF1,CD28,RARG,CAMK2N1,CFLAR,ITGAL,TFF1,AR,STX4A,H2-AA,RC3H1,CREB1,TCF7,CD74,LTA,H2-AB1
GO:BP	positive regulation of protein metabolic process	GO:0051247	0.000157389	3.80303	1493	75	18	27492	RBM3,CD3E,IL17F,CD6,RAMP1,CD40LG,ADAM8,IFNGR1,ERN1,LCK,ATP2B4,RGCC,CIRBP,CFLAR,TAOK1,ARID5A,TNFSF11,SEMA4D
GO:BP	regulation of cell differentiation	GO:0045595	0.000158091	3.80109	1704	104	23	27492	IL17A,TMEM176A,BHLHE40,TMEM176B,CD40LG,FGL2,ADAM8,CDK6,LCK,RGCC,CD28,RARG,TNFSF11,SEMA4D,AR,H2-AA,RC3H1,CREB1,TCF7,TESK1,HOPX,CD74,LTA
GO:BP	regulation of protein metabolic process	GO:0051246	0.000181357	3.74147	2576	106	29	27492	RBM3,CD3E,IL17F,CD6,RAMP1,CD40LG,ODC1,ADAM8,IFNGR1,PSMB9,ERN1,SOD1,LCK,ATP2B4,RGCC,CIRBP,CAMK2N1,CFLAR,TAOK1,ARID5A,TNFSF11,SEMA4D,PMEPA1,ARL6IP1,RC3H1,RAB1B,TESK1,CD74,UCHL5
GO:BP	regulation of signal transduction	GO:0009966	0.000199482	3.7001	2865	81	26	27492	CD3E,IL17F,ADGRG3,CYBA,PDE4B,RAMP1,RGS16,ADAM8,IFNGR1,HCST,ERN1,SOD1,LCK,ATP2B4,RAPGEF1,CD226,CD28,CAMK2N1,CFLAR,TAOK1,ITGAL,TNFSF11,SEMA4D,PMEPA1,AR,STX4A
GO:BP	antigen processing and presentation of exogenous peptide antigen	GO:0002478	0.000268377	3.57125	30	111	5	27492	FCER1G,H2-AA,CD74,H2-AB1,H2-EB1
GO:BP	regulation of T cell differentiation	GO:0045580	0.000310728	3.50762	158	103	8	27492	FGL2,ADAM8,LCK,CD28,H2-AA,RC3H1,TCF7,CD74
GO:BP	positive regulation of interleukin-4 production	GO:0032753	0.000439078	3.35746	24	60	4	27492	CD3E,CD40LG,FCER1G,CD28
GO:BP	apoptotic process	GO:0006915	0.000444208	3.35241	1953	104	24	27492	CD3E,IL2RB,BCL2A1B,CD40LG,CD5,ADAM8,ERN1,SOD1,LCK,RGCC,FCER1G,IFI27L2A,CD28,RARG,CFLAR,TAOK1,AR,STX4A,TNFRSF25,ARL6IP1,CREB1,TCF7,CD74,LTA
GO:BP	positive regulation of molecular function	GO:0044093	0.000529735	3.27594	1489	81	18	27492	CYBA,RAMP1,RGS16,CD40LG,ADAM8,IFNGR1,ERN1,SOD1,LCK,ATP2B4,RGCC,RAPGEF1,CFLAR,TAOK1,TNFSF11,SEMA4D,AR,STX4A
GO:BP	regulation of macromolecule metabolic process	GO:0060255	0.000546687	3.26226	6756	108	51	27492	RBM3,CD3E,IL17F,LTB,TNFSF8,IL17A,CELF2,ADGRG3,CYBA,CD6,BHLHE40,PDE4B,RAMP1,CD2,CD40LG,ODC1,ADAM8,IFNGR1,PSMB9,ERN1,CDK6,SOD1,LCK,PHC3,ATP2B4,RGCC,FCER1G,CD226,CD28,RARG,CIRBP,CAMK2N1,CFLAR,TAOK1,ARID5A,TNFSF11,SEMA4D,PMEPA1,AR,STX4A,ARL6IP1,RC3H1,RAB1B,CREB1,TCF7,TESK1,HOPX,CD74,LTA,UCHL5,CHURC1
GO:BP	regulation of lymphocyte proliferation	GO:0050670	0.000569055	3.24485	223	109	9	27492	CD3E,CD6,CD40LG,CD28,ITGAL,H2-AA,RC3H1,CD74,H2-AB1
GO:BP	animal organ development	GO:0048513	0.000619552	3.20792	3820	109	36	27492	CD3E,CD3D,IL17F,LTB,TNFSF8,IL17A,TMEM176A,CMTM7,ADGRG3,TMEM176B,CD40LG,ODC1,FGL2,ADAM8,CDK6,SOD1,LCK,ATP2B4,RGCC,FCER1G,CD28,RARG,CFLAR,ARID5A,TNFSF11,SEMA4D,AR,H2-AA,RC3H1,CREB1,TCF7,HOPX,CD74,LTA,UCHL5,H2-AB1
GO:BP	regulation of interferon-gamma production	GO:0032649	0.000626147	3.20332	116	104	7	27492	CD3E,PDE4B,CD2,CD40LG,CD226,ARID5A,LTA
GO:BP	positive regulation of tumor necrosis factor production	GO:0032760	0.000636769	3.19602	106	70	6	27492	IL17A,CYBA,CD2,IFNGR1,FCER1G,ARID5A
GO:BP	regulation of mononuclear cell proliferation	GO:0032944	0.000661021	3.17978	227	109	9	27492	CD3E,CD6,CD40LG,CD28,ITGAL,H2-AA,RC3H1,CD74,H2-AB1
GO:BP	interferon-gamma production	GO:0032609	0.00066394	3.17787	117	104	7	27492	CD3E,PDE4B,CD2,CD40LG,CD226,ARID5A,LTA
GO:BP	regulation of developmental process	GO:0050793	0.000692132	3.15981	2635	104	28	27492	IL17F,IL17A,TMEM176A,BHLHE40,TMEM176B,CD40LG,FGL2,ADAM8,EPB41L2,CDK6,SOD1,LCK,ATP2B4,RGCC,CD28,RARG,CFLAR,TNFSF11,SEMA4D,AR,H2-AA,RC3H1,CREB1,TCF7,TESK1,HOPX,CD74,LTA
GO:BP	regulation of metabolic process	GO:0019222	0.000716346	3.14488	7237	108	53	27492	RBM3,CD3E,IL17F,LTB,TNFSF8,IL17A,CELF2,ADGRG3,CYBA,CD6,BHLHE40,PDE4B,RAMP1,CD2,CD40LG,ODC1,ADAM8,IFNGR1,PSMB9,ERN1,CDK6,SOD1,LCK,PHC3,ATP2B4,RGCC,FCER1G,CD226,CD28,RARG,CIRBP,CAMK2N1,CFLAR,TAOK1,ARID5A,TNFSF11,SEMA4D,PMEPA1,AR,DGAT1,STX4A,ARL6IP1,RC3H1,RAB1B,DNAJC15,CREB1,TCF7,TESK1,HOPX,CD74,LTA,UCHL5,CHURC1
GO:BP	positive regulation of phagocytosis	GO:0050766	0.000750566	3.12461	73	55	5	27492	IL2RB,CYBA,SOD1,RAPGEF1,FCER1G
GO:BP	programmed cell death	GO:0012501	0.000757949	3.12036	2011	104	24	27492	CD3E,IL2RB,BCL2A1B,CD40LG,CD5,ADAM8,ERN1,SOD1,LCK,RGCC,FCER1G,IFI27L2A,CD28,RARG,CFLAR,TAOK1,AR,STX4A,TNFRSF25,ARL6IP1,CREB1,TCF7,CD74,LTA
GO:BP	regulation of response to external stimulus	GO:0032101	0.000764511	3.11662	920	104	16	27492	IL17F,IL17A,CYBA,FGL2,ADAM8,SOD1,FCER1G,CD226,CD28,TNFSF11,SEMA4D,STX4A,KLRB1B,HOPX,CD74,LTA
GO:BP	antigen processing and presentation of exogenous antigen	GO:0019884	0.000802654	3.09547	37	111	5	27492	FCER1G,H2-AA,CD74,H2-AB1,H2-EB1
GO:BP	cell death	GO:0008219	0.000877519	3.05674	2182	104	25	27492	CD3E,IL2RB,IL17A,BCL2A1B,CD40LG,CD5,ADAM8,ERN1,SOD1,LCK,RGCC,FCER1G,IFI27L2A,CD28,RARG,CFLAR,TAOK1,AR,STX4A,TNFRSF25,ARL6IP1,CREB1,TCF7,CD74,LTA
GO:BP	positive regulation of hemopoiesis	GO:1903708	0.000916473	3.03788	182	103	8	27492	IL17A,CD40LG,ADAM8,LCK,TNFSF11,H2-AA,CREB1,CD74
GO:BP	positive regulation of leukocyte differentiation	GO:1902107	0.000916473	3.03788	182	103	8	27492	IL17A,CD40LG,ADAM8,LCK,TNFSF11,H2-AA,CREB1,CD74
GO:BP	positive regulation of intracellular signal transduction	GO:1902533	0.000921977	3.03528	974	88	15	27492	CD3E,ADAM8,HCST,ERN1,SOD1,LCK,RAPGEF1,CD28,CFLAR,TAOK1,ITGAL,TNFSF11,SEMA4D,AR,RC3H1
GO:BP	cell population proliferation	GO:0008283	0.000938818	3.02742	2081	109	25	27492	CD3E,CYBA,CD6,CD40LG,ODC1,ERN1,CDK6,RGCC,RAPGEF1,CD28,RARG,CAMK2N1,CFLAR,ITGAL,TNFSF11,TFF1,AR,STX4A,H2-AA,RC3H1,CREB1,TCF7,CD74,LTA,H2-AB1
GO:BP	regulation of T cell proliferation	GO:0042129	0.000963824	3.016	173	109	8	27492	CD3E,CD6,CD40LG,CD28,ITGAL,H2-AA,RC3H1,H2-AB1
GO:BP	positive regulation of cellular metabolic process	GO:0031325	0.00102869	2.98771	3312	91	29	27492	RBM3,CD3E,IL17F,TNFSF8,IL17A,CYBA,CD6,RAMP1,CD40LG,ADAM8,IFNGR1,ERN1,SOD1,LCK,ATP2B4,RGCC,CD28,RARG,CIRBP,CFLAR,TAOK1,ARID5A,TNFSF11,SEMA4D,AR,DGAT1,RC3H1,RAB1B,CREB1
GO:BP	positive regulation of catalytic activity	GO:0043085	0.00113702	2.94423	1082	81	15	27492	CYBA,RGS16,CD40LG,ADAM8,ERN1,SOD1,LCK,ATP2B4,RGCC,RAPGEF1,CFLAR,TAOK1,TNFSF11,SEMA4D,STX4A
GO:BP	positive regulation of adaptive immune response	GO:0002821	0.00115004	2.93929	121	109	7	27492	FCER1G,CD226,CD28,ARID5A,CD74,LTA,H2-AB1
GO:BP	regulation of leukocyte proliferation	GO:0070663	0.00117033	2.93169	243	109	9	27492	CD3E,CD6,CD40LG,CD28,ITGAL,H2-AA,RC3H1,CD74,H2-AB1
GO:BP	regulation of lymphocyte differentiation	GO:0045619	0.00122024	2.91356	189	103	8	27492	FGL2,ADAM8,LCK,CD28,H2-AA,RC3H1,TCF7,CD74
GO:BP	lymphocyte mediated immunity	GO:0002449	0.00125719	2.9006	398	110	11	27492	CD40LG,FCER1G,CD226,CD28,ARID5A,TRBC2,KLRB1B,CD74,LTA,H2-AB1,TRDC
GO:BP	positive regulation of response to external stimulus	GO:0032103	0.00129554	2.88755	423	104	11	27492	IL17F,IL17A,CYBA,ADAM8,FCER1G,CD226,CD28,TNFSF11,STX4A,CD74,LTA
GO:BP	adaptive immune response based on somatic recombination of immune receptors built from immunoglobulin superfamily domains	GO:0002460	0.00145594	2.83686	404	110	11	27492	CD40LG,FCER1G,CD226,CD28,ARID5A,TRBC2,RC3H1,CD74,LTA,H2-AB1,TRDC
GO:BP	regulation of interleukin-4 production	GO:0032673	0.00146666	2.83367	32	60	4	27492	CD3E,CD40LG,FCER1G,CD28
GO:BP	interleukin-4 production	GO:0032633	0.00146666	2.83367	32	60	4	27492	CD3E,CD40LG,FCER1G,CD28
GO:BP	immunoglobulin mediated immune response	GO:0016064	0.001499	2.8242	248	110	9	27492	CD40LG,FCER1G,CD226,CD28,TRBC2,CD74,LTA,H2-AB1,TRDC
GO:BP	positive regulation of cytokine production involved in inflammatory response	GO:1900017	0.00168747	2.77276	27	19	3	27492	IL17F,IL17A,CD6
GO:BP	B cell mediated immunity	GO:0019724	0.00171244	2.76639	252	110	9	27492	CD40LG,FCER1G,CD226,CD28,TRBC2,CD74,LTA,H2-AB1,TRDC
GO:BP	positive thymic T cell selection	GO:0045059	0.00173606	2.76043	15	3	2	27492	CD3E,CD3D
GO:BP	regulation of gene expression	GO:0010468	0.00174609	2.75793	5340	81	35	27492	RBM3,CD3E,IL17F,LTB,TNFSF8,IL17A,CELF2,ADGRG3,CYBA,CD6,BHLHE40,PDE4B,CD2,CD40LG,ADAM8,IFNGR1,ERN1,CDK6,SOD1,LCK,PHC3,ATP2B4,RGCC,FCER1G,CD226,CD28,RARG,CIRBP,CAMK2N1,CFLAR,ARID5A,TNFSF11,SEMA4D,AR,STX4A
GO:BP	positive regulation of chemokine (C-X-C motif) ligand 1 production	GO:2000340	0.00181851	2.74028	4	11	2	27492	IL17F,IL17A
GO:BP	leukocyte mediated immunity	GO:0002443	0.00189966	2.72132	506	110	12	27492	CD40LG,FCER1G,CD226,CD28,ARID5A,TRBC2,STX4A,KLRB1B,CD74,LTA,H2-AB1,TRDC
GO:BP	leukocyte proliferation	GO:0070661	0.00214759	2.66805	339	109	10	27492	CD3E,CD6,CD40LG,CD28,ITGAL,TNFSF11,H2-AA,RC3H1,CD74,H2-AB1
GO:BP	positive regulation of cellular protein metabolic process	GO:0032270	0.00214765	2.66804	1411	75	16	27492	RBM3,CD3E,CD6,RAMP1,CD40LG,ADAM8,ERN1,LCK,ATP2B4,RGCC,CIRBP,CFLAR,TAOK1,ARID5A,TNFSF11,SEMA4D
GO:BP	regulation of adaptive immune response	GO:0002819	0.002204	2.65679	193	109	8	27492	FCER1G,CD226,CD28,ARID5A,RC3H1,CD74,LTA,H2-AB1
GO:BP	T cell differentiation in thymus	GO:0033077	0.0024001	2.61977	90	103	6	27492	CD3E,CD3D,ADAM8,CDK6,CD28,CD74
GO:BP	regulation of primary metabolic process	GO:0080090	0.00299185	2.52406	5862	108	45	27492	RBM3,CD3E,IL17F,TNFSF8,IL17A,CELF2,ADGRG3,CD6,BHLHE40,RAMP1,CD40LG,ODC1,ADAM8,IFNGR1,PSMB9,ERN1,CDK6,SOD1,LCK,PHC3,ATP2B4,RGCC,CD28,RARG,CIRBP,CAMK2N1,CFLAR,TAOK1,ARID5A,TNFSF11,SEMA4D,PMEPA1,AR,DGAT1,ARL6IP1,RC3H1,RAB1B,DNAJC15,CREB1,TCF7,TESK1,HOPX,CD74,UCHL5,CHURC1
GO:BP	chemokine (C-X-C motif) ligand 1 production	GO:0072566	0.00303019	2.51853	5	11	2	27492	IL17F,IL17A
GO:BP	regulation of chemokine (C-X-C motif) ligand 1 production	GO:2000338	0.00303019	2.51853	5	11	2	27492	IL17F,IL17A
GO:BP	apoptotic signaling pathway	GO:0097190	0.00324935	2.4882	603	81	11	27492	CD3E,BCL2A1B,CD5,ERN1,SOD1,LCK,IFI27L2A,CD28,CFLAR,AR,STX4A
GO:BP	positive regulation of response to biotic stimulus	GO:0002833	0.00342093	2.46586	171	58	6	27492	IL17F,IL17A,CYBA,CD40LG,ADAM8,CD226
GO:BP	T cell proliferation	GO:0042098	0.00386056	2.41335	208	109	8	27492	CD3E,CD6,CD40LG,CD28,ITGAL,H2-AA,RC3H1,H2-AB1
GO:BP	regulation of intracellular signal transduction	GO:1902531	0.0041801	2.37881	1603	78	17	27492	CD3E,ADGRG3,ADAM8,HCST,ERN1,SOD1,LCK,ATP2B4,RAPGEF1,CD28,CAMK2N1,CFLAR,TAOK1,ITGAL,TNFSF11,SEMA4D,AR
GO:BP	phosphate-containing compound metabolic process	GO:0006796	0.00436869	2.35965	2745	103	27	27492	CD3E,CD6,PDE4B,CD40LG,ADAM8,HCST,ERN1,CDK6,SOD1,LCK,ATP2B4,RGCC,PGD,AGPAT3,ACOT7,CAMK2N1,TAOK1,TNFSF11,SEMA4D,PMEPA1,AR,DGAT1,CREB1,TESK1,TPI1,DPM3,CD74
GO:BP	positive regulation of cell communication	GO:0010647	0.00438048	2.35848	1865	106	22	27492	CD3E,CYBA,ADAM8,HCST,ERN1,SOD1,LCK,RAPGEF1,CD226,CD28,CAMK2N1,CFLAR,TAOK1,ITGAL,TNFSF11,SEMA4D,AR,STX4A,RC3H1,CREB1,CD74,UCHL5
GO:BP	regulation of phagocytosis	GO:0050764	0.00438448	2.35808	104	55	5	27492	IL2RB,CYBA,SOD1,RAPGEF1,FCER1G
GO:BP	positive regulation of protein serine/threonine kinase activity	GO:0071902	0.00439837	2.35671	222	73	7	27492	CD40LG,ADAM8,ERN1,ATP2B4,RGCC,TAOK1,TNFSF11
GO:BP	system development	GO:0048731	0.00449247	2.34752	5090	109	41	27492	CD3E,CD3D,IL17F,LTB,TNFSF8,IL17A,TMEM176A,CMTM7,ADGRG3,BHLHE40,RAMP1,TMEM176B,CD40LG,ODC1,FGL2,ADAM8,IFNGR1,CDK6,SOD1,LCK,ATP2B4,RGCC,RAPGEF1,FCER1G,CD28,RARG,CFLAR,TAOK1,ARID5A,TNFSF11,SEMA4D,AR,H2-AA,RC3H1,CREB1,TCF7,HOPX,CD74,LTA,UCHL5,H2-AB1
GO:BP	positive regulation of antimicrobial peptide production	GO:0002225	0.0045443	2.34253	6	11	2	27492	IL17F,IL17A
GO:BP	positive regulation of signaling	GO:0023056	0.00461686	2.33565	1871	106	22	27492	CD3E,CYBA,ADAM8,HCST,ERN1,SOD1,LCK,RAPGEF1,CD226,CD28,CAMK2N1,CFLAR,TAOK1,ITGAL,TNFSF11,SEMA4D,AR,STX4A,RC3H1,CREB1,CD74,UCHL5
GO:BP	phosphorus metabolic process	GO:0006793	0.00494992	2.3054	2763	103	27	27492	CD3E,CD6,PDE4B,CD40LG,ADAM8,HCST,ERN1,CDK6,SOD1,LCK,ATP2B4,RGCC,PGD,AGPAT3,ACOT7,CAMK2N1,TAOK1,TNFSF11,SEMA4D,PMEPA1,AR,DGAT1,CREB1,TESK1,TPI1,DPM3,CD74
GO:BP	regulation of protein phosphorylation	GO:0001932	0.00505039	2.29668	1135	76	14	27492	CD3E,CD6,CD40LG,ADAM8,ERN1,SOD1,LCK,ATP2B4,RGCC,CAMK2N1,TAOK1,TNFSF11,SEMA4D,PMEPA1
GO:BP	cellular response to organic substance	GO:0071310	0.00522623	2.28181	2769	109	28	27492	IL17F,IL2RB,IL17A,CYBA,CD6,PDE4B,RAMP1,IFNGR1,ERN1,MT-ND3,ATP2B4,NSG2,RAPGEF1,FCER1G,RARG,CAMK2N1,CFLAR,ARID5A,TNFSF11,PMEPA1,AR,STX4A,RC3H1,CREB1,TCF7,CD74,CHURC1,H2-AB1
GO:BP	thymic T cell selection	GO:0045061	0.00537209	2.26986	26	3	2	27492	CD3E,CD3D
GO:BP	negative regulation of dendritic cell differentiation	GO:2001199	0.00537209	2.26986	3	26	2	27492	TMEM176A,TMEM176B
GO:BP	regulation of phosphorylation	GO:0042325	0.00549377	2.26013	1279	78	15	27492	CD3E,CD6,CD40LG,ADAM8,ERN1,SOD1,LCK,ATP2B4,RGCC,CAMK2N1,TAOK1,TNFSF11,SEMA4D,PMEPA1,AR
GO:BP	innate immune response	GO:0045087	0.00582457	2.23474	893	110	15	27492	IL17F,IL17A,CYBA,ADAM8,LCK,FCER1G,CD226,ARID5A,TRBC2,STX4A,H2-AA,KLRB1B,CD74,H2-AB1,TRDC
GO:BP	negative regulation of leukocyte differentiation	GO:1902106	0.00592902	2.22702	105	103	6	27492	TMEM176A,TMEM176B,FGL2,CDK6,RC3H1,CD74
GO:BP	positive regulation of interleukin-6 production	GO:0032755	0.00592902	2.22702	105	103	6	27492	IL17F,IL17A,CYBA,FCER1G,ARID5A,CD74
GO:BP	regulation of cell communication	GO:0010646	0.0060241	2.22011	3415	81	26	27492	CD3E,IL17F,ADGRG3,CYBA,PDE4B,RAMP1,RGS16,ADAM8,IFNGR1,HCST,ERN1,SOD1,LCK,ATP2B4,RAPGEF1,CD226,CD28,CAMK2N1,CFLAR,TAOK1,ITGAL,TNFSF11,SEMA4D,PMEPA1,AR,STX4A
GO:BP	regulation of signaling	GO:0023051	0.00632824	2.19872	3424	81	26	27492	CD3E,IL17F,ADGRG3,CYBA,PDE4B,RAMP1,RGS16,ADAM8,IFNGR1,HCST,ERN1,SOD1,LCK,ATP2B4,RAPGEF1,CD226,CD28,CAMK2N1,CFLAR,TAOK1,ITGAL,TNFSF11,SEMA4D,PMEPA1,AR,STX4A
GO:BP	regulation of response to biotic stimulus	GO:0002831	0.00635506	2.19688	333	34	6	27492	IL17F,IL17A,CYBA,CD40LG,FGL2,ADAM8
GO:BP	regulation of antimicrobial peptide production	GO:0002784	0.00636063	2.1965	7	11	2	27492	IL17F,IL17A
GO:BP	positive regulation of antimicrobial humoral response	GO:0002760	0.00636063	2.1965	7	11	2	27492	IL17F,IL17A
GO:BP	negative regulation of multicellular organismal process	GO:0051241	0.00645734	2.18995	1061	51	11	27492	IL17F,TMEM176A,CYBA,PDE4B,TMEM176B,FGL2,IFNGR1,CDK6,SOD1,ATP2B4,RGCC
GO:BP	lymph node development	GO:0048535	0.00660714	2.17999	27	104	4	27492	LTB,TNFSF11,RC3H1,LTA
GO:BP	negative regulation of hemopoiesis	GO:1903707	0.00661803	2.17927	107	103	6	27492	TMEM176A,TMEM176B,FGL2,CDK6,RC3H1,CD74
GO:BP	positive regulation of phosphorylation	GO:0042327	0.00734722	2.13388	850	103	14	27492	CD3E,CD6,CD40LG,ADAM8,ERN1,LCK,ATP2B4,RGCC,TAOK1,TNFSF11,SEMA4D,AR,TESK1,CD74
GO:BP	regulation of protein modification process	GO:0031399	0.00790066	2.10234	1538	76	16	27492	CD3E,CD6,RAMP1,CD40LG,ADAM8,ERN1,SOD1,LCK,ATP2B4,RGCC,CAMK2N1,TAOK1,ARID5A,TNFSF11,SEMA4D,PMEPA1
GO:BP	positive regulation of protein modification process	GO:0031401	0.00795484	2.09937	1028	75	13	27492	CD3E,CD6,RAMP1,CD40LG,ADAM8,ERN1,LCK,ATP2B4,RGCC,TAOK1,ARID5A,TNFSF11,SEMA4D
GO:BP	antimicrobial peptide production	GO:0002775	0.00847898	2.07166	8	11	2	27492	IL17F,IL17A
GO:BP	positive regulation of signal transduction	GO:0009967	0.00878632	2.05619	1508	78	16	27492	CD3E,CYBA,ADAM8,HCST,ERN1,SOD1,LCK,RAPGEF1,CD226,CD28,CFLAR,TAOK1,ITGAL,TNFSF11,SEMA4D,AR
GO:BP	regulation of nitrogen compound metabolic process	GO:0051171	0.00891411	2.04992	5682	108	43	27492	RBM3,CD3E,IL17F,TNFSF8,IL17A,CELF2,ADGRG3,CD6,BHLHE40,RAMP1,CD40LG,ODC1,ADAM8,IFNGR1,PSMB9,ERN1,CDK6,SOD1,LCK,PHC3,ATP2B4,RGCC,CD28,RARG,CIRBP,CAMK2N1,CFLAR,TAOK1,ARID5A,TNFSF11,SEMA4D,PMEPA1,AR,ARL6IP1,RC3H1,RAB1B,CREB1,TCF7,TESK1,HOPX,CD74,UCHL5,CHURC1
GO:BP	lymphocyte proliferation	GO:0046651	0.00891805	2.04973	311	109	9	27492	CD3E,CD6,CD40LG,CD28,ITGAL,H2-AA,RC3H1,CD74,H2-AB1
GO:BP	cellular response to chemical stimulus	GO:0070887	0.00897763	2.04684	3430	92	28	27492	IL17F,IL2RB,IL17A,CYBA,CD6,PDE4B,RAMP1,ADAM8,IFNGR1,ERN1,SOD1,MT-ND3,ATP2B4,RGCC,NSG2,RAPGEF1,FCER1G,RARG,CAMK2N1,CFLAR,ARID5A,TNFSF11,PMEPA1,AR,STX4A,RC3H1,CREB1,TCF7
GO:BP	positive regulation of nitrogen compound metabolic process	GO:0051173	0.00927246	2.03281	3085	96	27	27492	RBM3,CD3E,IL17F,TNFSF8,IL17A,CD6,RAMP1,CD40LG,ADAM8,IFNGR1,ERN1,LCK,ATP2B4,RGCC,CD28,RARG,CIRBP,CFLAR,TAOK1,ARID5A,TNFSF11,SEMA4D,AR,RC3H1,RAB1B,CREB1,TESK1
GO:BP	multicellular organism development	GO:0007275	0.00972211	2.01224	5441	109	42	27492	CD3E,CD3D,IL17F,LTB,TNFSF8,IL17A,TMEM176A,CMTM7,ADGRG3,BHLHE40,RAMP1,TMEM176B,CD40LG,ODC1,FGL2,ADAM8,IFNGR1,CDK6,SOD1,LCK,ATP2B4,RGCC,RAPGEF1,FCER1G,CD28,RARG,CFLAR,TAOK1,ARID5A,TNFSF11,SEMA4D,AR,H2-AA,RC3H1,CREB1,TCF7,HOPX,CD74,LTA,UCHL5,CHURC1,H2-AB1
GO:BP	mononuclear cell proliferation	GO:0032943	0.00988961	2.00482	315	109	9	27492	CD3E,CD6,CD40LG,CD28,ITGAL,H2-AA,RC3H1,CD74,H2-AB1
GO:BP	positive regulation of T cell proliferation	GO:0042102	0.0101476	1.99364	98	69	5	27492	CD3E,CD6,CD40LG,CD28,ITGAL
GO:BP	Fc receptor mediated stimulatory signaling pathway	GO:0002431	0.0101951	1.99161	16	58	3	27492	RAPGEF1,FCER1G,CD226
GO:BP	positive T cell selection	GO:0043368	0.0122445	1.91206	39	3	2	27492	CD3E,CD3D
GO:BP	tumor necrosis factor production	GO:0032640	0.0122948	1.91028	176	70	6	27492	IL17A,CYBA,CD2,IFNGR1,FCER1G,ARID5A
GO:BP	regulation of tumor necrosis factor production	GO:0032680	0.0122948	1.91028	176	70	6	27492	IL17A,CYBA,CD2,IFNGR1,FCER1G,ARID5A
GO:BP	regulation of antimicrobial humoral response	GO:0002759	0.013621	1.86579	10	11	2	27492	IL17F,IL17A
GO:BP	phosphorylation	GO:0016310	0.0136304	1.86549	1903	103	21	27492	CD3E,CD6,CD40LG,ADAM8,HCST,ERN1,CDK6,SOD1,LCK,ATP2B4,RGCC,CAMK2N1,TAOK1,TNFSF11,SEMA4D,PMEPA1,AR,CREB1,TESK1,TPI1,CD74
GO:BP	protein phosphorylation	GO:0006468	0.0136925	1.86352	1606	76	16	27492	CD3E,CD6,CD40LG,ADAM8,HCST,ERN1,CDK6,SOD1,LCK,ATP2B4,RGCC,CAMK2N1,TAOK1,TNFSF11,SEMA4D,PMEPA1
GO:BP	positive regulation of adaptive immune response based on somatic recombination of immune receptors built from immunoglobulin superfamily domains	GO:0002824	0.0139577	1.85519	115	109	6	27492	FCER1G,CD226,CD28,ARID5A,LTA,H2-AB1
GO:BP	positive regulation of protein phosphorylation	GO:0001934	0.0140767	1.8515	776	103	13	27492	CD3E,CD6,CD40LG,ADAM8,ERN1,LCK,ATP2B4,RGCC,TAOK1,TNFSF11,SEMA4D,TESK1,CD74
GO:BP	cell differentiation	GO:0030154	0.0150602	1.82217	4598	104	36	27492	CD3E,CD3D,TNFSF8,IL17A,TMEM176A,CMTM7,ADGRG3,BHLHE40,TMEM176B,CD40LG,FGL2,ADAM8,IFNGR1,CDK6,SOD1,LCK,RGCC,RAPGEF1,FCER1G,CD28,RARG,CFLAR,TAOK1,ARID5A,TNFSF11,TFF1,SEMA4D,AR,H2-AA,RC3H1,CREB1,TCF7,TESK1,HOPX,CD74,LTA
GO:BP	regulation of adaptive immune response based on somatic recombination of immune receptors built from immunoglobulin superfamily domains	GO:0002822	0.0150931	1.82122	178	109	7	27492	FCER1G,CD226,CD28,ARID5A,RC3H1,LTA,H2-AB1
GO:BP	response to bacterium	GO:0009617	0.0154081	1.81225	1029	21	7	27492	TRAC,IL17F,TNFSF8,IL17A,CYBA,CD6,PDE4B
GO:BP	antigen processing and presentation	GO:0019882	0.015501	1.80964	115	111	6	27492	FGL2,FCER1G,H2-AA,CD74,H2-AB1,H2-EB1
GO:BP	negative regulation of immune system process	GO:0002683	0.0156369	1.80585	424	109	10	27492	TMEM176A,TMEM176B,FGL2,CDK6,FCER1G,H2-AA,RC3H1,KLRB1B,CD74,H2-AB1
GO:BP	positive regulation of defense response	GO:0031349	0.0161952	1.79061	265	104	8	27492	CYBA,ADAM8,FCER1G,CD226,CD28,TNFSF11,CD74,LTA
GO:BP	regulation of cytokine production involved in inflammatory response	GO:1900015	0.0175619	1.75543	58	19	3	27492	IL17F,IL17A,CD6
GO:BP	cytokine production involved in inflammatory response	GO:0002534	0.0175619	1.75543	58	19	3	27492	IL17F,IL17A,CD6
GO:BP	positive regulation of interleukin-12 production	GO:0032735	0.0175758	1.75508	39	28	3	27492	LTB,IL17A,CD40LG
GO:BP	positive regulation of cell population proliferation	GO:0008284	0.0179547	1.74582	1040	104	15	27492	CD3E,CYBA,CD6,CD40LG,ODC1,ERN1,CDK6,CD28,RARG,CFLAR,ITGAL,AR,STX4A,CD74,LTA
GO:BP	regulation of cellular metabolic process	GO:0031323	0.0180677	1.7431	6041	108	44	27492	RBM3,CD3E,IL17F,TNFSF8,IL17A,CELF2,ADGRG3,CYBA,CD6,BHLHE40,RAMP1,CD40LG,ADAM8,IFNGR1,ERN1,CDK6,SOD1,LCK,PHC3,ATP2B4,RGCC,CD28,RARG,CIRBP,CAMK2N1,CFLAR,TAOK1,ARID5A,TNFSF11,SEMA4D,PMEPA1,AR,DGAT1,ARL6IP1,RC3H1,RAB1B,DNAJC15,CREB1,TCF7,TESK1,HOPX,CD74,UCHL5,CHURC1
GO:BP	interleukin-17-mediated signaling pathway	GO:0097400	0.0199687	1.69965	12	11	2	27492	IL17F,IL17A
GO:BP	negative regulation of adenylate cyclase-activating adrenergic receptor signaling pathway involved in heart process	GO:0140199	0.0202369	1.69386	3	50	2	27492	PDE4B,ATP2B4
GO:BP	regulation of myeloid leukocyte differentiation	GO:0002761	0.0203732	1.69094	130	103	6	27492	IL17A,ADAM8,CDK6,TNFSF11,CREB1,CD74
GO:BP	regulation of phosphate metabolic process	GO:0019220	0.0204371	1.68958	1426	78	15	27492	CD3E,CD6,CD40LG,ADAM8,ERN1,SOD1,LCK,ATP2B4,RGCC,CAMK2N1,TAOK1,TNFSF11,SEMA4D,PMEPA1,AR
GO:BP	regulation of phosphorus metabolic process	GO:0051174	0.0206083	1.68596	1427	78	15	27492	CD3E,CD6,CD40LG,ADAM8,ERN1,SOD1,LCK,ATP2B4,RGCC,CAMK2N1,TAOK1,TNFSF11,SEMA4D,PMEPA1,AR
GO:BP	antigen processing and presentation of peptide antigen	GO:0048002	0.0214965	1.66763	71	111	5	27492	FCER1G,H2-AA,CD74,H2-AB1,H2-EB1
GO:BP	positive regulation of phosphorus metabolic process	GO:0010562	0.0219571	1.65843	936	103	14	27492	CD3E,CD6,CD40LG,ADAM8,ERN1,LCK,ATP2B4,RGCC,TAOK1,TNFSF11,SEMA4D,AR,TESK1,CD74
GO:BP	positive regulation of phosphate metabolic process	GO:0045937	0.0219571	1.65843	936	103	14	27492	CD3E,CD6,CD40LG,ADAM8,ERN1,LCK,ATP2B4,RGCC,TAOK1,TNFSF11,SEMA4D,AR,TESK1,CD74
GO:BP	positive regulation of lymphocyte proliferation	GO:0050671	0.0232136	1.63426	133	103	6	27492	CD3E,CD6,CD40LG,CD28,ITGAL,CD74
GO:BP	response to interleukin-17	GO:0097396	0.0235943	1.62719	13	11	2	27492	IL17F,IL17A
GO:BP	cellular response to interleukin-17	GO:0097398	0.0235943	1.62719	13	11	2	27492	IL17F,IL17A
GO:BP	regulation of cellular protein metabolic process	GO:0032268	0.0243728	1.6131	2403	106	24	27492	RBM3,CD3E,CD6,RAMP1,CD40LG,ADAM8,ERN1,SOD1,LCK,ATP2B4,RGCC,CIRBP,CAMK2N1,CFLAR,TAOK1,ARID5A,TNFSF11,SEMA4D,PMEPA1,ARL6IP1,RC3H1,TESK1,CD74,UCHL5
GO:BP	T cell selection	GO:0045058	0.0245291	1.61032	55	3	2	27492	CD3E,CD3D
GO:BP	positive regulation of mononuclear cell proliferation	GO:0032946	0.0252791	1.59724	135	103	6	27492	CD3E,CD6,CD40LG,CD28,ITGAL,CD74
GO:BP	response to organic substance	GO:0010033	0.0259448	1.58595	3722	109	32	27492	MT-ND1,IL17F,IL2RB,IL17A,CYBA,CD6,PDE4B,RAMP1,IFNGR1,ERN1,SOD1,MT-ND3,ATP2B4,NSG2,RAPGEF1,FCER1G,RARG,CAMK2N1,CFLAR,ARID5A,TNFSF11,PMEPA1,AR,STX4A,H2-AA,RC3H1,CREB1,TCF7,CD74,LTA,CHURC1,H2-AB1
GO:BP	regulation of interleukin-2 production	GO:0032663	0.026169	1.58221	65	60	4	27492	CD3E,IL17F,PDE4B,CD28
GO:BP	interleukin-2 production	GO:0032623	0.026169	1.58221	65	60	4	27492	CD3E,IL17F,PDE4B,CD28
GO:BP	positive regulation of cell differentiation	GO:0045597	0.0267225	1.57312	943	104	14	27492	IL17A,CD40LG,ADAM8,LCK,RGCC,TNFSF11,SEMA4D,AR,H2-AA,CREB1,TESK1,HOPX,CD74,LTA
GO:BP	cellular developmental process	GO:0048869	0.0267911	1.57201	4715	104	36	27492	CD3E,CD3D,TNFSF8,IL17A,TMEM176A,CMTM7,ADGRG3,BHLHE40,TMEM176B,CD40LG,FGL2,ADAM8,IFNGR1,CDK6,SOD1,LCK,RGCC,RAPGEF1,FCER1G,CD28,RARG,CFLAR,TAOK1,ARID5A,TNFSF11,TFF1,SEMA4D,AR,H2-AA,RC3H1,CREB1,TCF7,TESK1,HOPX,CD74,LTA
GO:BP	dendritic cell differentiation	GO:0097028	0.0271783	1.56578	45	28	3	27492	TMEM176A,TMEM176B,CD40LG
GO:BP	regulation of catalytic activity	GO:0050790	0.0279863	1.55305	2257	106	23	27492	CYBA,RGS16,CD40LG,ADAM8,PSMB9,ERN1,SOD1,LCK,ATP2B4,RGCC,RAPGEF1,CAMK2N1,CFLAR,TAOK1,TNFSF11,SEMA4D,STX4A,ARL6IP1,TESK1,RINL,DPM3,CD74,UCHL5
GO:BP	regulation of localization	GO:0032879	0.0281123	1.5511	2852	103	26	27492	IL2RB,ADGRG3,CYBA,PDE4B,ADAM8,IFNGR1,EPB41L2,1810037I17RIK,SOD1,LCK,ATP2B4,RGCC,RAPGEF1,FCER1G,CD247,CAMK2N1,TNFSF11,SEMA4D,AR,DGAT1,STX4A,ARL6IP1,CREB1,TESK1,RRAD,CD74
GO:BP	cellular process	GO:0009987	0.029503	1.53013	21082	93	87	27492	RBM3,CD3E,CD3D,MT-ND1,IL17F,LTB,TNFSF8,IL2RB,IL17A,CELF2,SEC61G,TMEM176A,FYB,CMTM7,ADGRG3,CYBA,CD6,BHLHE40,PDE4B,RAMP1,CD2,RGS16,COTL1,TMEM176B,BCL2A1B,CD40LG,ODC1,CTSW,FGL2,NDUFB7,CD5,ADAM8,VPS37B,IFNGR1,HCST,PSMB9,ERN1,EPB41L2,CDK6,1810037I17RIK,SOD1,RPL31,MT-ND3,LCK,PHC3,ATP2B4,RGCC,NSG2,RAPGEF1,PGD,FCER1G,CD247,AGPAT3,CD226,IFI27L2A,CD28,RARG,ACOT7,CIRBP,CAMK2N1,CFLAR,UQCRB,TAOK1,NDUFA11,ITGA…
GO:BP	regulation of defense response	GO:0031347	0.0296125	1.52852	587	104	11	27492	CYBA,FGL2,ADAM8,SOD1,FCER1G,CD226,CD28,TNFSF11,KLRB1B,CD74,LTA
GO:BP	negative regulation of cell-cell adhesion	GO:0022408	0.0301758	1.52034	198	109	7	27492	FGL2,ADAM8,RGCC,H2-AA,RC3H1,CD74,H2-AB1
GO:BP	defense response to Gram-positive bacterium	GO:0050830	0.0314559	1.5023	126	11	3	27492	IL17F,TNFSF8,IL17A
GO:BP	anatomical structure development	GO:0048856	0.0327142	1.48526	6113	109	44	27492	CD3E,CD3D,IL17F,LTB,TNFSF8,IL17A,TMEM176A,CMTM7,ADGRG3,BHLHE40,RAMP1,TMEM176B,CD40LG,ODC1,FGL2,ADAM8,IFNGR1,EPB41L2,CDK6,SOD1,LCK,ATP2B4,RGCC,RAPGEF1,FCER1G,CD28,RARG,CFLAR,TAOK1,ARID5A,TNFSF11,SEMA4D,AR,H2-AA,RC3H1,CREB1,TCF7,TESK1,HOPX,CD74,LTA,UCHL5,CHURC1,H2-AB1
GO:BP	positive regulation of leukocyte mediated immunity	GO:0002705	0.0356235	1.44826	142	104	6	27492	FCER1G,CD226,CD28,ARID5A,STX4A,LTA
GO:BP	protein localization to membrane	GO:0072657	0.0363911	1.43901	612	84	10	27492	SEC61G,FYB,RAMP1,VPS37B,ATP2B4,FCER1G,ITGAL,AR,STX4A,ARL6IP1
GO:BP	lymphocyte activation involved in immune response	GO:0002285	0.036546	1.43716	216	103	7	27492	CD40LG,FGL2,FCER1G,CD28,ITGAL,RC3H1,CD74
GO:BP	negative thymic T cell selection	GO:0045060	0.0375842	1.42499	14	103	3	27492	CD3E,CD28,CD74
GO:BP	fibroblast activation	GO:0072537	0.039084	1.408	18	80	3	27492	IL17A,RGCC,DGAT1
GO:BP	regulation of adenylate cyclase-activating adrenergic receptor signaling pathway involved in heart process	GO:0140192	0.0404266	1.39333	4	50	2	27492	PDE4B,ATP2B4
GO:BP	homeostatic process	GO:0042592	0.0408011	1.38933	1853	88	18	27492	IL17A,CYBA,PDE4B,ADAM8,ERN1,CDK6,SOD1,LCK,ATP2B4,FCER1G,CAMK2N1,TAOK1,TNFSF11,TFF1,DGAT1,STX4A,MCUR1,RC3H1
GO:BP	positive regulation of leukocyte proliferation	GO:0070665	0.0410197	1.38701	147	103	6	27492	CD3E,CD6,CD40LG,CD28,ITGAL,CD74
GO:BP	negative regulation of leukocyte cell-cell adhesion	GO:1903038	0.0412488	1.38459	139	109	6	27492	FGL2,ADAM8,H2-AA,RC3H1,CD74,H2-AB1
GO:BP	inflammatory response	GO:0006954	0.043218	1.36434	723	73	10	27492	IL17F,IL17A,CYBA,CD6,CD40LG,ADAM8,SOD1,FCER1G,CD28,TNFSF11
GO:BP	regulation of DNA-binding transcription factor activity	GO:0051090	0.0433508	1.363	408	78	8	27492	ADGRG3,BHLHE40,CD40LG,ADAM8,RGCC,CFLAR,TNFSF11,AR
GO:BP	negative T cell selection	GO:0043383	0.0468523	1.32927	15	103	3	27492	CD3E,CD28,CD74
GO:BP	regulation of myeloid cell differentiation	GO:0045637	0.0475063	1.32325	225	103	7	27492	IL17A,ADAM8,CDK6,RARG,TNFSF11,CREB1,CD74
GO:BP	regulation of response to stress	GO:0080134	0.0481059	1.3178	1273	104	16	27492	CYBA,FGL2,ADAM8,ERN1,CDK6,SOD1,ATP2B4,RAPGEF1,FCER1G,CD226,CD28,TAOK1,TNFSF11,KLRB1B,CD74,LTA
GO:BP	positive regulation of inflammatory response to antigenic stimulus	GO:0002863	0.0482282	1.3167	15	104	3	27492	FCER1G,CD28,LTA

## Sheet: agedvsadult_Mono1_up_aged
source	term_name	term_id	adjusted_p_value	negative_log10_of_adjusted_p_value	term_size	query_size	intersection_size	effective_domain_size	intersections
GO:BP	cellular response to chemical stimulus	GO:0070887	6.34678e-10	9.19745	3430	106	43	27492	HSPA8,HSPA1A,PID1,JUN,LPL,CR1L,HMOX1,YBX1,SOCS3,HSPA1B,KLF2,VIM,CCL9,YBX3,GSN,ANXA1,CACYBP,LIFR,ZFP36,IL6ST,KLRK1,ATP5B,RGS10,NPM1,H2-AB1,SDHD,SNX5,ROCK2,DNAJC3,ETV3,KLF9,HNRNPH1,CTBP2,ABCG1,ZEB2,FOS,MRC1,CALR,CCL4,TNIP3,MT1,IFI204,HPGD
GO:BP	cellular response to organic substance	GO:0071310	1.82001e-09	8.73993	2769	106	38	27492	HSPA8,HSPA1A,PID1,JUN,LPL,YBX1,SOCS3,HSPA1B,KLF2,VIM,CCL9,YBX3,GSN,ANXA1,CACYBP,LIFR,ZFP36,IL6ST,KLRK1,ATP5B,NPM1,H2-AB1,SNX5,ROCK2,DNAJC3,ETV3,KLF9,HNRNPH1,CTBP2,ABCG1,ZEB2,FOS,MRC1,CALR,CCL4,TNIP3,IFI204,HPGD
GO:BP	positive regulation of biological process	GO:0048518	1.25063e-08	7.90287	6525	106	58	27492	HSPA8,HSPA1A,PID1,JUN,LPL,CR1L,HMOX1,CLEC4B1,YBX1,CKS2,SOCS3,HSPA1B,KLF2,VIM,CCL9,YBX3,DAGLB,GSN,ANXA1,CACYBP,GPBP1L1,S100A10,LIFR,ZFP36,CCT4,IL6ST,ANXA2,KLRK1,AP3D1,ATP5B,CFP,NPM1,H2-AB1,PLTP,PDLIM1,SNX5,ROCK2,GLUD1,RBX1,DNAJC3,CTBP2,CSNK1G2,ABCG1,SERINC3,IER5,ZEB2,APH1A,NFKBIZ,CEBPD,FOS,BATF,DDHD1,CALR,CCL4,IFI204,ARSB,HEXB,HPGD
GO:BP	response to stress	GO:0006950	4.49741e-08	7.34704	3850	103	42	27492	HSPA8,F13A1,TSC22D3,HSPA1A,JUN,LPL,CR1L,HMOX1,YBX1,SOCS3,LYZ1,HSPA1B,KLF2,VIM,CCL9,YBX3,DAGLB,GSN,ANXA1,FGL2,ZFP36,ANXA2,KLRK1,CFP,NPM1,H2-AB1,PDLIM1,SDHD,CLEC10A,RBX1,DNAJC3,LYZ2,SERINC3,IER5,NFKBIZ,FOS,BATF,MRC1,CALR,CCL4,MT1,IFI204
GO:BP	response to cytokine	GO:0034097	5.81983e-08	7.23509	1140	103	23	27492	PID1,JUN,YBX1,SOCS3,KLF2,VIM,CCL9,YBX3,GSN,ANXA1,CACYBP,LIFR,ZFP36,IL6ST,ATP5B,H2-AB1,ETV3,HNRNPH1,CTBP2,FOS,MRC1,CCL4,IFI204
GO:BP	positive regulation of cellular process	GO:0048522	6.44986e-08	7.19045	5962	106	54	27492	HSPA8,HSPA1A,PID1,JUN,LPL,HMOX1,CLEC4B1,YBX1,CKS2,SOCS3,HSPA1B,KLF2,VIM,CCL9,DAGLB,GSN,ANXA1,CACYBP,GPBP1L1,S100A10,LIFR,ZFP36,CCT4,IL6ST,ANXA2,KLRK1,AP3D1,ATP5B,NPM1,H2-AB1,PDLIM1,SNX5,ROCK2,GLUD1,RBX1,DNAJC3,CTBP2,CSNK1G2,ABCG1,SERINC3,IER5,ZEB2,APH1A,NFKBIZ,CEBPD,FOS,BATF,DDHD1,CALR,CCL4,IFI204,ARSB,HEXB,HPGD
GO:BP	negative regulation of cellular process	GO:0048523	1.34673e-07	6.87072	5102	106	49	27492	HSPA8,TSC22D3,HSPA1A,PID1,JUN,LPL,HMOX1,DOK2,CLEC4B1,YBX1,SOCS3,HSPA1B,KLF2,VIM,CCL9,YBX3,GSN,ANXA1,CACYBP,FGL2,LIFR,ZFP36,IL6ST,ANXA2,TNFRSF13B,KLRK1,ATP5B,RGS10,NPM1,H2-AB1,SIAH2,SNX5,ROCK2,DNAJC3,ETV3,KLF9,CAPG,CTBP2,ABCG1,ZEB2,ST13,CEBPD,TLE3,CALR,HECA,TNIP3,MT1,IFI204,HPGD
GO:BP	response to organic substance	GO:0010033	1.90167e-07	6.72086	3722	106	41	27492	HSPA8,HSPA1A,PID1,JUN,LPL,HMOX1,YBX1,SOCS3,HSPA1B,KLF2,VIM,CCL9,YBX3,GSN,ANXA1,CACYBP,LIFR,ZFP36,IL6ST,KLRK1,ATP5B,RGS10,NPM1,H2-AB1,SNX5,ROCK2,DNAJC3,ETV3,KLF9,HNRNPH1,CTBP2,ABCG1,ZEB2,FOS,MRC1,CALR,CCL4,TNIP3,IFI204,ARSB,HPGD
GO:BP	positive regulation of cellular metabolic process	GO:0031325	3.09039e-07	6.50999	3312	92	35	27492	HSPA8,HSPA1A,PID1,JUN,HMOX1,YBX1,CKS2,HSPA1B,KLF2,VIM,DAGLB,GSN,ANXA1,CACYBP,GPBP1L1,ZFP36,CCT4,IL6ST,ANXA2,KLRK1,AP3D1,NPM1,PDLIM1,SNX5,ROCK2,RBX1,DNAJC3,CTBP2,ABCG1,IER5,ZEB2,APH1A,CEBPD,FOS,BATF
GO:BP	response to stimulus	GO:0050896	1.20817e-06	5.91787	10292	104	70	27492	HSPA8,F13A1,TSC22D3,HSPA1A,PID1,JUN,LPL,CR1L,HMOX1,DOK2,YBX1,SOCS3,LYZ1,HSPA1B,KLF2,VIM,CCL9,YBX3,DAGLB,GSN,ANXA1,CACYBP,FGL2,LIFR,ZFP36,IL6ST,ANXA2,TNFRSF13B,KLRK1,AP3D1,ATP5B,CFP,RGS10,RND3,EMB,NPM1,H2-AB1,PDLIM1,SDHD,SIAH2,SNX5,GPR141,ROCK2,CLEC10A,GLUD1,RBX1,DNAJC3,ETV3,KLF9,LYZ2,HNRNPH1,CTBP2,CSNK1G2,ABCG1,SERINC3,IER5,ZEB2,ST13,APH1A,NFKBIZ,TLE3,FOS,BATF,MRC1,CALR,CCL4,TNIP3,MT1,IFI204,ARSB
GO:BP	positive regulation of metabolic process	GO:0009893	1.35029e-06	5.86957	3834	105	40	27492	HSPA8,HSPA1A,PID1,JUN,LPL,HMOX1,YBX1,CKS2,HSPA1B,KLF2,VIM,DAGLB,GSN,ANXA1,CACYBP,GPBP1L1,ZFP36,CCT4,IL6ST,ANXA2,KLRK1,AP3D1,NPM1,PDLIM1,SNX5,ROCK2,RBX1,DNAJC3,CTBP2,ABCG1,IER5,ZEB2,APH1A,CEBPD,FOS,BATF,CALR,CCL4,IFI204,HEXB
GO:BP	developmental process	GO:0032502	1.6034e-06	5.79496	6768	57	36	27492	HSPA8,HSPA1A,PID1,JUN,LPL,CR1L,HMOX1,YBX1,SOCS3,HSPA1B,CKB,KLF2,VIM,CCL9,YBX3,DAGLB,GSN,ANXA1,CACYBP,S100A10,FGL2,LIFR,ZFP36,IL6ST,ANXA2,TNFRSF13B,KLRK1,AP3D1,ATP5B,RND3,EMB,JMJD1C,NPM1,H2-AB1,PDLIM1,SIAH2
GO:BP	positive regulation of macromolecule metabolic process	GO:0010604	1.82383e-06	5.73902	3529	105	38	27492	HSPA8,HSPA1A,PID1,JUN,LPL,YBX1,CKS2,HSPA1B,KLF2,VIM,GSN,ANXA1,CACYBP,GPBP1L1,ZFP36,CCT4,IL6ST,ANXA2,KLRK1,AP3D1,NPM1,PDLIM1,SNX5,ROCK2,RBX1,DNAJC3,CTBP2,ABCG1,IER5,ZEB2,APH1A,CEBPD,FOS,BATF,CALR,CCL4,IFI204,HEXB
GO:BP	cellular response to cadmium ion	GO:0071276	2.48294e-06	5.60503	30	102	6	27492	HSPA8,JUN,HMOX1,GSN,FOS,MT1
GO:BP	cellular response to cytokine stimulus	GO:0071345	2.6336e-06	5.57945	1029	103	20	27492	PID1,YBX1,SOCS3,KLF2,VIM,CCL9,YBX3,GSN,CACYBP,LIFR,ZFP36,IL6ST,ATP5B,H2-AB1,ETV3,HNRNPH1,CTBP2,MRC1,CCL4,IFI204
GO:BP	negative regulation of biological process	GO:0048519	2.71044e-06	5.56696	5946	103	50	27492	HSPA8,TSC22D3,HSPA1A,PID1,JUN,LPL,CR1L,HMOX1,DOK2,CLEC4B1,YBX1,SOCS3,HSPA1B,KLF2,VIM,CCL9,YBX3,GSN,ANXA1,CACYBP,FGL2,LIFR,ZFP36,IL6ST,ANXA2,TNFRSF13B,KLRK1,ATP5B,RGS10,NPM1,H2-AB1,SIAH2,ZC3H7A,SNX5,ROCK2,DNAJC3,ETV3,KLF9,CAPG,CTBP2,ABCG1,ZEB2,ST13,CEBPD,TLE3,CALR,HECA,TNIP3,MT1,IFI204
GO:BP	regulation of biological process	GO:0050789	4.09228e-06	5.38804	13203	106	81	27492	HSPA8,TSC22D3,HSPA1A,PID1,JUN,LPL,CR1L,HMOX1,DOK2,CLEC4B1,YBX1,CKS2,SOCS3,HSPA1B,KLF2,VIM,CCL9,YBX3,DAGLB,GSN,ANXA1,CACYBP,GPBP1L1,S100A10,FGL2,CD209A,LIFR,ZFP36,CCT4,IL6ST,ANXA2,TNFRSF13B,KLRK1,AHNAK,AP3D1,ATP5B,CFP,RGS10,RND3,JMJD1C,NPM1,H2-AB1,PLTP,PDLIM1,SDHD,SIAH2,ZC3H7A,SNX5,GPR141,ROCK2,LACTB,GLUD1,RBX1,DNAJC3,ETV3,KLF9,CAPG,HNRNPH1,CTBP2,CSNK1G2,ABCG1,SERINC3,IER5,ZEB2,ST13,APH1A,NFKBIZ,C…
GO:BP	regulation of cell death	GO:0010941	5.46064e-06	5.26276	1770	42	16	27492	HSPA8,TSC22D3,HSPA1A,JUN,HMOX1,YBX1,SOCS3,HSPA1B,YBX3,GSN,ANXA1,CACYBP,LIFR,ZFP36,IL6ST,KLRK1
GO:BP	biological regulation	GO:0065007	7.19147e-06	5.14318	13907	106	83	27492	HSPA8,F13A1,TSC22D3,HSPA1A,PID1,JUN,LPL,CR1L,HMOX1,DOK2,CLEC4B1,YBX1,CKS2,SOCS3,HSPA1B,CKB,KLF2,VIM,CCL9,YBX3,DAGLB,GSN,ANXA1,CACYBP,GPBP1L1,S100A10,FGL2,CD209A,LIFR,ZFP36,CCT4,IL6ST,ANXA2,TNFRSF13B,KLRK1,AHNAK,AP3D1,ATP5B,CFP,RGS10,RND3,JMJD1C,NPM1,H2-AB1,PLTP,PDLIM1,SDHD,SIAH2,ZC3H7A,SNX5,GPR141,ROCK2,LACTB,GLUD1,RBX1,DNAJC3,ETV3,KLF9,CAPG,HNRNPH1,CTBP2,CSNK1G2,ABCG1,SERINC3,IER5,ZEB2,ST13,APH1…
GO:BP	negative regulation of response to stimulus	GO:0048585	1.03343e-05	4.98572	1609	60	18	27492	HSPA8,PID1,LPL,CR1L,HMOX1,DOK2,YBX1,SOCS3,YBX3,ANXA1,FGL2,ZFP36,IL6ST,ANXA2,KLRK1,RGS10,SIAH2,SNX5
GO:BP	anatomical structure development	GO:0048856	1.22008e-05	4.91361	6113	57	33	27492	HSPA8,HSPA1A,PID1,JUN,CR1L,HMOX1,YBX1,SOCS3,HSPA1B,CKB,KLF2,VIM,CCL9,YBX3,DAGLB,GSN,ANXA1,CACYBP,S100A10,FGL2,LIFR,ZFP36,IL6ST,ANXA2,TNFRSF13B,AP3D1,ATP5B,RND3,EMB,JMJD1C,H2-AB1,PDLIM1,SIAH2
GO:BP	negative regulation of cellular response to insulin stimulus	GO:1900077	1.24283e-05	4.90559	39	16	4	27492	PID1,LPL,YBX1,SOCS3
GO:BP	regulation of cellular process	GO:0050794	1.43524e-05	4.84307	12377	106	77	27492	HSPA8,TSC22D3,HSPA1A,PID1,JUN,LPL,CR1L,HMOX1,DOK2,CLEC4B1,YBX1,CKS2,SOCS3,HSPA1B,KLF2,VIM,CCL9,YBX3,DAGLB,GSN,ANXA1,CACYBP,GPBP1L1,S100A10,FGL2,CD209A,LIFR,ZFP36,CCT4,IL6ST,ANXA2,TNFRSF13B,KLRK1,AHNAK,AP3D1,ATP5B,RGS10,RND3,JMJD1C,NPM1,H2-AB1,PDLIM1,SDHD,SIAH2,SNX5,GPR141,ROCK2,GLUD1,RBX1,DNAJC3,ETV3,KLF9,CAPG,HNRNPH1,CTBP2,CSNK1G2,ABCG1,SERINC3,IER5,ZEB2,ST13,APH1A,NFKBIZ,CEBPD,TLE3,FOS,BATF,DDH…
GO:BP	immune system process	GO:0002376	1.66896e-05	4.77755	2794	47	20	27492	HSPA8,TSC22D3,JUN,CR1L,HMOX1,PTMS,CLEC4B1,KLF2,VIM,CCL9,GSN,ANXA1,FGL2,CD209A,ZFP36,IL6ST,TNFRSF13B,KLRK1,AP3D1,CFP
GO:BP	positive regulation of nitrogen compound metabolic process	GO:0051173	1.81258e-05	4.7417	3085	92	31	27492	HSPA8,HSPA1A,PID1,JUN,YBX1,CKS2,HSPA1B,KLF2,VIM,GSN,GPBP1L1,ZFP36,CCT4,IL6ST,ANXA2,KLRK1,AP3D1,NPM1,PDLIM1,SNX5,ROCK2,RBX1,DNAJC3,CTBP2,ABCG1,IER5,ZEB2,APH1A,CEBPD,FOS,BATF
GO:BP	response to abiotic stimulus	GO:0009628	2.53666e-05	4.59574	1268	27	11	27492	HSPA8,TSC22D3,HSPA1A,JUN,LPL,CR1L,HMOX1,HSPA1B,YBX3,GSN,ANXA1
GO:BP	regulation of metabolic process	GO:0019222	3.60365e-05	4.44326	7237	106	55	27492	HSPA8,TSC22D3,HSPA1A,PID1,JUN,LPL,HMOX1,CLEC4B1,YBX1,CKS2,SOCS3,HSPA1B,KLF2,VIM,YBX3,DAGLB,GSN,ANXA1,CACYBP,GPBP1L1,ZFP36,CCT4,IL6ST,ANXA2,KLRK1,AHNAK,AP3D1,JMJD1C,NPM1,PDLIM1,SIAH2,ZC3H7A,SNX5,ROCK2,LACTB,RBX1,DNAJC3,ETV3,HNRNPH1,CTBP2,ABCG1,IER5,ZEB2,APH1A,NFKBIZ,CEBPD,TLE3,FOS,BATF,CALR,CCL4,TNIP3,IFI204,HEXB,HPGD
GO:BP	response to external stimulus	GO:0009605	4.57447e-05	4.33966	3059	106	33	27492	HSPA8,JUN,LPL,CR1L,HMOX1,SOCS3,LYZ1,VIM,CCL9,DAGLB,GSN,ANXA1,FGL2,ZFP36,ANXA2,KLRK1,AP3D1,CFP,EMB,H2-AB1,LYZ2,SERINC3,ST13,NFKBIZ,FOS,BATF,MRC1,CALR,CCL4,TNIP3,IFI204,ARSB,HPGD
GO:BP	biological process involved in interspecies interaction between organisms	GO:0044419	5.36454e-05	4.27047	1851	106	25	27492	HSPA8,JUN,LPL,CR1L,LYZ1,VIM,CCL9,GSN,ANXA1,FGL2,CD209A,ZFP36,KLRK1,CFP,H2-AB1,LYZ2,SERINC3,ST13,FOS,BATF,MRC1,CCL4,TNIP3,IFI204,HPGD
GO:BP	regulation of macromolecule metabolic process	GO:0060255	5.62e-05	4.25026	6756	105	52	27492	HSPA8,TSC22D3,HSPA1A,PID1,JUN,LPL,HMOX1,CLEC4B1,YBX1,CKS2,SOCS3,HSPA1B,KLF2,VIM,YBX3,GSN,ANXA1,CACYBP,GPBP1L1,ZFP36,CCT4,IL6ST,ANXA2,KLRK1,AHNAK,AP3D1,JMJD1C,NPM1,PDLIM1,SIAH2,ZC3H7A,SNX5,ROCK2,RBX1,DNAJC3,ETV3,HNRNPH1,CTBP2,ABCG1,IER5,ZEB2,APH1A,NFKBIZ,CEBPD,TLE3,FOS,BATF,CALR,CCL4,TNIP3,IFI204,HEXB
GO:BP	negative regulation of cell death	GO:0060548	6.05872e-05	4.21762	1163	38	12	27492	HSPA8,TSC22D3,HSPA1A,JUN,HMOX1,YBX1,SOCS3,HSPA1B,YBX3,CACYBP,LIFR,IL6ST
GO:BP	response to peptide	GO:1901652	6.81733e-05	4.16639	519	28	8	27492	PID1,LPL,YBX1,SOCS3,KLF2,VIM,ANXA1,CACYBP
GO:BP	regulation of cellular metabolic process	GO:0031323	7.49583e-05	4.12518	6041	92	44	27492	HSPA8,TSC22D3,HSPA1A,PID1,JUN,HMOX1,YBX1,CKS2,SOCS3,HSPA1B,KLF2,VIM,YBX3,DAGLB,GSN,ANXA1,CACYBP,GPBP1L1,ZFP36,CCT4,IL6ST,ANXA2,KLRK1,AHNAK,AP3D1,JMJD1C,NPM1,PDLIM1,SIAH2,SNX5,ROCK2,RBX1,DNAJC3,ETV3,HNRNPH1,CTBP2,ABCG1,IER5,ZEB2,APH1A,CEBPD,TLE3,FOS,BATF
GO:BP	regulation of transcription from RNA polymerase II promoter in response to stress	GO:0043618	7.76248e-05	4.11	48	20	4	27492	HSPA1A,JUN,HMOX1,KLF2
GO:BP	regulation of biological quality	GO:0065008	8.95287e-05	4.04804	3977	52	24	27492	HSPA8,F13A1,TSC22D3,PID1,JUN,LPL,HMOX1,CLEC4B1,YBX1,CKB,KLF2,VIM,DAGLB,GSN,ANXA1,ZFP36,CCT4,IL6ST,ANXA2,TNFRSF13B,AP3D1,ATP5B,RND3,NPM1
GO:BP	regulation of apoptotic process	GO:0042981	9.11988e-05	4.04001	1577	42	14	27492	HSPA8,TSC22D3,JUN,HMOX1,YBX1,SOCS3,HSPA1B,YBX3,GSN,ANXA1,LIFR,ZFP36,IL6ST,KLRK1
GO:BP	regulation of primary metabolic process	GO:0080090	9.70609e-05	4.01296	5862	95	44	27492	HSPA8,TSC22D3,HSPA1A,PID1,JUN,HMOX1,YBX1,CKS2,SOCS3,HSPA1B,KLF2,VIM,YBX3,DAGLB,GSN,ANXA1,GPBP1L1,ZFP36,CCT4,IL6ST,ANXA2,AHNAK,AP3D1,JMJD1C,NPM1,PDLIM1,SIAH2,SNX5,ROCK2,LACTB,RBX1,DNAJC3,ETV3,HNRNPH1,CTBP2,ABCG1,IER5,ZEB2,APH1A,CEBPD,TLE3,FOS,BATF,CALR
GO:BP	cell death	GO:0008219	0.000106483	3.97272	2182	42	16	27492	HSPA8,TSC22D3,HSPA1A,JUN,HMOX1,YBX1,SOCS3,HSPA1B,YBX3,GSN,ANXA1,CACYBP,LIFR,ZFP36,IL6ST,KLRK1
GO:BP	regulation of DNA-templated transcription in response to stress	GO:0043620	0.000107801	3.96738	52	20	4	27492	HSPA1A,JUN,HMOX1,KLF2
GO:BP	response to cadmium ion	GO:0046686	0.000112479	3.94893	55	102	6	27492	HSPA8,JUN,HMOX1,GSN,FOS,MT1
GO:BP	regulation of programmed cell death	GO:0043067	0.000117157	3.93123	1609	42	14	27492	HSPA8,TSC22D3,JUN,HMOX1,YBX1,SOCS3,HSPA1B,YBX3,GSN,ANXA1,LIFR,ZFP36,IL6ST,KLRK1
GO:BP	defense response	GO:0006952	0.000135193	3.86905	1711	103	23	27492	LPL,CR1L,HMOX1,SOCS3,LYZ1,VIM,CCL9,DAGLB,GSN,ANXA1,FGL2,ZFP36,KLRK1,CFP,H2-AB1,CLEC10A,LYZ2,SERINC3,NFKBIZ,BATF,MRC1,CCL4,IFI204
GO:BP	regulation of cellular response to insulin stimulus	GO:1900076	0.00015367	3.81341	72	16	4	27492	PID1,LPL,YBX1,SOCS3
GO:BP	positive regulation of cell differentiation	GO:0045597	0.000157257	3.80339	943	103	17	27492	HSPA1A,JUN,LPL,SOCS3,HSPA1B,VIM,ANXA1,S100A10,ZFP36,IL6ST,AP3D1,ZEB2,NFKBIZ,CEBPD,FOS,CALR,IFI204
GO:BP	regulation of immune system process	GO:0002682	0.000159134	3.79824	1483	53	15	27492	HSPA8,TSC22D3,JUN,CR1L,HMOX1,ANXA1,FGL2,CD209A,ZFP36,IL6ST,TNFRSF13B,KLRK1,AP3D1,CFP,H2-AB1
GO:BP	regulation of response to stimulus	GO:0048583	0.000164466	3.78393	3870	103	36	27492	HSPA8,PID1,JUN,LPL,CR1L,HMOX1,DOK2,YBX1,SOCS3,KLF2,CCL9,YBX3,DAGLB,ANXA1,FGL2,ZFP36,IL6ST,ANXA2,KLRK1,CFP,RGS10,NPM1,H2-AB1,SIAH2,SNX5,CTBP2,CSNK1G2,SERINC3,IER5,ZEB2,NFKBIZ,TLE3,CALR,CCL4,TNIP3,IFI204
GO:BP	cell population proliferation	GO:0008283	0.000190698	3.71965	2081	40	15	27492	HSPA1A,PID1,JUN,HMOX1,YBX1,CKS2,VIM,DAGLB,ANXA1,CD209A,LIFR,ZFP36,IL6ST,ANXA2,TNFRSF13B
GO:BP	response to temperature stimulus	GO:0009266	0.00020862	3.68064	185	18	5	27492	HSPA8,HSPA1A,LPL,HMOX1,HSPA1B
GO:BP	response to other organism	GO:0051707	0.000222483	3.6527	1705	106	23	27492	JUN,LPL,CR1L,LYZ1,VIM,CCL9,GSN,ANXA1,FGL2,ZFP36,KLRK1,CFP,H2-AB1,LYZ2,SERINC3,ST13,FOS,BATF,MRC1,CCL4,TNIP3,IFI204,HPGD
GO:BP	regulation of localization	GO:0032879	0.000229491	3.63923	2852	62	22	27492	HSPA8,PID1,JUN,LPL,HMOX1,CLEC4B1,VIM,GSN,ANXA1,ZFP36,CCT4,IL6ST,ANXA2,KLRK1,AHNAK,AP3D1,ATP5B,NPM1,PLTP,SDHD,SNX5,ROCK2
GO:BP	response to external biotic stimulus	GO:0043207	0.000232042	3.63443	1709	106	23	27492	JUN,LPL,CR1L,LYZ1,VIM,CCL9,GSN,ANXA1,FGL2,ZFP36,KLRK1,CFP,H2-AB1,LYZ2,SERINC3,ST13,FOS,BATF,MRC1,CCL4,TNIP3,IFI204,HPGD
GO:BP	regulation of developmental process	GO:0050793	0.00027583	3.55936	2635	38	16	27492	HSPA1A,JUN,LPL,HMOX1,YBX1,SOCS3,HSPA1B,KLF2,VIM,CCL9,YBX3,ANXA1,S100A10,FGL2,ZFP36,IL6ST
GO:BP	multicellular organism development	GO:0007275	0.00030907	3.50994	5441	57	29	27492	HSPA8,HSPA1A,JUN,CR1L,HMOX1,YBX1,SOCS3,HSPA1B,CKB,KLF2,VIM,YBX3,DAGLB,GSN,ANXA1,CACYBP,FGL2,LIFR,ZFP36,IL6ST,ANXA2,TNFRSF13B,AP3D1,ATP5B,EMB,JMJD1C,H2-AB1,PDLIM1,SIAH2
GO:BP	response to biotic stimulus	GO:0009607	0.000347366	3.45921	1748	106	23	27492	JUN,LPL,CR1L,LYZ1,VIM,CCL9,GSN,ANXA1,FGL2,ZFP36,KLRK1,CFP,H2-AB1,LYZ2,SERINC3,ST13,FOS,BATF,MRC1,CCL4,TNIP3,IFI204,HPGD
GO:BP	protein refolding	GO:0042026	0.000382229	3.41768	18	18	3	27492	HSPA8,HSPA1A,HSPA1B
GO:BP	regulation of nitrogen compound metabolic process	GO:0051171	0.000389407	3.4096	5682	95	42	27492	HSPA8,TSC22D3,HSPA1A,PID1,JUN,HMOX1,YBX1,CKS2,SOCS3,HSPA1B,KLF2,VIM,YBX3,GSN,GPBP1L1,ZFP36,CCT4,IL6ST,ANXA2,KLRK1,AHNAK,AP3D1,JMJD1C,NPM1,PDLIM1,SIAH2,SNX5,ROCK2,RBX1,DNAJC3,ETV3,HNRNPH1,CTBP2,ABCG1,IER5,ZEB2,APH1A,CEBPD,TLE3,FOS,BATF,CALR
GO:BP	response to chemical	GO:0042221	0.000444367	3.35226	5825	106	46	27492	HSPA8,HSPA1A,PID1,JUN,LPL,CR1L,HMOX1,YBX1,SOCS3,HSPA1B,KLF2,VIM,CCL9,YBX3,GSN,ANXA1,CACYBP,LIFR,ZFP36,IL6ST,KLRK1,ATP5B,RGS10,EMB,NPM1,H2-AB1,SDHD,SNX5,ROCK2,GLUD1,DNAJC3,ETV3,KLF9,HNRNPH1,CTBP2,ABCG1,ZEB2,FOS,MRC1,CALR,CCL4,TNIP3,MT1,IFI204,ARSB,HPGD
GO:BP	regulation of cell differentiation	GO:0045595	0.000477345	3.32117	1704	38	13	27492	HSPA1A,JUN,LPL,YBX1,SOCS3,HSPA1B,VIM,CCL9,ANXA1,S100A10,FGL2,ZFP36,IL6ST
GO:BP	cellular developmental process	GO:0048869	0.000512133	3.29062	4715	105	40	27492	HSPA1A,PID1,JUN,LPL,YBX1,SOCS3,HSPA1B,KLF2,VIM,CCL9,DAGLB,ANXA1,CACYBP,S100A10,FGL2,LIFR,ZFP36,IL6ST,TNFRSF13B,KLRK1,AP3D1,EMB,JMJD1C,NPM1,H2-AB1,ROCK2,ETV3,CTBP2,ABCG1,ZEB2,NFKBIZ,CEBPD,TLE3,FOS,BATF,CALR,TPGS1,IFI204,ARSB,HEXB
GO:BP	cellular response to peptide	GO:1901653	0.000513927	3.2891	369	21	6	27492	PID1,LPL,YBX1,SOCS3,KLF2,VIM
GO:BP	positive regulation of developmental process	GO:0051094	0.000569811	3.24427	1429	38	12	27492	HSPA1A,JUN,LPL,HMOX1,SOCS3,HSPA1B,VIM,YBX3,ANXA1,S100A10,ZFP36,IL6ST
GO:BP	response to hydrogen peroxide	GO:0042542	0.00057944	3.23699	146	27	5	27492	HSPA8,JUN,HMOX1,KLF2,ANXA1
GO:BP	cellular response to oxygen-containing compound	GO:1901701	0.00066206	3.1791	1453	102	20	27492	HSPA8,PID1,JUN,LPL,YBX1,SOCS3,KLF2,VIM,ANXA1,ZFP36,KLRK1,RGS10,SNX5,ROCK2,KLF9,ABCG1,FOS,MRC1,TNIP3,MT1
GO:BP	regulation of biosynthetic process	GO:0009889	0.00072855	3.13754	4203	105	37	27492	HSPA8,TSC22D3,HSPA1A,PID1,JUN,HMOX1,YBX1,CKS2,KLF2,VIM,YBX3,ANXA1,CACYBP,GPBP1L1,ZFP36,CCT4,KLRK1,AP3D1,JMJD1C,NPM1,PDLIM1,SNX5,ROCK2,DNAJC3,ETV3,CTBP2,ABCG1,IER5,ZEB2,CEBPD,TLE3,FOS,BATF,CALR,TNIP3,IFI204,HEXB
GO:BP	leukocyte activation	GO:0045321	0.000965109	3.01542	1034	53	12	27492	JUN,HMOX1,CLEC4B1,GSN,ANXA1,FGL2,CD209A,IL6ST,TNFRSF13B,KLRK1,AP3D1,H2-AB1
GO:BP	response to oxygen-containing compound	GO:1901700	0.000983983	3.00701	2003	106	24	27492	HSPA8,PID1,JUN,LPL,HMOX1,YBX1,SOCS3,KLF2,VIM,ANXA1,CACYBP,ZFP36,KLRK1,RGS10,SNX5,ROCK2,KLF9,ABCG1,FOS,MRC1,CALR,TNIP3,MT1,HPGD
GO:BP	localization	GO:0051179	0.00106293	2.9735	6255	56	30	27492	HSPA8,HSPA1A,PID1,JUN,LPL,HMOX1,CLEC4B1,YBX1,HSPA1B,VIM,CCL9,GSN,ANXA1,SPCS3,S100A10,CD209A,ZFP36,CCT4,IL6ST,ANXA2,KLRK1,AHNAK,AP3D1,ATP5B,RND3,EMB,NPM1,PLTP,PDLIM1,SDHD
GO:BP	response to endogenous stimulus	GO:0009719	0.00110252	2.95761	1758	28	11	27492	HSPA8,PID1,JUN,LPL,HMOX1,YBX1,SOCS3,KLF2,VIM,ANXA1,CACYBP
GO:BP	response to heat	GO:0009408	0.00122552	2.91168	106	18	4	27492	HSPA8,HSPA1A,HMOX1,HSPA1B
GO:BP	apoptotic process	GO:0006915	0.00126267	2.89871	1953	42	14	27492	HSPA8,TSC22D3,JUN,HMOX1,YBX1,SOCS3,HSPA1B,YBX3,GSN,ANXA1,LIFR,ZFP36,IL6ST,KLRK1
GO:BP	regulation of cell population proliferation	GO:0042127	0.00127012	2.89616	1749	40	13	27492	HSPA1A,PID1,JUN,HMOX1,YBX1,VIM,ANXA1,CD209A,LIFR,ZFP36,IL6ST,ANXA2,TNFRSF13B
GO:BP	positive regulation of biosynthetic process	GO:0009891	0.00130867	2.88317	2056	105	24	27492	PID1,JUN,YBX1,KLF2,VIM,ANXA1,CACYBP,GPBP1L1,CCT4,KLRK1,AP3D1,NPM1,PDLIM1,SNX5,DNAJC3,CTBP2,ABCG1,IER5,ZEB2,CEBPD,FOS,BATF,IFI204,HEXB
GO:BP	regulation of cellular biosynthetic process	GO:0031326	0.00137262	2.86245	4121	105	36	27492	HSPA8,TSC22D3,HSPA1A,PID1,JUN,HMOX1,YBX1,CKS2,KLF2,VIM,YBX3,ANXA1,CACYBP,GPBP1L1,ZFP36,CCT4,KLRK1,AP3D1,JMJD1C,NPM1,PDLIM1,SNX5,ROCK2,DNAJC3,ETV3,CTBP2,IER5,ZEB2,CEBPD,TLE3,FOS,BATF,CALR,TNIP3,IFI204,HEXB
GO:BP	negative regulation of apoptotic process	GO:0043066	0.0017353	2.76062	1020	38	10	27492	HSPA8,TSC22D3,JUN,HMOX1,YBX1,SOCS3,HSPA1B,YBX3,LIFR,IL6ST
GO:BP	regulation of gene expression	GO:0010468	0.00178863	2.74748	5340	105	42	27492	HSPA8,TSC22D3,HSPA1A,PID1,JUN,LPL,HMOX1,CLEC4B1,YBX1,CKS2,KLF2,VIM,YBX3,GSN,ANXA1,GPBP1L1,ZFP36,KLRK1,AHNAK,AP3D1,JMJD1C,NPM1,PDLIM1,ZC3H7A,SNX5,ROCK2,DNAJC3,ETV3,HNRNPH1,CTBP2,IER5,ZEB2,NFKBIZ,CEBPD,TLE3,FOS,BATF,CALR,CCL4,TNIP3,IFI204,HEXB
GO:BP	programmed cell death	GO:0012501	0.00179636	2.74561	2011	42	14	27492	HSPA8,TSC22D3,JUN,HMOX1,YBX1,SOCS3,HSPA1B,YBX3,GSN,ANXA1,LIFR,ZFP36,IL6ST,KLRK1
GO:BP	cellular response to chemical stress	GO:0062197	0.00180234	2.74416	346	27	6	27492	HSPA8,JUN,HMOX1,KLF2,YBX3,ANXA1
GO:BP	cellular response to organonitrogen compound	GO:0071417	0.00192128	2.71641	756	21	7	27492	PID1,JUN,LPL,YBX1,SOCS3,KLF2,VIM
GO:BP	negative regulation of insulin receptor signaling pathway	GO:0046627	0.00209304	2.67922	35	16	3	27492	PID1,YBX1,SOCS3
GO:BP	chaperone cofactor-dependent protein refolding	GO:0051085	0.00209436	2.67895	31	18	3	27492	HSPA8,HSPA1A,HSPA1B
GO:BP	negative regulation of programmed cell death	GO:0043069	0.00210559	2.67663	1042	38	10	27492	HSPA8,TSC22D3,JUN,HMOX1,YBX1,SOCS3,HSPA1B,YBX3,LIFR,IL6ST
GO:BP	system development	GO:0048731	0.00216319	2.66491	5090	55	26	27492	HSPA8,HSPA1A,JUN,HMOX1,SOCS3,HSPA1B,CKB,KLF2,VIM,YBX3,DAGLB,GSN,ANXA1,CACYBP,FGL2,LIFR,ZFP36,IL6ST,ANXA2,TNFRSF13B,AP3D1,ATP5B,EMB,JMJD1C,H2-AB1,PDLIM1
GO:BP	cell differentiation	GO:0030154	0.0023597	2.62714	4598	105	38	27492	HSPA1A,JUN,LPL,YBX1,SOCS3,HSPA1B,KLF2,VIM,CCL9,DAGLB,ANXA1,CACYBP,S100A10,FGL2,LIFR,ZFP36,IL6ST,TNFRSF13B,KLRK1,AP3D1,EMB,JMJD1C,H2-AB1,ROCK2,ETV3,CTBP2,ABCG1,ZEB2,NFKBIZ,CEBPD,TLE3,FOS,BATF,CALR,TPGS1,IFI204,ARSB,HEXB
GO:BP	cell activation	GO:0001775	0.00284726	2.54557	1146	53	12	27492	JUN,HMOX1,CLEC4B1,GSN,ANXA1,FGL2,CD209A,IL6ST,TNFRSF13B,KLRK1,AP3D1,H2-AB1
GO:BP	negative regulation of immune system process	GO:0002683	0.00289472	2.53839	424	53	8	27492	TSC22D3,CR1L,HMOX1,ANXA1,FGL2,TNFRSF13B,KLRK1,H2-AB1
GO:BP	cellular response to stimulus	GO:0051716	0.00300227	2.52255	8706	103	56	27492	HSPA8,HSPA1A,PID1,JUN,LPL,CR1L,HMOX1,DOK2,YBX1,SOCS3,HSPA1B,KLF2,VIM,CCL9,YBX3,DAGLB,GSN,ANXA1,CACYBP,LIFR,ZFP36,IL6ST,KLRK1,AP3D1,ATP5B,RGS10,RND3,NPM1,H2-AB1,SDHD,SIAH2,SNX5,GPR141,ROCK2,RBX1,DNAJC3,ETV3,KLF9,HNRNPH1,CTBP2,CSNK1G2,ABCG1,SERINC3,IER5,ZEB2,APH1A,NFKBIZ,TLE3,FOS,BATF,MRC1,CALR,CCL4,TNIP3,MT1,IFI204
GO:BP	'de novo' posttranslational protein folding	GO:0051084	0.00304453	2.51648	35	18	3	27492	HSPA8,HSPA1A,HSPA1B
GO:BP	biosynthetic process	GO:0009058	0.0031424	2.50274	5931	55	28	27492	HSPA8,TSC22D3,HSPA1A,PID1,JUN,LPL,HMOX1,YBX1,CKS2,SOCS3,CKB,KLF2,VIM,YBX3,DAGLB,ANXA1,CACYBP,GPBP1L1,ZFP36,CCT4,MOGS,KLRK1,AP3D1,ATP5B,JMJD1C,NPM1,PLTP,PDLIM1
GO:BP	response to organonitrogen compound	GO:0010243	0.00325328	2.48768	1184	28	9	27492	PID1,JUN,LPL,YBX1,SOCS3,KLF2,VIM,ANXA1,CACYBP
GO:BP	positive regulation of cellular biosynthetic process	GO:0031328	0.00331568	2.47943	2010	105	23	27492	PID1,JUN,YBX1,KLF2,VIM,ANXA1,CACYBP,GPBP1L1,CCT4,KLRK1,AP3D1,NPM1,PDLIM1,SNX5,DNAJC3,CTBP2,IER5,ZEB2,CEBPD,FOS,BATF,IFI204,HEXB
GO:BP	'de novo' protein folding	GO:0006458	0.00331995	2.47887	36	18	3	27492	HSPA8,HSPA1A,HSPA1B
GO:BP	cellular response to nitrogen compound	GO:1901699	0.0033845	2.4705	823	21	7	27492	PID1,JUN,LPL,YBX1,SOCS3,KLF2,VIM
GO:BP	response to reactive oxygen species	GO:0000302	0.0036575	2.43682	212	27	5	27492	HSPA8,JUN,HMOX1,KLF2,ANXA1
GO:BP	protein folding	GO:0006457	0.00394913	2.4035	168	95	7	27492	HSPA8,HSPA1A,HSPA1B,CCT4,DNAJC3,ST13,CALR
GO:BP	organic substance biosynthetic process	GO:1901576	0.00435146	2.36137	5826	29	18	27492	HSPA8,TSC22D3,HSPA1A,PID1,JUN,LPL,HMOX1,YBX1,CKS2,SOCS3,CKB,KLF2,VIM,YBX3,DAGLB,ANXA1,CACYBP,GPBP1L1
GO:BP	regulation of response to stress	GO:0080134	0.00457093	2.34	1273	42	11	27492	HSPA8,LPL,YBX1,SOCS3,YBX3,DAGLB,ANXA1,FGL2,ZFP36,ANXA2,KLRK1
GO:BP	response to hormone	GO:0009725	0.00495208	2.30521	938	36	9	27492	HSPA8,PID1,LPL,HMOX1,YBX1,SOCS3,ANXA1,CACYBP,ZFP36
GO:BP	negative regulation of transcription from RNA polymerase II promoter in response to stress	GO:0097201	0.00523452	2.28112	12	6	2	27492	HSPA1A,JUN
GO:BP	cellular biosynthetic process	GO:0044249	0.00662263	2.17897	5763	55	27	27492	HSPA8,TSC22D3,HSPA1A,PID1,JUN,LPL,HMOX1,YBX1,CKS2,SOCS3,KLF2,VIM,YBX3,DAGLB,ANXA1,CACYBP,GPBP1L1,ZFP36,CCT4,MOGS,KLRK1,AP3D1,ATP5B,JMJD1C,NPM1,PLTP,PDLIM1
GO:BP	response to nitrogen compound	GO:1901698	0.006633	2.17829	1291	28	9	27492	PID1,JUN,LPL,YBX1,SOCS3,KLF2,VIM,ANXA1,CACYBP
GO:BP	cellular response to stress	GO:0033554	0.0071941	2.14302	1831	103	21	27492	HSPA8,HSPA1A,JUN,CR1L,HMOX1,YBX1,HSPA1B,KLF2,YBX3,ANXA1,ZFP36,NPM1,SDHD,RBX1,DNAJC3,SERINC3,IER5,FOS,BATF,CALR,IFI204
GO:BP	response to lipid	GO:0033993	0.00823183	2.0845	1086	106	16	27492	HSPA8,PID1,JUN,LPL,VIM,ANXA1,ZFP36,KLRK1,ROCK2,KLF9,ABCG1,FOS,MRC1,CALR,TNIP3,HPGD
GO:BP	negative regulation of macromolecule metabolic process	GO:0010605	0.00857675	2.06668	3314	27	13	27492	HSPA8,HSPA1A,PID1,JUN,HMOX1,CLEC4B1,YBX1,SOCS3,HSPA1B,KLF2,VIM,YBX3,ANXA1
GO:BP	regulation of transcription by RNA polymerase II	GO:0006357	0.00877504	2.05675	2456	105	25	27492	TSC22D3,HSPA1A,PID1,JUN,HMOX1,YBX1,CKS2,KLF2,YBX3,ZFP36,AP3D1,JMJD1C,NPM1,PDLIM1,ETV3,CTBP2,IER5,ZEB2,CEBPD,FOS,BATF,CALR,TNIP3,IFI204,HEXB
GO:BP	regulation of leukocyte activation	GO:0002694	0.00965959	2.01504	669	53	9	27492	HMOX1,ANXA1,FGL2,CD209A,IL6ST,TNFRSF13B,KLRK1,AP3D1,H2-AB1
GO:BP	supramolecular fiber organization	GO:0097435	0.00969603	2.01341	736	75	11	27492	HSPA8,HSPA1A,HSPA1B,VIM,GSN,S100A10,ANXA2,RND3,PDLIM1,ROCK2,CAPG
GO:BP	response to peptide hormone	GO:0043434	0.00981236	2.00823	446	28	6	27492	PID1,LPL,YBX1,SOCS3,ANXA1,CACYBP
GO:BP	lymphocyte activation	GO:0046649	0.0100153	1.99934	862	53	10	27492	CLEC4B1,GSN,ANXA1,FGL2,CD209A,IL6ST,TNFRSF13B,KLRK1,AP3D1,H2-AB1
GO:BP	regulation of RNA metabolic process	GO:0051252	0.0103949	1.98318	3720	105	32	27492	HSPA8,TSC22D3,HSPA1A,PID1,JUN,HMOX1,YBX1,CKS2,KLF2,VIM,YBX3,GPBP1L1,ZFP36,AHNAK,AP3D1,JMJD1C,NPM1,PDLIM1,SNX5,ETV3,HNRNPH1,CTBP2,IER5,ZEB2,CEBPD,TLE3,FOS,BATF,CALR,TNIP3,IFI204,HEXB
GO:BP	cellular response to interferon-gamma	GO:0071346	0.0107977	1.96667	122	99	6	27492	VIM,CCL9,GSN,H2-AB1,MRC1,CCL4
GO:BP	negative regulation of muscle cell apoptotic process	GO:0010656	0.010965	1.95999	61	52	4	27492	HSPA8,HMOX1,LIFR,NPM1
GO:BP	regulation of protein metabolic process	GO:0051246	0.0122126	1.91319	2576	39	14	27492	HSPA8,HSPA1A,PID1,JUN,YBX1,CKS2,SOCS3,HSPA1B,KLF2,VIM,GSN,ZFP36,IL6ST,ANXA2
GO:BP	regulation of macromolecule biosynthetic process	GO:0010556	0.0125705	1.90065	3942	105	33	27492	HSPA8,TSC22D3,HSPA1A,PID1,JUN,HMOX1,YBX1,CKS2,KLF2,VIM,YBX3,CACYBP,GPBP1L1,ZFP36,CCT4,AP3D1,JMJD1C,NPM1,PDLIM1,SNX5,DNAJC3,ETV3,CTBP2,IER5,ZEB2,CEBPD,TLE3,FOS,BATF,CALR,TNIP3,IFI204,HEXB
GO:BP	T cell activation	GO:0042110	0.0126695	1.89724	518	53	8	27492	CLEC4B1,GSN,ANXA1,FGL2,CD209A,IL6ST,AP3D1,H2-AB1
GO:BP	defense response to other organism	GO:0098542	0.0131972	1.87952	1162	103	16	27492	CR1L,LYZ1,VIM,CCL9,GSN,ANXA1,FGL2,KLRK1,CFP,H2-AB1,LYZ2,SERINC3,BATF,MRC1,CCL4,IFI204
GO:BP	cellular response to oxidative stress	GO:0034599	0.013486	1.87012	277	27	5	27492	HSPA8,JUN,HMOX1,KLF2,ANXA1
GO:BP	regulation of catalytic activity	GO:0050790	0.013577	1.8672	2257	62	17	27492	HSPA8,JUN,CKS2,SOCS3,HSPA1B,CCL9,GSN,ANXA1,S100A10,ZFP36,CCT4,ANXA2,KLRK1,RGS10,NPM1,SIAH2,ROCK2
GO:BP	viral process	GO:0016032	0.0139548	1.85528	362	36	6	27492	HSPA8,JUN,GSN,SPCS3,CD209A,ZFP36
GO:BP	transcription by RNA polymerase II	GO:0006366	0.0142897	1.84498	2525	105	25	27492	TSC22D3,HSPA1A,PID1,JUN,HMOX1,YBX1,CKS2,KLF2,YBX3,ZFP36,AP3D1,JMJD1C,NPM1,PDLIM1,ETV3,CTBP2,IER5,ZEB2,CEBPD,FOS,BATF,CALR,TNIP3,IFI204,HEXB
GO:BP	cellular response to insulin stimulus	GO:0032869	0.0144623	1.83976	224	16	4	27492	PID1,LPL,YBX1,SOCS3
GO:BP	regulation of nucleobase-containing compound metabolic process	GO:0019219	0.014809	1.82948	3972	105	33	27492	HSPA8,TSC22D3,HSPA1A,PID1,JUN,HMOX1,YBX1,CKS2,KLF2,VIM,YBX3,GPBP1L1,ZFP36,CCT4,AHNAK,AP3D1,JMJD1C,NPM1,PDLIM1,SNX5,ETV3,HNRNPH1,CTBP2,IER5,ZEB2,CEBPD,TLE3,FOS,BATF,CALR,TNIP3,IFI204,HEXB
GO:BP	chaperone-mediated protein folding	GO:0061077	0.015756	1.80255	60	18	3	27492	HSPA8,HSPA1A,HSPA1B
GO:BP	regulation of cell activation	GO:0050865	0.015945	1.79738	712	53	9	27492	HMOX1,ANXA1,FGL2,CD209A,IL6ST,TNFRSF13B,KLRK1,AP3D1,H2-AB1
GO:BP	positive regulation of macromolecule biosynthetic process	GO:0010557	0.0165469	1.78128	1893	105	21	27492	PID1,JUN,YBX1,KLF2,VIM,CACYBP,GPBP1L1,CCT4,AP3D1,NPM1,PDLIM1,SNX5,DNAJC3,CTBP2,IER5,ZEB2,CEBPD,FOS,BATF,IFI204,HEXB
GO:BP	homeostasis of number of cells	GO:0048872	0.0169469	1.77091	335	40	6	27492	TSC22D3,HMOX1,KLF2,ANXA1,ZFP36,TNFRSF13B
GO:BP	cellular response to metal ion	GO:0071248	0.0169575	1.77064	195	102	7	27492	HSPA8,JUN,HMOX1,GSN,FOS,CALR,MT1
GO:BP	negative regulation of metabolic process	GO:0009892	0.0173554	1.76056	3529	27	13	27492	HSPA8,HSPA1A,PID1,JUN,HMOX1,CLEC4B1,YBX1,SOCS3,HSPA1B,KLF2,VIM,YBX3,ANXA1
GO:BP	regulation of cellular catabolic process	GO:0031329	0.0173659	1.7603	751	39	8	27492	HSPA1A,HMOX1,YBX1,HSPA1B,VIM,DAGLB,ZFP36,ANXA2
GO:BP	cellular response to tumor necrosis factor	GO:0071356	0.0176731	1.75269	216	36	5	27492	PID1,KLF2,CCL9,YBX3,ZFP36
GO:BP	regulation of insulin receptor signaling pathway	GO:0046626	0.0180457	1.74363	71	16	3	27492	PID1,YBX1,SOCS3
GO:BP	positive regulation of gene expression	GO:0010628	0.0207701	1.68256	1205	103	16	27492	HSPA8,PID1,LPL,YBX1,VIM,GSN,ANXA1,ZFP36,KLRK1,NPM1,ROCK2,DNAJC3,BATF,CALR,CCL4,IFI204
GO:BP	positive regulation of microtubule nucleation	GO:0090063	0.0226205	1.6455	8	18	2	27492	HSPA1A,HSPA1B
GO:BP	movement of cell or subcellular component	GO:0006928	0.0227595	1.64284	2112	55	15	27492	HSPA8,JUN,HMOX1,VIM,CCL9,GSN,ANXA1,IL6ST,KLRK1,AP3D1,ATP5B,RND3,EMB,PLTP,PDLIM1
GO:BP	regulation of multicellular organismal process	GO:0051239	0.0231525	1.6354	2798	104	26	27492	JUN,LPL,HMOX1,CLEC4B1,KLF2,VIM,YBX3,ANXA1,FGL2,ZFP36,IL6ST,ANXA2,KLRK1,AP3D1,ATP5B,SNX5,ROCK2,ZEB2,NFKBIZ,TLE3,FOS,BATF,CALR,CCL4,IFI204,ARSB
GO:BP	positive regulation of cell population proliferation	GO:0008284	0.0233279	1.63212	1040	39	9	27492	PID1,JUN,HMOX1,YBX1,VIM,ANXA1,LIFR,IL6ST,ANXA2
GO:BP	negative regulation of immune effector process	GO:0002698	0.0247828	1.60585	119	33	4	27492	CR1L,HMOX1,ANXA1,FGL2
GO:BP	positive regulation of epithelial cell migration	GO:0010634	0.0267725	1.57231	149	95	6	27492	JUN,HMOX1,ANXA1,ATP5B,ROCK2,CALR
GO:BP	cellular response to reactive oxygen species	GO:0034614	0.0271	1.56703	150	27	4	27492	HSPA8,JUN,KLF2,ANXA1
GO:BP	regulation of hydrolase activity	GO:0051336	0.027427	1.56182	1006	62	11	27492	HSPA1B,CCL9,GSN,ANXA1,S100A10,ANXA2,KLRK1,RGS10,NPM1,SIAH2,ROCK2
GO:BP	regulation of retinoic acid receptor signaling pathway	GO:0048385	0.0283071	1.5481	14	95	3	27492	KLF2,CTBP2,CALR
GO:BP	response to interleukin-7	GO:0098760	0.0290349	1.53708	17	78	3	27492	YBX1,ATP5B,HNRNPH1
GO:BP	cellular response to interleukin-7	GO:0098761	0.0290349	1.53708	17	78	3	27492	YBX1,ATP5B,HNRNPH1
GO:BP	response to tumor necrosis factor	GO:0034612	0.0293988	1.53167	240	36	5	27492	PID1,KLF2,CCL9,YBX3,ZFP36
GO:BP	positive regulation of immune system process	GO:0002684	0.0301064	1.52134	978	53	10	27492	HSPA8,JUN,CR1L,HMOX1,ANXA1,IL6ST,KLRK1,AP3D1,CFP,H2-AB1
GO:BP	regulation of cellular protein metabolic process	GO:0032268	0.0310971	1.50728	2403	39	13	27492	HSPA8,HSPA1A,PID1,JUN,YBX1,CKS2,SOCS3,HSPA1B,VIM,GSN,ZFP36,IL6ST,ANXA2
GO:BP	positive regulation of protein metabolic process	GO:0051247	0.0322373	1.49164	1493	87	16	27492	HSPA8,HSPA1A,CKS2,HSPA1B,KLF2,VIM,GSN,IL6ST,ANXA2,NPM1,ROCK2,RBX1,DNAJC3,ABCG1,ZEB2,APH1A
GO:BP	epithelial cell migration	GO:0010631	0.0329621	1.48198	294	104	8	27492	JUN,HMOX1,ANXA1,ATP5B,ROCK2,ZEB2,CALR,ARSB
GO:BP	response to insulin	GO:0032868	0.0343243	1.4644	279	16	4	27492	PID1,LPL,YBX1,SOCS3
GO:BP	response to interferon-gamma	GO:0034341	0.0352203	1.45321	150	99	6	27492	VIM,CCL9,GSN,H2-AB1,MRC1,CCL4
GO:BP	epithelium migration	GO:0090132	0.0354547	1.45033	297	104	8	27492	JUN,HMOX1,ANXA1,ATP5B,ROCK2,ZEB2,CALR,ARSB
GO:BP	ciliary neurotrophic factor-mediated signaling pathway	GO:0070120	0.0371091	1.43052	5	38	2	27492	LIFR,IL6ST
GO:BP	regulation of molecular function	GO:0065009	0.0371153	1.43045	2979	62	19	27492	HSPA8,JUN,HMOX1,CKS2,SOCS3,HSPA1B,CCL9,GSN,ANXA1,S100A10,ZFP36,CCT4,ANXA2,KLRK1,AHNAK,RGS10,NPM1,SIAH2,ROCK2
GO:BP	regulation of immune effector process	GO:0002697	0.0374092	1.42702	366	42	6	27492	HSPA8,CR1L,HMOX1,ANXA1,FGL2,KLRK1
GO:BP	organic cyclic compound biosynthetic process	GO:1901362	0.0391756	1.40698	4158	105	33	27492	HSPA8,TSC22D3,HSPA1A,PID1,JUN,HMOX1,YBX1,CKS2,KLF2,YBX3,GPBP1L1,ZFP36,CCT4,AP3D1,ATP5B,JMJD1C,NPM1,PLTP,PDLIM1,SNX5,ETV3,CTBP2,ABCG1,IER5,ZEB2,CEBPD,TLE3,FOS,BATF,CALR,TNIP3,IFI204,HEXB
GO:BP	alpha-beta T cell activation	GO:0046631	0.0397264	1.40092	165	92	6	27492	CLEC4B1,ANXA1,AP3D1,H2-AB1,NFKBIZ,BATF
GO:BP	tissue migration	GO:0090130	0.0409174	1.38809	303	104	8	27492	JUN,HMOX1,ANXA1,ATP5B,ROCK2,ZEB2,CALR,ARSB
GO:BP	multicellular organismal process	GO:0032501	0.0411924	1.38518	8900	57	34	27492	HSPA8,F13A1,HSPA1A,JUN,LPL,CR1L,HMOX1,CLEC4B1,YBX1,SOCS3,HSPA1B,CKB,KLF2,VIM,YBX3,DAGLB,GSN,ANXA1,CACYBP,FGL2,LIFR,ZFP36,IL6ST,ANXA2,TNFRSF13B,KLRK1,AP3D1,ATP5B,EMB,JMJD1C,H2-AB1,PLTP,PDLIM1,SIAH2
GO:BP	regulation of microtubule nucleation	GO:0010968	0.0443813	1.3528	11	18	2	27492	HSPA1A,HSPA1B
GO:BP	heterocycle biosynthetic process	GO:0018130	0.0458747	1.33843	3995	105	32	27492	HSPA8,TSC22D3,HSPA1A,PID1,JUN,HMOX1,YBX1,CKS2,KLF2,YBX3,GPBP1L1,ZFP36,CCT4,AP3D1,ATP5B,JMJD1C,NPM1,PLTP,PDLIM1,SNX5,ETV3,CTBP2,IER5,ZEB2,CEBPD,TLE3,FOS,BATF,CALR,TNIP3,IFI204,HEXB
GO:BP	regulation of transcription, DNA-templated	GO:0006355	0.0472648	1.32546	3431	105	29	27492	HSPA8,TSC22D3,HSPA1A,PID1,JUN,HMOX1,YBX1,CKS2,KLF2,YBX3,GPBP1L1,ZFP36,AP3D1,JMJD1C,NPM1,PDLIM1,SNX5,ETV3,CTBP2,IER5,ZEB2,CEBPD,TLE3,FOS,BATF,CALR,TNIP3,IFI204,HEXB
GO:BP	regulation of nucleic acid-templated transcription	GO:1903506	0.0475253	1.32307	3432	105	29	27492	HSPA8,TSC22D3,HSPA1A,PID1,JUN,HMOX1,YBX1,CKS2,KLF2,YBX3,GPBP1L1,ZFP36,AP3D1,JMJD1C,NPM1,PDLIM1,SNX5,ETV3,CTBP2,IER5,ZEB2,CEBPD,TLE3,FOS,BATF,CALR,TNIP3,IFI204,HEXB
GO:BP	regulation of RNA biosynthetic process	GO:2001141	0.0485808	1.31354	3436	105	29	27492	HSPA8,TSC22D3,HSPA1A,PID1,JUN,HMOX1,YBX1,CKS2,KLF2,YBX3,GPBP1L1,ZFP36,AP3D1,JMJD1C,NPM1,PDLIM1,SNX5,ETV3,CTBP2,IER5,ZEB2,CEBPD,TLE3,FOS,BATF,CALR,TNIP3,IFI204,HEXB
GO:BP	response to nutrient levels	GO:0031667	0.0489116	1.31059	521	10	4	27492	HSPA8,JUN,LPL,HMOX1

## Sheet: agedvsadult_Mono2_up_aged
source	term_name	term_id	adjusted_p_value	negative_log10_of_adjusted_p_value	term_size	query_size	intersection_size	effective_domain_size	intersections
GO:BP	cellular macromolecule metabolic process	GO:0044260	8.89723e-20	19.0507	5799	221	113	27492	ITM2B,RPS28,RPL30,RPL38,RPS21,RPL41,RPL37,FAU,RPS29,POLR2G,RPL6,RPL37A,RPL39,BTG1,RPL36A,MFHAS1,PABPC1,APLP2,TIMP2,RPL31,RPS15A,IRF4,BRD8,CDC73,SOD1,NR4A1,BRD2,HMGCR,RPL35,UBA5,SEC61B,RPL29,UFL1,CCL8,AMFR,HIF1A,LPIN1,WDR45B,POLR2I,POLD4,ETF1,PIGP,NR1D1,PER1,KANSL1,RFC2,MAP3K11,CLN8,BACH1,DNASE1L1,JAK1,CTDSP1,NDUFA7,DNAJB6,P3H2,MAN2A2,ANG,MAP2K7,CHCHD1,MRPL14,LMNA,PTPN12,RPL23A,CLEC4N,SERPINB6A,NR…
GO:BP	organonitrogen compound metabolic process	GO:1901564	1.98289e-18	17.7027	6402	221	117	27492	ITM2B,RPS28,RPL30,RPL38,RPS21,RPL41,RPL37,FAU,RPS29,POLR2G,RPL6,RPL37A,PLA2G2D,RPL39,BTG1,RPL36A,MFHAS1,PABPC1,APLP2,TIMP2,RPL31,RPS15A,IRF4,BRD8,CDC73,SOD1,NR4A1,BRD2,HMGCR,ATP6V1A,RPL35,UBA5,SMPDL3A,SEC61B,PSEN2,LPCAT2,RPL29,UFL1,CCL8,AMFR,HIF1A,WDR45B,CPD,ETF1,ETHE1,PIGP,NR1D1,PER1,KANSL1,MAP3K11,HPGDS,CLN8,ATP5K,JAK1,CTDSP1,NDUFA7,DNAJB6,P3H2,MAN2A2,ANG,MAP2K7,CHCHD1,MRPL14,LMNA,PTPN12,RPL23A…
GO:BP	cellular protein metabolic process	GO:0044267	1.22957e-17	16.9102	4869	217	98	27492	RPS28,RPL30,RPL38,RPS21,RPL41,RPL37,FAU,RPS29,POLR2G,RPL6,RPL37A,RPL39,BTG1,RPL36A,MFHAS1,PABPC1,APLP2,TIMP2,RPL31,RPS15A,IRF4,BRD8,CDC73,SOD1,NR4A1,BRD2,HMGCR,RPL35,UBA5,SEC61B,RPL29,UFL1,CCL8,AMFR,HIF1A,WDR45B,ETF1,PIGP,NR1D1,PER1,KANSL1,MAP3K11,CLN8,JAK1,CTDSP1,NDUFA7,DNAJB6,P3H2,MAN2A2,ANG,MAP2K7,CHCHD1,MRPL14,LMNA,PTPN12,RPL23A,CLEC4N,SERPINB6A,NRROS,ZNHIT1,BTBD1,CTSF,RNF19B,LGMN,NFE2L2,EGR1…
GO:BP	protein metabolic process	GO:0019538	2.17006e-17	16.6635	5525	221	106	27492	ITM2B,RPS28,RPL30,RPL38,RPS21,RPL41,RPL37,FAU,RPS29,POLR2G,RPL6,RPL37A,RPL39,BTG1,RPL36A,MFHAS1,PABPC1,APLP2,TIMP2,RPL31,RPS15A,IRF4,BRD8,CDC73,SOD1,NR4A1,BRD2,HMGCR,RPL35,UBA5,SEC61B,PSEN2,RPL29,UFL1,CCL8,AMFR,HIF1A,WDR45B,CPD,ETF1,PIGP,NR1D1,PER1,KANSL1,MAP3K11,CLN8,JAK1,CTDSP1,NDUFA7,DNAJB6,P3H2,MAN2A2,ANG,MAP2K7,CHCHD1,MRPL14,LMNA,PTPN12,RPL23A,CLEC4N,SERPINB6A,NRROS,SULF2,PLEKHG5,ZNHIT1,BTBD…
GO:BP	translation	GO:0006412	1.25012e-14	13.903	707	31	16	27492	RPS28,RPL30,RPL38,RPS21,RPL41,RPL37,FAU,RPS29,POLR2G,RPL6,RPL37A,RPL39,RPL36A,PABPC1,RPL31,RPS15A
GO:BP	cytoplasmic translation	GO:0002181	1.88872e-14	13.7238	103	30	10	27492	RPS28,RPL30,RPL38,RPS21,RPL41,RPS29,RPL6,RPL39,RPL36A,RPL31
GO:BP	peptide biosynthetic process	GO:0043043	1.94215e-14	13.7117	727	31	16	27492	RPS28,RPL30,RPL38,RPS21,RPL41,RPL37,FAU,RPS29,POLR2G,RPL6,RPL37A,RPL39,RPL36A,PABPC1,RPL31,RPS15A
GO:BP	peptide metabolic process	GO:0006518	5.5697e-14	13.2542	897	207	37	27492	RPS28,RPL30,RPL38,RPS21,RPL41,RPL37,FAU,RPS29,POLR2G,RPL6,RPL37A,RPL39,RPL36A,PABPC1,RPL31,RPS15A,SOD1,RPL35,RPL29,CPD,ETF1,ETHE1,PER1,HPGDS,NDUFA7,ANG,CHCHD1,MRPL14,RPL23A,NFE2L2,EIF5B,PARL,DDX3X,TNF,SPCS2,EIF3J1,EIF3C
GO:BP	metabolic process	GO:0008152	8.34618e-14	13.0785	14599	221	177	27492	ITM2B,RPS28,RPL30,RPL38,RPS21,RPL41,RPL37,FAU,RPS29,MT-ND3,POLR2G,RPL6,RPL37A,PLA2G2D,RPL39,CSRNP1,BTG1,RPL36A,RRAGC,CYP4F18,MFHAS1,PLTP,PABPC1,APLP2,TIMP2,RPL31,RPS15A,IRF4,BRD8,CDC73,MED14,H3F3B,SOD1,SUPT5,NR4A1,ETNK1,POLR2A,JUNB,NXF1,BRD2,HMGCR,ATP6V1A,RPL35,PGLS,UBA5,SMPDL3A,SELENOM,SEC61B,COX7A2L,PSEN2,VAV3,NSA2,LPCAT2,SURF1,RPL29,UFL1,CCL8,AMFR,HIF1A,LPIN1,WDR45B,CPD,POLR2I,SERTAD1,ZHX1,POL…
GO:BP	cellular amide metabolic process	GO:0043603	1.53536e-13	12.8138	1153	207	41	27492	RPS28,RPL30,RPL38,RPS21,RPL41,RPL37,FAU,RPS29,POLR2G,RPL6,RPL37A,RPL39,RPL36A,PABPC1,RPL31,RPS15A,SOD1,RPL35,SMPDL3A,RPL29,CPD,ETF1,ETHE1,PER1,HPGDS,CLN8,NDUFA7,ANG,CHCHD1,MRPL14,RPL23A,NFE2L2,EIF5B,ATF4,PARL,HMGCS1,DDX3X,TNF,SPCS2,EIF3J1,EIF3C
GO:BP	cellular metabolic process	GO:0044237	1.54231e-13	12.8118	13132	221	166	27492	ITM2B,RPS28,RPL30,RPL38,RPS21,RPL41,RPL37,FAU,RPS29,MT-ND3,POLR2G,RPL6,RPL37A,PLA2G2D,RPL39,CSRNP1,BTG1,RPL36A,RRAGC,CYP4F18,MFHAS1,PLTP,PABPC1,APLP2,TIMP2,RPL31,RPS15A,IRF4,BRD8,CDC73,MED14,SOD1,SUPT5,NR4A1,ETNK1,POLR2A,JUNB,BRD2,HMGCR,ATP6V1A,RPL35,PGLS,UBA5,SMPDL3A,SEC61B,COX7A2L,VAV3,NSA2,LPCAT2,SURF1,RPL29,UFL1,CCL8,AMFR,HIF1A,LPIN1,WDR45B,CPD,POLR2I,SERTAD1,ZHX1,POLD4,ETF1,ETHE1,PIGP,NR1D1,…
GO:BP	amide biosynthetic process	GO:0043604	1.99717e-13	12.6996	843	31	16	27492	RPS28,RPL30,RPL38,RPS21,RPL41,RPL37,FAU,RPS29,POLR2G,RPL6,RPL37A,RPL39,RPL36A,PABPC1,RPL31,RPS15A
GO:BP	organic substance biosynthetic process	GO:1901576	5.85777e-13	12.2323	5826	215	99	27492	ITM2B,RPS28,RPL30,RPL38,RPS21,RPL41,RPL37,FAU,RPS29,POLR2G,RPL6,RPL37A,RPL39,CSRNP1,RPL36A,PLTP,PABPC1,RPL31,RPS15A,IRF4,BRD8,CDC73,MED14,SOD1,SUPT5,NR4A1,ETNK1,POLR2A,JUNB,BRD2,HMGCR,ATP6V1A,RPL35,LPCAT2,RPL29,UFL1,HIF1A,LPIN1,WDR45B,POLR2I,SERTAD1,ZHX1,POLD4,ETF1,PIGP,NR1D1,PER1,RFC2,HPGDS,POLR2K,BACH1,ATP5K,CTDSP1,NDUFA7,DNAJB6,DBP,MAN2A2,ANG,MAP2K7,CHCHD1,MRPL14,RPL23A,ID2,ZNHIT1,NCOA4,NFE2L2…
GO:BP	biosynthetic process	GO:0009058	6.25938e-13	12.2035	5931	215	100	27492	ITM2B,RPS28,RPL30,RPL38,RPS21,RPL41,RPL37,FAU,RPS29,POLR2G,RPL6,RPL37A,RPL39,CSRNP1,RPL36A,PLTP,PABPC1,RPL31,RPS15A,IRF4,BRD8,CDC73,MED14,SOD1,SUPT5,NR4A1,ETNK1,POLR2A,JUNB,BRD2,HMGCR,ATP6V1A,RPL35,LPCAT2,RPL29,UFL1,HIF1A,LPIN1,WDR45B,POLR2I,SERTAD1,ZHX1,POLD4,ETF1,PIGP,NR1D1,PER1,RFC2,HPGDS,POLR2K,BACH1,ATP5K,CTDSP1,NDUFA7,DNAJB6,DBP,MAN2A2,ANG,MAP2K7,CHCHD1,MRPL14,RPL23A,ID2,ZNHIT1,NCOA4,NFE2L2…
GO:BP	response to stress	GO:0006950	1.27056e-12	11.896	3850	223	79	27492	RPL30,FAU,MT-ND3,PLA2G2D,RPL39,BTG1,RRAGC,OSER1,MFHAS1,IRF4,ATOX1,SOD1,HMGCR,STAB1,UBA5,SEC61B,TRAM1,PSEN2,VAV3,UFL1,CCL8,AMFR,HIF1A,WDR45B,POLR2I,FGFR1OP2,POLD4,IER3,NR1D1,FUNDC1,CD37,PER1,RFC2,MAP3K11,CLN8,BACH1,GRINA,ANG,MAP2K7,LMNA,CLEC4N,SERPINB6A,NRROS,SULF2,ID2,SLU7,RNF19B,NFE2L2,EGR1,NUCKS1,HMGB2,CCDC47,RALBP1,ATF4,DNAJB14,TCIRG1,MAP2K3,PLD3,MAPKAPK2,TRAF1,AXL,ERRFI1,KLF4,PLEK,ERP44,DDX3X…
GO:BP	cellular macromolecule biosynthetic process	GO:0034645	1.53043e-12	11.8152	1517	126	35	27492	ITM2B,RPS28,RPL30,RPL38,RPS21,RPL41,RPL37,FAU,RPS29,POLR2G,RPL6,RPL37A,RPL39,RPL36A,PABPC1,RPL31,RPS15A,RPL35,RPL29,HIF1A,LPIN1,WDR45B,POLD4,ETF1,PIGP,NR1D1,PER1,RFC2,NDUFA7,MAN2A2,ANG,MAP2K7,CHCHD1,MRPL14,RPL23A
GO:BP	cellular biosynthetic process	GO:0044249	2.86568e-12	11.5428	5763	215	97	27492	ITM2B,RPS28,RPL30,RPL38,RPS21,RPL41,RPL37,FAU,RPS29,POLR2G,RPL6,RPL37A,RPL39,CSRNP1,RPL36A,PLTP,PABPC1,RPL31,RPS15A,IRF4,BRD8,CDC73,MED14,SOD1,SUPT5,NR4A1,ETNK1,POLR2A,JUNB,BRD2,HMGCR,ATP6V1A,RPL35,LPCAT2,RPL29,UFL1,HIF1A,LPIN1,WDR45B,POLR2I,SERTAD1,ZHX1,POLD4,ETF1,PIGP,NR1D1,PER1,RFC2,HPGDS,POLR2K,BACH1,ATP5K,CTDSP1,NDUFA7,DNAJB6,DBP,MAN2A2,ANG,MAP2K7,CHCHD1,MRPL14,RPL23A,ID2,ZNHIT1,NCOA4,NFE2L2…
GO:BP	cellular response to stress	GO:0033554	1.6569e-11	10.7807	1831	211	49	27492	RRAGC,OSER1,MFHAS1,SOD1,HMGCR,UBA5,SEC61B,VAV3,UFL1,AMFR,HIF1A,WDR45B,POLR2I,POLD4,IER3,PER1,RFC2,MAP3K11,BACH1,GRINA,MAP2K7,LMNA,SERPINB6A,NRROS,ID2,SLU7,NFE2L2,EGR1,NUCKS1,CCDC47,RALBP1,ATF4,DNAJB14,MAP2K3,MAPKAPK2,TRAF1,AXL,ERRFI1,KLF4,ERP44,DDX3X,MAN1A,EMC10,TOMM7,TNF,IGBP1,YPEL3,MDFIC,HMGB1
GO:BP	organonitrogen compound biosynthetic process	GO:1901566	1.94528e-11	10.711	1631	15	13	27492	ITM2B,RPS28,RPL30,RPL38,RPS21,RPL41,RPL37,FAU,RPS29,POLR2G,RPL6,RPL37A,RPL39
GO:BP	cellular nitrogen compound biosynthetic process	GO:0044271	1.0743e-10	9.96888	4718	215	83	27492	RPS28,RPL30,RPL38,RPS21,RPL41,RPL37,FAU,RPS29,POLR2G,RPL6,RPL37A,RPL39,CSRNP1,RPL36A,PABPC1,RPL31,RPS15A,IRF4,BRD8,CDC73,MED14,SUPT5,NR4A1,POLR2A,JUNB,BRD2,ATP6V1A,RPL35,RPL29,UFL1,HIF1A,LPIN1,POLR2I,SERTAD1,ZHX1,POLD4,ETF1,NR1D1,PER1,RFC2,POLR2K,BACH1,ATP5K,CTDSP1,NDUFA7,DNAJB6,DBP,ANG,MAP2K7,CHCHD1,MRPL14,RPL23A,ID2,ZNHIT1,NCOA4,NFE2L2,EGR1,NUCKS1,HMGB2,IER2,EIF5B,ATF4,MBD3,DAB2,MAF1,MAP2K3,APR…
GO:BP	macromolecule biosynthetic process	GO:0009059	2.17498e-10	9.66255	4872	215	84	27492	ITM2B,RPS28,RPL30,RPL38,RPS21,RPL41,RPL37,FAU,RPS29,POLR2G,RPL6,RPL37A,RPL39,CSRNP1,RPL36A,PABPC1,RPL31,RPS15A,IRF4,BRD8,CDC73,MED14,SUPT5,NR4A1,POLR2A,JUNB,BRD2,RPL35,RPL29,UFL1,HIF1A,LPIN1,WDR45B,POLR2I,SERTAD1,ZHX1,POLD4,ETF1,PIGP,NR1D1,PER1,RFC2,POLR2K,BACH1,CTDSP1,NDUFA7,DNAJB6,DBP,MAN2A2,ANG,MAP2K7,CHCHD1,MRPL14,RPL23A,ID2,ZNHIT1,NCOA4,NFE2L2,EGR1,NUCKS1,HMGB2,IER2,EIF5B,ATF4,MBD3,DAB2,MAF1…
GO:BP	primary metabolic process	GO:0044238	3.37448e-09	8.47179	13010	221	156	27492	ITM2B,RPS28,RPL30,RPL38,RPS21,RPL41,RPL37,FAU,RPS29,POLR2G,RPL6,RPL37A,PLA2G2D,RPL39,CSRNP1,BTG1,RPL36A,CYP4F18,MFHAS1,PLTP,PABPC1,APLP2,TIMP2,RPL31,RPS15A,IRF4,BRD8,CDC73,MED14,SOD1,SUPT5,NR4A1,ETNK1,POLR2A,JUNB,BRD2,HMGCR,ATP6V1A,RPL35,PGLS,UBA5,SMPDL3A,SEC61B,PSEN2,VAV3,NSA2,LPCAT2,RPL29,UFL1,CCL8,AMFR,HIF1A,LPIN1,WDR45B,CPD,POLR2I,SERTAD1,ZHX1,POLD4,ETF1,PIGP,NR1D1,PER1,KANSL1,RFC2,MAP3K11,HP…
GO:BP	organic substance metabolic process	GO:0071704	4.6441e-09	8.3331	14171	189	144	27492	ITM2B,RPS28,RPL30,RPL38,RPS21,RPL41,RPL37,FAU,RPS29,POLR2G,RPL6,RPL37A,PLA2G2D,RPL39,CSRNP1,BTG1,RPL36A,CYP4F18,MFHAS1,PLTP,PABPC1,APLP2,TIMP2,RPL31,RPS15A,IRF4,BRD8,CDC73,MED14,H3F3B,SOD1,SUPT5,NR4A1,ETNK1,POLR2A,JUNB,NXF1,BRD2,HMGCR,ATP6V1A,RPL35,PGLS,UBA5,SMPDL3A,SEC61B,PSEN2,VAV3,NSA2,LPCAT2,RPL29,UFL1,CCL8,AMFR,HIF1A,LPIN1,WDR45B,CPD,POLR2I,SERTAD1,ZHX1,POLD4,ETF1,ETHE1,PIGP,NR1D1,CD37,PER1,…
GO:BP	response to stimulus	GO:0050896	5.32947e-09	8.27332	10292	232	139	27492	RPL30,RPL37,FAU,MT-ND3,PLA2G2D,RPL39,CSRNP1,BTG1,RALGDS,RRAGC,OSER1,MFHAS1,APLP2,RPS15A,IRF4,ATOX1,BRD8,CDC73,SOD1,NR4A1,POLR2A,JUNB,HMGCR,ATP6V1A,STAB1,UBA5,SELENOM,SEC61B,TRAM1,PSEN2,VAV3,TLN1,GPR65,UFL1,AVPI1,CCL8,AMFR,HIF1A,LPIN1,WDR45B,POLR2I,RGL1,SEC13,FGFR1OP2,POLD4,IER3,FNBP1,NR1D1,FUNDC1,CD37,PER1,PIANP,RFC2,MAP3K11,CLN8,BACH1,JAK1,GRINA,IFT20,BLNK,ANG,MAP2K7,LMNA,ACAA1A,PTPN12,CLEC4N,SE…
GO:BP	regulation of cell communication	GO:0010646	8.94307e-08	7.04851	3415	232	66	27492	RPL37,RRAGC,MFHAS1,APLP2,IRF4,CDC73,SOD1,HMGCR,UBA5,UFL1,AVPI1,CCL8,AMFR,HIF1A,SEC13,NR1D1,PER1,MAP3K11,GRINA,IFT20,MAP2K7,LMNA,PTPN12,CLEC4N,NRROS,RAB5A,SULF2,PLEKHG5,LGMN,NFE2L2,EGR1,GPR137B,NUCKS1,HMGB2,RALBP1,ATF4,RNF149,NISCH,DAB2,PARL,TCIRG1,MAP2K3,DUSP2,ZMIZ1,TRAF1,AXL,ERRFI1,KLF4,PLEK,DDX3X,SLC6A6,EMC10,ARF6,TNF,PIP4K2A,IGBP1,MDFIC,HMGB1,EGR2,TNFRSF11A,LAMTOR3,CCL12,MYADM,TNIP3,CCL7,HEXIM1
GO:BP	regulation of intracellular signal transduction	GO:1902531	9.861e-08	7.00608	1603	232	42	27492	RPL37,RRAGC,MFHAS1,SOD1,HMGCR,UFL1,AVPI1,CCL8,HIF1A,SEC13,NR1D1,PER1,MAP3K11,GRINA,MAP2K7,CLEC4N,NFE2L2,GPR137B,RALBP1,RNF149,DAB2,PARL,MAP2K3,DUSP2,TRAF1,AXL,ERRFI1,KLF4,DDX3X,EMC10,ARF6,TNF,IGBP1,MDFIC,HMGB1,TNFRSF11A,LAMTOR3,CCL12,MYADM,TNIP3,CCL7,HEXIM1
GO:BP	regulation of signaling	GO:0023051	1.00298e-07	6.99871	3424	232	66	27492	RPL37,RRAGC,MFHAS1,APLP2,IRF4,CDC73,SOD1,HMGCR,UBA5,UFL1,AVPI1,CCL8,AMFR,HIF1A,SEC13,NR1D1,PER1,MAP3K11,GRINA,IFT20,MAP2K7,LMNA,PTPN12,CLEC4N,NRROS,RAB5A,SULF2,PLEKHG5,LGMN,NFE2L2,EGR1,GPR137B,NUCKS1,HMGB2,RALBP1,ATF4,RNF149,NISCH,DAB2,PARL,TCIRG1,MAP2K3,DUSP2,ZMIZ1,TRAF1,AXL,ERRFI1,KLF4,PLEK,DDX3X,SLC6A6,EMC10,ARF6,TNF,PIP4K2A,IGBP1,MDFIC,HMGB1,EGR2,TNFRSF11A,LAMTOR3,CCL12,MYADM,TNIP3,CCL7,HEXIM1
GO:BP	regulation of signal transduction	GO:0009966	1.13431e-07	6.94527	2865	232	59	27492	RPL37,RRAGC,MFHAS1,APLP2,IRF4,CDC73,SOD1,HMGCR,UBA5,UFL1,AVPI1,CCL8,AMFR,HIF1A,SEC13,NR1D1,PER1,MAP3K11,GRINA,IFT20,MAP2K7,LMNA,PTPN12,CLEC4N,NRROS,SULF2,LGMN,NFE2L2,EGR1,GPR137B,NUCKS1,HMGB2,RALBP1,RNF149,DAB2,PARL,MAP2K3,DUSP2,ZMIZ1,TRAF1,AXL,ERRFI1,KLF4,PLEK,DDX3X,EMC10,ARF6,TNF,PIP4K2A,IGBP1,MDFIC,HMGB1,TNFRSF11A,LAMTOR3,CCL12,MYADM,TNIP3,CCL7,HEXIM1
GO:BP	regulation of response to stimulus	GO:0048583	1.3417e-07	6.87234	3870	232	71	27492	RPL37,PLA2G2D,RRAGC,MFHAS1,APLP2,IRF4,CDC73,SOD1,HMGCR,UBA5,VAV3,UFL1,AVPI1,CCL8,AMFR,HIF1A,SEC13,IER3,NR1D1,CD37,PER1,PIANP,MAP3K11,GRINA,IFT20,BLNK,MAP2K7,LMNA,PTPN12,CLEC4N,NRROS,SULF2,LGMN,NFE2L2,EGR1,GPR137B,NUCKS1,HMGB2,RALBP1,ATF4,RNF149,DAB2,PARL,MAP2K3,DUSP2,ZMIZ1,MAPKAPK2,TRAF1,AXL,ERRFI1,KLF4,PLEK,DDX3X,EMC10,ARF6,TNF,PIP4K2A,IGBP1,JARID2,YPEL3,MDFIC,HMGB1,TNFRSF11A,LAMTOR3,CCL12,IER5,…
GO:BP	intracellular signal transduction	GO:0035556	2.15152e-07	6.66726	2519	232	54	27492	RPL37,RALGDS,RRAGC,MFHAS1,SOD1,HMGCR,PSEN2,VAV3,UFL1,AVPI1,CCL8,HIF1A,RGL1,SEC13,NR1D1,PER1,MAP3K11,JAK1,GRINA,BLNK,MAP2K7,CLEC4N,PLEKHG5,NFE2L2,GPR137B,RALBP1,ATF4,RNF149,NISCH,DAB2,PARL,RASSF5,MAP2K3,DUSP2,MAPKAPK2,TRAF1,AXL,ERRFI1,KLF4,PLEK,DDX3X,EMC10,ARF6,TNF,IGBP1,MDFIC,HMGB1,TNFRSF11A,LAMTOR3,CCL12,MYADM,TNIP3,CCL7,HEXIM1
GO:BP	cellular process	GO:0009987	3.53009e-07	6.45221	21082	221	205	27492	ITM2B,RPS28,RPL30,RPL38,RPS21,RPL41,RPL37,FAU,RPS29,MT-ND3,POLR2G,RPL6,RPL37A,PLA2G2D,RPL39,CSRNP1,BTG1,RPL36A,RALGDS,RRAGC,CYP4F18,OSER1,MFHAS1,PLTP,PABPC1,APLP2,TIMP2,RPL31,RPS15A,IRF4,ATOX1,BRD8,CDC73,MED14,H3F3B,SOD1,SUPT5,NR4A1,ETNK1,POLR2A,JUNB,NXF1,BRD2,HMGCR,ATP6V1A,RPL35,STAB1,PGLS,UBA5,SMPDL3A,SELENOM,SEC61B,TRAM1,COX7A2L,PSEN2,VAV3,TLN1,NSA2,LPCAT2,SURF1,RPL29,GPR65,UFL1,AVPI1,CCL8,AMF…
GO:BP	cellular response to chemical stimulus	GO:0070887	4.74224e-07	6.32402	3430	229	64	27492	MT-ND3,RRAGC,OSER1,BRD8,CDC73,SOD1,NR4A1,POLR2A,JUNB,HMGCR,ATP6V1A,UBA5,VAV3,UFL1,CCL8,AMFR,HIF1A,LPIN1,NR1D1,PER1,BACH1,JAK1,MAP2K7,LMNA,ACAA1A,PTPN12,SERPINB6A,NRROS,SULF2,PLEKHG5,ID2,LGMN,NFE2L2,EGR1,NUCKS1,HMGB2,NRP2,RALBP1,ATF4,RNF149,DNAJB14,DAB2,TCIRG1,MAP2K3,APRT,ZMIZ1,MAPKAPK2,TRAF1,AXL,ERRFI1,KLF4,DDX3X,ARF6,TNF,PIP4K2A,JARID2,HMGB1,EGR2,TNFRSF11A,LAMTOR3,ATP6AP1,CCL12,TNIP3,CCL7
GO:BP	nitrogen compound metabolic process	GO:0006807	5.47279e-07	6.26179	12438	228	150	27492	ITM2B,RPS28,RPL30,RPL38,RPS21,RPL41,RPL37,FAU,RPS29,POLR2G,RPL6,RPL37A,PLA2G2D,RPL39,CSRNP1,BTG1,RPL36A,MFHAS1,PABPC1,APLP2,TIMP2,RPL31,RPS15A,IRF4,BRD8,CDC73,MED14,SOD1,SUPT5,NR4A1,POLR2A,JUNB,BRD2,HMGCR,ATP6V1A,RPL35,UBA5,SMPDL3A,SEC61B,PSEN2,NSA2,LPCAT2,RPL29,UFL1,CCL8,AMFR,HIF1A,LPIN1,WDR45B,CPD,POLR2I,SERTAD1,ZHX1,POLD4,ETF1,ETHE1,PIGP,NR1D1,PER1,KANSL1,RFC2,MAP3K11,HPGDS,POLR2K,CLN8,BACH1,A…
GO:BP	positive regulation of cellular process	GO:0048522	4.46329e-06	5.35034	5962	232	90	27492	RPL37,RPS29,POLR2G,CSRNP1,BTG1,RRAGC,MFHAS1,PABPC1,RPS15A,IRF4,BRD8,CDC73,MED14,H3F3B,SOD1,SUPT5,NR4A1,POLR2A,JUNB,HMGCR,VAV3,GPR65,UFL1,AVPI1,CCL8,HIF1A,LPIN1,SERTAD1,SEC13,POLD4,NR1D1,PER1,RFC2,MAP3K11,BACH1,JAK1,DBP,ANG,MAP2K7,LMNA,CLEC4N,RAB5A,SULF2,ID2,RNF19B,NCOA4,LGMN,NFE2L2,EGR1,GPR137B,NUCKS1,OLFM1,HMGB2,RALBP1,IER2,ATF4,DAB2,RASSF5,MAP2K3,ZMIZ1,TRAF1,ABHD17A,AXL,KLF4,PLEK,IER3IP1,DDX3X,…
GO:BP	apoptotic process	GO:0006915	6.26201e-06	5.20329	1953	211	41	27492	RPS29,CSRNP1,BTG1,ATOX1,CDC73,SOD1,NR4A1,HMGCR,UFL1,PLEKHO2,HIF1A,IER3,HYPK,MAP3K11,CLN8,GRINA,DNAJB6,MAP2K7,LMNA,LGMN,NFE2L2,EGR1,OLFM1,HMGB2,RALBP1,ATF4,NISCH,DAB2,PARL,TCIRG1,RASSF5,TRAF1,AXL,KLF4,IER3IP1,DDX3X,ARF6,TNF,IGBP1,YPEL3,HMGB1
GO:BP	regulation of cellular response to stress	GO:0080135	7.39057e-06	5.13132	649	223	23	27492	MFHAS1,SOD1,HMGCR,UFL1,AMFR,HIF1A,IER3,PER1,MAP3K11,GRINA,MAP2K7,NFE2L2,RALBP1,ATF4,TRAF1,KLF4,EMC10,TNF,IGBP1,YPEL3,MDFIC,HMGB1,IER5
GO:BP	stress-activated protein kinase signaling cascade	GO:0031098	1.22093e-05	4.91331	242	211	14	27492	MFHAS1,HMGCR,PER1,MAP3K11,MAP2K7,MAP2K3,MAPKAPK2,TRAF1,ERRFI1,EMC10,TNF,IGBP1,MDFIC,HMGB1
GO:BP	response to organic substance	GO:0010033	1.29767e-05	4.88684	3722	229	64	27492	MT-ND3,BTG1,RRAGC,BRD8,CDC73,SOD1,NR4A1,POLR2A,HMGCR,UBA5,SEC61B,TRAM1,UFL1,CCL8,AMFR,HIF1A,LPIN1,NR1D1,FUNDC1,PER1,JAK1,ANG,MAP2K7,PTPN12,NRROS,SULF2,NCOA4,LGMN,NFE2L2,EGR1,NUCKS1,HMGB2,NRP2,CCDC47,IER2,ATF4,MBD3,DNAJB14,DAB2,TCIRG1,MAP2K3,APRT,ZMIZ1,MAPKAPK2,TRAF1,AXL,ERRFI1,HMGCS1,KLF4,ERP44,MAN1A,ARF6,TNF,PIP4K2A,IGBP1,JARID2,HMGB1,EGR2,TNFRSF11A,LAMTOR3,GGH,CCL12,TNIP3,CCL7
GO:BP	regulation of MAPK cascade	GO:0043408	1.33684e-05	4.87392	708	229	24	27492	MFHAS1,SOD1,HMGCR,AVPI1,CCL8,PER1,MAP3K11,MAP2K7,RNF149,DAB2,MAP2K3,DUSP2,TRAF1,ERRFI1,KLF4,EMC10,TNF,IGBP1,MDFIC,HMGB1,TNFRSF11A,LAMTOR3,CCL12,CCL7
GO:BP	response to abiotic stimulus	GO:0009628	1.43138e-05	4.84424	1268	230	33	27492	MT-ND3,SOD1,NR4A1,POLR2A,HMGCR,ATP6V1A,PSEN2,GPR65,HIF1A,FUNDC1,PER1,BACH1,IFT20,ANG,MAP2K7,LMNA,SERPINB6A,ID2,SLU7,LGMN,NFE2L2,EGR1,NUCKS1,ATF4,ERRFI1,DDX3X,TNF,TSC22D4,TNFRSF11A,ATP6AP1,IER5,CCL7,MTPN
GO:BP	programmed cell death	GO:0012501	1.44806e-05	4.83921	2011	211	41	27492	RPS29,CSRNP1,BTG1,ATOX1,CDC73,SOD1,NR4A1,HMGCR,UFL1,PLEKHO2,HIF1A,IER3,HYPK,MAP3K11,CLN8,GRINA,DNAJB6,MAP2K7,LMNA,LGMN,NFE2L2,EGR1,OLFM1,HMGB2,RALBP1,ATF4,NISCH,DAB2,PARL,TCIRG1,RASSF5,TRAF1,AXL,KLF4,IER3IP1,DDX3X,ARF6,TNF,IGBP1,YPEL3,HMGB1
GO:BP	positive regulation of biological process	GO:0048518	1.83167e-05	4.73715	6525	232	94	27492	RPL37,RPS29,POLR2G,CSRNP1,BTG1,RRAGC,MFHAS1,PLTP,PABPC1,RPS15A,IRF4,BRD8,CDC73,MED14,H3F3B,SOD1,SUPT5,NR4A1,POLR2A,JUNB,HMGCR,VAV3,GPR65,UFL1,AVPI1,CCL8,HIF1A,LPIN1,SERTAD1,SEC13,POLD4,NR1D1,CD37,PER1,RFC2,MAP3K11,BACH1,JAK1,DBP,BLNK,ANG,MAP2K7,LMNA,CLEC4N,RAB5A,SULF2,ID2,RNF19B,NCOA4,LGMN,NFE2L2,EGR1,GPR137B,NUCKS1,OLFM1,HMGB2,RALBP1,IER2,ATF4,DAB2,RASSF5,MAP2K3,ZMIZ1,MAPKAPK2,TRAF1,ABHD17A,AXL,…
GO:BP	regulation of cellular metabolic process	GO:0031323	2.01703e-05	4.69529	6041	232	89	27492	ITM2B,RPL38,RPL37,POLR2G,CSRNP1,RRAGC,MFHAS1,PABPC1,APLP2,TIMP2,IRF4,BRD8,CDC73,MED14,SOD1,SUPT5,NR4A1,POLR2A,JUNB,BRD2,HMGCR,COX7A2L,VAV3,UFL1,HIF1A,LPIN1,SERTAD1,ZHX1,ETF1,NR1D1,PER1,RFC2,MAP3K11,BACH1,CTDSP1,DNAJB6,DBP,ANG,MAP2K7,LMNA,CLEC4N,SERPINB6A,ID2,ZNHIT1,RNF19B,NCOA4,LGMN,NFE2L2,EGR1,GPR137B,NUCKS1,HMGB2,RALBP1,IER2,EIF5B,CCNI,ATF4,MBD3,DAB2,MAF1,PARL,RASSF5,MAP2K3,ZMIZ1,MAPKAPK2,TBC1D…
GO:BP	cell death	GO:0008219	2.2254e-05	4.65259	2182	221	44	27492	RPS29,CSRNP1,BTG1,ATOX1,CDC73,SOD1,NR4A1,HMGCR,UFL1,PLEKHO2,HIF1A,IER3,HYPK,MAP3K11,CLN8,GRINA,DNAJB6,MAP2K7,LMNA,LGMN,NFE2L2,EGR1,OLFM1,HMGB2,RALBP1,ATF4,NISCH,DAB2,PARL,TCIRG1,RASSF5,TRAF1,AXL,KLF4,IER3IP1,DDX3X,SLC6A6,ARF6,TNF,IGBP1,YPEL3,HMGB1,ATP6AP1,CCL12
GO:BP	MAPK cascade	GO:0000165	2.30691e-05	4.63697	787	229	25	27492	MFHAS1,SOD1,HMGCR,AVPI1,CCL8,PER1,MAP3K11,MAP2K7,RNF149,DAB2,MAP2K3,DUSP2,MAPKAPK2,TRAF1,ERRFI1,KLF4,EMC10,TNF,IGBP1,MDFIC,HMGB1,TNFRSF11A,LAMTOR3,CCL12,CCL7
GO:BP	negative regulation of cellular process	GO:0048523	2.50454e-05	4.60127	5102	232	79	27492	ITM2B,RPL37,POLR2G,PLA2G2D,BTG1,MFHAS1,PABPC1,APLP2,TIMP2,IRF4,ATOX1,CDC73,H3F3B,SOD1,SUPT5,NR4A1,HMGCR,UFL1,AMFR,HIF1A,LPIN1,SERTAD1,ZHX1,IER3,HYPK,NR1D1,CD37,PER1,HPGDS,CLN8,BACH1,CTDSP1,GRINA,DNAJB6,P3H2,ANG,LMNA,SERPINB6A,NRROS,SULF2,ID2,ZNHIT1,LGMN,NFE2L2,EGR1,HMGB2,RALBP1,ATF4,RNF149,MBD3,NISCH,DAB2,MAF1,PARL,RASSF5,MAP2K3,DUSP2,MAPKAPK2,TBC1D14,TRPS1,ABHD17A,AXL,ERRFI1,KLF4,PLEK,DDX3X,ARF6…
GO:BP	regulation of apoptotic process	GO:0042981	2.71696e-05	4.56592	1577	211	35	27492	RPS29,BTG1,ATOX1,CDC73,SOD1,NR4A1,HMGCR,UFL1,HIF1A,IER3,HYPK,MAP3K11,CLN8,GRINA,DNAJB6,MAP2K7,LMNA,LGMN,NFE2L2,EGR1,OLFM1,HMGB2,RALBP1,ATF4,DAB2,PARL,RASSF5,TRAF1,AXL,KLF4,IER3IP1,DDX3X,TNF,IGBP1,HMGB1
GO:BP	positive regulation of cellular metabolic process	GO:0031325	3.84715e-05	4.41486	3312	217	56	27492	POLR2G,CSRNP1,PABPC1,IRF4,BRD8,CDC73,MED14,SOD1,SUPT5,NR4A1,POLR2A,JUNB,VAV3,UFL1,HIF1A,LPIN1,SERTAD1,NR1D1,PER1,RFC2,MAP3K11,BACH1,DBP,ANG,MAP2K7,LMNA,CLEC4N,ID2,RNF19B,NCOA4,LGMN,NFE2L2,EGR1,NUCKS1,HMGB2,RALBP1,IER2,ATF4,DAB2,RASSF5,MAP2K3,ZMIZ1,AXL,KLF4,PLEK,DDX3X,TNF,PIP4K2A,IGBP1,JARID2,MDFIC,HMGB1,EGR2,TNFRSF11A,LAMTOR3,PLGRKT
GO:BP	cellular response to stimulus	GO:0051716	3.94954e-05	4.40345	8706	232	114	27492	RPL37,MT-ND3,CSRNP1,RALGDS,RRAGC,OSER1,MFHAS1,APLP2,IRF4,BRD8,CDC73,SOD1,NR4A1,POLR2A,JUNB,HMGCR,ATP6V1A,UBA5,SEC61B,PSEN2,VAV3,TLN1,GPR65,UFL1,AVPI1,CCL8,AMFR,HIF1A,LPIN1,WDR45B,POLR2I,RGL1,SEC13,POLD4,IER3,FNBP1,NR1D1,PER1,RFC2,MAP3K11,BACH1,JAK1,GRINA,IFT20,BLNK,MAP2K7,LMNA,ACAA1A,PTPN12,CLEC4N,SERPINB6A,NRROS,RAB5A,SULF2,PLEKHG5,ID2,SLU7,LGMN,NFE2L2,EGR1,GPR137B,NUCKS1,OLFM1,GPRC5C,HMGB2,NRP2…
GO:BP	regulation of programmed cell death	GO:0043067	4.48557e-05	4.34818	1609	211	35	27492	RPS29,BTG1,ATOX1,CDC73,SOD1,NR4A1,HMGCR,UFL1,HIF1A,IER3,HYPK,MAP3K11,CLN8,GRINA,DNAJB6,MAP2K7,LMNA,LGMN,NFE2L2,EGR1,OLFM1,HMGB2,RALBP1,ATF4,DAB2,PARL,RASSF5,TRAF1,AXL,KLF4,IER3IP1,DDX3X,TNF,IGBP1,HMGB1
GO:BP	organic cyclic compound biosynthetic process	GO:1901362	4.98747e-05	4.30212	4158	232	68	27492	POLR2G,CSRNP1,PLTP,IRF4,BRD8,CDC73,MED14,SOD1,SUPT5,NR4A1,POLR2A,JUNB,BRD2,HMGCR,ATP6V1A,UFL1,HIF1A,LPIN1,POLR2I,SERTAD1,ZHX1,POLD4,NR1D1,PER1,RFC2,POLR2K,BACH1,ATP5K,CTDSP1,DNAJB6,DBP,ANG,MAP2K7,ID2,ZNHIT1,NCOA4,NFE2L2,EGR1,NUCKS1,EBP,HMGB2,IER2,ATF4,MBD3,DAB2,MAF1,MAP2K3,APRT,ZMIZ1,TRPS1,PTS,TRAF1,HMGCS1,KLF4,DDX3X,HSD17B11,TNF,IGBP1,JARID2,TSC22D4,MDFIC,HMGB1,EGR2,TNFRSF11A,IER5,TNIP3,MTPN,HEX…
GO:BP	response to endoplasmic reticulum stress	GO:0034976	5.51977e-05	4.25808	251	193	13	27492	UBA5,SEC61B,UFL1,AMFR,GRINA,NRROS,NFE2L2,CCDC47,ATF4,DNAJB14,ERP44,DDX3X,MAN1A
GO:BP	macromolecule metabolic process	GO:0043170	5.7348e-05	4.24148	12652	228	146	27492	ITM2B,RPS28,RPL30,RPL38,RPS21,RPL41,RPL37,FAU,RPS29,POLR2G,RPL6,RPL37A,RPL39,CSRNP1,BTG1,RPL36A,MFHAS1,PABPC1,APLP2,TIMP2,RPL31,RPS15A,IRF4,BRD8,CDC73,MED14,H3F3B,SOD1,SUPT5,NR4A1,POLR2A,JUNB,NXF1,BRD2,HMGCR,RPL35,UBA5,SEC61B,PSEN2,NSA2,RPL29,UFL1,CCL8,AMFR,HIF1A,LPIN1,WDR45B,CPD,POLR2I,SERTAD1,ZHX1,POLD4,ETF1,PIGP,NR1D1,CD37,PER1,KANSL1,RFC2,MAP3K11,POLR2K,CLN8,BACH1,DNASE1L1,JAK1,CTDSP1,NDUFA7,…
GO:BP	stress-activated MAPK cascade	GO:0051403	6.27285e-05	4.20253	232	211	13	27492	MFHAS1,HMGCR,PER1,MAP3K11,MAP2K7,MAP2K3,MAPKAPK2,TRAF1,EMC10,TNF,IGBP1,MDFIC,HMGB1
GO:BP	regulation of response to stress	GO:0080134	6.86873e-05	4.16312	1273	232	32	27492	PLA2G2D,MFHAS1,SOD1,HMGCR,UFL1,AMFR,HIF1A,IER3,NR1D1,CD37,PER1,MAP3K11,GRINA,MAP2K7,LMNA,CLEC4N,NFE2L2,HMGB2,RALBP1,ATF4,TRAF1,ERRFI1,KLF4,EMC10,TNF,IGBP1,YPEL3,MDFIC,HMGB1,TNFRSF11A,IER5,HEXIM1
GO:BP	positive regulation of metabolic process	GO:0009893	6.90127e-05	4.16107	3834	217	61	27492	POLR2G,CSRNP1,PABPC1,IRF4,BRD8,CDC73,MED14,SOD1,SUPT5,NR4A1,POLR2A,JUNB,VAV3,UFL1,HIF1A,LPIN1,SERTAD1,NR1D1,CD37,PER1,RFC2,MAP3K11,BACH1,DBP,BLNK,ANG,MAP2K7,LMNA,CLEC4N,SULF2,ID2,RNF19B,NCOA4,LGMN,NFE2L2,EGR1,NUCKS1,OLFM1,HMGB2,RALBP1,IER2,ATF4,DAB2,RASSF5,MAP2K3,ZMIZ1,MAPKAPK2,AXL,KLF4,PLEK,DDX3X,TNF,PIP4K2A,IGBP1,JARID2,MDFIC,HMGB1,EGR2,TNFRSF11A,LAMTOR3,PLGRKT
GO:BP	localization	GO:0051179	8.77946e-05	4.05653	6255	221	86	27492	PLA2G2D,MFHAS1,PLTP,ATOX1,SOD1,NR4A1,NXF1,HMGCR,ATP6V1A,STAB1,SELENOM,SEC61B,TRAM1,VAV3,TLN1,SURF1,UFL1,CCL8,HIF1A,WDR45B,DNAJC14,SEC13,FNBP1,NR1D1,PER1,CLN8,ATP5K,JAK1,DNAJB6,IFT20,ANG,LMNA,SCAMP2,NRROS,RAB5A,PLEKHG5,TRAPPC6B,SLU7,NCOA4,LGMN,NFE2L2,EGR1,GPR137B,HMGB2,NRP2,CCDC47,RALBP1,IER2,ATF4,SFXN3,NISCH,DAB2,ZFAND5,PARL,TCIRG1,RASSF5,MAP2K3,APRT,ZMIZ1,MAPKAPK2,TBC1D14,ABHD17A,AXL,KLF4,PLEK,I…
GO:BP	inflammatory response	GO:0006954	8.94946e-05	4.0482	723	229	23	27492	PLA2G2D,MFHAS1,SOD1,UFL1,CCL8,HIF1A,NR1D1,PER1,NRROS,NFE2L2,HMGB2,TCIRG1,MAP2K3,PLD3,MAPKAPK2,AXL,DDX3X,TNF,HMGB1,TNFRSF11A,PLGRKT,CCL12,CCL7
GO:BP	regulation of catalytic activity	GO:0050790	9.51942e-05	4.02139	2257	232	45	27492	RPL37,BTG1,RALGDS,APLP2,TIMP2,SOD1,NR4A1,HMGCR,VAV3,GPR65,CCL8,HIF1A,LPIN1,RGL1,RFC2,MAP3K11,DNAJB6,ANG,MAP2K7,SERPINB6A,PLEKHG5,TRAPPC6B,LGMN,EGR1,GPR137B,HMGB2,RALBP1,CCNI,DAB2,MAP2K3,AXL,ERRFI1,KLF4,PLEK,DDX3X,TNF,RIN2,PIP4K2A,IGBP1,HMGB1,TNFRSF11A,LAMTOR3,CCL12,CCL7,HEXIM1
GO:BP	regulation of cellular process	GO:0050794	0.000105396	3.97718	12377	217	137	27492	ITM2B,RPL38,RPL37,RPS29,POLR2G,PLA2G2D,CSRNP1,BTG1,RALGDS,RRAGC,MFHAS1,PABPC1,APLP2,TIMP2,RPS15A,IRF4,ATOX1,BRD8,CDC73,MED14,H3F3B,SOD1,SUPT5,NR4A1,POLR2A,JUNB,BRD2,HMGCR,UBA5,COX7A2L,PSEN2,VAV3,TLN1,GPR65,UFL1,AVPI1,CCL8,AMFR,HIF1A,LPIN1,RGL1,SERTAD1,SEC13,ZHX1,POLD4,ETF1,IER3,FNBP1,HYPK,NR1D1,CD37,PER1,RFC2,MAP3K11,HPGDS,CLN8,BACH1,JAK1,CTDSP1,GRINA,DNAJB6,DBP,P3H2,IFT20,BLNK,ANG,MAP2K7,LMNA,PT…
GO:BP	catabolic process	GO:0009056	0.000129555	3.88755	2459	202	43	27492	POLR2G,PLA2G2D,RRAGC,CYP4F18,PABPC1,SUPT5,HMGCR,UBA5,SMPDL3A,SEC61B,UFL1,AMFR,HIF1A,LPIN1,WDR45B,ETF1,NR1D1,FUNDC1,CLN8,DNASE1L1,IFT20,ACAA1A,NRROS,PLEKHG5,CTSF,RNF19B,LGMN,NFE2L2,GPR137B,CCDC47,RNF149,DNAJB14,DAB2,PARL,TCIRG1,MAPKAPK2,TBC1D14,ABHD17A,MAN1A,HSD17B11,TOMM7,TNF,PIP4K2A
GO:BP	regulation of cell death	GO:0010941	0.000148601	3.82798	1770	211	36	27492	RPS29,BTG1,ATOX1,CDC73,SOD1,NR4A1,HMGCR,UFL1,HIF1A,IER3,HYPK,MAP3K11,CLN8,GRINA,DNAJB6,MAP2K7,LMNA,LGMN,NFE2L2,EGR1,OLFM1,HMGB2,RALBP1,ATF4,DAB2,PARL,RASSF5,TRAF1,AXL,KLF4,IER3IP1,DDX3X,SLC6A6,TNF,IGBP1,HMGB1
GO:BP	negative regulation of signal transduction	GO:0009968	0.000209655	3.67849	1222	203	28	27492	MFHAS1,IRF4,HMGCR,UFL1,AMFR,HIF1A,NR1D1,PER1,GRINA,LMNA,NRROS,SULF2,LGMN,NFE2L2,EGR1,HMGB2,RNF149,DAB2,PARL,MAP2K3,DUSP2,ERRFI1,KLF4,PLEK,DDX3X,TNF,PIP4K2A,IGBP1
GO:BP	hematopoietic or lymphoid organ development	GO:0048534	0.000222886	3.65192	999	218	26	27492	PLA2G2D,MFHAS1,IRF4,CDC73,JUNB,UBA5,UFL1,HIF1A,NRROS,ID2,NFE2L2,EGR1,EBP,HMGB2,ATF4,TCIRG1,ZMIZ1,AXL,KLF4,PLEK,TNF,PIP4K2A,JARID2,HMGB1,TNFRSF11A,ATP6AP1
GO:BP	positive regulation of RNA metabolic process	GO:0051254	0.000236901	3.62543	1786	213	36	27492	POLR2G,CSRNP1,PABPC1,IRF4,BRD8,CDC73,MED14,SUPT5,NR4A1,POLR2A,JUNB,HIF1A,SERTAD1,NR1D1,PER1,BACH1,DBP,MAP2K7,ID2,NCOA4,NFE2L2,EGR1,NUCKS1,HMGB2,IER2,ATF4,DAB2,MAP2K3,ZMIZ1,KLF4,DDX3X,TNF,IGBP1,MDFIC,HMGB1,EGR2
GO:BP	regulation of protein metabolic process	GO:0051246	0.000244197	3.61226	2576	232	48	27492	ITM2B,RPL38,RPL37,POLR2G,MFHAS1,PABPC1,APLP2,TIMP2,SOD1,NR4A1,HMGCR,UFL1,HIF1A,ETF1,PER1,MAP3K11,CTDSP1,DNAJB6,ANG,MAP2K7,LMNA,CLEC4N,SERPINB6A,PLEKHG5,ZNHIT1,RNF19B,LGMN,EGR1,RALBP1,EIF5B,CCNI,DAB2,PARL,RASSF5,MAP2K3,ZMIZ1,ERRFI1,KLF4,DDX3X,TNF,IGBP1,JARID2,HMGB1,TNFRSF11A,PLGRKT,MYADM,MTPN,HEXIM1
GO:BP	regulation of primary metabolic process	GO:0080090	0.000249965	3.60212	5862	232	84	27492	ITM2B,RPL38,RPL37,POLR2G,CSRNP1,MFHAS1,PABPC1,APLP2,TIMP2,IRF4,BRD8,CDC73,MED14,SOD1,SUPT5,NR4A1,POLR2A,JUNB,BRD2,HMGCR,VAV3,UFL1,HIF1A,LPIN1,SERTAD1,ZHX1,ETF1,NR1D1,PER1,RFC2,MAP3K11,BACH1,CTDSP1,DNAJB6,DBP,ANG,MAP2K7,LMNA,CLEC4N,SERPINB6A,PLEKHG5,ID2,ZNHIT1,RNF19B,NCOA4,LGMN,NFE2L2,EGR1,NUCKS1,HMGB2,RALBP1,IER2,EIF5B,CCNI,ATF4,MBD3,DAB2,MAF1,PARL,RASSF5,MAP2K3,ZMIZ1,MAPKAPK2,TRPS1,TRAF1,ERRFI1,…
GO:BP	ribosomal small subunit biogenesis	GO:0042274	0.000277339	3.55699	68	5	3	27492	RPS28,RPL38,RPS21
GO:BP	cellular protein modification process	GO:0006464	0.000281599	3.55037	3640	215	57	27492	RPL37,BTG1,MFHAS1,APLP2,IRF4,BRD8,CDC73,SOD1,BRD2,HMGCR,UBA5,UFL1,CCL8,AMFR,HIF1A,WDR45B,ETF1,PIGP,PER1,KANSL1,MAP3K11,JAK1,CTDSP1,P3H2,MAN2A2,ANG,MAP2K7,LMNA,PTPN12,CLEC4N,ZNHIT1,BTBD1,RNF19B,NFE2L2,EGR1,RALBP1,CCNI,RNF149,MBD3,DAB2,RASSF5,MAP2K3,DUSP2,ZMIZ1,MAPKAPK2,TRAF1,ABHD17A,AXL,ERRFI1,DDX3X,MAN1A,TNF,IGBP1,JARID2,HMGB1,EGR2,TNFRSF11A
GO:BP	protein modification process	GO:0036211	0.000281599	3.55037	3640	215	57	27492	RPL37,BTG1,MFHAS1,APLP2,IRF4,BRD8,CDC73,SOD1,BRD2,HMGCR,UBA5,UFL1,CCL8,AMFR,HIF1A,WDR45B,ETF1,PIGP,PER1,KANSL1,MAP3K11,JAK1,CTDSP1,P3H2,MAN2A2,ANG,MAP2K7,LMNA,PTPN12,CLEC4N,ZNHIT1,BTBD1,RNF19B,NFE2L2,EGR1,RALBP1,CCNI,RNF149,MBD3,DAB2,RASSF5,MAP2K3,DUSP2,ZMIZ1,MAPKAPK2,TRAF1,ABHD17A,AXL,ERRFI1,DDX3X,MAN1A,TNF,IGBP1,JARID2,HMGB1,EGR2,TNFRSF11A
GO:BP	biological regulation	GO:0065007	0.00029608	3.52859	13907	218	148	27492	ITM2B,RPL38,RPL37,RPS29,POLR2G,PLA2G2D,CSRNP1,BTG1,RALGDS,RRAGC,MFHAS1,PLTP,PABPC1,APLP2,TIMP2,RPS15A,IRF4,ATOX1,BRD8,CDC73,MED14,H3F3B,SOD1,SUPT5,NR4A1,POLR2A,JUNB,BRD2,HMGCR,ATP6V1A,STAB1,UBA5,SELENOM,COX7A2L,PSEN2,VAV3,TLN1,GPR65,UFL1,AVPI1,CCL8,AMFR,HIF1A,LPIN1,RGL1,SERTAD1,SEC13,ZHX1,POLD4,ETF1,IER3,FNBP1,HYPK,NR1D1,CD37,PER1,PIANP,RFC2,MAP3K11,HPGDS,CLN8,BACH1,JAK1,CTDSP1,GRINA,DNAJB6,DBP,P…
GO:BP	regulation of biological process	GO:0050789	0.000304638	3.51622	13203	217	142	27492	ITM2B,RPL38,RPL37,RPS29,POLR2G,PLA2G2D,CSRNP1,BTG1,RALGDS,RRAGC,MFHAS1,PLTP,PABPC1,APLP2,TIMP2,RPS15A,IRF4,ATOX1,BRD8,CDC73,MED14,H3F3B,SOD1,SUPT5,NR4A1,POLR2A,JUNB,BRD2,HMGCR,STAB1,UBA5,COX7A2L,PSEN2,VAV3,TLN1,GPR65,UFL1,AVPI1,CCL8,AMFR,HIF1A,LPIN1,RGL1,SERTAD1,SEC13,ZHX1,POLD4,ETF1,IER3,FNBP1,HYPK,NR1D1,CD37,PER1,PIANP,RFC2,MAP3K11,HPGDS,CLN8,BACH1,JAK1,CTDSP1,GRINA,DNAJB6,DBP,P3H2,IFT20,BLNK,A…
GO:BP	hemopoiesis	GO:0030097	0.000350094	3.45581	954	218	25	27492	PLA2G2D,MFHAS1,IRF4,CDC73,JUNB,UBA5,UFL1,HIF1A,NRROS,ID2,NFE2L2,EGR1,EBP,HMGB2,ATF4,TCIRG1,ZMIZ1,AXL,KLF4,PLEK,TNF,PIP4K2A,HMGB1,TNFRSF11A,ATP6AP1
GO:BP	regulation of metabolic process	GO:0019222	0.000369547	3.43233	7237	217	92	27492	ITM2B,RPL38,RPL37,POLR2G,CSRNP1,RRAGC,MFHAS1,PABPC1,APLP2,TIMP2,IRF4,BRD8,CDC73,MED14,H3F3B,SOD1,SUPT5,NR4A1,POLR2A,JUNB,BRD2,HMGCR,COX7A2L,VAV3,UFL1,HIF1A,LPIN1,SERTAD1,ZHX1,ETF1,NR1D1,CD37,PER1,RFC2,MAP3K11,BACH1,CTDSP1,DNAJB6,DBP,BLNK,ANG,MAP2K7,LMNA,CLEC4N,SERPINB6A,SULF2,PLEKHG5,ID2,ZNHIT1,RNF19B,NCOA4,LGMN,NFE2L2,EGR1,GPR137B,NUCKS1,OLFM1,HMGB2,RALBP1,IER2,EIF5B,CCNI,ATF4,MBD3,DAB2,MAF1,PAR…
GO:BP	immune system process	GO:0002376	0.000435069	3.36144	2794	232	50	27492	RPL30,FAU,PLA2G2D,RPL39,MFHAS1,IRF4,CDC73,SOD1,JUNB,UBA5,VAV3,UFL1,CCL8,HIF1A,NR1D1,CD37,PIANP,BLNK,ANG,CLEC4N,NRROS,ID2,ZNHIT1,RNF19B,LGMN,NFE2L2,EGR1,EBP,HMGB2,ATF4,TCIRG1,PLD3,ZMIZ1,MAPKAPK2,AXL,KLF4,PLEK,DDX3X,ARF6,TNF,PIP4K2A,IGBP1,JARID2,HMGB1,TNFRSF11A,ATP6AP1,CCL12,TNIP3,CCL7,HEXIM1
GO:BP	cellular catabolic process	GO:0044248	0.000460143	3.33711	2117	202	38	27492	POLR2G,RRAGC,CYP4F18,PABPC1,SUPT5,UBA5,SMPDL3A,SEC61B,UFL1,AMFR,HIF1A,LPIN1,WDR45B,ETF1,NR1D1,FUNDC1,CLN8,DNASE1L1,IFT20,ACAA1A,NRROS,CTSF,RNF19B,LGMN,NFE2L2,GPR137B,CCDC47,RNF149,DNAJB14,DAB2,PARL,TCIRG1,MAPKAPK2,TBC1D14,MAN1A,TOMM7,TNF,PIP4K2A
GO:BP	regulation of molecular function	GO:0065009	0.000510214	3.29225	2979	232	52	27492	RPL37,BTG1,RALGDS,APLP2,TIMP2,IRF4,SOD1,NR4A1,HMGCR,VAV3,GPR65,UFL1,CCL8,AMFR,HIF1A,LPIN1,RGL1,RFC2,MAP3K11,DNAJB6,ANG,MAP2K7,SERPINB6A,PLEKHG5,ID2,TRAPPC6B,LGMN,EGR1,GPR137B,NUCKS1,HMGB2,RALBP1,CCNI,DAB2,MAP2K3,TRAF1,AXL,ERRFI1,KLF4,PLEK,DDX3X,TNF,RIN2,PIP4K2A,IGBP1,HMGB1,TNFRSF11A,LAMTOR3,CCL12,CCL7,MTPN,HEXIM1
GO:BP	myeloid cell differentiation	GO:0030099	0.000525752	3.27922	419	218	16	27492	MFHAS1,IRF4,CDC73,JUNB,UBA5,UFL1,HIF1A,NRROS,ID2,HMGB2,TCIRG1,TNF,PIP4K2A,HMGB1,TNFRSF11A,ATP6AP1
GO:BP	regulation of nitrogen compound metabolic process	GO:0051171	0.000607834	3.21621	5682	232	81	27492	ITM2B,RPL38,RPL37,POLR2G,CSRNP1,MFHAS1,PABPC1,APLP2,TIMP2,IRF4,BRD8,CDC73,MED14,SOD1,SUPT5,NR4A1,POLR2A,JUNB,BRD2,HMGCR,UFL1,HIF1A,LPIN1,SERTAD1,ZHX1,ETF1,NR1D1,PER1,RFC2,MAP3K11,BACH1,CTDSP1,DNAJB6,DBP,ANG,MAP2K7,LMNA,CLEC4N,SERPINB6A,PLEKHG5,ID2,ZNHIT1,RNF19B,NCOA4,LGMN,NFE2L2,EGR1,NUCKS1,HMGB2,RALBP1,IER2,EIF5B,CCNI,ATF4,MBD3,DAB2,MAF1,PARL,RASSF5,MAP2K3,ZMIZ1,MAPKAPK2,TRPS1,TRAF1,ERRFI1,KLF4,…
GO:BP	regulation of transcription from RNA polymerase II promoter in response to hypoxia	GO:0061418	0.000702926	3.15309	12	146	4	27492	HIF1A,BACH1,NFE2L2,EGR1
GO:BP	regulation of stress-activated MAPK cascade	GO:0032872	0.000721357	3.14185	196	211	11	27492	MFHAS1,HMGCR,PER1,MAP3K11,MAP2K7,TRAF1,EMC10,TNF,IGBP1,MDFIC,HMGB1
GO:BP	immune system development	GO:0002520	0.000734182	3.1342	1063	218	26	27492	PLA2G2D,MFHAS1,IRF4,CDC73,JUNB,UBA5,UFL1,HIF1A,NRROS,ID2,NFE2L2,EGR1,EBP,HMGB2,ATF4,TCIRG1,ZMIZ1,AXL,KLF4,PLEK,TNF,PIP4K2A,JARID2,HMGB1,TNFRSF11A,ATP6AP1
GO:BP	heterocycle biosynthetic process	GO:0018130	0.000748827	3.12562	3995	232	63	27492	POLR2G,CSRNP1,PLTP,IRF4,BRD8,CDC73,MED14,SUPT5,NR4A1,POLR2A,JUNB,BRD2,ATP6V1A,UFL1,HIF1A,LPIN1,POLR2I,SERTAD1,ZHX1,POLD4,NR1D1,PER1,RFC2,POLR2K,BACH1,ATP5K,CTDSP1,DNAJB6,DBP,ANG,MAP2K7,ID2,ZNHIT1,NCOA4,NFE2L2,EGR1,NUCKS1,HMGB2,IER2,ATF4,MBD3,DAB2,MAF1,MAP2K3,APRT,ZMIZ1,TRPS1,PTS,TRAF1,KLF4,DDX3X,TNF,IGBP1,JARID2,TSC22D4,MDFIC,HMGB1,EGR2,TNFRSF11A,IER5,TNIP3,MTPN,HEXIM1
GO:BP	positive regulation of nucleobase-containing compound metabolic process	GO:0045935	0.000752236	3.12365	1957	213	37	27492	POLR2G,CSRNP1,PABPC1,IRF4,BRD8,CDC73,MED14,SUPT5,NR4A1,POLR2A,JUNB,HIF1A,SERTAD1,NR1D1,PER1,RFC2,BACH1,DBP,MAP2K7,ID2,NCOA4,NFE2L2,EGR1,NUCKS1,HMGB2,IER2,ATF4,DAB2,MAP2K3,ZMIZ1,KLF4,DDX3X,TNF,IGBP1,MDFIC,HMGB1,EGR2
GO:BP	response to chemical	GO:0042221	0.000808666	3.09223	5825	221	79	27492	MT-ND3,BTG1,RRAGC,OSER1,BRD8,CDC73,SOD1,NR4A1,POLR2A,JUNB,HMGCR,ATP6V1A,UBA5,SELENOM,SEC61B,TRAM1,VAV3,UFL1,CCL8,AMFR,HIF1A,LPIN1,NR1D1,FUNDC1,PER1,BACH1,JAK1,ANG,MAP2K7,LMNA,ACAA1A,PTPN12,SERPINB6A,NRROS,SULF2,PLEKHG5,ID2,SELENOP,NCOA4,LGMN,NFE2L2,EGR1,NUCKS1,HMGB2,NRP2,CCDC47,RALBP1,IER2,ATF4,RNF149,MBD3,DNAJB14,DAB2,TCIRG1,MAP2K3,APRT,ZMIZ1,MAPKAPK2,TRAF1,AXL,ERRFI1,HMGCS1,KLF4,ERP44,DDX3X,MAN…
GO:BP	positive regulation of macromolecule metabolic process	GO:0010604	0.000813486	3.08965	3529	217	55	27492	POLR2G,CSRNP1,PABPC1,IRF4,BRD8,CDC73,MED14,SOD1,SUPT5,NR4A1,POLR2A,JUNB,HIF1A,LPIN1,SERTAD1,NR1D1,CD37,PER1,RFC2,MAP3K11,BACH1,DBP,BLNK,ANG,MAP2K7,LMNA,CLEC4N,SULF2,ID2,RNF19B,NCOA4,LGMN,NFE2L2,EGR1,NUCKS1,OLFM1,HMGB2,RALBP1,IER2,ATF4,DAB2,RASSF5,MAP2K3,ZMIZ1,MAPKAPK2,KLF4,DDX3X,TNF,IGBP1,JARID2,MDFIC,HMGB1,EGR2,TNFRSF11A,PLGRKT
GO:BP	regulation of stress-activated protein kinase signaling cascade	GO:0070302	0.000839326	3.07607	199	211	11	27492	MFHAS1,HMGCR,PER1,MAP3K11,MAP2K7,TRAF1,EMC10,TNF,IGBP1,MDFIC,HMGB1
GO:BP	positive regulation of macromolecule biosynthetic process	GO:0010557	0.000852385	3.06936	1893	230	38	27492	POLR2G,CSRNP1,IRF4,BRD8,CDC73,MED14,SUPT5,NR4A1,JUNB,HIF1A,LPIN1,SERTAD1,NR1D1,PER1,RFC2,BACH1,DBP,MAP2K7,ID2,NCOA4,NFE2L2,EGR1,NUCKS1,HMGB2,IER2,ATF4,DAB2,MAP2K3,ZMIZ1,KLF4,DDX3X,TNF,IGBP1,MDFIC,HMGB1,EGR2,IER5,MTPN
GO:BP	positive regulation of transcription by RNA polymerase II	GO:0045944	0.000861993	3.0645	1261	223	29	27492	CSRNP1,IRF4,BRD8,CDC73,MED14,SUPT5,NR4A1,JUNB,HIF1A,SERTAD1,NR1D1,PER1,BACH1,DBP,NFE2L2,EGR1,NUCKS1,HMGB2,IER2,ATF4,DAB2,ZMIZ1,KLF4,DDX3X,TNF,IGBP1,HMGB1,EGR2,IER5
GO:BP	positive regulation of nucleic acid-templated transcription	GO:1903508	0.00107277	2.9695	1654	223	34	27492	CSRNP1,IRF4,BRD8,CDC73,MED14,SUPT5,NR4A1,JUNB,HIF1A,SERTAD1,NR1D1,PER1,BACH1,DBP,MAP2K7,ID2,NCOA4,NFE2L2,EGR1,NUCKS1,HMGB2,IER2,ATF4,DAB2,MAP2K3,ZMIZ1,KLF4,DDX3X,TNF,IGBP1,MDFIC,HMGB1,EGR2,IER5
GO:BP	positive regulation of transcription, DNA-templated	GO:0045893	0.00107277	2.9695	1654	223	34	27492	CSRNP1,IRF4,BRD8,CDC73,MED14,SUPT5,NR4A1,JUNB,HIF1A,SERTAD1,NR1D1,PER1,BACH1,DBP,MAP2K7,ID2,NCOA4,NFE2L2,EGR1,NUCKS1,HMGB2,IER2,ATF4,DAB2,MAP2K3,ZMIZ1,KLF4,DDX3X,TNF,IGBP1,MDFIC,HMGB1,EGR2,IER5
GO:BP	positive regulation of RNA biosynthetic process	GO:1902680	0.00110264	2.95757	1656	223	34	27492	CSRNP1,IRF4,BRD8,CDC73,MED14,SUPT5,NR4A1,JUNB,HIF1A,SERTAD1,NR1D1,PER1,BACH1,DBP,MAP2K7,ID2,NCOA4,NFE2L2,EGR1,NUCKS1,HMGB2,IER2,ATF4,DAB2,MAP2K3,ZMIZ1,KLF4,DDX3X,TNF,IGBP1,MDFIC,HMGB1,EGR2,IER5
GO:BP	response to hormone	GO:0009725	0.0011368	2.94432	938	220	24	27492	MT-ND3,BTG1,BRD8,NR4A1,UBA5,UFL1,LPIN1,NR1D1,PER1,ANG,NCOA4,NFE2L2,EGR1,NUCKS1,HMGB2,DAB2,APRT,ZMIZ1,ERRFI1,TNF,PIP4K2A,HMGB1,EGR2,GGH
GO:BP	steroid metabolic process	GO:0008202	0.00123705	2.90761	321	231	14	27492	APLP2,SOD1,HMGCR,NR1D1,CLN8,ACAA1A,EBPL,EGR1,EBP,DAB2,HMGCS1,HSD17B11,TNF,LIMA1
GO:BP	regulation of cell population proliferation	GO:0042127	0.00133314	2.87513	1749	223	35	27492	PLA2G2D,BTG1,RPS15A,CDC73,NR4A1,JUNB,HMGCR,VAV3,UFL1,HIF1A,POLD4,NR1D1,CD37,HPGDS,P3H2,ANG,LMNA,SULF2,ID2,ZNHIT1,LGMN,EGR1,HMGB2,RALBP1,DAB2,RASSF5,ZMIZ1,ERRFI1,KLF4,EMC10,TNF,JARID2,HMGB1,CCL12,IER5
GO:BP	cellular response to organic substance	GO:0071310	0.00136349	2.86535	2769	229	48	27492	MT-ND3,RRAGC,BRD8,CDC73,NR4A1,HMGCR,UBA5,UFL1,CCL8,AMFR,HIF1A,LPIN1,NR1D1,PER1,JAK1,MAP2K7,PTPN12,NRROS,SULF2,LGMN,NFE2L2,EGR1,NUCKS1,HMGB2,NRP2,ATF4,DNAJB14,DAB2,TCIRG1,MAP2K3,APRT,ZMIZ1,MAPKAPK2,TRAF1,AXL,ERRFI1,KLF4,ARF6,TNF,PIP4K2A,JARID2,HMGB1,EGR2,TNFRSF11A,LAMTOR3,CCL12,TNIP3,CCL7
GO:BP	circulatory system development	GO:0072359	0.00137092	2.86299	1168	232	28	27492	BTG1,NR4A1,JUNB,STAB1,VAV3,HIF1A,JAK1,IFT20,ANG,LMNA,ID2,NFE2L2,EGR1,OLFM1,NRP2,MBD3,ZFAND5,MAP2K3,ZMIZ1,ERRFI1,KLF4,EMC10,TNF,RIN2,JARID2,HMGB1,CCL12,HEXIM1
GO:BP	cell population proliferation	GO:0008283	0.00145814	2.8362	2081	223	39	27492	PLA2G2D,BTG1,RPS15A,CDC73,H3F3B,NR4A1,JUNB,HMGCR,VAV3,RPL29,UFL1,HIF1A,POLD4,NR1D1,CD37,HPGDS,P3H2,IFT20,ANG,LMNA,SULF2,ID2,ZNHIT1,LGMN,EGR1,HMGB2,RALBP1,DAB2,TCIRG1,RASSF5,ZMIZ1,ERRFI1,KLF4,EMC10,TNF,JARID2,HMGB1,CCL12,IER5
GO:BP	regulation of cellular protein metabolic process	GO:0032268	0.00147677	2.83069	2403	232	44	27492	RPL38,RPL37,POLR2G,MFHAS1,PABPC1,APLP2,TIMP2,SOD1,NR4A1,HMGCR,UFL1,HIF1A,ETF1,PER1,MAP3K11,CTDSP1,DNAJB6,ANG,MAP2K7,LMNA,CLEC4N,SERPINB6A,ZNHIT1,RNF19B,LGMN,EGR1,RALBP1,EIF5B,CCNI,DAB2,RASSF5,MAP2K3,ZMIZ1,ERRFI1,KLF4,DDX3X,TNF,IGBP1,JARID2,HMGB1,TNFRSF11A,PLGRKT,MYADM,HEXIM1
GO:BP	macromolecule modification	GO:0043412	0.00150953	2.82116	3828	215	57	27492	RPL37,BTG1,MFHAS1,APLP2,IRF4,BRD8,CDC73,SOD1,BRD2,HMGCR,UBA5,UFL1,CCL8,AMFR,HIF1A,WDR45B,ETF1,PIGP,PER1,KANSL1,MAP3K11,JAK1,CTDSP1,P3H2,MAN2A2,ANG,MAP2K7,LMNA,PTPN12,CLEC4N,ZNHIT1,BTBD1,RNF19B,NFE2L2,EGR1,RALBP1,CCNI,RNF149,MBD3,DAB2,RASSF5,MAP2K3,DUSP2,ZMIZ1,MAPKAPK2,TRAF1,ABHD17A,AXL,ERRFI1,DDX3X,MAN1A,TNF,IGBP1,JARID2,HMGB1,EGR2,TNFRSF11A
GO:BP	system development	GO:0048731	0.00151365	2.81997	5090	221	71	27492	RPL38,PLA2G2D,CSRNP1,BTG1,MFHAS1,APLP2,IRF4,CDC73,H3F3B,SOD1,NR4A1,JUNB,BRD2,HMGCR,STAB1,UBA5,SELENOM,VAV3,UFL1,HIF1A,LPIN1,FNBP1,NR1D1,CLN8,JAK1,CTDSP1,DNAJB6,IFT20,ANG,LMNA,SERPINB6A,NRROS,SULF2,ID2,BTBD1,TRAPPC6B,SELENOP,NFE2L2,EGR1,OLFM1,EBP,HMGB2,NRP2,IER2,MARVELD1,ATF4,MBD3,DAB2,ZFAND5,TCIRG1,MAP2K3,APRT,ZMIZ1,MAPKAPK2,TRPS1,AXL,ERRFI1,KLF4,PLEK,IER3IP1,EMC10,ARF6,TNF,RIN2,PIP4K2A,JARID2,HM…
GO:BP	phosphate-containing compound metabolic process	GO:0006796	0.00157716	2.80212	2745	232	48	27492	PLA2G2D,MFHAS1,APLP2,SOD1,ETNK1,BRD2,HMGCR,ATP6V1A,PGLS,SMPDL3A,VAV3,LPCAT2,CCL8,HIF1A,LPIN1,PIGP,MAP3K11,CLN8,ATP5K,JAK1,CTDSP1,ANG,MAP2K7,PTPN12,CLEC4N,EGR1,RALBP1,CCNI,DAB2,MAP2K3,DUSP2,APRT,MAPKAPK2,AXL,ERRFI1,HMGCS1,KLF4,PLEK,DDX3X,TNF,PIP4K2A,IGBP1,HMGB1,TNFRSF11A,LAMTOR3,CCL12,MYADM,HEXIM1
GO:BP	positive regulation of intracellular signal transduction	GO:1902533	0.00167041	2.77718	974	232	25	27492	RPL37,RRAGC,MFHAS1,SOD1,HMGCR,AVPI1,CCL8,SEC13,MAP3K11,MAP2K7,CLEC4N,GPR137B,RALBP1,MAP2K3,TRAF1,AXL,DDX3X,EMC10,TNF,HMGB1,TNFRSF11A,LAMTOR3,CCL12,CCL7,HEXIM1
GO:BP	negative regulation of cell communication	GO:0010648	0.00172084	2.76426	1357	203	28	27492	MFHAS1,IRF4,HMGCR,UFL1,AMFR,HIF1A,NR1D1,PER1,GRINA,LMNA,NRROS,SULF2,LGMN,NFE2L2,EGR1,HMGB2,RNF149,DAB2,PARL,MAP2K3,DUSP2,ERRFI1,KLF4,PLEK,DDX3X,TNF,PIP4K2A,IGBP1
GO:BP	negative regulation of signaling	GO:0023057	0.00177128	2.75171	1359	203	28	27492	MFHAS1,IRF4,HMGCR,UFL1,AMFR,HIF1A,NR1D1,PER1,GRINA,LMNA,NRROS,SULF2,LGMN,NFE2L2,EGR1,HMGB2,RNF149,DAB2,PARL,MAP2K3,DUSP2,ERRFI1,KLF4,PLEK,DDX3X,TNF,PIP4K2A,IGBP1
GO:BP	aromatic compound biosynthetic process	GO:0019438	0.0018398	2.73523	4006	232	62	27492	POLR2G,CSRNP1,IRF4,BRD8,CDC73,MED14,SUPT5,NR4A1,POLR2A,JUNB,BRD2,ATP6V1A,UFL1,HIF1A,LPIN1,POLR2I,SERTAD1,ZHX1,POLD4,NR1D1,PER1,RFC2,POLR2K,BACH1,ATP5K,CTDSP1,DNAJB6,DBP,ANG,MAP2K7,ID2,ZNHIT1,NCOA4,NFE2L2,EGR1,NUCKS1,HMGB2,IER2,ATF4,MBD3,DAB2,MAF1,MAP2K3,APRT,ZMIZ1,TRPS1,PTS,TRAF1,KLF4,DDX3X,TNF,IGBP1,JARID2,TSC22D4,MDFIC,HMGB1,EGR2,TNFRSF11A,IER5,TNIP3,MTPN,HEXIM1
GO:BP	protein localization	GO:0008104	0.00186901	2.72839	2500	218	43	27492	MFHAS1,NXF1,HMGCR,SEC61B,TRAM1,UFL1,HIF1A,WDR45B,DNAJC14,SEC13,NR1D1,JAK1,DNAJB6,IFT20,ANG,LMNA,SCAMP2,NRROS,RAB5A,SLU7,NCOA4,GPR137B,CCDC47,DAB2,PARL,TCIRG1,RASSF5,ABHD17A,PLEK,IER3IP1,DDX3X,MAN1A,EMC10,ARF6,TOMM7,TNF,SPCS2,GCC2,MDFIC,UNC50,EGR2,LAMTOR3,ATP6AP1
GO:BP	phosphorus metabolic process	GO:0006793	0.00190144	2.72092	2763	232	48	27492	PLA2G2D,MFHAS1,APLP2,SOD1,ETNK1,BRD2,HMGCR,ATP6V1A,PGLS,SMPDL3A,VAV3,LPCAT2,CCL8,HIF1A,LPIN1,PIGP,MAP3K11,CLN8,ATP5K,JAK1,CTDSP1,ANG,MAP2K7,PTPN12,CLEC4N,EGR1,RALBP1,CCNI,DAB2,MAP2K3,DUSP2,APRT,MAPKAPK2,AXL,ERRFI1,HMGCS1,KLF4,PLEK,DDX3X,TNF,PIP4K2A,IGBP1,HMGB1,TNFRSF11A,LAMTOR3,CCL12,MYADM,HEXIM1
GO:BP	toll-like receptor signaling pathway	GO:0002224	0.00202491	2.69359	125	228	9	27492	MFHAS1,IRF4,NR1D1,MAPKAPK2,DDX3X,ARF6,TNF,HMGB1,TNIP3
GO:BP	negative regulation of biological process	GO:0048519	0.00203888	2.69061	5946	232	82	27492	ITM2B,RPL37,POLR2G,PLA2G2D,BTG1,MFHAS1,PABPC1,APLP2,TIMP2,IRF4,ATOX1,CDC73,H3F3B,SOD1,SUPT5,NR4A1,HMGCR,STAB1,UFL1,AMFR,HIF1A,LPIN1,SERTAD1,ZHX1,ETF1,IER3,HYPK,NR1D1,CD37,PER1,HPGDS,CLN8,BACH1,CTDSP1,GRINA,DNAJB6,P3H2,ANG,LMNA,SERPINB6A,NRROS,SULF2,ID2,ZNHIT1,LGMN,NFE2L2,EGR1,OLFM1,HMGB2,RALBP1,ATF4,RNF149,MBD3,NISCH,DAB2,MAF1,PARL,RASSF5,MAP2K3,DUSP2,MAPKAPK2,TBC1D14,TRPS1,ABHD17A,AXL,ERRFI1,KLF…
GO:BP	endothelial cell migration	GO:0043542	0.00206711	2.68464	218	211	11	27492	NR4A1,HIF1A,PLEKHG5,LGMN,NFE2L2,MAP2K3,KLF4,EMC10,TNF,RIN2,HMGB1
GO:BP	nucleobase-containing compound biosynthetic process	GO:0034654	0.00209555	2.6787	3929	232	61	27492	POLR2G,CSRNP1,IRF4,BRD8,CDC73,MED14,SUPT5,NR4A1,POLR2A,JUNB,BRD2,ATP6V1A,UFL1,HIF1A,LPIN1,POLR2I,SERTAD1,ZHX1,POLD4,NR1D1,PER1,RFC2,POLR2K,BACH1,ATP5K,CTDSP1,DNAJB6,DBP,ANG,MAP2K7,ID2,ZNHIT1,NCOA4,NFE2L2,EGR1,NUCKS1,HMGB2,IER2,ATF4,MBD3,DAB2,MAF1,MAP2K3,APRT,ZMIZ1,TRPS1,TRAF1,KLF4,DDX3X,TNF,IGBP1,JARID2,TSC22D4,MDFIC,HMGB1,EGR2,TNFRSF11A,IER5,TNIP3,MTPN,HEXIM1
GO:BP	macromolecule localization	GO:0033036	0.00210786	2.67616	2962	218	48	27492	PLA2G2D,MFHAS1,PLTP,NXF1,HMGCR,SELENOM,SEC61B,TRAM1,UFL1,HIF1A,WDR45B,DNAJC14,SEC13,NR1D1,JAK1,DNAJB6,IFT20,ANG,LMNA,SCAMP2,NRROS,RAB5A,SLU7,NCOA4,GPR137B,CCDC47,DAB2,PARL,TCIRG1,RASSF5,ABHD17A,PLEK,IER3IP1,DDX3X,MAN1A,EMC10,ARF6,TOMM7,TNF,SPCS2,GCC2,PIP4K2A,MDFIC,UNC50,EGR2,TNFRSF11A,LAMTOR3,ATP6AP1
GO:BP	organic hydroxy compound metabolic process	GO:1901615	0.0022021	2.65716	552	231	18	27492	CYP4F18,PLTP,APLP2,SOD1,HMGCR,HIF1A,NR1D1,CLN8,ACAA1A,EBPL,EBP,DAB2,PTS,HMGCS1,PLEK,TNF,MTPN,LIMA1
GO:BP	transcription by RNA polymerase II	GO:0006366	0.0022577	2.64633	2525	232	45	27492	POLR2G,CSRNP1,IRF4,BRD8,CDC73,MED14,SUPT5,NR4A1,POLR2A,JUNB,BRD2,HIF1A,LPIN1,POLR2I,SERTAD1,ZHX1,NR1D1,PER1,POLR2K,BACH1,CTDSP1,DBP,ID2,ZNHIT1,NFE2L2,EGR1,NUCKS1,HMGB2,IER2,ATF4,MBD3,DAB2,ZMIZ1,TRPS1,KLF4,DDX3X,TNF,IGBP1,JARID2,TSC22D4,HMGB1,EGR2,IER5,TNIP3,HEXIM1
GO:BP	regulation of transferase activity	GO:0051338	0.00231293	2.63584	859	232	23	27492	RPL37,APLP2,SOD1,HMGCR,VAV3,RFC2,MAP3K11,ANG,MAP2K7,EGR1,CCNI,DAB2,MAP2K3,AXL,ERRFI1,KLF4,DDX3X,TNF,PIP4K2A,HMGB1,TNFRSF11A,LAMTOR3,HEXIM1
GO:BP	response to endogenous stimulus	GO:0009719	0.00307002	2.51286	1758	220	34	27492	MT-ND3,BTG1,RRAGC,BRD8,NR4A1,UBA5,UFL1,LPIN1,NR1D1,PER1,ANG,PTPN12,NRROS,SULF2,NCOA4,LGMN,NFE2L2,EGR1,NUCKS1,HMGB2,IER2,ATF4,DAB2,APRT,ZMIZ1,ERRFI1,HMGCS1,ARF6,TNF,PIP4K2A,HMGB1,EGR2,LAMTOR3,GGH
GO:BP	regulation of kinase activity	GO:0043549	0.00308759	2.51038	745	232	21	27492	APLP2,SOD1,HMGCR,VAV3,MAP3K11,ANG,MAP2K7,EGR1,CCNI,DAB2,MAP2K3,AXL,ERRFI1,KLF4,DDX3X,TNF,PIP4K2A,HMGB1,TNFRSF11A,LAMTOR3,HEXIM1
GO:BP	negative regulation of intracellular signal transduction	GO:1902532	0.00312605	2.505	515	228	17	27492	HMGCR,HIF1A,NR1D1,PER1,GRINA,NFE2L2,RNF149,DAB2,PARL,MAP2K3,DUSP2,ERRFI1,KLF4,DDX3X,IGBP1,MYADM,TNIP3
GO:BP	autophagy	GO:0006914	0.00330562	2.48075	439	211	15	27492	RRAGC,SUPT5,UBA5,UFL1,HIF1A,WDR45B,FUNDC1,IFT20,GPR137B,PARL,TCIRG1,TBC1D14,TOMM7,PIP4K2A,HMGB1
GO:BP	process utilizing autophagic mechanism	GO:0061919	0.00330562	2.48075	439	211	15	27492	RRAGC,SUPT5,UBA5,UFL1,HIF1A,WDR45B,FUNDC1,IFT20,GPR137B,PARL,TCIRG1,TBC1D14,TOMM7,PIP4K2A,HMGB1
GO:BP	response to interleukin-1	GO:0070555	0.00331302	2.47978	132	229	9	27492	CCL8,HIF1A,NR1D1,MAP2K7,EGR1,IGBP1,TNFRSF11A,CCL12,CCL7
GO:BP	negative regulation of cellular metabolic process	GO:0031324	0.00332425	2.47831	2645	211	43	27492	ITM2B,RPL37,POLR2G,MFHAS1,PABPC1,APLP2,TIMP2,CDC73,SUPT5,NR4A1,HMGCR,UFL1,HIF1A,LPIN1,ZHX1,NR1D1,PER1,BACH1,CTDSP1,DNAJB6,ANG,SERPINB6A,ID2,ZNHIT1,EGR1,HMGB2,ATF4,MBD3,DAB2,MAF1,MAPKAPK2,TBC1D14,TRPS1,ERRFI1,KLF4,PLEK,DDX3X,TNF,PIP4K2A,IGBP1,JARID2,MDFIC,HMGB1
GO:BP	protein localization to organelle	GO:0033365	0.00345522	2.46152	902	210	22	27492	MFHAS1,SEC61B,TRAM1,SEC13,DNAJB6,IFT20,LMNA,NCOA4,GPR137B,CCDC47,PARL,TCIRG1,RASSF5,ABHD17A,DDX3X,MAN1A,EMC10,ARF6,TOMM7,SPCS2,GCC2,MDFIC
GO:BP	circadian temperature homeostasis	GO:0060086	0.00360743	2.4428	4	215	3	27492	NR1D1,EGR1,TNFRSF11A
GO:BP	multicellular organism development	GO:0007275	0.00391177	2.40763	5441	232	76	27492	RPL38,PLA2G2D,CSRNP1,BTG1,MFHAS1,APLP2,IRF4,CDC73,H3F3B,SOD1,NR4A1,JUNB,BRD2,HMGCR,STAB1,UBA5,SELENOM,VAV3,UFL1,HIF1A,LPIN1,FNBP1,NR1D1,CLN8,JAK1,CTDSP1,DNAJB6,IFT20,ANG,LMNA,SERPINB6A,NRROS,SULF2,ID2,BTBD1,TRAPPC6B,SELENOP,NFE2L2,EGR1,OLFM1,EBP,HMGB2,NRP2,CCDC47,IER2,MARVELD1,ATF4,MBD3,DAB2,ZFAND5,TCIRG1,MAP2K3,DUSP2,APRT,ZMIZ1,MAPKAPK2,TRPS1,AXL,ERRFI1,KLF4,PLEK,IER3IP1,EMC10,ARF6,TNF,RIN2,PIP4…
GO:BP	positive regulation of cellular biosynthetic process	GO:0031328	0.00391664	2.40709	2010	213	36	27492	POLR2G,CSRNP1,IRF4,BRD8,CDC73,MED14,SUPT5,NR4A1,JUNB,HIF1A,LPIN1,SERTAD1,NR1D1,PER1,RFC2,BACH1,DBP,MAP2K7,ID2,NCOA4,NFE2L2,EGR1,NUCKS1,HMGB2,IER2,ATF4,DAB2,MAP2K3,ZMIZ1,KLF4,DDX3X,TNF,IGBP1,MDFIC,HMGB1,EGR2
GO:BP	regulation of macromolecule metabolic process	GO:0060255	0.00399619	2.39835	6756	232	89	27492	ITM2B,RPL38,RPL37,POLR2G,CSRNP1,MFHAS1,PABPC1,APLP2,TIMP2,IRF4,BRD8,CDC73,MED14,H3F3B,SOD1,SUPT5,NR4A1,POLR2A,JUNB,BRD2,HMGCR,UFL1,HIF1A,LPIN1,SERTAD1,ZHX1,ETF1,NR1D1,CD37,PER1,RFC2,MAP3K11,BACH1,CTDSP1,DNAJB6,DBP,BLNK,ANG,MAP2K7,LMNA,CLEC4N,SERPINB6A,SULF2,PLEKHG5,ID2,ZNHIT1,RNF19B,NCOA4,LGMN,NFE2L2,EGR1,NUCKS1,OLFM1,HMGB2,RALBP1,IER2,EIF5B,CCNI,ATF4,MBD3,DAB2,MAF1,PARL,TCIRG1,RASSF5,MAP2K3,PLD3…
GO:BP	negative regulation of apoptotic process	GO:0043066	0.00412709	2.38436	1020	203	23	27492	ATOX1,CDC73,SOD1,NR4A1,HMGCR,UFL1,HIF1A,IER3,HYPK,CLN8,GRINA,DNAJB6,LMNA,LGMN,NFE2L2,HMGB2,DAB2,PARL,AXL,KLF4,DDX3X,TNF,IGBP1
GO:BP	transcription, DNA-templated	GO:0006351	0.0043837	2.35816	3557	232	56	27492	POLR2G,CSRNP1,IRF4,BRD8,CDC73,MED14,SUPT5,NR4A1,POLR2A,JUNB,BRD2,UFL1,HIF1A,LPIN1,POLR2I,SERTAD1,ZHX1,NR1D1,PER1,POLR2K,BACH1,CTDSP1,DNAJB6,DBP,ANG,MAP2K7,ID2,ZNHIT1,NCOA4,NFE2L2,EGR1,NUCKS1,HMGB2,IER2,ATF4,MBD3,DAB2,MAF1,MAP2K3,ZMIZ1,TRPS1,TRAF1,KLF4,DDX3X,TNF,IGBP1,JARID2,TSC22D4,MDFIC,HMGB1,EGR2,TNFRSF11A,IER5,TNIP3,MTPN,HEXIM1
GO:BP	nucleic acid-templated transcription	GO:0097659	0.00442219	2.35436	3558	232	56	27492	POLR2G,CSRNP1,IRF4,BRD8,CDC73,MED14,SUPT5,NR4A1,POLR2A,JUNB,BRD2,UFL1,HIF1A,LPIN1,POLR2I,SERTAD1,ZHX1,NR1D1,PER1,POLR2K,BACH1,CTDSP1,DNAJB6,DBP,ANG,MAP2K7,ID2,ZNHIT1,NCOA4,NFE2L2,EGR1,NUCKS1,HMGB2,IER2,ATF4,MBD3,DAB2,MAF1,MAP2K3,ZMIZ1,TRPS1,TRAF1,KLF4,DDX3X,TNF,IGBP1,JARID2,TSC22D4,MDFIC,HMGB1,EGR2,TNFRSF11A,IER5,TNIP3,MTPN,HEXIM1
GO:BP	ribosome assembly	GO:0042255	0.00478088	2.32049	63	12	3	27492	RPS28,RPL38,RPL6
GO:BP	RNA biosynthetic process	GO:0032774	0.00495223	2.3052	3571	232	56	27492	POLR2G,CSRNP1,IRF4,BRD8,CDC73,MED14,SUPT5,NR4A1,POLR2A,JUNB,BRD2,UFL1,HIF1A,LPIN1,POLR2I,SERTAD1,ZHX1,NR1D1,PER1,POLR2K,BACH1,CTDSP1,DNAJB6,DBP,ANG,MAP2K7,ID2,ZNHIT1,NCOA4,NFE2L2,EGR1,NUCKS1,HMGB2,IER2,ATF4,MBD3,DAB2,MAF1,MAP2K3,ZMIZ1,TRPS1,TRAF1,KLF4,DDX3X,TNF,IGBP1,JARID2,TSC22D4,MDFIC,HMGB1,EGR2,TNFRSF11A,IER5,TNIP3,MTPN,HEXIM1
GO:BP	ribosomal small subunit assembly	GO:0000028	0.00521698	2.28258	19	4	2	27492	RPS28,RPL38
GO:BP	positive regulation of nitrogen compound metabolic process	GO:0051173	0.00559198	2.25243	3085	223	49	27492	POLR2G,CSRNP1,PABPC1,IRF4,BRD8,CDC73,MED14,SUPT5,NR4A1,POLR2A,JUNB,HIF1A,SERTAD1,NR1D1,PER1,RFC2,MAP3K11,BACH1,DBP,ANG,MAP2K7,LMNA,CLEC4N,ID2,RNF19B,NCOA4,LGMN,NFE2L2,EGR1,NUCKS1,HMGB2,RALBP1,IER2,ATF4,DAB2,RASSF5,MAP2K3,ZMIZ1,KLF4,DDX3X,TNF,IGBP1,JARID2,MDFIC,HMGB1,EGR2,TNFRSF11A,PLGRKT,IER5
GO:BP	defense response	GO:0006952	0.0057029	2.2439	1711	232	34	27492	RPL30,FAU,PLA2G2D,RPL39,MFHAS1,IRF4,SOD1,STAB1,UFL1,CCL8,HIF1A,NR1D1,CD37,PER1,ANG,CLEC4N,NRROS,RNF19B,NFE2L2,HMGB2,TCIRG1,MAP2K3,PLD3,MAPKAPK2,AXL,KLF4,DDX3X,TNF,HMGB1,TNFRSF11A,PLGRKT,CCL12,CCL7,HEXIM1
GO:BP	negative regulation of programmed cell death	GO:0043069	0.00588412	2.23032	1042	203	23	27492	ATOX1,CDC73,SOD1,NR4A1,HMGCR,UFL1,HIF1A,IER3,HYPK,CLN8,GRINA,DNAJB6,LMNA,LGMN,NFE2L2,HMGB2,DAB2,PARL,AXL,KLF4,DDX3X,TNF,IGBP1
GO:BP	negative regulation of biosynthetic process	GO:0009890	0.00594093	2.22615	1721	211	32	27492	ITM2B,POLR2G,PABPC1,CDC73,SOD1,SUPT5,HIF1A,LPIN1,ZHX1,NR1D1,PER1,BACH1,DNAJB6,ANG,ID2,ZNHIT1,EGR1,HMGB2,ATF4,MBD3,DAB2,MAF1,TRPS1,ERRFI1,KLF4,PLEK,DDX3X,TNF,IGBP1,JARID2,MDFIC,HMGB1
GO:BP	lipid metabolic process	GO:0006629	0.00598526	2.22292	1371	202	27	27492	PLA2G2D,CYP4F18,PLTP,APLP2,SOD1,ETNK1,HMGCR,SMPDL3A,VAV3,LPCAT2,LPIN1,PIGP,NR1D1,HPGDS,CLN8,ANG,ACAA1A,EBPL,ID2,EGR1,EBP,DAB2,HMGCS1,PLEK,HSD17B11,TNF,PIP4K2A
GO:BP	epithelial cell migration	GO:0010631	0.00614288	2.21163	294	211	12	27492	NR4A1,HIF1A,PLEKHG5,LGMN,NFE2L2,MAP2K3,KLF4,EMC10,ARF6,TNF,RIN2,HMGB1
GO:BP	positive regulation of biosynthetic process	GO:0009891	0.00623203	2.20537	2056	230	38	27492	POLR2G,CSRNP1,IRF4,BRD8,CDC73,MED14,SUPT5,NR4A1,JUNB,HIF1A,LPIN1,SERTAD1,NR1D1,PER1,RFC2,BACH1,DBP,MAP2K7,ID2,NCOA4,NFE2L2,EGR1,NUCKS1,HMGB2,IER2,ATF4,DAB2,MAP2K3,ZMIZ1,KLF4,DDX3X,TNF,IGBP1,MDFIC,HMGB1,EGR2,IER5,MTPN
GO:BP	response to organonitrogen compound	GO:0010243	0.00641079	2.19309	1184	220	26	27492	BTG1,RRAGC,NR4A1,SEC61B,UFL1,AMFR,LPIN1,FUNDC1,PER1,NRROS,LGMN,NFE2L2,EGR1,NUCKS1,CCDC47,ATF4,DNAJB14,APRT,ERRFI1,HMGCS1,MAN1A,TNF,PIP4K2A,EGR2,LAMTOR3,GGH
GO:BP	epithelium migration	GO:0090132	0.00681687	2.16642	297	211	12	27492	NR4A1,HIF1A,PLEKHG5,LGMN,NFE2L2,MAP2K3,KLF4,EMC10,ARF6,TNF,RIN2,HMGB1
GO:BP	vasculature development	GO:0001944	0.00734751	2.13386	760	221	20	27492	BTG1,NR4A1,JUNB,STAB1,VAV3,HIF1A,JAK1,ANG,NFE2L2,EGR1,NRP2,ZFAND5,ZMIZ1,ERRFI1,KLF4,EMC10,TNF,RIN2,HMGB1,CCL12
GO:BP	regulation of phosphate metabolic process	GO:0019220	0.00766326	2.11559	1426	232	30	27492	MFHAS1,APLP2,SOD1,HMGCR,VAV3,HIF1A,LPIN1,MAP3K11,CTDSP1,ANG,MAP2K7,CLEC4N,EGR1,RALBP1,CCNI,DAB2,MAP2K3,AXL,ERRFI1,KLF4,PLEK,DDX3X,TNF,PIP4K2A,IGBP1,HMGB1,TNFRSF11A,LAMTOR3,MYADM,HEXIM1
GO:BP	regulation of gene expression	GO:0010468	0.00775819	2.11024	5340	232	74	27492	RPL38,POLR2G,CSRNP1,PABPC1,IRF4,BRD8,CDC73,MED14,H3F3B,SOD1,SUPT5,NR4A1,POLR2A,JUNB,BRD2,UFL1,HIF1A,LPIN1,SERTAD1,ZHX1,ETF1,NR1D1,CD37,PER1,BACH1,CTDSP1,DNAJB6,DBP,BLNK,ANG,MAP2K7,LMNA,CLEC4N,SULF2,ID2,ZNHIT1,NCOA4,LGMN,NFE2L2,EGR1,NUCKS1,OLFM1,HMGB2,IER2,EIF5B,ATF4,MBD3,DAB2,MAF1,TCIRG1,MAP2K3,PLD3,ZMIZ1,MAPKAPK2,TRPS1,TRAF1,AXL,ERRFI1,KLF4,DDX3X,TNF,IGBP1,JARID2,TSC22D4,MDFIC,HMGB1,EGR2,TNFRSF1…
GO:BP	regulation of phosphorus metabolic process	GO:0051174	0.00777018	2.10957	1427	232	30	27492	MFHAS1,APLP2,SOD1,HMGCR,VAV3,HIF1A,LPIN1,MAP3K11,CTDSP1,ANG,MAP2K7,CLEC4N,EGR1,RALBP1,CCNI,DAB2,MAP2K3,AXL,ERRFI1,KLF4,PLEK,DDX3X,TNF,PIP4K2A,IGBP1,HMGB1,TNFRSF11A,LAMTOR3,MYADM,HEXIM1
GO:BP	regulation of hydrolase activity	GO:0051336	0.00780965	2.10737	1006	229	24	27492	APLP2,TIMP2,SOD1,NR4A1,VAV3,GPR65,CCL8,LPIN1,DNAJB6,ANG,SERPINB6A,TRAPPC6B,LGMN,GPR137B,HMGB2,RALBP1,KLF4,PLEK,DDX3X,TNF,IGBP1,HMGB1,CCL12,CCL7
GO:BP	response to oxygen-containing compound	GO:1901700	0.00782031	2.10678	2003	229	37	27492	BTG1,RRAGC,OSER1,CDC73,SOD1,NR4A1,HMGCR,UFL1,HIF1A,LPIN1,NR1D1,PER1,MAP2K7,LGMN,NFE2L2,EGR1,NUCKS1,HMGB2,ATF4,MBD3,MAP2K3,APRT,MAPKAPK2,AXL,ERRFI1,KLF4,MAN1A,TNF,PIP4K2A,HMGB1,EGR2,TNFRSF11A,LAMTOR3,GGH,CCL12,TNIP3,CCL7
GO:BP	negative regulation of response to stimulus	GO:0048585	0.0078322	2.10612	1609	228	32	27492	MFHAS1,IRF4,SOD1,HMGCR,UFL1,AMFR,HIF1A,NR1D1,PER1,GRINA,LMNA,NRROS,SULF2,LGMN,NFE2L2,EGR1,HMGB2,RNF149,DAB2,PARL,MAP2K3,DUSP2,ERRFI1,KLF4,PLEK,DDX3X,TNF,PIP4K2A,IGBP1,CCL12,MYADM,TNIP3
GO:BP	positive regulation of signal transduction	GO:0009967	0.00832336	2.0797	1508	232	31	27492	RPL37,RRAGC,MFHAS1,CDC73,SOD1,HMGCR,AVPI1,CCL8,HIF1A,SEC13,MAP3K11,MAP2K7,CLEC4N,SULF2,GPR137B,NUCKS1,RALBP1,DAB2,MAP2K3,ZMIZ1,TRAF1,AXL,DDX3X,EMC10,TNF,HMGB1,TNFRSF11A,LAMTOR3,CCL12,CCL7,HEXIM1
GO:BP	tissue migration	GO:0090130	0.00836308	2.07763	303	211	12	27492	NR4A1,HIF1A,PLEKHG5,LGMN,NFE2L2,MAP2K3,KLF4,EMC10,ARF6,TNF,RIN2,HMGB1
GO:BP	developmental process	GO:0032502	0.00838245	2.07663	6768	232	88	27492	RPL38,PLA2G2D,CSRNP1,BTG1,MFHAS1,APLP2,IRF4,CDC73,MED14,H3F3B,SOD1,NR4A1,JUNB,BRD2,HMGCR,STAB1,UBA5,SELENOM,VAV3,RPL29,UFL1,CCL8,AMFR,HIF1A,LPIN1,FNBP1,NR1D1,CLN8,JAK1,CTDSP1,DNAJB6,IFT20,ANG,LMNA,PTPN12,SERPINB6A,NRROS,SULF2,ID2,BTBD1,TRAPPC6B,SELENOP,LGMN,NFE2L2,EGR1,OLFM1,EBP,HMGB2,NRP2,CCDC47,RALBP1,IER2,MARVELD1,ATF4,MBD3,DAB2,ZFAND5,TCIRG1,MAP2K3,DUSP2,PLD3,APRT,ZMIZ1,MAPKAPK2,TRPS1,AXL,ERR…
GO:BP	organic substance transport	GO:0071702	0.0084501	2.07314	2469	218	41	27492	PLA2G2D,PLTP,NXF1,HMGCR,SELENOM,SEC61B,TRAM1,HIF1A,DNAJC14,SEC13,NR1D1,CLN8,IFT20,ANG,LMNA,SCAMP2,RAB5A,SLU7,NCOA4,NFE2L2,RALBP1,SFXN3,NISCH,DAB2,PARL,TCIRG1,PLEK,IER3IP1,SLC6A6,MAN1A,ARF6,TOMM7,TNF,SPCS2,GCC2,PIP4K2A,MDFIC,UNC50,EGR2,TNFRSF11A,ATP6AP1
GO:BP	steroid biosynthetic process	GO:0006694	0.00892971	2.04916	172	198	9	27492	SOD1,HMGCR,NR1D1,EGR1,EBP,DAB2,HMGCS1,HSD17B11,TNF
GO:BP	regulation of biosynthetic process	GO:0009889	0.00919575	2.03641	4203	232	62	27492	ITM2B,RPL38,POLR2G,CSRNP1,PABPC1,IRF4,BRD8,CDC73,MED14,SOD1,SUPT5,NR4A1,JUNB,BRD2,UFL1,HIF1A,LPIN1,SERTAD1,ZHX1,ETF1,NR1D1,PER1,RFC2,BACH1,CTDSP1,DNAJB6,DBP,ANG,MAP2K7,ID2,ZNHIT1,NCOA4,NFE2L2,EGR1,NUCKS1,HMGB2,IER2,EIF5B,ATF4,MBD3,DAB2,MAF1,MAP2K3,ZMIZ1,TRPS1,TRAF1,ERRFI1,KLF4,PLEK,DDX3X,TNF,IGBP1,JARID2,TSC22D4,MDFIC,HMGB1,EGR2,TNFRSF11A,IER5,TNIP3,MTPN,HEXIM1
GO:BP	cytokine production	GO:0001816	0.00956953	2.01911	741	211	19	27492	IRF4,SOD1,HIF1A,PER1,CLEC4N,NRROS,SULF2,EGR1,HMGB2,ATF4,MAP2K3,PLD3,MAPKAPK2,AXL,ERRFI1,KLF4,DDX3X,TNF,HMGB1
GO:BP	regulation of macromolecule biosynthetic process	GO:0010556	0.0108401	1.96497	3942	232	59	27492	ITM2B,RPL38,POLR2G,CSRNP1,PABPC1,IRF4,BRD8,CDC73,MED14,SUPT5,NR4A1,JUNB,BRD2,UFL1,HIF1A,LPIN1,SERTAD1,ZHX1,ETF1,NR1D1,PER1,RFC2,BACH1,CTDSP1,DNAJB6,DBP,ANG,MAP2K7,ID2,ZNHIT1,NCOA4,NFE2L2,EGR1,NUCKS1,HMGB2,IER2,EIF5B,ATF4,MBD3,DAB2,MAF1,MAP2K3,ZMIZ1,TRPS1,TRAF1,KLF4,DDX3X,TNF,IGBP1,JARID2,TSC22D4,MDFIC,HMGB1,EGR2,TNFRSF11A,IER5,TNIP3,MTPN,HEXIM1
GO:BP	negative regulation of cell death	GO:0060548	0.0111046	1.9545	1163	203	24	27492	ATOX1,CDC73,SOD1,NR4A1,HMGCR,UFL1,HIF1A,IER3,HYPK,CLN8,GRINA,DNAJB6,LMNA,LGMN,NFE2L2,HMGB2,ATF4,DAB2,PARL,AXL,KLF4,DDX3X,TNF,IGBP1
GO:BP	animal organ development	GO:0048513	0.0111837	1.95141	3820	218	55	27492	RPL38,PLA2G2D,CSRNP1,MFHAS1,APLP2,IRF4,CDC73,H3F3B,SOD1,NR4A1,JUNB,HMGCR,UBA5,SELENOM,UFL1,HIF1A,LPIN1,CLN8,DNAJB6,IFT20,LMNA,SERPINB6A,NRROS,SULF2,ID2,BTBD1,SELENOP,NFE2L2,EGR1,OLFM1,EBP,HMGB2,NRP2,ATF4,MBD3,DAB2,ZFAND5,TCIRG1,MAP2K3,APRT,ZMIZ1,MAPKAPK2,AXL,ERRFI1,KLF4,PLEK,IER3IP1,ARF6,TNF,PIP4K2A,JARID2,HMGB1,EGR2,TNFRSF11A,ATP6AP1
GO:BP	ribosome biogenesis	GO:0042254	0.0112486	1.9489	293	12	4	27492	RPS28,RPL38,RPS21,RPL6
GO:BP	ameboidal-type cell migration	GO:0001667	0.0118267	1.92714	427	211	14	27492	NR4A1,HIF1A,PLEKHG5,LGMN,NFE2L2,NRP2,ZFAND5,MAP2K3,KLF4,EMC10,ARF6,TNF,RIN2,HMGB1
GO:BP	positive regulation of MAPK cascade	GO:0043410	0.0121911	1.91396	508	229	16	27492	MFHAS1,SOD1,HMGCR,AVPI1,CCL8,MAP3K11,MAP2K7,MAP2K3,TRAF1,EMC10,TNF,HMGB1,TNFRSF11A,LAMTOR3,CCL12,CCL7
GO:BP	anatomical structure development	GO:0048856	0.0125367	1.90182	6113	232	81	27492	RPL38,PLA2G2D,CSRNP1,BTG1,MFHAS1,APLP2,IRF4,CDC73,H3F3B,SOD1,NR4A1,JUNB,BRD2,HMGCR,STAB1,UBA5,SELENOM,VAV3,UFL1,CCL8,HIF1A,LPIN1,FNBP1,NR1D1,CLN8,JAK1,CTDSP1,DNAJB6,IFT20,ANG,LMNA,PTPN12,SERPINB6A,NRROS,SULF2,ID2,BTBD1,TRAPPC6B,SELENOP,NFE2L2,EGR1,OLFM1,EBP,HMGB2,NRP2,CCDC47,RALBP1,IER2,MARVELD1,ATF4,MBD3,DAB2,ZFAND5,TCIRG1,MAP2K3,DUSP2,PLD3,APRT,ZMIZ1,MAPKAPK2,TRPS1,AXL,ERRFI1,KLF4,PLEK,IER3IP1,…
GO:BP	ER-nucleus signaling pathway	GO:0006984	0.0125842	1.90018	45	161	5	27492	HMGCR,AMFR,NFE2L2,CCDC47,ATF4
GO:BP	macroautophagy	GO:0016236	0.0129249	1.88857	224	202	10	27492	SUPT5,UBA5,UFL1,HIF1A,WDR45B,IFT20,TCIRG1,TBC1D14,TOMM7,PIP4K2A
GO:BP	regulation of endothelial cell migration	GO:0010594	0.0135907	1.86676	170	211	9	27492	HIF1A,LGMN,NFE2L2,MAP2K3,KLF4,EMC10,TNF,RIN2,HMGB1
GO:BP	response to external stimulus	GO:0009605	0.0140905	1.85107	3059	232	49	27492	RPL30,FAU,PLA2G2D,RPL39,RRAGC,MFHAS1,RPS15A,IRF4,CDC73,SOD1,NR4A1,HMGCR,STAB1,VAV3,UFL1,CCL8,HIF1A,WDR45B,NR1D1,CD37,PER1,ANG,MAP2K7,CLEC4N,PLEKHG5,ID2,RNF19B,LGMN,NFE2L2,HMGB2,NRP2,ATF4,MBD3,MAP2K3,PLD3,MAPKAPK2,AXL,KLF4,DDX3X,TNF,HMGB1,EGR2,TNFRSF11A,PLGRKT,CCL12,TNIP3,CCL7,MTPN,HEXIM1
GO:BP	positive regulation of molecular function	GO:0044093	0.014991	1.82417	1489	230	30	27492	BTG1,IRF4,SOD1,VAV3,GPR65,UFL1,CCL8,AMFR,HIF1A,RFC2,MAP3K11,ANG,MAP2K7,LGMN,EGR1,HMGB2,RALBP1,MAP2K3,TRAF1,AXL,KLF4,PLEK,DDX3X,TNF,HMGB1,TNFRSF11A,LAMTOR3,CCL12,CCL7,MTPN
GO:BP	organic hydroxy compound biosynthetic process	GO:1901617	0.0158993	1.79862	234	198	10	27492	PLTP,SOD1,HMGCR,NR1D1,EBP,DAB2,PTS,HMGCS1,PLEK,TNF
GO:BP	positive regulation of stress-activated MAPK cascade	GO:0032874	0.016532	1.78167	132	211	8	27492	MFHAS1,HMGCR,MAP3K11,MAP2K7,TRAF1,EMC10,TNF,HMGB1
GO:BP	regulation of transcription from RNA polymerase II promoter in response to stress	GO:0043618	0.0173888	1.75973	48	161	5	27492	HIF1A,BACH1,NFE2L2,EGR1,ATF4
GO:BP	cellular transition metal ion homeostasis	GO:0046916	0.0181602	1.74088	109	71	5	27492	APLP2,ATOX1,SOD1,ATP6V1A,HIF1A
GO:BP	positive regulation of stress-activated protein kinase signaling cascade	GO:0070304	0.0184638	1.73368	134	211	8	27492	MFHAS1,HMGCR,MAP3K11,MAP2K7,TRAF1,EMC10,TNF,HMGB1
GO:BP	macromolecule catabolic process	GO:0009057	0.0196331	1.70701	1320	198	25	27492	POLR2G,PABPC1,HMGCR,SEC61B,UFL1,AMFR,ETF1,NR1D1,CLN8,DNASE1L1,NRROS,PLEKHG5,CTSF,RNF19B,LGMN,NFE2L2,CCDC47,RNF149,DNAJB14,DAB2,TCIRG1,MAPKAPK2,ABHD17A,MAN1A,TNF
GO:BP	regulation of neuron apoptotic process	GO:0043523	0.0202529	1.69351	264	221	11	27492	SOD1,HIF1A,MAP3K11,MAP2K7,LGMN,EGR1,RALBP1,ATF4,AXL,TNF,CCL12
GO:BP	regulation of cellular biosynthetic process	GO:0031326	0.020921	1.67942	4121	232	60	27492	ITM2B,RPL38,POLR2G,CSRNP1,PABPC1,IRF4,BRD8,CDC73,MED14,SUPT5,NR4A1,JUNB,BRD2,UFL1,HIF1A,LPIN1,SERTAD1,ZHX1,ETF1,NR1D1,PER1,RFC2,BACH1,CTDSP1,DNAJB6,DBP,ANG,MAP2K7,ID2,ZNHIT1,NCOA4,NFE2L2,EGR1,NUCKS1,HMGB2,IER2,EIF5B,ATF4,MBD3,DAB2,MAF1,MAP2K3,ZMIZ1,TRPS1,TRAF1,KLF4,PLEK,DDX3X,TNF,IGBP1,JARID2,TSC22D4,MDFIC,HMGB1,EGR2,TNFRSF11A,IER5,TNIP3,MTPN,HEXIM1
GO:BP	establishment of localization	GO:0051234	0.0213947	1.66969	4747	221	64	27492	PLA2G2D,PLTP,ATOX1,SOD1,NR4A1,NXF1,HMGCR,ATP6V1A,STAB1,SELENOM,SEC61B,TRAM1,VAV3,TLN1,SURF1,CCL8,HIF1A,DNAJC14,SEC13,FNBP1,NR1D1,PER1,CLN8,ATP5K,IFT20,ANG,LMNA,SCAMP2,RAB5A,TRAPPC6B,SLU7,NCOA4,NFE2L2,CCDC47,RALBP1,ATF4,SFXN3,NISCH,DAB2,PARL,TCIRG1,APRT,MAPKAPK2,TBC1D14,AXL,PLEK,IER3IP1,SLC6A6,MAN1A,EMC10,ARF6,TOMM7,TNF,RIN2,SPCS2,GCC2,PIP4K2A,MDFIC,HMGB1,UNC50,EGR2,TNFRSF11A,ATP6AP1,CCL12
GO:BP	regulation of epithelial cell migration	GO:0010632	0.0220972	1.65566	228	211	10	27492	HIF1A,LGMN,NFE2L2,MAP2K3,KLF4,EMC10,ARF6,TNF,RIN2,HMGB1
GO:BP	organelle disassembly	GO:1903008	0.0224496	1.64879	106	197	7	27492	UBA5,UFL1,HIF1A,WDR45B,FUNDC1,PARL,TOMM7
GO:BP	myeloid cell homeostasis	GO:0002262	0.0225213	1.64741	181	211	9	27492	MFHAS1,SOD1,UBA5,UFL1,HIF1A,ID2,HMGB2,AXL,HMGB1
GO:BP	response to biotic stimulus	GO:0009607	0.0235127	1.6287	1748	232	33	27492	RPL30,FAU,RPL39,MFHAS1,RPS15A,IRF4,CDC73,NR4A1,STAB1,CCL8,HIF1A,NR1D1,CD37,ANG,MAP2K7,CLEC4N,RNF19B,NFE2L2,HMGB2,CCDC47,MAP2K3,PLD3,MAPKAPK2,AXL,KLF4,DDX3X,TNF,HMGB1,TNFRSF11A,CCL12,TNIP3,CCL7,HEXIM1
GO:BP	establishment of protein localization	GO:0045184	0.0241187	1.61765	1697	218	31	27492	NXF1,HMGCR,SEC61B,TRAM1,HIF1A,DNAJC14,SEC13,NR1D1,IFT20,ANG,LMNA,SCAMP2,RAB5A,SLU7,NCOA4,CCDC47,PARL,TCIRG1,PLEK,IER3IP1,MAN1A,EMC10,ARF6,TOMM7,TNF,SPCS2,GCC2,MDFIC,UNC50,EGR2,ATP6AP1
GO:BP	nitrogen compound transport	GO:0071705	0.0242602	1.61511	2041	218	35	27492	PLTP,NXF1,HMGCR,SEC61B,TRAM1,HIF1A,DNAJC14,SEC13,NR1D1,CLN8,IFT20,ANG,LMNA,SCAMP2,RAB5A,SLU7,NCOA4,RALBP1,SFXN3,NISCH,PARL,TCIRG1,PLEK,IER3IP1,SLC6A6,MAN1A,ARF6,TOMM7,TNF,SPCS2,GCC2,MDFIC,UNC50,EGR2,ATP6AP1
GO:BP	small molecule biosynthetic process	GO:0044283	0.0254232	1.59477	555	198	15	27492	PLTP,SOD1,HMGCR,HIF1A,NR1D1,HPGDS,EGR1,EBP,ATF4,DAB2,APRT,PTS,HMGCS1,PLEK,TNF
GO:BP	regulation of DNA-templated transcription in response to stress	GO:0043620	0.0258996	1.58671	52	161	5	27492	HIF1A,BACH1,NFE2L2,EGR1,ATF4
GO:BP	negative regulation of nitrogen compound metabolic process	GO:0051172	0.0260159	1.58476	2488	211	39	27492	ITM2B,RPL37,POLR2G,MFHAS1,PABPC1,APLP2,TIMP2,CDC73,SUPT5,NR4A1,HMGCR,UFL1,HIF1A,ZHX1,NR1D1,PER1,BACH1,CTDSP1,DNAJB6,ANG,SERPINB6A,ID2,ZNHIT1,EGR1,HMGB2,ATF4,MBD3,DAB2,MAF1,MAPKAPK2,TRPS1,ERRFI1,KLF4,DDX3X,TNF,IGBP1,JARID2,MDFIC,HMGB1
GO:BP	positive regulation of catalytic activity	GO:0043085	0.0262004	1.58169	1082	229	24	27492	BTG1,SOD1,VAV3,GPR65,CCL8,RFC2,MAP3K11,ANG,MAP2K7,LGMN,EGR1,HMGB2,RALBP1,MAP2K3,AXL,KLF4,PLEK,DDX3X,TNF,HMGB1,TNFRSF11A,LAMTOR3,CCL12,CCL7
GO:BP	negative regulation of cellular biosynthetic process	GO:0031327	0.0267673	1.5724	1678	211	30	27492	ITM2B,POLR2G,PABPC1,CDC73,SUPT5,HIF1A,LPIN1,ZHX1,NR1D1,PER1,BACH1,DNAJB6,ANG,ID2,ZNHIT1,EGR1,HMGB2,ATF4,MBD3,DAB2,MAF1,TRPS1,KLF4,PLEK,DDX3X,TNF,IGBP1,JARID2,MDFIC,HMGB1
GO:BP	pattern recognition receptor signaling pathway	GO:0002221	0.0277708	1.55641	172	228	9	27492	MFHAS1,IRF4,NR1D1,MAPKAPK2,DDX3X,ARF6,TNF,HMGB1,TNIP3
GO:BP	regulation of JNK cascade	GO:0046328	0.0282084	1.54962	142	211	8	27492	MFHAS1,PER1,MAP3K11,MAP2K7,TRAF1,TNF,MDFIC,HMGB1
GO:BP	response to nitrogen compound	GO:1901698	0.0293951	1.53172	1291	220	26	27492	BTG1,RRAGC,NR4A1,SEC61B,UFL1,AMFR,LPIN1,FUNDC1,PER1,NRROS,LGMN,NFE2L2,EGR1,NUCKS1,CCDC47,ATF4,DNAJB14,APRT,ERRFI1,HMGCS1,MAN1A,TNF,PIP4K2A,EGR2,LAMTOR3,GGH
GO:BP	transport	GO:0006810	0.0302307	1.51955	4594	221	62	27492	PLA2G2D,PLTP,ATOX1,SOD1,NR4A1,NXF1,HMGCR,ATP6V1A,STAB1,SELENOM,SEC61B,TRAM1,VAV3,TLN1,SURF1,CCL8,HIF1A,DNAJC14,SEC13,FNBP1,NR1D1,PER1,CLN8,ATP5K,IFT20,ANG,LMNA,SCAMP2,RAB5A,TRAPPC6B,SLU7,NCOA4,NFE2L2,RALBP1,ATF4,SFXN3,NISCH,DAB2,PARL,TCIRG1,APRT,MAPKAPK2,TBC1D14,AXL,PLEK,IER3IP1,SLC6A6,MAN1A,ARF6,TOMM7,TNF,RIN2,SPCS2,GCC2,PIP4K2A,MDFIC,HMGB1,UNC50,EGR2,TNFRSF11A,ATP6AP1,CCL12
GO:BP	regulation of oxidative stress-induced intrinsic apoptotic signaling pathway	GO:1902175	0.030409	1.517	27	156	4	27492	SOD1,HIF1A,NFE2L2,RALBP1
GO:BP	cellular protein localization	GO:0034613	0.0306361	1.51377	1729	227	32	27492	MFHAS1,SEC61B,TRAM1,WDR45B,SEC13,DNAJB6,IFT20,LMNA,RAB5A,SLU7,NCOA4,GPR137B,CCDC47,DAB2,PARL,TCIRG1,RASSF5,ABHD17A,DDX3X,MAN1A,EMC10,ARF6,TOMM7,TNF,SPCS2,GCC2,MDFIC,UNC50,EGR2,LAMTOR3,ATP6AP1,MYADM
GO:BP	blood vessel morphogenesis	GO:0048514	0.0316199	1.50004	634	221	17	27492	BTG1,NR4A1,JUNB,STAB1,VAV3,HIF1A,JAK1,ANG,NFE2L2,NRP2,ZMIZ1,KLF4,EMC10,TNF,RIN2,HMGB1,CCL12
GO:BP	regulation of cytokine production	GO:0001817	0.0317	1.49894	735	211	18	27492	IRF4,SOD1,HIF1A,PER1,CLEC4N,SULF2,EGR1,HMGB2,ATF4,MAP2K3,PLD3,MAPKAPK2,AXL,ERRFI1,KLF4,DDX3X,TNF,HMGB1
GO:BP	cellular localization	GO:0051641	0.0318535	1.49684	2889	218	44	27492	MFHAS1,SOD1,NR4A1,NXF1,HMGCR,SEC61B,TRAM1,HIF1A,WDR45B,SEC13,NR1D1,CLN8,ATP5K,DNAJB6,IFT20,LMNA,RAB5A,TRAPPC6B,SLU7,NCOA4,GPR137B,CCDC47,DAB2,PARL,TCIRG1,RASSF5,TBC1D14,ABHD17A,PLEK,IER3IP1,DDX3X,MAN1A,EMC10,ARF6,TOMM7,TNF,SPCS2,GCC2,PIP4K2A,MDFIC,UNC50,EGR2,LAMTOR3,ATP6AP1
GO:BP	regulation of epithelial cell proliferation	GO:0050678	0.0323379	1.49029	387	221	13	27492	CDC73,NR4A1,POLD4,NR1D1,ANG,SULF2,HMGB2,DAB2,ERRFI1,EMC10,TNF,HMGB1,CCL12
GO:BP	regulation of protein modification process	GO:0031399	0.0330656	1.48062	1538	232	30	27492	RPL37,MFHAS1,APLP2,SOD1,HMGCR,UFL1,HIF1A,MAP3K11,CTDSP1,ANG,MAP2K7,LMNA,CLEC4N,ZNHIT1,EGR1,RALBP1,CCNI,DAB2,RASSF5,MAP2K3,ZMIZ1,ERRFI1,DDX3X,TNF,IGBP1,JARID2,HMGB1,TNFRSF11A,MYADM,HEXIM1
GO:BP	cellular macromolecule localization	GO:0070727	0.0335653	1.47411	1737	227	32	27492	MFHAS1,SEC61B,TRAM1,WDR45B,SEC13,DNAJB6,IFT20,LMNA,RAB5A,SLU7,NCOA4,GPR137B,CCDC47,DAB2,PARL,TCIRG1,RASSF5,ABHD17A,DDX3X,MAN1A,EMC10,ARF6,TOMM7,TNF,SPCS2,GCC2,MDFIC,UNC50,EGR2,LAMTOR3,ATP6AP1,MYADM
GO:BP	ribosomal large subunit biogenesis	GO:0042273	0.03433	1.46433	71	60	4	27492	RPL38,RPL6,RPL35,NSA2
GO:BP	regulation of toll-like receptor signaling pathway	GO:0034121	0.0346033	1.46088	71	211	6	27492	MFHAS1,IRF4,NR1D1,DDX3X,ARF6,HMGB1
GO:BP	positive regulation of endothelial cell migration	GO:0010595	0.0349903	1.45605	106	211	7	27492	HIF1A,LGMN,NFE2L2,MAP2K3,EMC10,RIN2,HMGB1
GO:BP	positive regulation of apoptotic process	GO:0043065	0.0352639	1.45267	574	221	16	27492	RPS29,BTG1,SOD1,NR4A1,HMGCR,HIF1A,MAP3K11,MAP2K7,EGR1,OLFM1,RALBP1,ATF4,DDX3X,TNF,HMGB1,CCL12
GO:BP	cellular response to oxygen levels	GO:0071453	0.035496	1.44982	192	161	8	27492	POLR2A,ATP6V1A,HIF1A,BACH1,LMNA,NFE2L2,EGR1,ATF4
GO:BP	regulation of transcription by RNA polymerase II	GO:0006357	0.035514	1.4496	2456	232	41	27492	CSRNP1,IRF4,BRD8,CDC73,MED14,SUPT5,NR4A1,JUNB,BRD2,HIF1A,LPIN1,SERTAD1,ZHX1,NR1D1,PER1,BACH1,CTDSP1,DBP,ID2,ZNHIT1,NFE2L2,EGR1,NUCKS1,HMGB2,IER2,ATF4,MBD3,DAB2,ZMIZ1,TRPS1,KLF4,DDX3X,TNF,IGBP1,JARID2,TSC22D4,HMGB1,EGR2,IER5,TNIP3,HEXIM1
GO:BP	regulation of RNA metabolic process	GO:0051252	0.035661	1.44781	3720	232	55	27492	POLR2G,CSRNP1,PABPC1,IRF4,BRD8,CDC73,MED14,SUPT5,NR4A1,POLR2A,JUNB,BRD2,UFL1,HIF1A,LPIN1,SERTAD1,ZHX1,NR1D1,PER1,BACH1,CTDSP1,DNAJB6,DBP,MAP2K7,ID2,ZNHIT1,NCOA4,NFE2L2,EGR1,NUCKS1,HMGB2,IER2,ATF4,MBD3,DAB2,MAF1,MAP2K3,ZMIZ1,MAPKAPK2,TRPS1,TRAF1,KLF4,DDX3X,TNF,IGBP1,JARID2,TSC22D4,MDFIC,HMGB1,EGR2,TNFRSF11A,IER5,TNIP3,MTPN,HEXIM1
GO:BP	positive regulation of response to stimulus	GO:0048584	0.0365904	1.43663	2202	232	38	27492	RPL37,RRAGC,MFHAS1,CDC73,SOD1,HMGCR,VAV3,AVPI1,CCL8,HIF1A,SEC13,MAP3K11,BLNK,MAP2K7,CLEC4N,SULF2,LGMN,NFE2L2,GPR137B,NUCKS1,HMGB2,RALBP1,DAB2,MAP2K3,ZMIZ1,TRAF1,AXL,DDX3X,EMC10,TNF,YPEL3,HMGB1,TNFRSF11A,LAMTOR3,CCL12,IER5,CCL7,HEXIM1
GO:BP	gene expression	GO:0010467	0.0370571	1.43113	9169	45	29	27492	RPS28,RPL30,RPL38,RPS21,RPL41,RPL37,FAU,RPS29,POLR2G,RPL6,RPL37A,RPL39,CSRNP1,RPL36A,PABPC1,RPL31,RPS15A,IRF4,BRD8,CDC73,MED14,H3F3B,SOD1,SUPT5,NR4A1,POLR2A,JUNB,NXF1,BRD2
GO:BP	cellular nitrogen compound metabolic process	GO:0034641	0.0385866	1.41356	9030	215	100	27492	RPS28,RPL30,RPL38,RPS21,RPL41,RPL37,FAU,RPS29,POLR2G,RPL6,RPL37A,RPL39,CSRNP1,RPL36A,PABPC1,RPL31,RPS15A,IRF4,BRD8,CDC73,MED14,SOD1,SUPT5,NR4A1,POLR2A,JUNB,BRD2,HMGCR,ATP6V1A,RPL35,SMPDL3A,NSA2,RPL29,UFL1,HIF1A,LPIN1,CPD,POLR2I,SERTAD1,ZHX1,POLD4,ETF1,ETHE1,NR1D1,PER1,RFC2,HPGDS,POLR2K,CLN8,BACH1,ATP5K,DNASE1L1,CTDSP1,NDUFA7,DNAJB6,DBP,ANG,MAP2K7,CHCHD1,MRPL14,LMNA,RPL23A,ID2,ZNHIT1,SLU7,NCOA4,NF…
GO:BP	positive regulation of epithelial cell migration	GO:0010634	0.0399816	1.39814	149	211	8	27492	HIF1A,LGMN,NFE2L2,MAP2K3,EMC10,ARF6,RIN2,HMGB1
GO:BP	epithelial cell proliferation	GO:0050673	0.0406229	1.39123	455	221	14	27492	CDC73,NR4A1,POLD4,NR1D1,ANG,SULF2,ID2,HMGB2,DAB2,ERRFI1,EMC10,TNF,HMGB1,CCL12
GO:BP	regulation of oxidative stress-induced cell death	GO:1903201	0.0415265	1.38168	78	198	6	27492	SOD1,HIF1A,NFE2L2,RALBP1,ATF4,TNF
GO:BP	protein transport	GO:0015031	0.0424222	1.37241	1578	218	29	27492	NXF1,HMGCR,SEC61B,TRAM1,HIF1A,DNAJC14,SEC13,NR1D1,IFT20,ANG,LMNA,SCAMP2,RAB5A,SLU7,NCOA4,PARL,TCIRG1,PLEK,IER3IP1,MAN1A,ARF6,TOMM7,TNF,SPCS2,GCC2,MDFIC,UNC50,EGR2,ATP6AP1
GO:BP	regulation of toll-like receptor 4 signaling pathway	GO:0034143	0.0425642	1.37096	22	211	4	27492	MFHAS1,NR1D1,ARF6,HMGB1
GO:BP	regulation of protein localization	GO:0032880	0.0441561	1.35501	906	210	20	27492	MFHAS1,HMGCR,UFL1,HIF1A,NR1D1,DNAJB6,ANG,LMNA,GPR137B,DAB2,PARL,TCIRG1,RASSF5,ABHD17A,IER3IP1,ARF6,TOMM7,TNF,GCC2,MDFIC
GO:BP	negative regulation of metabolic process	GO:0009892	0.0442854	1.35374	3529	211	49	27492	ITM2B,RPL37,POLR2G,MFHAS1,PABPC1,APLP2,TIMP2,CDC73,H3F3B,SOD1,SUPT5,NR4A1,HMGCR,UFL1,HIF1A,LPIN1,ZHX1,ETF1,NR1D1,PER1,BACH1,CTDSP1,DNAJB6,ANG,SERPINB6A,ID2,ZNHIT1,LGMN,EGR1,OLFM1,HMGB2,ATF4,MBD3,DAB2,MAF1,MAPKAPK2,TBC1D14,TRPS1,AXL,ERRFI1,KLF4,PLEK,DDX3X,TNF,PIP4K2A,IGBP1,JARID2,MDFIC,HMGB1
GO:BP	positive regulation of programmed cell death	GO:0043068	0.0443867	1.35275	585	221	16	27492	RPS29,BTG1,SOD1,NR4A1,HMGCR,HIF1A,MAP3K11,MAP2K7,EGR1,OLFM1,RALBP1,ATF4,DDX3X,TNF,HMGB1,CCL12
GO:BP	positive regulation of neuron apoptotic process	GO:0043525	0.0446724	1.34996	79	198	6	27492	MAP3K11,MAP2K7,EGR1,RALBP1,ATF4,TNF
GO:BP	positive regulation of cell death	GO:0010942	0.0468609	1.32919	654	221	17	27492	RPS29,BTG1,SOD1,NR4A1,HMGCR,HIF1A,MAP3K11,MAP2K7,EGR1,OLFM1,RALBP1,ATF4,DDX3X,SLC6A6,TNF,HMGB1,CCL12
GO:BP	ubiquitin-dependent ERAD pathway	GO:0030433	0.047882	1.31983	82	193	6	27492	SEC61B,AMFR,NRROS,CCDC47,DNAJB14,MAN1A
GO:BP	maturation of SSU-rRNA	GO:0030490	0.0479947	1.31881	44	5	2	27492	RPS28,RPS21
GO:BP	organic substance catabolic process	GO:1901575	0.0484551	1.31466	2040	198	32	27492	POLR2G,PLA2G2D,CYP4F18,PABPC1,HMGCR,SMPDL3A,SEC61B,UFL1,AMFR,HIF1A,LPIN1,ETF1,NR1D1,CLN8,DNASE1L1,ACAA1A,NRROS,PLEKHG5,CTSF,RNF19B,LGMN,NFE2L2,CCDC47,RNF149,DNAJB14,DAB2,TCIRG1,MAPKAPK2,ABHD17A,MAN1A,HSD17B11,TNF
GO:BP	protein catabolic process	GO:0030163	0.0493901	1.30636	970	198	20	27492	HMGCR,SEC61B,UFL1,AMFR,NR1D1,CLN8,NRROS,PLEKHG5,CTSF,RNF19B,LGMN,NFE2L2,CCDC47,RNF149,DNAJB14,DAB2,TCIRG1,ABHD17A,MAN1A,TNF
