# Supplementary material for: Targeting lymphoid-derived IL-17 signaling to delay skin aging
Source: Nat Aging. 2023 Jun 8;3(6):688–704. doi: 10.1038/s43587-023-00431-z (PMC10275755; doi:10.1038/s43587-023-00431-z)
Supplement: Supplementary file 5 — DEG analysis of clusters obtained from scRNA-seq comparing expression values for aged dermal cells treated with either anti-IL-17A/F-neutralizing antibodies or a control IgG. [file 43587_2023_431_MOESM5_ESM.xlsx]

## Sheet: anti_vs_ctrl_lymphoid_CD8+T
p_val	avg_log2FC	pct.1	pct.2	p_val_adj	p_val_adj_BH	p_val_adj_bonf	Gene
2.77652e-20	-0.700264	0.939	1	5.653e-16	7.33001e-18	7.33001e-18	Rpl13
2.91144e-18	-0.450706	1	1	5.92768e-14	3.84309e-16	7.68619e-16	Tpt1
1.56863e-15	-0.575596	0.949	0.989	3.19374e-11	1.3804e-13	4.14119e-13	Fth1
4.4778e-15	-0.669714	0.818	0.975	9.11681e-11	2.95535e-13	1.18214e-12	Rps2
1.09299e-08	-0.381495	0.97	0.982	0.000222533	5.77099e-07	2.8855e-06	H2-D1
2.1828e-08	-0.450776	0.884	0.968	0.000444418	9.60432e-07	5.76259e-06	Pfn1
6.15858e-08	-0.518424	0.611	0.789	0.00125389	2.32266e-06	1.62587e-05	Chchd2
7.84467e-07	-0.622489	0.409	0.618	0.0159717	2.58874e-05	0.000207099	Cox5a
1.95511e-06	-0.496983	0.505	0.667	0.0398061	5.735e-05	0.00051615	Ptpn18
5.91777e-06	0.598612	0.364	0.193	0.120486	0.000142026	0.00156229	H2afj
5.85948e-06	0.332154	0.929	0.857	0.119299	0.000142026	0.0015469	Laptm5
9.12289e-06	-0.466745	0.601	0.722	0.185742	0.000200704	0.00240844	Serbp1
2.24809e-05	0.813536	0.556	0.434	0.45771	0.000415206	0.00593495	AY036118
2.11607e-05	0.419967	0.141	0.046	0.430832	0.000415206	0.00558643	Tspan13
2.35913e-05	0.380712	0.889	0.816	0.480318	0.000415206	0.00622809	Ms4a4b
8.2779e-05	0.361689	0.106	0.03	1	0.00134224	0.0218537	Msmo1
8.64322e-05	-0.337542	0.854	0.929	1	0.00134224	0.0228181	Itm2b
0.000103411	-0.485131	0.48	0.632	1	0.00151669	0.0273005	Jund
0.000112728	0.456295	0.192	0.087	1	0.00156632	0.0297602	Epb41
0.000120648	0.268732	0.899	0.821	1	0.00159256	0.0318511	Ctsw
0.000187709	0.431554	0.424	0.269	1	0.00234709	0.0495551	Ifi27
0.000195591	0.287345	0.763	0.589	1	0.00234709	0.051636	Dad1
0.000252938	0.406363	0.429	0.283	1	0.00290329	0.0667757	Use1
0.00032133	0.388638	0.384	0.239	1	0.00333091	0.084831	Prpf40a
0.000328044	0.373752	0.146	0.06	1	0.00333091	0.0866036	Fam98b
0.000324	0.313595	0.187	0.087	1	0.00333091	0.085536	Idh3a
0.000416389	0.348058	0.116	0.041	1	0.00407136	0.109927	Ccr2
0.000492256	0.350822	0.121	0.046	1	0.00464128	0.129956	Katnbl1
0.000516679	0.37195	0.157	0.069	1	0.00470356	0.136403	Isg20
0.000548069	0.285012	0.111	0.039	1	0.004823	0.14469	Stxbp2
0.000574638	0.367214	0.187	0.09	1	0.00489369	0.151704	Nolc1
0.00065741	0.377643	0.47	0.329	1	0.00521137	0.173556	Ms4a6b
0.000671161	0.359327	0.414	0.283	1	0.00521137	0.177187	Med10
0.000639751	0.338379	0.227	0.12	1	0.00521137	0.168894	Hdac7
0.000845139	0.372002	0.303	0.179	1	0.00637476	0.223117	Rdx
0.00094731	0.428322	0.394	0.274	1	0.00647794	0.25009	Cd96
0.00100546	0.38723	0.268	0.159	1	0.00647794	0.265443	Eif1b
0.000964703	0.369353	0.308	0.189	1	0.00647794	0.254682	Gpr68
0.00100604	0.31438	0.419	0.269	1	0.00647794	0.265596	Sugt1
0.0009699	0.311158	0.202	0.103	1	0.00647794	0.256054	Zmpste24
0.00088742	0.280012	0.899	0.857	1	0.00647794	0.234279	Cd3d
0.00108907	0.366569	0.636	0.499	1	0.00684558	0.287515	Calr
0.00124688	0.391492	0.141	0.062	1	0.00750425	0.329176	Ikzf2
0.00125071	0.355392	0.157	0.074	1	0.00750425	0.330187	Polr2b
0.00131929	0.330105	0.167	0.08	1	0.00773983	0.348292	Cbx5
0.00137446	0.475259	0.348	0.23	1	0.00788821	0.362858	Ly6a
0.00145295	0.406115	0.247	0.147	1	0.00799121	0.383578	Csnk1g1
0.00144169	-0.377528	0.621	0.69	1	0.00799121	0.380605	Uba52
0.00151756	0.35411	0.434	0.301	1	0.00817622	0.400635	Vdac2
0.00162069	0.323573	0.798	0.683	1	0.0082281	0.427861	Cd2
0.00156019	0.265981	0.727	0.595	1	0.0082281	0.411891	Psmb8
0.00159074	-0.29431	0.03	0.106	1	0.0082281	0.419957	Gramd1b
0.00193913	0.291143	0.111	0.046	1	0.00965904	0.511929	Parp1
0.00212267	0.349272	0.237	0.136	1	0.0101888	0.560384	Rrbp1
0.00208901	0.293092	0.187	0.099	1	0.0101888	0.5515	Pnrc2
0.00220815	0.678651	0.222	0.126	1	0.0102272	0.582952	Ly6c2
0.00217554	0.252935	0.187	0.097	1	0.0102272	0.574344	Lrba
0.00233479	0.610404	0.258	0.156	1	0.0106273	0.616386	Nr4a2
0.00246462	0.279326	0.131	0.06	1	0.0110281	0.650659	Eef1akmt1
0.00251774	0.330473	0.394	0.274	1	0.011078	0.664682	Itgb2
0.00260631	-0.321919	0.035	0.108	1	0.0112798	0.688066	Tbc1d16
0.00270065	0.358123	0.702	0.589	1	0.0114468	0.712971	Ccl5
0.00277498	0.278823	0.621	0.483	1	0.0114468	0.732596	Cd82
0.00275025	0.266506	0.646	0.533	1	0.0114468	0.726066	Psmb3
0.00294015	0.36584	0.152	0.076	1	0.0118589	0.776199	Slamf1
0.00300965	0.329306	0.111	0.048	1	0.0118589	0.794549	Lpin1
0.00300811	-0.368033	0.268	0.398	1	0.0118589	0.794142	Lsm4
0.00309489	0.303204	0.111	0.048	1	0.0120155	0.817051	Igtp
0.00334526	0.3794	0.247	0.152	1	0.0126164	0.88315	Tmem154
0.00330518	0.28395	0.152	0.076	1	0.0126164	0.872567	Crem
0.00348502	0.355135	0.131	0.062	1	0.0129584	0.920044	Gm37387
0.00355409	0.353914	0.232	0.143	1	0.0130316	0.938279	Baz1b
0.0039661	0.344864	0.146	0.076	1	0.0139716	1	Cnp
0.00402213	0.2966	0.278	0.177	1	0.0139716	1	Mgea5
0.00395554	0.281376	0.283	0.179	1	0.0139716	1	Ndufb6
0.00400477	0.270782	0.268	0.166	1	0.0139716	1	Cdc40
0.00416836	0.323973	0.157	0.083	1	0.0142351	1	Lrch1
0.00420583	0.310823	0.136	0.067	1	0.0142351	1	Gse1
0.00434804	-0.53319	0.636	0.722	1	0.0145301	1	Junb
0.00467389	0.343126	0.374	0.262	1	0.0152909	1	Emg1
0.00469152	-0.342219	0.242	0.349	1	0.0152909	1	Fam102a
0.00492702	-0.365897	0.359	0.471	1	0.0158626	1	Clta
0.00506858	0.311966	0.177	0.099	1	0.0161217	1	Mta2
0.00531698	0.363138	0.152	0.083	1	0.0165411	1	Ckap5
0.00534453	0.331157	0.207	0.122	1	0.0165411	1	Qsox1
0.00538837	-0.447572	0.283	0.363	1	0.0165411	1	Ubxn1
0.00552901	0.273392	0.141	0.071	1	0.0167777	1	Dynlt3
0.00559314	-0.330044	0.071	0.152	1	0.0167794	1	Vars
0.00569886	0.280156	0.212	0.126	1	0.0169045	1	Cnih4
0.00584411	0.28042	0.586	0.453	1	0.0171427	1	Dock2
0.00591633	0.323052	0.146	0.078	1	0.0171638	1	Nfatc1
0.00634965	0.361412	0.187	0.11	1	0.0180665	1	Gm2682
0.00636435	0.279199	0.399	0.271	1	0.0180665	1	Vcp
0.0065663	0.252728	0.177	0.099	1	0.0184415	1	Rnh1
0.00666471	0.310293	0.742	0.648	1	0.0185209	1	Jaml
0.00772311	0.364462	0.177	0.103	1	0.0212385	1	Stk26
0.00787952	0.304238	0.162	0.09	1	0.0214453	1	Derl2
0.00818196	0.305956	0.167	0.094	1	0.0218186	1	Abi2
0.00810345	0.290729	0.288	0.191	1	0.0218186	1	Cd84
0.00869658	0.291616	0.227	0.145	1	0.0225088	1	Tmf1
0.00869174	0.269051	0.429	0.31	1	0.0225088	1	Ppp3ca
0.00864361	-0.396811	0.167	0.253	1	0.0225088	1	Spty2d1
0.00948873	0.268108	0.449	0.34	1	0.0243206	1	Pdcd10
0.0100634	0.271582	0.222	0.14	1	0.0255457	1	Cmc1
0.0105378	0.280599	0.419	0.299	1	0.0264949	1	Ewsr1
0.0107881	0.269734	0.141	0.076	1	0.02665	1	Smim12
0.0108013	-0.420408	0.116	0.193	1	0.02665	1	Golm1
0.0111172	0.278456	0.227	0.145	1	0.0271754	1	Uqcrc1
0.0116825	0.335219	0.106	0.053	1	0.0276426	1	Usp39
0.0118216	0.332165	0.52	0.411	1	0.0276426	1	Il18r1
0.0118653	0.29	0.369	0.271	1	0.0276426	1	Slc20a1
0.0119226	0.275619	0.172	0.103	1	0.0276426	1	Mef2a
0.0118069	-0.286056	0.045	0.106	1	0.0276426	1	9930021J03Rik
0.0119366	-0.328237	0.404	0.501	1	0.0276426	1	Ostf1
0.0120549	-0.372743	0.056	0.12	1	0.0276464	1	Emc6
0.0121477	-0.418684	0.222	0.301	1	0.0276464	1	Rnaseh2c
0.0132235	0.339558	0.162	0.097	1	0.0276858	1	Ifi209
0.0126349	0.330224	0.419	0.322	1	0.0276858	1	Ssr4
0.0128695	0.304615	0.566	0.457	1	0.0276858	1	Hnrnph1
0.0127556	0.274577	0.101	0.048	1	0.0276858	1	Usp20
0.0133185	0.268802	0.101	0.048	1	0.0276858	1	Ifi206
0.0133175	0.265758	0.177	0.106	1	0.0276858	1	Fam96b
0.0129713	0.258856	0.232	0.149	1	0.0276858	1	Cdc26
0.0131229	0.25164	0.177	0.106	1	0.0276858	1	Arhgef12
0.0124169	-0.261747	0.414	0.487	1	0.0276858	1	Cox5b
0.0129714	-0.334675	0.056	0.117	1	0.0276858	1	Spr
0.0127178	-0.378588	0.106	0.179	1	0.0276858	1	Pdhb
0.0143575	-0.431533	0.601	0.657	1	0.0296123	1	Tsc22d3
0.0150948	0.26228	0.121	0.064	1	0.0308918	1	Eif1a
0.0153422	0.351395	0.253	0.177	1	0.0311565	1	Ufc1
0.0157013	0.304464	0.268	0.184	1	0.0314025	1	Wsb1
0.0156886	0.262864	0.404	0.297	1	0.0314025	1	Ntan1
0.0162679	-0.379643	0.222	0.301	1	0.0322911	1	Dync1i2
0.0164534	0.57376	0.212	0.14	1	0.0324156	1	Rcbtb2
0.0166334	0.295844	0.202	0.129	1	0.0325275	1	Ankhd1
0.0170991	0.278441	0.167	0.101	1	0.0331924	1	Rtcb
0.0177544	0.299611	0.192	0.122	1	0.0342006	1	Golgb1
0.0178776	0.275345	0.212	0.138	1	0.0342006	1	Trappc6b
0.0188256	0.266609	0.207	0.136	1	0.0354997	1	Adam10
0.0187974	-0.281351	0.116	0.191	1	0.0354997	1	Snf8
0.0195812	-0.338792	0.187	0.267	1	0.0366626	1	Anxa11
0.0199413	0.288561	0.333	0.246	1	0.0370739	1	Gnai3
0.0205789	-0.280632	0.146	0.225	1	0.0377279	1	Cited2
0.0205281	-0.313393	0.131	0.209	1	0.0377279	1	Wapl
0.0210385	0.276178	0.197	0.126	1	0.0383046	1	Iffo2
0.0213832	-0.367163	0.338	0.428	1	0.0386655	1	Mrpl52
0.0218023	0.359904	0.485	0.391	1	0.0391551	1	Gadd45b
0.0228326	-0.401475	0.121	0.186	1	0.0407284	1	Fkbp2
0.0231062	0.269268	0.197	0.126	1	0.0409399	1	Pgls
0.0239226	0.274159	0.939	0.917	1	0.0418249	1	Cd3g
0.0238987	-0.300915	0.212	0.297	1	0.0418249	1	Smc4
0.0240983	-0.380985	0.258	0.34	1	0.0418549	1	Zbtb20
0.0250888	-0.286272	0.056	0.11	1	0.0430094	1	Cic
0.0249659	-0.343748	0.253	0.329	1	0.0430094	1	Snrpf
0.0255722	0.288156	0.116	0.062	1	0.0435552	1	Cdc14a
0.0261502	0.250325	0.172	0.108	1	0.0442542	1	Pkn2
0.0263567	0.281177	0.217	0.147	1	0.0443196	1	Cops6
0.026762	0.274896	0.444	0.349	1	0.0447163	1	Kmt2a
0.0271219	0.337384	0.106	0.057	1	0.0450327	1	Serpina3g
0.0274038	0.283451	0.247	0.175	1	0.0452162	1	Parp4
0.0277445	0.306957	0.111	0.062	1	0.045494	1	Nadk
0.0281156	0.280722	0.303	0.223	1	0.0457223	1	Usp15
0.02823	0.260749	0.177	0.113	1	0.0457223	1	Wls
0.029016	0.255732	0.172	0.11	1	0.0467086	1	Nr2c2
0.0299329	0.256051	0.439	0.343	1	0.0476327	1	G3bp2
0.0299509	0.250099	0.652	0.547	1	0.0476327	1	Cotl1
0.0308721	0.329095	0.773	0.683	1	0.0486697	1	Btg2
0.0309716	0.322779	0.263	0.191	1	0.0486697	1	St13
0.0314404	0.281874	0.313	0.234	1	0.0490616	1	Git2
0.0315927	0.253168	0.162	0.101	1	0.0490616	1	Setd3
0.0320305	0.322719	0.303	0.23	1	0.0492845	1	Nasp
0.0321096	-0.320035	0.136	0.202	1	0.0492845	1	Vti1b
0.0325408	0.335292	0.323	0.253	1	0.0496576	1	Nptn
0.032966	0.356542	0.601	0.563	1	0.0500174	1	Klrd1
0.0335506	-0.302211	0.131	0.202	1	0.0506135	1	Ssna1
0.0345676	-0.332731	0.328	0.402	1	0.0518514	1	Ier2
0.0352833	0.281544	0.343	0.264	1	0.052038	1	Crebbp
0.0351362	0.269523	0.596	0.52	1	0.052038	1	Atp5f1
0.0349684	0.252885	0.152	0.094	1	0.052038	1	Atp2a2
0.0359541	0.267031	0.152	0.097	1	0.0527326	1	Sla
0.0371998	0.288748	0.283	0.209	1	0.0533736	1	Psmc6
0.0369657	0.257329	0.207	0.143	1	0.0533736	1	Psmd1
0.0366651	-0.287003	0.116	0.182	1	0.0533736	1	Svbp
0.0370138	-0.303	0.066	0.117	1	0.0533736	1	Amd2
0.0402123	-0.27625	0.066	0.117	1	0.0573841	1	Map4k2
0.04052	0.284002	0.202	0.14	1	0.0575122	1	Dok2
0.0410824	0.308498	0.278	0.211	1	0.0576901	1	Nufip2
0.0408816	0.267003	0.227	0.161	1	0.0576901	1	Cbx1
0.0418976	-0.257593	0.066	0.117	1	0.0585236	1	Tgs1
0.0432818	0.302021	0.167	0.113	1	0.0601389	1	Ptgfrn
0.0440672	0.27142	0.217	0.154	1	0.0609097	1	Hopx
0.0471916	0.310723	0.192	0.133	1	0.0648884	1	Gcnt1
0.0487131	-0.350317	0.318	0.372	1	0.0666335	1	Trmt112
0.0495985	-0.276772	0.096	0.152	1	0.0674948	1	Def6
0.0500269	-0.297627	0.268	0.336	1	0.0677288	1	Bsg
0.0557447	0.29445	0.485	0.405	1	0.0750847	1	Ndufa6
0.0578173	-0.261993	0.136	0.198	1	0.0767024	1	Tbl1xr1
0.0575486	-0.282434	0.131	0.191	1	0.0767024	1	Eif4e3
0.0577541	-0.323215	0.359	0.414	1	0.0767024	1	Lcp2
0.0582838	-0.330084	0.172	0.23	1	0.0769346	1	Grb2
0.0596004	-0.322622	0.141	0.195	1	0.0782812	1	Ola1
0.0632932	-0.274182	0.111	0.166	1	0.0827198	1	Map3k2
0.0637961	-0.271322	0.136	0.193	1	0.0829663	1	Chd3
0.0645009	0.290965	0.157	0.106	1	0.0834717	1	Trgv2
0.0685562	-0.252185	0.222	0.292	1	0.088287	1	Mbp
0.0713002	0.257803	0.202	0.147	1	0.091375	1	Abr
0.0750948	-0.332135	0.101	0.149	1	0.0957731	1	Ppp6c
0.0770957	-0.296357	0.111	0.161	1	0.0978522	1	Ssbp1
0.0787718	-0.254035	0.192	0.255	1	0.0995012	1	Sit1
0.0807217	-0.252393	0.222	0.285	1	0.101479	1	Twf2
0.081247	0.296099	0.167	0.12	1	0.101655	1	Chrac1
0.0831738	0.636887	0.359	0.299	1	0.103575	1	Ccl4
0.0842404	-0.256287	0.146	0.202	1	0.104411	1	Zcrb1
0.0863673	-0.269147	0.066	0.106	1	0.106547	1	Cab39l
0.0925014	-0.250859	0.066	0.106	1	0.113583	1	Tmem176a
0.0937892	0.275736	0.146	0.103	1	0.114103	1	Txnrd1
0.0936042	-0.342096	0.136	0.179	1	0.114103	1	Dpy30
0.0952487	0.254597	0.227	0.175	1	0.115347	1	Tnrc6c
0.0977491	-0.266366	0.076	0.117	1	0.117835	1	Phf20
0.0988855	-0.25185	0.066	0.106	1	0.118126	1	Upf1
0.0986826	-0.290325	0.146	0.2	1	0.118126	1	Sqstm1
0.105312	0.256162	0.131	0.092	1	0.125236	1	Cd2ap
0.106436	-0.255736	0.081	0.124	1	0.125443	1	Polr2i
0.10617	-0.255921	0.081	0.122	1	0.125443	1	Ddhd2
0.109295	-0.267653	0.096	0.14	1	0.12824	1	Ide
0.113838	-0.304622	0.318	0.366	1	0.132979	1	Srsf11
0.120186	0.32433	0.111	0.076	1	0.139775	1	Gramd3
0.123983	0.343296	0.227	0.177	1	0.143559	1	Ifi27l2a
0.12847	-0.250677	0.167	0.211	1	0.148106	1	Rad23b
0.130844	-0.285572	0.227	0.28	1	0.150186	1	Pstpip1
0.135606	-0.322148	0.081	0.115	1	0.154978	1	Fam162a
0.138735	0.293126	0.742	0.726	1	0.157871	1	Zfp36l1
0.147909	0.325454	0.879	0.853	1	0.166871	1	Ctla2a
0.147759	-0.293167	0.126	0.163	1	0.166871	1	AI467606
0.149076	-0.30265	0.177	0.218	1	0.167472	1	Ptger4
0.150797	-0.293023	0.126	0.166	1	0.168688	1	Commd6
0.156759	-0.328086	0.429	0.457	1	0.174617	1	Serinc3
0.15797	0.326802	0.288	0.239	1	0.174659	1	Gm26669
0.158451	-0.278993	0.263	0.308	1	0.174659	1	Ccdc107
0.15878	-0.298288	0.126	0.163	1	0.174659	1	Eif4a3
0.160957	-0.278772	0.434	0.453	1	0.176318	1	Gna13
0.167935	0.479171	0.439	0.386	1	0.183202	1	Trbc1
0.170374	-0.26702	0.111	0.149	1	0.185098	1	Gm14718
0.176355	-0.266414	0.167	0.207	1	0.19081	1	Etfb
0.184675	0.277495	0.813	0.761	1	0.197765	1	Fos
0.18503	-0.253143	0.434	0.474	1	0.197765	1	Pdia3
0.184585	-0.25914	0.227	0.267	1	0.197765	1	Tpst2
0.192322	-0.254005	0.283	0.315	1	0.20473	1	Nsg2
0.20022	-0.268073	0.076	0.106	1	0.212281	1	Eif3j1
0.205281	-0.253761	0.136	0.172	1	0.215913	1	Pgm2l1
0.204855	-0.301307	0.182	0.211	1	0.215913	1	Polr2k
0.225	-0.260788	0.101	0.131	1	0.235714	1	Utp11
0.230626	-0.258464	0.121	0.149	1	0.240654	1	Zc3h14
0.238512	-0.261425	0.182	0.214	1	0.247902	1	Gstp1
0.247329	-0.274952	0.121	0.149	1	0.256058	1	Spcs3
0.279607	-0.25335	0.278	0.308	1	0.288345	1	Snu13
0.321211	-0.250094	0.278	0.31	1	0.32996	1	Kdm6b
0.335803	0.271051	0.545	0.513	1	0.343085	1	Ifng
0.336587	-0.2543	0.172	0.193	1	0.343085	1	Dnajc7
0.419818	-0.258165	0.136	0.154	1	0.426276	1	Coa3
0.477452	0.269909	0.172	0.156	1	0.48294	1	L1cam
0.495271	0.252342	0.49	0.444	1	0.499051	1	Neat1
0.56465	-0.255227	0.449	0.441	1	0.566797	1	Il7r
0.942155	-0.375614	0.278	0.257	1	0.942155	1	Il2

## Sheet: anti_vs_ctrl_lymphoid_CD4+T
p_val	avg_log2FC	pct.1	pct.2	p_val_adj	p_val_adj_BH	p_val_adj_bonf	Gene
1.7696e-43	-0.299904	0.996	0.996	3.6029e-39	3.36223e-42	3.36223e-42	Tpt1
1.18626e-32	-0.371047	0.931	0.984	2.41523e-28	1.12695e-31	2.2539e-31	Fth1
1.38447e-30	-0.339564	0.975	0.995	2.81878e-26	8.76829e-30	2.63049e-29	Rpl13
3.73855e-18	-0.334877	0.567	0.734	7.61169e-14	1.77581e-17	7.10324e-17	Ptpn18
1.31941e-15	0.436193	0.259	0.138	2.68632e-11	5.01375e-15	2.50688e-14	H2afj
1.62505e-14	-0.309651	0.633	0.749	3.30859e-10	5.14598e-14	3.08759e-13	Chchd2
5.12343e-10	0.311243	0.151	0.076	1.04313e-05	1.39064e-09	9.73451e-09	Mrps24
6.43245e-10	0.377132	0.453	0.352	1.30965e-05	1.52771e-09	1.22216e-08	Arf5
9.08407e-09	0.309955	0.318	0.226	0.000184952	1.91775e-08	1.72597e-07	Tomm20
1.43063e-08	0.315123	0.155	0.086	0.000291276	2.7182e-08	2.7182e-07	Ccr6
7.75557e-08	0.269085	0.477	0.378	0.00157903	1.3396e-07	1.47356e-06	Gpx1
3.58957e-07	-0.313149	0.245	0.334	0.00730836	5.68348e-07	6.82018e-06	Neurl3
6.95676e-07	0.374215	0.281	0.204	0.014164	1.01676e-06	1.32178e-05	Nol7
1.61697e-05	0.297505	0.277	0.208	0.329215	2.19446e-05	0.000307224	Tmem176a
2.65014e-05	0.440083	0.501	0.451	0.539569	3.35684e-05	0.000503527	AY036118
3.23646e-05	0.298707	0.254	0.194	0.658944	3.8433e-05	0.000614928	Lars2
0.000599044	0.313952	0.45	0.404	1	0.00066952	0.0113818	Ltb
0.107508	-0.293098	0.19	0.211	1	0.113481	1	Atf3
0.419601	-0.393329	0.183	0.196	1	0.419601	1	Ccl5

## Sheet: anti_vs_ctrl_lymphoid_ILC
p_val	avg_log2FC	pct.1	pct.2	p_val_adj	p_val_adj_BH	p_val_adj_bonf	Gene
4.88024e-26	-0.715577	0.975	0.996	9.93617e-22	7.90599e-24	7.90599e-24	Rpl13
6.46374e-25	-0.48288	0.993	1	1.31602e-20	5.23563e-23	1.04713e-22	Tpt1
7.39023e-24	-0.735693	0.962	0.992	1.50465e-19	3.99072e-22	1.19722e-21	Fth1
1.51959e-16	-0.754012	0.348	0.685	3.0939e-12	6.15436e-15	2.46174e-14	Ptpn18
6.16874e-16	-0.610388	0.708	0.899	1.25596e-11	1.99867e-14	9.99336e-14	Chchd2
1.43571e-14	-0.613139	0.79	0.96	2.92311e-10	3.87642e-13	2.32585e-12	Rps2
3.46071e-14	-0.518933	0.962	0.988	7.046e-10	8.00907e-13	5.60635e-12	H2-D1
4.37768e-10	-0.376693	0.833	0.976	8.91296e-06	8.8648e-09	7.09184e-08	Pfn1
9.03505e-10	-0.57037	0.547	0.77	1.83954e-05	1.62631e-08	1.46368e-07	Jund
7.75124e-08	0.433945	0.893	0.831	0.00157815	1.2557e-06	1.2557e-05	Capg
1.21327e-07	-0.640241	0.826	0.879	0.00247021	1.78681e-06	1.96549e-05	Junb
2.3857e-07	-0.475097	0.281	0.492	0.00485729	3.2207e-06	3.86484e-05	Snrpf
4.29073e-07	-0.408739	0.759	0.871	0.00873593	5.34691e-06	6.95098e-05	Rbm39
7.04624e-07	-0.489167	0.232	0.423	0.0143461	8.15351e-06	0.000114149	Lsm4
2.5083e-06	-0.525963	0.998	1	0.0510689	2.70896e-05	0.000406344	Gm42418
2.23596e-05	0.516509	0.259	0.125	0.455242	0.000226391	0.00362226	H2afj
2.9927e-05	-0.287934	0.042	0.129	0.609314	0.000285187	0.00484817	Bud23
4.40532e-05	0.317743	0.98	0.968	0.896922	0.000396478	0.00713661	Vim
6.39572e-05	0.386874	0.676	0.544	1	0.00054532	0.0103611	Eif4a2
0.000110566	-0.421716	0.453	0.585	1	0.000895585	0.0179117	Srp9
0.000146324	-0.432456	0.083	0.177	1	0.00112878	0.0237044	Cd81
0.000175853	-0.280543	0.049	0.129	1	0.00126281	0.0284882	Prelid3b
0.000184695	-0.28658	0.047	0.125	1	0.00126281	0.0299206	Tmem80
0.000187083	-0.322688	0.241	0.383	1	0.00126281	0.0303075	Rnaseh2c
0.000255462	-0.447557	0.319	0.444	1	0.00165539	0.0413848	Neurl3
0.000277754	-0.390735	0.221	0.343	1	0.00173062	0.0449961	Rb1cc1
0.000315306	0.298859	0.125	0.04	1	0.00189184	0.0510796	Eif2b2
0.000334581	-0.259566	0.714	0.823	1	0.00193579	0.0542022	Rpl27
0.000353923	-0.320078	0.058	0.137	1	0.00197709	0.0573355	Ap5m1
0.000629102	0.376605	0.205	0.109	1	0.00328756	0.101914	Ube2r2
0.000615723	-0.294692	0.676	0.766	1	0.00328756	0.0997472	Pdia3
0.000664079	0.435802	0.498	0.363	1	0.0033619	0.107581	Tnf
0.000700062	-0.253186	0.092	0.185	1	0.00343667	0.11341	Rhob
0.00080367	0.323469	0.156	0.069	1	0.00382925	0.130195	Mesd
0.00102449	0.344636	0.661	0.573	1	0.00443688	0.165967	Lrrfip1
0.00096653	0.256434	0.888	0.823	1	0.00443688	0.156578	Cdc42
0.00104075	-0.287837	0.188	0.298	1	0.00443688	0.168601	Mrpl57
0.00098697	-0.288331	0.051	0.121	1	0.00443688	0.159889	Ppp6r2
0.00115329	-0.346951	0.141	0.238	1	0.00479058	0.186832	Ikzf2
0.00125612	0.33028	0.252	0.153	1	0.00508727	0.203491	Erp44
0.00133964	-0.409949	0.15	0.242	1	0.00529323	0.217022	Tial1
0.0015465	0.340978	0.147	0.069	1	0.00596506	0.250533	Ythdf2
0.0016305	0.272387	0.703	0.585	1	0.0061428	0.26414	Hsp90aa1
0.00185538	0.311004	0.397	0.278	1	0.00683116	0.300571	Psma1
0.00208877	0.348672	0.404	0.29	1	0.00739312	0.33838	Cx3cr1
0.00209928	-0.274341	0.799	0.835	1	0.00739312	0.340084	Cox8a
0.00230796	0.325097	0.688	0.585	1	0.00795509	0.373889	Maf
0.00237601	-0.308708	0.089	0.165	1	0.00801903	0.384913	Prr14
0.00290177	-0.279012	0.145	0.238	1	0.0095936	0.470087	Tcerg1
0.00305632	0.312959	0.129	0.06	1	0.00990249	0.495124	Ciapin1
0.00316159	-0.364592	0.163	0.254	1	0.0100427	0.512178	Casp4
0.00324122	-0.315922	0.321	0.44	1	0.0100976	0.525078	Zfand6
0.00338313	0.269276	0.125	0.056	1	0.0101494	0.548066	Mrpl40
0.00338268	-0.282237	0.292	0.395	1	0.0101494	0.547994	Inpp4b
0.00381133	0.349013	0.25	0.161	1	0.0106455	0.617436	Actn2
0.00368972	0.307525	0.286	0.19	1	0.0106455	0.597735	Pdcl3
0.00379399	0.284791	0.165	0.085	1	0.0106455	0.614627	Ncmap
0.00366714	0.264554	0.107	0.044	1	0.0106455	0.594077	Mfap1a
0.00426612	0.25674	0.688	0.589	1	0.0117137	0.691111	Txn1
0.00467387	-0.259748	0.145	0.23	1	0.0126195	0.757168	Nudc
0.00482478	-0.31305	0.31	0.411	1	0.0128133	0.781614	Slc3a2
0.00533138	0.274583	0.754	0.706	1	0.0139304	0.863684	Tmem176a
0.00619528	0.336591	0.547	0.46	1	0.0155808	1	Hnrnpu
0.0063448	0.335503	0.775	0.718	1	0.0155808	1	Btg2
0.00631956	0.307929	0.134	0.069	1	0.0155808	1	Ube2q1
0.00634771	-0.277098	0.315	0.411	1	0.0155808	1	Kdm5a
0.00667916	0.263842	0.797	0.754	1	0.0161496	1	Thy1
0.00685381	0.314153	0.529	0.427	1	0.0163282	1	Macf1
0.00702574	0.328102	0.199	0.125	1	0.0164482	1	Zfp445
0.00710727	0.25382	0.366	0.266	1	0.0164482	1	Lamtor4
0.00756241	0.260711	0.812	0.754	1	0.0172551	1	Ppib
0.00807217	0.275808	0.134	0.069	1	0.0181624	1	Nup214
0.00825589	0.288082	0.319	0.23	1	0.0183213	1	Tap2
0.00837478	0.282766	0.241	0.157	1	0.018334	1	Sgms1
0.00877039	0.350289	0.598	0.528	1	0.0186948	1	Skil
0.00868323	0.273906	0.237	0.157	1	0.0186948	1	Baz2a
0.00891856	0.25648	0.395	0.315	1	0.0187637	1	Bcap31
0.00915358	-0.265917	0.08	0.141	1	0.0190113	1	Mtmr1
0.00945598	0.316278	0.277	0.198	1	0.0193907	1	Dbnl
0.0100671	0.307186	0.21	0.137	1	0.0198887	1	Eif4e2
0.00997522	0.303034	0.315	0.226	1	0.0198887	1	Antxr2
0.00995211	-0.279026	0.219	0.306	1	0.0198887	1	Fkbp1a
0.0105576	0.299012	0.426	0.347	1	0.0203611	1	Sptbn1
0.0104913	-0.397852	0.444	0.512	1	0.0203611	1	Pim1
0.011065	0.299795	0.246	0.165	1	0.0210887	1	Pnp
0.0115683	0.275695	0.223	0.145	1	0.0216015	1	Hip1
0.0116008	-0.282691	0.08	0.137	1	0.0216015	1	Gm12840
0.0119719	-0.281855	0.411	0.512	1	0.0220391	1	Cd47
0.0125205	0.303724	0.152	0.089	1	0.0227901	1	2010111I01Rik
0.0132827	0.280908	0.337	0.25	1	0.0239088	1	Supt20
0.0136077	-0.282222	0.301	0.387	1	0.0239613	1	Ube3a
0.0134649	-0.287229	0.134	0.202	1	0.0239613	1	Cd2ap
0.014686	0.837885	0.1	0.048	1	0.025582	1	Tff1
0.0158354	-0.266592	0.317	0.403	1	0.0272908	1	Metap2
0.0164768	0.258992	0.359	0.274	1	0.0280973	1	Rer1
0.0168707	0.328369	0.574	0.536	1	0.0282293	1	AI504432
0.0169027	0.250425	0.703	0.629	1	0.0282293	1	Pde7a
0.0175966	0.303723	0.393	0.319	1	0.0287511	1	Grap2
0.0174521	0.300375	0.629	0.573	1	0.0287511	1	Cers4
0.0177874	0.259985	0.163	0.101	1	0.0287511	1	Akap8l
0.0179251	-0.268667	0.324	0.403	1	0.0287511	1	Pan3
0.0182541	0.285311	0.228	0.157	1	0.0289917	1	Mlec
0.0197131	0.254921	0.246	0.173	1	0.031005	1	U2af2
0.0199791	0.258302	0.123	0.069	1	0.0311213	1	Usp48
0.0204284	-0.262821	0.391	0.476	1	0.0315182	1	Ccdc12
0.0226217	-0.274426	0.266	0.343	1	0.0345728	1	Arpc5l
0.0242067	0.273341	0.371	0.306	1	0.0366493	1	Aprt
0.0248452	0.258927	0.127	0.077	1	0.0372678	1	Abl2
0.0255532	0.265736	0.288	0.21	1	0.0379782	1	Cdk6
0.0260852	0.263897	0.496	0.435	1	0.0380703	1	Ly6g5b
0.0259878	-0.272475	0.087	0.141	1	0.0380703	1	Gch1
0.0269249	0.273652	0.48	0.411	1	0.0389449	1	Sept9
0.0280352	0.321984	0.315	0.25	1	0.040192	1	Srsf10
0.0296027	0.255804	0.259	0.194	1	0.0418143	1	Eif1b
0.029683	-0.387144	0.223	0.29	1	0.0418143	1	Kdm2b
0.0310116	0.268348	0.353	0.286	1	0.0421796	1	Pycard
0.0312442	0.267905	0.656	0.593	1	0.0421796	1	Eef1g
0.0307042	0.267851	0.319	0.258	1	0.0421796	1	Pdia4
0.0305619	0.256265	0.127	0.077	1	0.0421796	1	Mbd1
0.0311529	0.254395	0.357	0.282	1	0.0421796	1	Gcnt1
0.0331178	0.262159	0.196	0.137	1	0.0443395	1	Ankrd10
0.0367536	0.287349	0.27	0.21	1	0.048804	1	Ing1
0.0380303	0.271533	0.835	0.847	1	0.0500887	1	Cd69
0.0385599	0.299632	0.283	0.226	1	0.0501879	1	Sytl2
0.0387252	0.256733	0.384	0.319	1	0.0501879	1	Thoc2
0.0396662	0.279992	0.621	0.556	1	0.0509994	1	Anxa2
0.040396	0.263017	0.165	0.109	1	0.0515287	1	Adgrg5
0.0424607	-0.264599	0.109	0.157	1	0.0537393	1	Rbm28
0.0434416	-0.251619	0.223	0.282	1	0.0545546	1	Birc2
0.0482788	0.291673	0.31	0.246	1	0.0601628	1	Pdia6
0.0493232	-0.272121	0.152	0.206	1	0.0609951	1	Ybx3
0.0512044	0.252755	0.299	0.238	1	0.0628418	1	Atxn7
0.0544469	-0.29767	0.594	0.605	1	0.0663188	1	Dennd4a
0.0555088	0.252642	0.812	0.778	1	0.0666859	1	Hspa5
0.0555716	0.250694	0.31	0.258	1	0.0666859	1	Tkt
0.0562148	0.284565	0.257	0.202	1	0.0669618	1	Tnfsf10
0.0595205	0.278873	0.301	0.23	1	0.0703819	1	Egr1
0.0619271	-0.250794	0.17	0.222	1	0.072697	1	Ugcg
0.0660738	0.290468	0.174	0.129	1	0.0770069	1	Fyco1
0.0666536	0.263822	0.393	0.339	1	0.0771278	1	Cd72
0.0673054	-0.367931	0.277	0.339	1	0.0773296	1	Ifrd1
0.068797	0.27248	0.328	0.278	1	0.0784867	1	Fut8
0.0746498	-0.253096	0.717	0.762	1	0.0845684	1	Slc38a2
0.0777604	0.287467	0.382	0.31	1	0.0874804	1	Gm26802
0.083547	-0.304541	0.114	0.157	1	0.0933422	1	Gm20186
0.0887047	-0.275559	0.672	0.706	1	0.0984258	1	Tnfaip3
0.0935032	0.251689	0.44	0.399	1	0.103044	1	Ezr
0.108703	0.292005	0.348	0.315	1	0.118187	1	Eif5b
0.108484	-0.34452	0.473	0.532	1	0.118187	1	Klf4
0.118288	-0.297857	0.199	0.25	1	0.127751	1	Comt
0.119438	-0.252187	0.203	0.25	1	0.128139	1	Cflar
0.13533	0.261543	0.493	0.476	1	0.144233	1	Ero1l
0.149546	-0.308891	0.103	0.137	1	0.158343	1	Klf2
0.152257	0.256092	0.103	0.073	1	0.160167	1	Cd160
0.186658	-0.304197	0.263	0.298	1	0.194002	1	Ndufa5
0.186817	-0.377692	0.17	0.206	1	0.194002	1	Cd83
0.222152	0.255604	0.185	0.157	1	0.229227	1	Lta
0.259052	-0.260191	0.212	0.242	1	0.26503	1	Nemf
0.260122	-0.282849	0.219	0.25	1	0.26503	1	Jun
0.379176	0.270678	0.411	0.415	1	0.383915	1	Nav2
0.780398	0.257174	0.304	0.306	1	0.785245	1	Fcer1g
0.985417	0.255379	0.359	0.371	1	0.985417	1	Il2

## Sheet: anti_vs_ctrl_lymphoid_gdT
p_val	avg_log2FC	pct.1	pct.2	p_val_adj	p_val_adj_BH	p_val_adj_bonf	Gene
2.63577e-08	1.03553	0.166	0.088	0.000536643	6.30702e-08	1.76597e-06	Il17a
8.07352e-17	0.568728	0.645	0.48	1.64377e-12	4.50772e-16	5.40926e-15	AY036118
1.00081e-17	0.499971	0.581	0.393	2.03766e-13	6.70546e-17	6.70546e-16	Ccr2
8.47392e-08	0.399866	0.541	0.435	0.00172529	1.83146e-07	5.67753e-06	Furin
1.01122e-13	0.372232	0.104	0.024	2.05884e-09	4.83941e-13	6.77517e-12	Trdv5
1.01604e-05	0.32125	0.374	0.289	0.206865	1.30913e-05	0.000680746	Pdia6
4.5915e-07	0.320272	0.385	0.282	0.0093483	8.09554e-07	3.07631e-05	Ptpn22
1.94314e-08	0.319524	0.821	0.756	0.000395623	4.82186e-08	1.3019e-06	Cd44
1.05861e-06	0.317262	0.11	0.053	0.0215532	1.64946e-06	7.09267e-05	Zeb2
2.87034e-07	0.31691	0.526	0.423	0.00584402	5.34203e-07	1.92313e-05	Cotl1
1.63802e-06	0.314627	0.309	0.216	0.03335	2.49425e-06	0.000109747	Rgs1
2.71492e-06	0.313571	0.215	0.141	0.0552758	3.95434e-06	0.0001819	Fyco1
1.0872e-05	0.312572	0.332	0.246	0.221354	1.37439e-05	0.000728425	Clic4
1.62305e-09	0.310032	0.566	0.441	3.30452e-05	4.531e-09	1.08744e-07	Fam129a
8.2689e-07	0.305771	0.597	0.485	0.0168355	1.31909e-06	5.54016e-05	Klrk1
7.53511e-07	0.301929	0.23	0.148	0.0153415	1.23135e-06	5.04852e-05	Arnt2
6.3779e-07	0.294659	0.486	0.373	0.0129854	1.0683e-06	4.27319e-05	5830411N06Rik
3.50988e-07	0.293285	0.262	0.171	0.00714611	6.35573e-07	2.35162e-05	Ccdc50
4.20717e-06	0.293253	0.316	0.229	0.0856579	5.75266e-06	0.00028188	Lars2
1.55901e-10	0.280654	0.878	0.806	3.17415e-06	5.22269e-10	1.04454e-08	Capg
2.30751e-06	0.278976	0.422	0.322	0.046981	3.43563e-06	0.000154603	Lncpint
7.65789e-05	0.278853	0.169	0.11	1	8.84618e-05	0.00513079	Nr4a2
1.3185e-07	0.271794	0.705	0.612	0.00268447	2.67696e-07	8.83398e-06	Tagln2
0.0117165	0.264239	0.455	0.405	1	0.011894	0.785004	Gm26532
1.68854e-05	0.261901	0.581	0.504	0.343786	2.05694e-05	0.00113132	Sept11
0.000729717	0.260296	0.604	0.545	1	0.000788565	0.048891	Neat1
0.00135779	0.25683	0.198	0.148	1	0.001444	0.0909717	Arhgap31
2.7074e-09	0.255318	0.976	0.952	5.51227e-05	7.25584e-09	1.81396e-07	Vim
2.8213e-06	0.251449	0.434	0.33	0.0574417	4.02186e-06	0.000189027	Selenot
0.000169391	-0.250216	0.326	0.389	1	0.00019236	0.0113492	Rtraf
5.56226e-11	-0.250899	0.779	0.833	1.13248e-06	2.0704e-10	3.72671e-09	Rbm39
0.000608777	-0.253527	0.222	0.28	1	0.000679801	0.0407881	Bcl2
0.010541	-0.253909	0.296	0.329	1	0.0108653	0.706245	Slc3a2
9.52681e-08	-0.255437	0.656	0.716	0.00193966	1.99468e-07	6.38296e-06	Serbp1
0.001803	-0.256863	0.262	0.312	1	0.00188751	0.120801	Ranbp1
1.4656e-05	-0.261335	0.073	0.127	0.298397	1.81844e-05	0.000981955	Ramp3
0.000667147	-0.274341	0.357	0.416	1	0.000732768	0.0446988	Gstp1
1.4542e-09	-0.275234	0.471	0.623	2.96075e-05	4.23615e-09	9.74314e-08	Ltb
4.45069e-05	-0.280547	0.09	0.143	0.906161	5.23152e-05	0.00298196	Gadd45gip1
6.78004e-08	-0.281254	0.539	0.627	0.00138042	1.51421e-07	4.54262e-06	Slc25a3
5.78172e-07	-0.293076	0.261	0.357	0.0117716	9.9327e-07	3.87375e-05	Snrpf
4.70425e-06	-0.29566	0.135	0.206	0.0957784	6.30369e-06	0.000315184	Vars
3.30203e-06	-0.306508	0.132	0.204	0.0672292	4.60908e-06	0.000221236	Ccr10
0.0244532	-0.308061	0.211	0.246	1	0.0244532	1	Atf3
6.68018e-06	-0.310608	0.369	0.445	0.136008	8.77592e-06	0.000447572	Edf1
1.94167e-08	-0.319704	0.639	0.693	0.000395325	4.82186e-08	1.30092e-06	Uba52
2.8655e-07	-0.339726	0.204	0.292	0.00583415	5.34203e-07	1.91988e-05	Rnaseh2c
2.20465e-07	-0.348161	0.053	0.11	0.00448867	4.34446e-07	1.47712e-05	Cd9
6.72833e-30	-0.354237	0.974	0.981	1.36989e-25	5.00887e-29	4.50798e-28	Itm2b
4.05269e-08	-0.360328	0.29	0.385	0.000825128	9.36312e-08	2.7153e-06	Clta
2.2392e-10	-0.36476	0.414	0.538	4.55902e-06	7.14413e-10	1.50027e-08	Cox5a
3.25142e-05	-0.385316	0.074	0.125	0.661989	3.89009e-05	0.00217845	Gm12840
1.06765e-11	-0.40573	0.259	0.389	2.17374e-07	4.20781e-11	7.15328e-10	Lsm4
1.46449e-31	-0.411307	0.947	0.971	2.9817e-27	1.22651e-30	9.81207e-30	H2-D1
9.5486e-11	-0.439977	0.066	0.145	1.9441e-06	3.36714e-10	6.39756e-09	Amd2
3.00792e-64	-0.445362	0.995	0.998	6.12413e-60	1.00765e-62	2.01531e-62	Tpt1
2.75336e-10	-0.457273	0.538	0.631	5.60585e-06	8.38524e-10	1.84475e-08	Rgcc
5.03062e-32	-0.524405	0.661	0.816	1.02423e-27	4.81502e-31	3.37051e-30	Chchd2
1.10532e-13	-0.533114	0.275	0.42	2.25044e-09	4.93711e-13	7.40567e-12	Ly6a
7.65344e-40	-0.535554	0.835	0.946	1.55824e-35	8.54634e-39	5.1278e-38	Pfn1
3.18544e-48	-0.548233	0.941	0.973	6.48556e-44	5.33562e-47	2.13425e-46	Fth1
9.43599e-16	-0.562609	0.617	0.717	1.92117e-11	4.86316e-15	6.32211e-14	Jund
9.32288e-12	-0.562774	0.371	0.487	1.89814e-07	3.90396e-11	6.24633e-10	Ier2
1.50829e-17	-0.608758	0.716	0.792	3.07088e-13	9.18687e-17	1.01056e-15	Junb
3.7682e-43	-0.72115	0.461	0.726	7.67206e-39	5.04939e-42	2.52469e-41	Ptpn18
2.29235e-62	-0.734913	0.794	0.961	4.66723e-58	5.11959e-61	1.53588e-60	Rps2
9.06944e-90	-0.756162	0.953	0.997	1.84654e-85	6.07653e-88	6.07653e-88	Rpl13

## Sheet: anti_vs_ctrl_lymphoid_Treg
p_val	avg_log2FC	pct.1	pct.2	p_val_adj	p_val_adj_BH	p_val_adj_bonf	Gene
1.2819e-26	-0.4776	0.966	0.991	2.60994e-22	1.49982e-24	1.49982e-24	Tpt1
1.28349e-23	-0.583506	0.884	0.982	2.61318e-19	7.50839e-22	1.50168e-21	Rpl13
8.93632e-20	-0.682981	0.848	0.956	1.81943e-15	3.48516e-18	1.04555e-17	Fth1
2.07331e-13	-0.513641	0.675	0.874	4.22125e-09	6.06442e-12	2.42577e-11	Rps2
9.96869e-13	-0.538288	0.458	0.68	2.02962e-08	2.33267e-11	1.16634e-10	Ptpn18
4.4515e-10	-0.584685	0.576	0.72	9.06325e-06	8.68043e-09	5.20826e-08	Jund
1.8969e-09	-0.259557	0.954	0.975	3.86209e-05	3.17053e-08	2.21937e-07	H2-D1
2.21454e-07	-0.34063	0.814	0.917	0.00450881	2.87891e-06	2.59102e-05	Pfn1
2.20052e-07	-0.43828	0.747	0.834	0.00448026	2.87891e-06	2.57461e-05	Junb
3.48632e-07	-0.367027	0.576	0.727	0.00709815	4.07899e-06	4.07899e-05	Chchd2
6.23558e-07	-0.326179	0.773	0.855	0.0126956	6.63239e-06	7.29563e-05	Itm2b
3.89697e-06	-0.508348	0.166	0.296	0.0793423	3.79955e-05	0.000455945	Lsm4
7.58965e-05	-0.337051	0.61	0.704	1	0.000667289	0.00887989	Cox8a
7.98465e-05	-0.35419	0.21	0.327	1	0.000667289	0.00934204	Snrpf
0.000117974	0.513573	0.564	0.473	1	0.000920197	0.013803	Ly6a
0.000320381	-0.388145	0.217	0.31	1	0.00234278	0.0374845	Syf2
0.000574207	0.368827	0.113	0.053	1	0.00395189	0.0671822	Il10
0.000765382	0.329704	0.742	0.706	1	0.00497498	0.0895497	H2-Q7
0.00100086	-0.308843	0.046	0.103	1	0.0061632	0.117101	Isg20
0.00122326	0.296251	0.145	0.08	1	0.00715608	0.143122	Stam2
0.00129827	0.310966	0.111	0.055	1	0.00723323	0.151898	Cyb5r3
0.00159814	0.351194	0.12	0.064	1	0.00781283	0.186983	Rnf220
0.00160084	0.301551	0.542	0.464	1	0.00781283	0.187298	Btg2
0.00166941	-0.296762	0.431	0.51	1	0.00781283	0.195321	Atp5d
0.00164973	-0.339978	0.053	0.11	1	0.00781283	0.193019	Nsfl1c
0.00240898	-0.297492	0.065	0.124	1	0.0104389	0.281851	Cib1
0.0023887	-0.317007	0.2	0.283	1	0.0104389	0.279478	Reep3
0.00259205	0.363163	0.164	0.101	1	0.0108311	0.30327	Dpysl2
0.00283772	0.463276	0.53	0.457	1	0.0114487	0.332014	AY036118
0.00312469	0.415729	0.234	0.161	1	0.0115622	0.365589	Furin
0.00297227	-0.282439	0.053	0.106	1	0.0115622	0.347755	Glrx2
0.00316232	-0.305834	0.055	0.108	1	0.0115622	0.369991	Spr
0.00340212	-0.330529	0.284	0.373	1	0.0120621	0.398048	Rtraf
0.00365915	0.315062	0.113	0.062	1	0.012232	0.42812	Mms19
0.00362009	0.306465	0.552	0.48	1	0.012232	0.423551	Prkar1a
0.00392443	0.273306	0.48	0.388	1	0.0127544	0.459158	St8sia4
0.00409713	-0.327859	0.087	0.149	1	0.0129558	0.479364	Kif23
0.00454841	0.343587	0.171	0.112	1	0.0136721	0.532164	Tmcc1
0.0046375	0.327812	0.508	0.416	1	0.0136721	0.542587	Thy1
0.00479108	-0.289077	0.063	0.115	1	0.0136721	0.560556	Usp4
0.00469708	-0.305182	0.063	0.115	1	0.0136721	0.549558	Map4k1
0.00578104	0.294784	0.229	0.159	1	0.0150956	0.676381	M6pr
0.00571988	0.292471	0.528	0.465	1	0.0150956	0.669226	Tmbim6
0.00580599	0.270065	0.272	0.198	1	0.0150956	0.679301	Slk
0.00563349	-0.272865	0.581	0.655	1	0.0150956	0.659118	Rpl22l1
0.0064311	-0.298211	0.082	0.136	1	0.0163574	0.752438	Epsti1
0.00689426	0.36694	0.195	0.135	1	0.0171623	0.806628	Jarid2
0.00747624	-0.300238	0.239	0.313	1	0.0182233	0.87472	Reps1
0.00787476	-0.292195	0.164	0.23	1	0.018803	0.921347	Nucb1
0.00812202	0.281384	0.212	0.149	1	0.0190055	0.950277	Mob3a
0.0088903	0.296325	0.224	0.161	1	0.0203954	1	Cdk12
0.0097971	0.314059	0.253	0.189	1	0.0214819	1	Rps6ka1
0.0102819	0.309888	0.836	0.846	1	0.0214819	1	Zfp36l1
0.0101597	0.276362	0.14	0.088	1	0.0214819	1	Ubr4
0.00987725	-0.269596	0.065	0.113	1	0.0214819	1	Wipf2
0.0100324	-0.314933	0.142	0.205	1	0.0214819	1	Stx11
0.0112624	0.283628	0.386	0.315	1	0.0224249	1	Ctsd
0.0113083	0.269436	0.472	0.382	1	0.0224249	1	Hmgb2
0.0111407	0.26293	0.248	0.182	1	0.0224249	1	Ralbp1
0.012091	-0.31862	0.164	0.228	1	0.0235774	1	Rwdd1
0.0123046	0.255355	0.277	0.211	1	0.0235944	1	Ndufs5
0.012503	0.25191	0.364	0.297	1	0.0235944	1	Spn
0.0137301	0.292928	0.101	0.06	1	0.0251003	1	Arid3b
0.0135634	-0.335145	0.263	0.329	1	0.0251003	1	Rel
0.0140223	-0.271328	0.082	0.131	1	0.0252402	1	Tmem243
0.0144298	0.301221	0.251	0.191	1	0.02558	1	Ap2m1
0.014961	-0.291215	0.441	0.492	1	0.0261259	1	Eif4a2
0.0175397	0.349909	0.376	0.306	1	0.0300272	1	Gm26669
0.0177083	-0.252753	0.229	0.296	1	0.0300272	1	Sec11a
0.0180084	0.252058	0.227	0.163	1	0.0300997	1	Ptms
0.0189367	0.254815	0.176	0.124	1	0.0312055	1	Rbm27
0.019238	-0.252782	0.13	0.184	1	0.0312618	1	Mpc2
0.0274711	0.366018	0.239	0.186	1	0.0434341	1	Serpinb6a
0.0272971	0.299358	0.101	0.064	1	0.0434341	1	Edaradd
0.0285689	0.295776	0.277	0.223	1	0.0445674	1	Numa1
0.0291586	0.271889	0.149	0.104	1	0.0448889	1	Rbm38
0.0306927	0.269528	0.467	0.421	1	0.0466369	1	Kmt2a
0.0321395	-0.32671	0.13	0.175	1	0.0482092	1	Lsm8
0.0325896	0.304979	0.104	0.067	1	0.0482656	1	Rnf216
0.0344163	-0.250161	0.065	0.103	1	0.0503339	1	Nt5c3b
0.0357385	0.307187	0.229	0.177	1	0.0516223	1	Clip1
0.0385343	0.254714	0.328	0.274	1	0.0549819	1	March7
0.0469249	0.287815	0.246	0.198	1	0.0657832	1	Cul3
0.047229	-0.32309	0.106	0.149	1	0.0657832	1	Rapsn
0.0490312	0.346713	0.328	0.274	1	0.0674901	1	Foxn3
0.0515749	0.307232	0.186	0.143	1	0.0701658	1	Aak1
0.0544848	0.266797	0.101	0.067	1	0.0732726	1	Stxbp5
0.0564538	-0.264486	0.217	0.264	1	0.0750579	1	Nono
0.0609928	0.26306	0.106	0.074	1	0.0801815	1	Cops4
0.0622552	-0.273834	0.178	0.225	1	0.0809317	1	Slc3a2
0.0630899	0.262804	0.328	0.285	1	0.0811155	1	Klrg1
0.07345	0.265826	0.301	0.255	1	0.0934092	1	Ago2
0.078576	0.255055	0.183	0.145	1	0.0988536	1	Arnt2
0.0803127	0.301627	0.301	0.267	1	0.0989114	1	G3bp1
0.0794866	0.251297	0.313	0.267	1	0.0989114	1	Tnf
0.0845322	0.266378	0.166	0.131	1	0.0999017	1	Eif1b
0.0838539	0.252809	0.161	0.127	1	0.0999017	1	Lamtor1
0.0828447	-0.256265	0.193	0.234	1	0.0999017	1	Wapl
0.0844933	-0.324537	0.075	0.104	1	0.0999017	1	Ell2
0.0864076	0.272083	0.149	0.115	1	0.101097	1	Anapc11
0.0874896	0.273802	0.166	0.131	1	0.101349	1	Soat1
0.0909611	0.368095	0.14	0.106	1	0.102331	1	Nkg7
0.0901026	0.313403	0.277	0.242	1	0.102331	1	Man1a
0.0907284	0.259877	0.149	0.115	1	0.102331	1	Abhd2
0.108947	0.273914	0.378	0.338	1	0.121398	1	Myadm
0.113905	0.258259	0.376	0.342	1	0.125726	1	Stap1
0.12252	0.312785	0.578	0.57	1	0.133971	1	Malt1
0.148545	-0.253558	0.123	0.15	1	0.160924	1	Rnaseh2c
0.163808	-0.283099	0.373	0.4	1	0.17583	1	Hcst
0.16819	0.325195	0.239	0.207	1	0.178894	1	Gm26802
0.17059	0.37653	0.193	0.161	1	0.179811	1	Egr1
0.189648	0.272021	0.747	0.754	1	0.198115	1	Fosb
0.252274	0.276977	0.287	0.255	1	0.261204	1	Stat1
0.307738	0.381296	0.173	0.152	1	0.315837	1	Nr4a2
0.326948	0.299717	0.217	0.195	1	0.332634	1	Tnfrsf9
0.400395	-0.264423	0.214	0.234	1	0.403847	1	Gem
0.581485	0.359344	0.108	0.101	1	0.581485	1	Nrn1

## Sheet: anti_vs_ctrl_lymphoid_NK
p_val	avg_log2FC	pct.1	pct.2	p_val_adj	p_val_adj_BH	p_val_adj_bonf	Gene
1.00244e-92	-0.805364	0.969	0.994	2.04097e-88	4.21025e-91	4.21025e-91	Rpl13
5.6043e-75	-0.762328	0.96	0.993	1.14104e-70	1.1769e-73	2.35381e-73	Fth1
6.34533e-61	-0.773684	0.815	0.962	1.29191e-56	8.88347e-60	2.66504e-59	Rps2
4.31638e-58	-0.438308	0.998	0.999	8.78815e-54	4.5322e-57	1.81288e-56	Tpt1
1.28055e-45	-0.556329	0.909	0.982	2.6072e-41	1.07566e-44	5.37832e-44	Pfn1
4.07051e-34	-0.567432	0.706	0.837	8.28756e-30	2.84936e-33	1.70961e-32	Chchd2
2.69273e-31	-0.401477	0.97	0.98	5.48241e-27	1.61564e-30	1.13095e-29	H2-D1
9.6972e-20	-0.555851	0.231	0.407	1.97435e-15	5.09103e-19	4.07283e-18	Lsm4
2.23436e-18	-0.499242	0.598	0.712	4.54916e-14	1.0427e-17	9.38432e-17	Jund
9.84761e-18	-0.356285	0.927	0.959	2.00497e-13	4.136e-17	4.136e-16	Itm2b
2.3795e-16	-0.528595	0.766	0.816	4.84467e-12	9.08538e-16	9.99392e-15	Junb
3.04562e-16	-0.390326	0.774	0.815	6.20088e-12	1.06597e-15	1.27916e-14	Rbm39
1.61487e-15	-0.488714	0.373	0.522	3.28787e-11	5.21727e-15	6.78245e-14	Ptpn18
8.13479e-15	-0.442901	0.519	0.653	1.65624e-10	2.44044e-14	3.41661e-13	Clta
3.91231e-13	-0.396658	0.588	0.678	7.96546e-09	1.09545e-12	1.64317e-11	Ostf1
2.86741e-11	0.444765	0.636	0.495	5.83805e-07	7.52696e-11	1.20431e-09	AY036118
3.43629e-11	-0.348222	0.572	0.662	6.9963e-07	8.48967e-11	1.44324e-09	Atp5d
2.84237e-10	-0.356589	0.634	0.692	5.78706e-06	6.63219e-10	1.19379e-08	Slc25a3
1.98796e-09	-0.395775	0.283	0.398	4.04749e-05	4.39444e-09	8.34943e-08	Snrpf
2.92128e-08	0.255765	0.894	0.801	0.000594772	6.13468e-08	1.22694e-06	Cd2
4.02701e-08	-0.307296	0.531	0.602	0.000819899	8.05401e-08	1.69134e-06	Srp9
4.93977e-08	-0.279666	0.371	0.489	0.00100574	9.43048e-08	2.0747e-06	Cox5a
6.73678e-08	-0.436605	0.418	0.502	0.00137161	1.23019e-07	2.82945e-06	Ier2
9.77911e-08	-0.260081	0.827	0.848	0.00199103	1.71134e-07	4.10723e-06	mt-Nd5
1.22293e-07	-0.345886	0.131	0.214	0.00248989	2.05453e-07	5.13631e-06	Vars
1.52628e-07	0.251023	0.405	0.287	0.0031075	2.46552e-07	6.41036e-06	Ctsc
2.56714e-05	-0.28777	0.656	0.679	0.52267	3.99333e-05	0.0010782	Uba52
3.41538e-05	-0.295349	0.128	0.191	0.695372	5.12307e-05	0.00143446	Yeats4
6.05473e-05	-0.270803	0.197	0.268	1	8.76891e-05	0.00254298	Rnaseh2c
0.000379412	-0.312422	0.995	0.994	1	0.000531177	0.0159353	Gm42418
0.000649097	0.250764	0.643	0.547	1	0.000851939	0.0272621	Neat1
0.000632193	-0.320386	0.166	0.218	1	0.000851939	0.0265521	Zcrb1
0.00165473	-0.255377	0.364	0.41	1	0.00210602	0.0694986	Slc3a2
0.00345786	-0.328485	0.517	0.528	1	0.00427147	0.14523	Neurl3
0.0056925	-0.262691	0.361	0.394	1	0.006831	0.239085	Ube2s
0.00858189	0.304988	0.217	0.175	1	0.0100122	0.360439	Klra8
0.0122535	-0.264303	0.193	0.233	1	0.0139093	0.514645	Bhlhe40
0.0145467	-0.251612	0.727	0.729	1	0.0160779	0.610961	Rgcc
0.0257065	-0.312249	0.156	0.187	1	0.027684	1	Nrgn
0.0433342	-0.314736	0.453	0.469	1	0.0455009	1	Pim1
0.175951	-0.284564	0.207	0.225	1	0.180242	1	Fgl2
0.954244	-0.387	0.178	0.174	1	0.954244	1	Ccl4

## Sheet: anti_vs_ctrl_lymphoid_prolT
p_val	avg_log2FC	pct.1	pct.2	p_val_adj	p_val_adj_BH	p_val_adj_bonf	Gene
4.66532e-17	-0.83338	0.98	0.989	9.49859e-13	1.57221e-14	1.57221e-14	Rpl13
1.91892e-15	-0.558489	1	0.994	3.90693e-11	3.23339e-13	6.46677e-13	Tpt1
1.02689e-13	-0.714844	0.974	0.994	2.09076e-09	1.15354e-11	3.46063e-11	Fth1
6.24629e-12	-0.63097	0.974	1	1.27175e-07	5.07414e-10	2.105e-09	Pfn1
7.52839e-12	-0.769281	0.817	0.972	1.53278e-07	5.07414e-10	2.53707e-09	Rps2
8.24041e-11	-0.592542	0.98	0.994	1.67775e-06	4.62836e-09	2.77702e-08	H2-D1
2.10023e-10	-0.623502	0.882	0.91	4.27606e-06	1.01111e-08	7.07777e-08	Chchd2
9.2399e-10	-0.810063	0.523	0.785	1.88124e-05	3.89231e-08	3.11384e-07	Ptpn18
3.39984e-08	-0.695285	0.621	0.842	0.000692207	1.27305e-06	1.14574e-05	Cox5a
5.66739e-08	-0.673923	0.471	0.706	0.00115388	1.90991e-06	1.90991e-05	Lsm4
1.06e-07	-0.757489	0.627	0.785	0.00215816	3.24745e-06	3.5722e-05	Jund
1.88878e-07	-0.680749	0.484	0.695	0.00384556	5.30433e-06	6.36519e-05	Clta
3.82986e-07	-0.583568	0.601	0.808	0.0077976	9.92819e-06	0.000129066	Dut
8.9676e-06	0.27408	0.993	1	0.18258	0.000215863	0.00302208	Eef1a1
1.1584e-05	-0.460312	0.948	0.972	0.235851	0.000260254	0.00390381	Itm2b
1.89431e-05	-0.752225	0.784	0.864	0.385681	0.000398988	0.00638381	Junb
2.66562e-05	0.272229	0.229	0.062	0.542719	0.000528419	0.00898312	3110040N11Rik
3.42294e-05	0.437464	0.915	0.78	0.696911	0.000640851	0.0115353	Capg
6.27659e-05	0.293668	1	1	1	0.00111327	0.0211521	Lgals1
9.41528e-05	0.33598	0.425	0.215	1	0.00145392	0.0317295	Cops3
0.00010723	0.28357	0.235	0.079	1	0.00145392	0.0361364	Bud23
9.7875e-05	-0.33227	0.856	0.91	1	0.00145392	0.0329839	Rbm39
8.69767e-05	-0.36103	0.797	0.847	1	0.00145392	0.0293112	Slc25a3
0.000107857	-0.408733	0.601	0.734	1	0.00145392	0.0363479	Snrpf
0.00010109	-0.460863	0.51	0.684	1	0.00145392	0.0340673	Hmgn1
0.000131942	0.462667	0.843	0.751	1	0.00164733	0.0444645	mt-Nd3
0.000131982	-0.686047	0.634	0.774	1	0.00164733	0.0444779	Rgcc
0.00015109	0.292264	0.993	1	1	0.00181848	0.0509175	mt-Co3
0.000166214	-0.415739	0.797	0.859	1	0.00193152	0.056014	Pdia3
0.000175173	-0.402479	0.876	0.904	1	0.00196778	0.0590334	Ube2d3
0.000218472	0.283201	0.288	0.119	1	0.002375	0.0736251	Spata13
0.000302779	0.355694	0.569	0.356	1	0.00318865	0.102037	Ghitm
0.000335078	0.275685	0.248	0.096	1	0.00334986	0.112921	Lxn
0.000337968	0.257352	0.222	0.079	1	0.00334986	0.113895	Nup107
0.000349409	0.261287	0.144	0.034	1	0.00336431	0.117751	Tex2
0.000387612	0.43435	0.458	0.271	1	0.00353041	0.130625	Hsd11b1
0.000381768	0.325731	0.203	0.068	1	0.00353041	0.128656	Rtca
0.000511044	-0.674444	0.307	0.469	1	0.00453215	0.172222	Hist1h1e
0.000604875	0.324468	0.523	0.322	1	0.00522674	0.203843	Ndufs4
0.000627582	0.297317	0.248	0.102	1	0.00528738	0.211495	Mgat5
0.000789926	0.294001	0.458	0.277	1	0.00649281	0.266205	Stt3a
0.000833523	0.308109	0.575	0.401	1	0.0065181	0.280897	Cope
0.000851028	0.28464	0.902	0.763	1	0.0065181	0.286797	Arpc3
0.000813574	0.262403	0.209	0.079	1	0.0065181	0.274174	Mrpl10
0.000901057	-0.46287	0.281	0.435	1	0.00674792	0.303656	Sdf2l1
0.00104391	-0.360898	0.758	0.819	1	0.00764778	0.351798	Atp5d
0.00107567	0.338533	0.288	0.136	1	0.00771275	0.362499	Apmap
0.00115275	0.681397	0.686	0.548	1	0.00792811	0.388477	AY036118
0.00115026	-0.474597	0.444	0.559	1	0.00792811	0.387636	Rnaseh2c
0.00119886	0.262663	0.83	0.706	1	0.00808029	0.404014	Prelid1
0.00127603	0.370418	0.497	0.311	1	0.00826968	0.430023	Adh5
0.00126577	-0.351825	0.451	0.616	1	0.00826968	0.426566	Trir
0.00143429	0.278153	0.98	0.96	1	0.00895106	0.483357	Coro1a
0.00141602	-0.42164	0.353	0.514	1	0.00895106	0.477198	Ndufab1
0.00155193	0.272196	0.948	0.842	1	0.00940792	0.523001	Ppp1ca
0.00156333	-0.423601	0.131	0.26	1	0.00940792	0.526844	2810403A07Rik
0.00171735	0.351254	0.405	0.237	1	0.00997841	0.578748	Ppil1
0.00170764	0.309822	0.667	0.48	1	0.00997841	0.575473	Brk1
0.00176914	-0.283645	0.915	0.927	1	0.0101051	0.596199	Serbp1
0.00185582	0.252433	0.235	0.107	1	0.01042	0.62541	Naa35
0.00188612	-0.433057	0.765	0.808	1	0.01042	0.635622	H2afv
0.00193158	0.292024	0.248	0.119	1	0.0104991	0.650943	Ap1m1
0.00196506	0.319575	0.183	0.073	1	0.0105115	0.662226	Ap5m1
0.00201755	0.334093	0.771	0.599	1	0.0106237	0.679914	Park7
0.00211897	0.327942	0.438	0.266	1	0.0107404	0.714091	Mrpl21
0.00213932	0.303489	0.993	0.994	1	0.0107404	0.720951	Actg1
0.00216719	0.287912	0.444	0.277	1	0.0107404	0.730344	Ly6g5b
0.00208188	-0.399033	0.706	0.802	1	0.0107404	0.701593	Ranbp1
0.00233748	0.406906	0.614	0.441	1	0.0114078	0.787731	Vasp
0.00236958	0.270323	0.987	0.994	1	0.0114078	0.798547	mt-Nd2
0.00257357	0.283293	0.562	0.379	1	0.0122154	0.867293	Rcsd1
0.00265141	0.318267	0.739	0.582	1	0.0124101	0.893524	Taldo1
0.0027092	-0.39396	0.307	0.48	1	0.0125068	0.912999	Ltb
0.00274752	0.263683	0.307	0.164	1	0.0125124	0.925915	Hmgxb4
0.00281846	-0.52636	0.444	0.565	1	0.0126643	0.94982	Ier2
0.00299364	0.338651	0.745	0.582	1	0.0128218	1	Sri
0.00304375	0.293092	0.307	0.164	1	0.0128218	1	Psen2
0.00300397	0.265749	0.556	0.362	1	0.0128218	1	Numa1
0.00303638	-0.274911	0.039	0.13	1	0.0128218	1	Rnaset2a
0.00300707	-0.300054	0.745	0.785	1	0.0128218	1	Sf3b5
0.0030879	0.32595	0.412	0.243	1	0.0128472	1	Trappc2l
0.00316034	-0.290807	0.301	0.452	1	0.0129882	1	Vars
0.0032176	0.274557	0.863	0.757	1	0.0130642	1	Arhgdia
0.00327785	0.258825	0.333	0.186	1	0.0131504	1	Tmed7
0.00369197	0.348026	0.418	0.266	1	0.0144674	1	Ptpra
0.00367261	-0.42747	0.634	0.689	1	0.0144674	1	Ostf1
0.00399209	0.480217	0.621	0.446	1	0.0152879	1	Neat1
0.0039548	0.345672	0.824	0.706	1	0.0152879	1	Pkm
0.00441145	0.321981	0.431	0.277	1	0.0158155	1	Blmh
0.00433496	0.313653	0.314	0.175	1	0.0158155	1	Hspa4l
0.00425499	0.299685	0.333	0.192	1	0.0158155	1	Gins4
0.00427933	0.263658	0.346	0.198	1	0.0158155	1	Plin3
0.00437305	-0.252957	0.052	0.147	1	0.0158155	1	Mafk
0.00419016	-0.472968	0.647	0.672	1	0.0158155	1	Kif5b
0.00479819	0.283356	0.98	0.972	1	0.0170209	1	Rplp0
0.00489584	0.268379	0.431	0.277	1	0.0171864	1	Impa1
0.00494854	0.273153	0.451	0.305	1	0.0171924	1	Acat1
0.00504841	0.357995	0.399	0.254	1	0.0173604	1	Cklf
0.00534234	0.362362	0.542	0.373	1	0.0176507	1	Csrp1
0.00524828	0.316669	0.686	0.508	1	0.0176507	1	Prpf40a
0.00533193	0.312076	0.588	0.429	1	0.0176507	1	Tor1aip1
0.00522271	-0.432985	0.294	0.407	1	0.0176507	1	Csrnp1
0.00554076	0.312944	0.17	0.073	1	0.0180333	1	Susd2
0.00556518	0.310261	0.667	0.531	1	0.0180333	1	Gpx1
0.00566297	0.318621	0.725	0.616	1	0.0181754	1	Mdh1
0.00576558	0.297372	0.373	0.232	1	0.0183302	1	Dhfr
0.00607577	0.258232	0.203	0.096	1	0.0188546	1	Rhobtb2
0.00609838	0.258092	0.758	0.605	1	0.0188546	1	Bcap31
0.00601303	-0.283931	0.046	0.13	1	0.0188546	1	Setdb2
0.00674894	0.296845	0.255	0.13	1	0.0206763	1	Avpi1
0.00696941	0.264064	0.686	0.503	1	0.0211594	1	Ndufa5
0.0071062	0.269228	0.144	0.056	1	0.0213821	1	Nsun6
0.00735165	0.251911	0.281	0.164	1	0.0217413	1	Ccdc115
0.00735463	-0.374281	0.497	0.61	1	0.0217413	1	H2-Q4
0.00751554	-0.400357	0.301	0.407	1	0.0220238	1	Rab11a
0.00800542	0.2834	0.366	0.232	1	0.0228617	1	Rsf1
0.00804579	0.267203	0.34	0.203	1	0.0228617	1	Crmp1
0.00791899	0.264277	0.51	0.35	1	0.0228617	1	Eif4h
0.00807282	-0.298163	0.052	0.136	1	0.0228617	1	Ints6l
0.00821131	0.354498	0.34	0.209	1	0.0230601	1	Actn2
0.00863315	-0.361878	0.405	0.497	1	0.0240444	1	Slc3a2
0.00891184	0.250169	0.333	0.203	1	0.0246171	1	Cyfip1
0.0090698	-0.380177	0.15	0.254	1	0.0248498	1	2310033P09Rik
0.00958713	-0.392409	0.235	0.35	1	0.0260553	1	Crot
0.0099195	-0.374686	0.248	0.362	1	0.026743	1	Acadl
0.010233	0.270059	0.621	0.497	1	0.0271538	1	Cct5
0.0101858	-0.304286	0.085	0.175	1	0.0271538	1	Rps19bp1
0.010798	0.259308	0.399	0.26	1	0.028429	1	Lta4h
0.0112117	0.319771	0.268	0.158	1	0.0287445	1	Appbp2
0.0113124	0.300978	0.418	0.282	1	0.0287445	1	Osbpl8
0.0113074	0.29551	0.346	0.215	1	0.0287445	1	Stx4a
0.0110233	0.269122	0.222	0.119	1	0.0287445	1	Pafah1b3
0.0114296	0.254218	0.314	0.186	1	0.0287445	1	Rlim
0.0113895	-0.291228	0.817	0.819	1	0.0287445	1	Prrc2c
0.0117254	-0.368808	0.366	0.463	1	0.0292701	1	Pnrc1
0.0118978	-0.329896	0.039	0.113	1	0.0294822	1	Srm
0.0122622	-0.301364	0.059	0.141	1	0.0301633	1	Pigm
0.0126751	0.342276	0.203	0.107	1	0.0306412	1	Smox
0.0127293	0.266881	0.399	0.271	1	0.0306412	1	Oxct1
0.0126428	-0.32065	0.392	0.525	1	0.0306412	1	Cd28
0.0135998	0.262534	0.268	0.158	1	0.0325044	1	Klf10
0.0139501	-0.2573	0.85	0.87	1	0.0331068	1	Akap13
0.0142761	0.25237	0.196	0.102	1	0.0334101	1	Nacc1
0.0142334	-0.301891	0.137	0.237	1	0.0334101	1	Pycr2
0.0147831	-0.36552	0.484	0.548	1	0.034358	1	Cacybp
0.0149075	0.300828	0.379	0.243	1	0.0344097	1	Acbd5
0.0153775	0.266847	0.242	0.136	1	0.0352533	1	Rcor3
0.015908	-0.311859	0.771	0.757	1	0.0362229	1	Uba52
0.0161726	0.251536	0.248	0.147	1	0.0363344	1	Diablo
0.0161385	-0.378598	0.137	0.237	1	0.0363344	1	Dusp6
0.0165525	0.280485	0.412	0.288	1	0.0369416	1	Usp14
0.0176244	0.286323	0.529	0.424	1	0.0390751	1	Ndufb6
0.0178079	0.280953	0.261	0.158	1	0.039224	1	Ubr4
0.0183482	0.321054	0.333	0.22	1	0.0400645	1	Serpinb1a
0.0184273	-0.250348	0.255	0.362	1	0.0400645	1	Vti1b
0.0189226	-0.360127	0.235	0.328	1	0.0408777	1	Gsk3a
0.0195069	0.285921	0.856	0.774	1	0.0417003	1	Jpt1
0.0195509	-0.501522	0.477	0.548	1	0.0417003	1	Nfkbid
0.0206735	0.27048	0.366	0.243	1	0.0435436	1	Tbl1x
0.0205718	-0.331449	0.464	0.542	1	0.0435436	1	Snx3
0.0210972	-0.328926	0.647	0.695	1	0.0438873	1	Hnrnpdl
0.0210173	-0.391979	0.046	0.113	1	0.0438873	1	Fam213a
0.0215957	0.25324	0.974	0.864	1	0.0441077	1	Hsp90aa1
0.0215074	-0.3136	0.105	0.186	1	0.0441077	1	Chd7
0.0214426	-0.375143	0.392	0.469	1	0.0441077	1	Mrpl57
0.0223616	0.266717	0.379	0.26	1	0.0453967	1	Rbm7
0.0228098	0.329756	0.222	0.13	1	0.0457553	1	Fchsd2
0.0226986	0.314509	0.163	0.079	1	0.0457553	1	Cd163l1
0.0234139	0.306342	0.124	0.056	1	0.0458837	1	Cysltr1
0.0235082	0.280417	0.327	0.215	1	0.0458837	1	Rsrc1
0.023416	0.274894	0.536	0.412	1	0.0458837	1	Med28
0.0235545	-0.270633	0.739	0.734	1	0.0458837	1	Rpl13a
0.0230745	-0.310077	0.196	0.305	1	0.0458837	1	Ylpm1
0.0244535	0.309654	0.732	0.638	1	0.0473611	1	Plec
0.0253512	0.365304	0.503	0.379	1	0.0483104	1	Hmgn5
0.0253208	0.288986	0.595	0.469	1	0.0483104	1	Capza1
0.0253737	-0.309248	0.621	0.684	1	0.0483104	1	Pafah1b1
0.0260247	-0.379921	0.765	0.768	1	0.0492716	1	Dusp1
0.0272772	-0.260481	0.229	0.339	1	0.0513542	1	Dusp2
0.0287341	0.262349	0.248	0.158	1	0.0534518	1	Pik3ca
0.0286403	-0.293044	0.477	0.537	1	0.0534518	1	Stag1
0.0288671	-0.33088	0.229	0.322	1	0.0534518	1	Chd3
0.0291244	0.321348	0.66	0.525	1	0.0536334	1	Anxa1
0.0293436	0.29626	0.68	0.576	1	0.0537435	1	Aes
0.030249	0.275471	0.314	0.215	1	0.0551023	1	Eapp
0.0304566	-0.3494	0.242	0.328	1	0.0551821	1	Trappc6b
0.0350257	0.254338	0.346	0.232	1	0.0631212	1	Med13
0.0354917	-0.354127	0.183	0.277	1	0.0636207	1	Cd5
0.0363384	0.289086	0.562	0.441	1	0.0647938	1	Plgrkt
0.0366186	-0.293173	0.118	0.192	1	0.0649498	1	Ptbp2
0.0381419	0.281679	0.699	0.593	1	0.0672974	1	Hnrnpc
0.0388479	-0.275048	0.516	0.582	1	0.0681862	1	Hpf1
0.0397836	-0.255854	0.098	0.169	1	0.0694668	1	Zfp395
0.041975	0.286752	0.235	0.153	1	0.0707278	1	Syne1
0.041601	0.27647	0.667	0.548	1	0.0707278	1	Cdk4
0.041844	0.271403	0.837	0.763	1	0.0707278	1	Mif
0.0415352	-0.250649	0.105	0.175	1	0.0707278	1	Desi1
0.0407752	-0.278463	0.431	0.486	1	0.0707278	1	Vgll4
0.041687	-0.283992	0.359	0.446	1	0.0707278	1	Arl6ip4
0.0416745	-0.286476	0.163	0.237	1	0.0707278	1	Dcaf15
0.0423997	-0.293002	0.412	0.492	1	0.071088	1	Itm2c
0.0429199	0.297965	0.235	0.153	1	0.0716039	1	Abi3bp
0.0441587	-0.321218	0.229	0.322	1	0.0733079	1	Mvb12a
0.0444932	-0.457089	0.235	0.322	1	0.073501	1	Pglyrp1
0.0449964	0.333065	0.621	0.508	1	0.0736106	1	Pgam1
0.0449591	-0.320014	0.451	0.542	1	0.0736106	1	Ppp1r16b
0.0453021	0.260648	0.209	0.13	1	0.0737527	1	Zzz3
0.0478539	-0.367884	0.268	0.345	1	0.0775325	1	Birc2
0.0484421	-0.270439	0.752	0.734	1	0.0778565	1	Srp9
0.0489779	-0.283414	0.464	0.52	1	0.0778565	1	Ogt
0.0486253	-0.303678	0.19	0.266	1	0.0778565	1	Hmg20b
0.0489743	-0.312194	0.15	0.226	1	0.0778565	1	Syt11
0.0493714	-0.260622	0.34	0.418	1	0.0781135	1	Twistnb
0.0509153	0.33061	0.752	0.678	1	0.0781944	1	Pgk1
0.0498862	0.292863	0.275	0.181	1	0.0781944	1	Ckb
0.0501696	-0.269856	0.144	0.22	1	0.0781944	1	Ankrd13c
0.0510468	-0.289452	0.242	0.316	1	0.0781944	1	Rnf115
0.0501301	-0.319196	0.32	0.395	1	0.0781944	1	Supt5
0.050784	-0.324212	0.235	0.316	1	0.0781944	1	Eif3j1
0.0504244	-0.337171	0.431	0.508	1	0.0781944	1	Mrfap1
0.0514415	0.272514	0.425	0.322	1	0.0784425	1	Sun2
0.0533704	0.293739	0.523	0.441	1	0.0804471	1	Maf
0.053711	0.27637	0.464	0.384	1	0.0804471	1	Cdc42se1
0.0531631	-0.28008	0.601	0.667	1	0.0804471	1	Hspe1
0.0536125	-0.322706	0.366	0.435	1	0.0804471	1	Cdc42ep3
0.056207	-0.292131	0.412	0.475	1	0.0838131	1	Phb2
0.056857	0.267681	0.281	0.186	1	0.0844089	1	Shc1
0.0576665	0.335126	0.778	0.723	1	0.0849157	1	Tubb4b
0.0577023	-0.310254	0.719	0.723	1	0.0849157	1	Atad2
0.0588281	-0.341247	0.458	0.52	1	0.086196	1	Mpc2
0.0593178	-0.255835	0.569	0.599	1	0.0865372	1	Ccnl1
0.0610206	-0.276885	0.588	0.627	1	0.0886376	1	Zc3hav1
0.0624224	-0.29172	0.242	0.311	1	0.0898989	1	Chordc1
0.0623043	-0.329214	0.373	0.452	1	0.0898989	1	Stub1
0.0648796	-0.303418	0.608	0.627	1	0.0930402	1	Txnip
0.0660077	-0.253134	0.379	0.435	1	0.0942568	1	Ctdspl2
0.0676301	0.271911	0.307	0.215	1	0.0961659	1	Fdps
0.0702216	-0.263788	0.556	0.588	1	0.0994314	1	Mtdh
0.0714645	-0.517976	0.621	0.644	1	0.100768	1	Rgs2
0.072078	-0.285198	0.66	0.706	1	0.101209	1	Capns1
0.0742312	-0.254894	0.118	0.181	1	0.103525	1	Tbx21
0.0754421	-0.261129	0.118	0.181	1	0.103525	1	Zscan26
0.0755074	-0.28911	0.327	0.395	1	0.103525	1	Aak1
0.07479	-0.300177	0.634	0.667	1	0.103525	1	Tnfaip3
0.0755705	-0.328495	0.17	0.237	1	0.103525	1	Slc7a6os
0.0747867	-0.384743	0.863	0.864	1	0.103525	1	Fos
0.0762586	-0.375535	0.366	0.435	1	0.104045	1	Gstp1
0.0773944	-0.325587	0.144	0.215	1	0.105169	1	Arid2
0.0784758	0.398457	0.641	0.554	1	0.105816	1	Aldoa
0.0784985	0.261173	0.608	0.486	1	0.105816	1	Il7r
0.0807365	-0.39699	0.732	0.718	1	0.108399	1	Dennd4a
0.0828876	-0.250859	0.131	0.192	1	0.110846	1	Krr1
0.0845327	0.339851	0.353	0.271	1	0.112599	1	Cx3cr1
0.0880268	0.251939	0.314	0.232	1	0.116791	1	Jun
0.0894609	-0.291551	0.353	0.418	1	0.118229	1	Evl
0.0941164	-0.319489	0.444	0.475	1	0.123895	1	Sh3glb1
0.0945519	-0.310566	0.203	0.26	1	0.123984	1	Bard1
0.0958682	-0.341762	0.34	0.407	1	0.125223	1	Ccdc82
0.101708	-0.274102	0.386	0.452	1	0.132338	1	Ogdh
0.103826	-0.322408	0.307	0.367	1	0.134574	1	Sp110
0.10661	0.34475	0.712	0.593	1	0.137654	1	Ndufa1
0.112325	-0.293674	0.235	0.305	1	0.144479	1	Xcl1
0.11354	-0.326297	0.261	0.322	1	0.145486	1	St6gal1
0.11702	-0.291475	0.078	0.13	1	0.149378	1	Tcf4
0.117916	0.27223	0.157	0.102	1	0.149401	1	Ostm1
0.117925	-0.251566	0.124	0.175	1	0.149401	1	Bloc1s1
0.118963	-0.263863	0.451	0.503	1	0.149591	1	Zfp706
0.118836	-0.36009	0.739	0.768	1	0.149591	1	AW112010
0.120544	-0.272526	0.366	0.412	1	0.151016	1	Prpf8
0.125981	-1.35293	0.065	0.113	1	0.157242	1	Ccl4
0.128298	-0.250821	0.15	0.209	1	0.159138	1	Entpd5
0.128443	-0.264521	0.359	0.424	1	0.159138	1	Ift20
0.13132	-0.271171	0.242	0.299	1	0.161679	1	Tiparp
0.131934	-0.339553	0.307	0.373	1	0.161679	1	Aspm
0.131619	-0.411375	0.235	0.288	1	0.161679	1	Nabp1
0.134216	-0.250275	0.464	0.497	1	0.163879	1	Plekhj1
0.135537	-0.278535	0.458	0.492	1	0.164895	1	Ggnbp2
0.14277	-0.262768	0.333	0.395	1	0.17307	1	Spcs3
0.144729	-0.62474	0.118	0.164	1	0.174817	1	Cd8b1
0.14974	-0.28499	0.222	0.271	1	0.179581	1	Agfg1
0.149247	-0.298579	0.516	0.559	1	0.179581	1	Dnajb6
0.150873	0.258132	0.412	0.345	1	0.180299	1	Ccna2
0.154761	-0.285508	0.281	0.328	1	0.184292	1	Lyar
0.158118	-0.252207	0.595	0.616	1	0.187482	1	Baz1b
0.158948	-0.262682	0.569	0.576	1	0.187482	1	Ubxn1
0.159109	-0.507212	0.255	0.299	1	0.187482	1	Neurl3
0.165643	-0.279296	0.144	0.192	1	0.1945	1	Tmem230
0.170111	-0.301418	0.68	0.695	1	0.199053	1	Tsc22d3
0.171797	-0.473534	1	0.994	1	0.200331	1	Gm42418
0.175131	0.28742	0.288	0.22	1	0.203515	1	Map7d1
0.17885	-0.347656	0.484	0.497	1	0.207122	1	Kdm6b
0.18081	-0.268292	0.405	0.429	1	0.208675	1	Cisd2
0.185853	-0.278997	0.288	0.322	1	0.213763	1	Irf1
0.187663	0.264944	0.359	0.288	1	0.21511	1	Sdc4
0.190316	-0.340801	0.131	0.175	1	0.217411	1	Hist2h2ac
0.199259	-0.274919	0.314	0.345	1	0.226859	1	Ppih
0.200543	-0.255421	0.092	0.13	1	0.227552	1	Primpol
0.202033	-0.256016	0.092	0.13	1	0.228243	1	Csgalnact2
0.203005	-0.347472	0.176	0.215	1	0.228243	1	Ing5
0.203184	-0.348409	0.353	0.418	1	0.228243	1	Gem
0.211362	-0.284235	0.333	0.379	1	0.236642	1	Atxn1
0.221875	-0.255489	0.699	0.729	1	0.247589	1	mt-Nd4l
0.249762	-0.277727	0.281	0.322	1	0.277788	1	Ccnl2
0.252759	-0.344773	0.34	0.379	1	0.280197	1	Rel
0.261668	-0.293694	0.255	0.282	1	0.289121	1	Akap8
0.279074	-0.320785	0.32	0.339	1	0.307346	1	Tex30
0.302325	-0.402436	0.595	0.554	1	0.331868	1	Gadd45b
0.309673	-0.267378	0.19	0.215	1	0.338831	1	Crem
0.317297	-0.284089	0.144	0.186	1	0.346049	1	Gzmc
0.328298	-0.305809	0.17	0.198	1	0.356891	1	Zkscan3
0.332734	-0.271897	0.261	0.271	1	0.360551	1	Rp9
0.338828	-0.287829	0.137	0.169	1	0.365978	1	Rapsn
0.374683	0.25019	0.203	0.164	1	0.403413	1	Lztfl1
0.383763	-0.267584	0.261	0.282	1	0.411873	1	Riok3
0.387571	-0.259215	0.542	0.565	1	0.41464	1	1810058I24Rik
0.394805	-0.420988	0.118	0.147	1	0.421042	1	Areg
0.434346	-0.25735	0.105	0.124	1	0.460297	1	Zdhhc4
0.433735	-0.269567	0.346	0.362	1	0.460297	1	Wdr76
0.455649	-0.257305	0.281	0.288	1	0.48136	1	Raf1
0.465955	-0.701524	0.157	0.175	1	0.490709	1	Nrgn
0.475564	-0.315279	0.725	0.684	1	0.499268	1	Nfkbia
0.478178	-0.475963	0.17	0.198	1	0.500454	1	H2-Ab1
0.489879	-0.275905	0.124	0.147	1	0.511112	1	Cd8a
0.497967	-0.251252	0.301	0.316	1	0.517947	1	Sgms1
0.51062	-0.262297	0.405	0.435	1	0.529473	1	Sema6d
0.524484	-0.260981	0.497	0.486	1	0.542181	1	Crlf3
0.536755	-0.30198	0.353	0.356	1	0.55317	1	H2afj
0.597218	-0.33515	0.359	0.305	1	0.613605	1	Cited2
0.61533	-0.368647	0.359	0.379	1	0.630292	1	Hist1h1b
0.642064	-0.389552	0.124	0.136	1	0.655683	1	H2-Eb1
0.64414	-0.417261	0.216	0.226	1	0.655816	1	Atf3
0.651464	-0.323953	0.157	0.169	1	0.661276	1	Tyrobp
0.658144	-0.344029	0.458	0.395	1	0.66605	1	Cd74
0.717864	-0.268848	0.255	0.254	1	0.724312	1	Tnfsf8
0.7677	0.414123	0.118	0.113	1	0.772284	1	Klra1
0.799622	-0.564157	0.163	0.147	1	0.802002	1	H2-Aa
0.85887	-0.279523	0.412	0.379	1	0.85887	1	Icos

## Sheet: anti_vs_ctrl_myeloid_Dendrit
p_val	avg_log2FC	pct.1	pct.2	p_val_adj	p_val_adj_BH	p_val_adj_bonf	Gene
2.04662e-05	0.862112	0.595	0.336	0.416692	0.000300853	0.00300853	AY036118
0.00227589	0.426554	0.466	0.322	1	0.00808873	0.334556	Lars2
0.00842404	0.414687	0.611	0.517	1	0.0179469	1	Gm26532
0.0073097	0.408871	0.855	0.785	1	0.0161474	1	Neat1
0.0101522	0.377471	0.458	0.342	1	0.0198982	1	Kdm5a
0.0171688	0.366895	0.397	0.275	1	0.0271378	1	Nfat5
0.0390841	0.355752	0.519	0.403	1	0.0542015	1	Icam1
0.00216635	0.346683	0.405	0.248	1	0.00808873	0.318454	Pigt
0.000225921	0.344541	0.542	0.349	1	0.00221403	0.0332104	Polr2j
0.00913379	0.336961	0.489	0.383	1	0.0183927	1	Raph1
0.00330522	0.334818	0.809	0.664	1	0.0093436	0.485867	Ddx6
0.00418779	0.317368	0.977	0.96	1	0.0106139	0.615605	mt-Nd2
0.158633	0.314184	0.351	0.282	1	0.171464	1	Insig1
0.000987527	0.312581	0.489	0.315	1	0.00537654	0.145167	Trappc6a
0.00327039	0.311876	0.427	0.282	1	0.0093436	0.480748	Rnf6
0.0043401	0.309591	0.252	0.128	1	0.0108135	0.637994	Sec24c
0.000614384	0.309439	0.313	0.148	1	0.00410521	0.0903145	Alms1
0.0449149	0.309355	0.435	0.329	1	0.0605733	1	P2ry14
0.00169035	0.308288	0.672	0.483	1	0.00740179	0.248481	Ctsh
0.00189647	0.305337	0.351	0.208	1	0.00774391	0.278781	Lypla1
0.0651802	0.302166	0.366	0.275	1	0.0818853	1	Kcnq1ot1
0.00735969	0.299285	0.412	0.302	1	0.0161474	1	Vezf1
0.000175029	0.294876	1	1	1	0.0018378	0.0257292	mt-Co3
0.00155896	0.294444	0.397	0.242	1	0.00740179	0.229167	Brcc3
0.0015726	0.294395	1	0.953	1	0.00740179	0.231172	Ptprc
0.00171198	0.292844	0.832	0.691	1	0.00740179	0.251661	Gng2
0.0493842	0.292191	0.542	0.443	1	0.0659952	1	Git2
0.0141762	0.291326	0.305	0.188	1	0.0242315	1	Msl2
0.000766062	0.288914	0.328	0.161	1	0.00443815	0.112611	Ubp1
0.0168374	0.285058	0.832	0.745	1	0.0269032	1	A530099J19Rik
0.0657311	0.283365	0.947	0.933	1	0.0818853	1	Rnase6
0.026103	0.283123	0.649	0.577	1	0.038759	1	Dnajc7
0.00119217	0.282665	0.924	0.779	1	0.00625892	0.17525	Sept6
0.011744	0.279649	0.756	0.611	1	0.0210533	1	Ikbkb
0.0124349	0.278941	0.458	0.329	1	0.0220232	1	Snhg12
0.00524602	0.278305	0.42	0.268	1	0.0124381	0.771165	Apex1
0.0728918	0.276865	0.366	0.289	1	0.0885545	1	Rbm6
0.00227369	0.276032	0.977	0.893	1	0.00808873	0.334233	Man2b1
0.00393291	0.275429	0.252	0.121	1	0.0103239	0.578138	Aspscr1
0.00326316	0.274975	0.664	0.497	1	0.0093436	0.479684	Rpn2
0.0133381	0.274771	0.664	0.557	1	0.0233418	1	Magoh
0.254082	0.271928	0.29	0.248	1	0.261189	1	Tfe3
0.000275217	0.269508	0.313	0.134	1	0.00235625	0.0404568	Dnajc13
0.193045	0.26894	0.321	0.268	1	0.199842	1	Mcm3
0.0035148	0.267796	0.382	0.221	1	0.00956806	0.516675	Pmepa1
0.0714241	0.267584	0.313	0.228	1	0.0874945	1	Amz1
0.0921108	0.267135	0.687	0.644	1	0.105784	1	5031439G07Rik
0.056835	0.266904	0.328	0.228	1	0.0739358	1	Nsd2
0.087753	0.265719	0.359	0.262	1	0.101638	1	Ifi27l2a
0.124105	0.265343	0.786	0.691	1	0.137169	1	Srsf5
0.000493317	0.265271	0.45	0.255	1	0.00362588	0.0725176	Snrpa
0.0140543	0.264655	0.664	0.503	1	0.0242315	1	Tpi1
0.011335	0.264376	0.786	0.785	1	0.0208228	1	Cd48
0.00880683	0.263217	0.313	0.174	1	0.0182339	1	Nabp1
0.00513359	0.26306	1	0.993	1	0.0123711	0.754638	mt-Nd1
0.059913	0.262435	0.824	0.718	1	0.0772562	1	Rbm25
0.024275	0.260783	0.748	0.638	1	0.0364125	1	Havcr2
0.0110206	0.260621	0.656	0.53	1	0.0208228	1	March1
0.0152636	0.259738	0.168	0.081	1	0.0246565	1	Zfp950
0.0299881	0.258197	0.359	0.255	1	0.043646	1	Pbxip1
0.0957344	0.257977	0.336	0.255	1	0.109093	1	Heca
0.0148802	0.255503	0.885	0.799	1	0.0245775	1	Rbx1
0.0147605	0.255391	0.626	0.483	1	0.0245775	1	Furin
0.00802125	0.255094	0.924	0.926	1	0.0173401	1	Lgals1
0.0520417	0.253008	0.855	0.772	1	0.0683047	1	mt-Nd3
0.00485092	0.251113	0.55	0.396	1	0.0118847	0.713085	Mlec
0.00248454	-0.250968	0.863	0.919	1	0.00849368	0.365228	Vamp8
0.116123	-0.252833	0.458	0.517	1	0.129319	1	Rheb
0.471699	-0.253891	0.84	0.832	1	0.478205	1	Rgs2
0.179247	-0.254358	0.366	0.423	1	0.188209	1	Pacsin2
0.0738188	-0.254548	0.847	0.872	1	0.0887683	1	Klf4
0.00565353	-0.254864	0.924	0.886	1	0.0130964	0.831069	Uba52
0.00208081	-0.25504	0.328	0.51	1	0.00804944	0.305879	Snf8
0.000241278	-0.255162	0.076	0.235	1	0.00221675	0.0354679	Impa2
0.662586	-0.255849	0.985	1	1	0.667124	1	Gm42418
0.0336939	-0.25871	0.29	0.396	1	0.0485588	1	Acaa1a
0.0742755	-0.260765	0.435	0.477	1	0.0887683	1	Marcksl1
0.00706766	-0.261303	0.542	0.691	1	0.0159838	1	Arhgap15
0.0634021	-0.262348	0.359	0.43	1	0.0803457	1	Hnrnpul1
0.166472	-0.262358	0.328	0.389	1	0.178623	1	Txndc16
0.00866431	-0.262451	0.733	0.785	1	0.0181951	1	Capns1
0.170259	-0.263002	0.84	0.805	1	0.181363	1	Dazap2
0.00348028	-0.263098	0.229	0.396	1	0.00956806	0.511601	Atp13a3
0.0114738	-0.263768	0.046	0.134	1	0.0208228	1	Ets1
0.0268773	-0.264134	0.405	0.51	1	0.0395097	1	Abhd17a
0.0750778	-0.265095	0.206	0.289	1	0.0890035	1	Atp6v1h
0.00196104	-0.266068	0.901	0.926	1	0.00779115	0.288273	Eif5a
0.0878101	-0.266819	0.489	0.544	1	0.101638	1	Uqcrfs1
0.0030608	-0.270065	0.908	0.966	1	0.0093436	0.449938	Cox8a
0.0110433	-0.270596	0.87	0.826	1	0.0208228	1	Ndufb8
0.0609241	-0.27249	0.282	0.369	1	0.0778769	1	Fkbp1b
0.000769675	-0.274706	0.191	0.362	1	0.00443815	0.113142	Aldh2
0.0372234	-0.274739	0.229	0.329	1	0.0525994	1	Pcmtd1
0.132439	-0.27718	0.58	0.664	1	0.145288	1	Peli1
0.187265	-0.277305	0.634	0.651	1	0.195234	1	Klrb1b
0.00277816	-0.277975	0.29	0.47	1	0.00889183	0.408389	Arih1
0.00142503	-0.278619	0.229	0.389	1	0.00722341	0.209479	Rbfa
0.00314054	-0.281271	0.901	0.953	1	0.0093436	0.461659	Itm2b
0.100845	-0.282116	0.191	0.255	1	0.114032	1	Ralgapa1
0.789754	-0.282964	0.412	0.396	1	0.789754	1	Dnajb14
0.0110719	-0.283124	0.267	0.396	1	0.0208228	1	Ly75
0.00905395	-0.284791	0.626	0.718	1	0.0183927	1	Mpc2
0.00570182	-0.287534	0.55	0.664	1	0.0130964	0.838168	Atg3
0.037571	-0.288907	0.916	0.919	1	0.0525994	1	Pdia3
0.0206739	-0.289076	0.634	0.785	1	0.0316569	1	Cox5a
0.000784979	-0.289891	0.115	0.282	1	0.00443815	0.115392	Pih1d1
0.0399274	-0.29071	0.618	0.658	1	0.0543456	1	Hmgn1
0.0398762	-0.293349	0.13	0.215	1	0.0543456	1	Dhps
0.00380305	-0.293803	0.595	0.685	1	0.0101645	0.559048	Ubxn1
0.0112096	-0.295991	0.519	0.644	1	0.0208228	1	Ier2
0.00278248	-0.303004	0.252	0.409	1	0.00889183	0.409024	Crlf2
0.0195851	-0.303756	0.031	0.101	1	0.0306278	1	Ltb
0.00417643	-0.307238	0.435	0.57	1	0.0106139	0.613934	Cmtm7
0.105676	-0.308241	0.702	0.779	1	0.118583	1	Itm2c
0.00055104	-0.309975	0.13	0.289	1	0.00385728	0.0810029	Mrps26
0.00028852	-0.310577	0.962	0.987	1	0.00235625	0.0424125	H2-D1
0.0030202	-0.314743	0.863	0.933	1	0.0093436	0.443969	Ybx1
0.0151985	-0.31735	0.321	0.443	1	0.0246565	1	Dnajc2
0.0760122	-0.3197	0.595	0.651	1	0.0893904	1	Ier5
0.00231106	-0.32336	0.832	0.913	1	0.00808873	0.339727	Junb
0.002722	-0.323479	0.649	0.785	1	0.00889183	0.400134	Snrpf
0.0515856	-0.326542	0.107	0.188	1	0.0683047	1	Hspa1b
0.00930667	-0.328059	0.344	0.47	1	0.0184876	1	Mrps15
0.0225943	-0.330893	0.221	0.342	1	0.0342408	1	Mgl2
0.000116498	-0.335129	0.099	0.282	1	0.00131732	0.0171252	Ddhd2
0.0201455	-0.337751	0.542	0.638	1	0.0311724	1	Ramp1
0.000777395	-0.355665	0.16	0.322	1	0.00443815	0.114277	Upf3a
0.0146784	-0.356366	0.252	0.369	1	0.0245775	1	AW112010
0.0663275	-0.363696	0.611	0.685	1	0.0819339	1	Tspan13
0.000310478	-0.364058	0.305	0.51	1	0.00240212	0.0456402	Hint2
0.00187102	-0.377481	0.626	0.772	1	0.00774391	0.27504	Nr4a2
6.14154e-05	-0.387868	0.809	0.946	1	0.000820733	0.00902806	Ptpn18
0.15825	-0.394997	0.679	0.691	1	0.171464	1	Klf2
0.0373304	-0.402622	0.26	0.369	1	0.0525994	1	Hspa1a
0.178241	-0.405193	0.672	0.638	1	0.188209	1	Sdf2l1
6.79697e-05	-0.405277	0.359	0.591	1	0.000832629	0.00999155	Ndufab1
0.460877	-0.411456	0.221	0.255	1	0.470479	1	Il1b
7.01944e-07	-0.432109	0.855	0.933	0.0142916	1.47408e-05	0.000103186	Slc25a3
0.00164109	-0.460968	0.244	0.403	1	0.00740179	0.24124	Zbtb20
1.95633e-10	-0.461233	1	1	3.98308e-06	9.58601e-09	2.8758e-08	Tpt1
1.64846e-06	-0.493047	0.527	0.772	0.0335627	3.02905e-05	0.000242324	Lsm4
3.07054e-10	-0.575046	0.901	0.973	6.25162e-06	1.12842e-08	4.5137e-08	Chchd2
2.16933e-09	-0.606196	1	0.993	4.41675e-05	5.31485e-08	3.18891e-07	Rpl13
1.84131e-09	-0.635148	0.977	1	3.74892e-05	5.31485e-08	2.70673e-07	Pfn1
3.22034e-06	-0.635351	0.794	0.906	0.0655662	5.25989e-05	0.00047339	Jund
1.4115e-11	-0.646949	0.985	0.98	2.87381e-07	2.0749e-09	2.0749e-09	Fth1
1.59708e-10	-0.721664	0.969	1	3.25165e-06	9.58601e-09	2.3477e-08	Rps2

## Sheet: anti_vs_ctrl_myeloid_Macrop1
p_val	avg_log2FC	pct.1	pct.2	p_val_adj	p_val_adj_BH	p_val_adj_bonf	Gene
2.02073e-06	0.534389	0.512	0.399	0.0411421	5.51108e-06	0.000121244	AY036118
1.14934e-07	0.431357	0.509	0.365	0.00234007	3.83115e-07	6.89607e-06	Gm26532
7.86508e-11	0.365729	0.666	0.468	1.60133e-06	5.89881e-10	4.71905e-09	Itgb1
2.36642e-06	0.356095	0.569	0.415	0.0481804	6.17328e-06	0.000141985	Nrp2
2.36785e-09	0.343974	0.85	0.716	4.82094e-05	1.18393e-08	1.42071e-07	Btg2
3.06189e-05	0.313394	0.311	0.207	0.623401	5.40334e-05	0.00183714	Dnajb14
3.47208e-05	0.311344	0.423	0.309	0.706916	5.95214e-05	0.00208325	Traf1
0.00124733	0.310701	0.588	0.491	1	0.00159234	0.0748399	Tnip3
6.04938e-06	0.306127	0.554	0.417	0.123165	1.39601e-05	0.000362963	Gpr183
9.64438e-07	0.305627	0.57	0.412	0.019636	2.89331e-06	5.78663e-05	Flna
0.000137098	0.303624	0.379	0.283	1	0.000205647	0.00822587	Lilr4b
4.14468e-08	0.302678	0.526	0.353	0.000843857	1.65787e-07	2.48681e-06	Man2b1
0.00536736	0.300085	0.208	0.147	1	0.00585531	0.322042	Mmp12
3.99257e-08	0.296206	0.967	0.899	0.000812887	1.65787e-07	2.39554e-06	Ahnak
1.51373e-05	0.294041	0.145	0.07	0.308196	3.13186e-05	0.000908239	Slc15a2
0.000113898	0.289462	0.678	0.56	1	0.000175228	0.00683388	Fam46a
7.29038e-08	0.287327	0.873	0.744	0.00148432	2.73389e-07	4.37423e-06	Adam23
0.00010284	0.285959	0.458	0.343	1	0.000162379	0.00617041	Nktr
2.28612e-05	0.283586	0.562	0.422	0.465453	4.57223e-05	0.00137167	Marveld1
4.16751e-05	0.277707	0.851	0.737	0.848505	6.94585e-05	0.00250051	Ctsc
9.90595e-06	0.274671	0.593	0.44	0.201685	2.20132e-05	0.000594357	Grk3
1.3171e-05	0.272309	0.59	0.434	0.268161	2.82235e-05	0.000790259	Mpeg1
2.06825e-08	0.270276	0.993	0.981	0.000421096	9.54579e-08	1.24095e-06	Lyz2
9.22325e-08	0.268956	0.509	0.332	0.00187785	3.25526e-07	5.53395e-06	Nedd4
2.53516e-06	0.268153	0.43	0.293	0.0516158	6.33789e-06	0.000152109	Lars2
2.77832e-05	0.262341	0.236	0.142	0.565666	5.05149e-05	0.00166699	Slc29a3
0.000655305	0.260627	0.187	0.119	1	0.000893598	0.0393183	Sptbn1
2.47764e-05	0.256917	0.334	0.218	0.504448	4.64558e-05	0.00148659	Ppp1r10
0.00341693	0.255976	0.392	0.313	1	0.00385424	0.205016	Ldlr
1.55778e-06	0.254769	0.61	0.438	0.0317165	4.45081e-06	9.34671e-05	Rbm25
2.38097e-05	0.252458	0.264	0.168	0.484766	4.60833e-05	0.00142858	Krit1
9.84005e-05	0.252365	0.39	0.274	1	0.000159568	0.00590403	Gm26669
0.000374283	0.250609	0.648	0.536	1	0.00053469	0.022457	Marco
0.116808	-0.250361	0.271	0.289	1	0.120836	1	Vapa
0.000920378	-0.258531	0.858	0.836	1	0.00122717	0.0552227	Uqcrh
0.000216874	-0.258757	0.988	0.984	1	0.000317377	0.0130125	Wfdc17
0.001827	-0.258929	0.524	0.566	1	0.00223715	0.10962	Srp9
0.215879	-0.259408	0.412	0.391	1	0.218554	1	Psme2
2.02251e-11	-0.261409	0.995	0.997	4.11782e-07	1.73358e-10	1.2135e-09	Rps24
0.218554	-0.268279	0.526	0.5	1	0.218554	1	Uqcrb
0.00314895	-0.268457	0.162	0.22	1	0.0036334	0.188937	Bmyc
0.00306237	-0.269676	0.202	0.26	1	0.00360279	0.183742	Emc6
0.000618107	-0.273022	0.683	0.687	1	0.000862474	0.0370864	Rpl27
0.00346882	-0.277895	0.261	0.318	1	0.00385424	0.208129	Lsm4
6.86058e-10	-0.280896	0.99	0.993	1.39681e-05	3.74213e-09	4.11635e-08	Rps8
2.38531e-10	-0.282228	0.997	0.994	4.8565e-06	1.43119e-09	1.43119e-08	Rps27a
2.33966e-20	-0.301011	0.997	0.999	4.76354e-16	3.50949e-19	1.40379e-18	Tpt1
0.039727	-0.311373	0.461	0.47	1	0.0418179	1	Ifrd1
0.00212782	-0.314402	0.357	0.411	1	0.00255338	0.127669	Snrpf
0.0201021	-0.337381	0.635	0.621	1	0.021538	1	Rbp4
5.97728e-12	-0.353702	0.921	0.963	1.21697e-07	5.97728e-11	3.58637e-10	Pfn1
5.85647e-06	-0.383579	0.527	0.585	0.119238	1.39601e-05	0.000351388	Uba52
1.01912e-10	-0.399073	0.686	0.754	2.07493e-06	6.79415e-10	6.11473e-09	Chchd2
4.1784e-21	-0.428448	0.979	0.981	8.50722e-17	8.35679e-20	2.50704e-19	Rpl13
5.82656e-07	-0.43542	0.331	0.438	0.0118629	1.83997e-06	3.49594e-05	Ptpn18
0.00156779	-0.457287	0.329	0.394	1	0.00195973	0.0940672	Hspa1b
0.000989591	-0.464108	0.413	0.461	1	0.00129077	0.0593755	Hspa1a
5.8189e-26	-0.482732	0.99	0.99	1.18473e-21	3.49134e-24	3.49134e-24	Fth1
2.28485e-12	-0.503395	0.927	0.925	4.65196e-08	2.74182e-11	1.37091e-10	Jund
1.37717e-22	-0.565178	0.876	0.944	2.80392e-18	4.13151e-21	8.26302e-21	Rps2

## Sheet: anti_vs_ctrl_myeloid_Macrop2
p_val	avg_log2FC	pct.1	pct.2	p_val_adj	p_val_adj_BH	p_val_adj_bonf	Gene
0.002229	0.703033	0.574	0.425	1	0.00658334	0.283083	AY036118
2.69806e-06	0.473343	0.985	0.95	0.0549326	4.28318e-05	0.000342654	mt-Nd2
0.0118791	0.439432	0.873	0.812	1	0.0201153	1	Neat1
0.00161191	0.422035	0.24	0.116	1	0.00524903	0.204712	Kcnq1ot1
0.000166929	0.395642	0.716	0.558	1	0.00115715	0.0212	Pkm
0.035755	0.394144	0.828	0.818	1	0.0454089	1	Emp1
0.00379033	0.389344	0.328	0.21	1	0.0098695	0.481373	Cyp51
0.000631247	0.377164	0.799	0.657	1	0.00320674	0.0801684	Rassf4
7.70759e-06	0.376002	0.593	0.337	0.156926	9.78863e-05	0.000978863	Myo1g
0.00583466	0.363181	0.966	0.884	1	0.0121476	0.741002	Lyz2
0.000160562	0.346569	0.843	0.669	1	0.00115715	0.0203913	mt-Nd3
2.1182e-05	0.343657	0.995	0.994	0.431265	0.000206932	0.00269011	mt-Atp6
0.0095244	0.340034	0.544	0.409	1	0.01728	1	Icam1
9.80879e-06	0.338339	0.995	0.994	0.199707	0.00010381	0.00124572	mt-Co3
0.00383562	0.331643	0.441	0.298	1	0.0098695	0.487124	Mbnl2
0.0179469	0.328439	0.554	0.464	1	0.0274114	1	Cybb
0.00441949	0.322375	0.73	0.63	1	0.010205	0.561276	Naaa
0.00473791	0.317571	0.309	0.188	1	0.0103744	0.601715	Rftn1
0.010456	0.31472	0.319	0.204	1	0.0184432	1	Ccnt2
0.000808904	0.311745	0.451	0.276	1	0.00354244	0.102731	Ppp1r10
0.00105427	0.307077	0.27	0.133	1	0.00398876	0.133892	Phf23
0.0014094	0.301808	0.328	0.182	1	0.00497205	0.178994	Btbd7
0.00783772	0.30148	0.691	0.552	1	0.0150817	0.99539	Ckb
0.00441949	0.29946	0.735	0.624	1	0.010205	0.561276	Taok3
0.00282152	0.295497	0.574	0.398	1	0.00778984	0.358333	Ciita
0.000430953	0.293993	0.25	0.11	1	0.00228046	0.0547311	Qars
0.0150113	0.293738	0.686	0.602	1	0.0238305	1	Lamp2
0.000173117	0.291803	0.446	0.249	1	0.00115715	0.0219858	Rps6ka1
0.00626154	0.290541	0.475	0.337	1	0.0128261	0.795215	Fnbp1
0.00843824	0.29008	0.529	0.403	1	0.0157596	1	Usf2
0.0241797	0.288502	0.255	0.16	1	0.0345035	1	Afdn
0.000286223	0.288015	0.431	0.249	1	0.001693	0.0363503	9930111J21Rik2
0.0018536	0.284731	0.27	0.138	1	0.00565826	0.235407	Myo1c
0.000293275	0.281621	0.922	0.845	1	0.001693	0.037246	Capzb
0.00396935	0.280218	0.784	0.646	1	0.0098695	0.504108	Taldo1
0.00100584	0.280107	0.578	0.392	1	0.00398876	0.127741	Tmco1
0.00340133	0.276255	0.5	0.37	1	0.00919082	0.431968	Psmd13
0.000772241	0.276098	0.211	0.088	1	0.00354244	0.0980746	Tor1aip2
0.021921	0.275942	0.27	0.177	1	0.0319996	1	Frmd4b
0.0564255	0.272852	0.681	0.586	1	0.0651459	1	Capg
0.0101096	0.272656	0.946	0.901	1	0.0180833	1	Calr
0.00156804	0.272155	0.681	0.558	1	0.00524054	0.199141	Tkt
0.00106786	0.270314	0.201	0.083	1	0.00398876	0.135618	Tmcc2
0.00249046	0.269414	0.48	0.337	1	0.00702864	0.316289	Dnajc15
0.0181304	0.268247	0.549	0.42	1	0.0274114	1	Hspd1
0.006933	0.266608	0.613	0.464	1	0.013976	0.88049	Eps8
0.00391566	0.264993	0.426	0.287	1	0.0098695	0.497289	Herc1
0.0580401	0.264492	0.475	0.376	1	0.0661128	1	Celf1
0.000771516	0.262058	0.338	0.182	1	0.00354244	0.0979826	P2ry6
0.0279133	0.260937	0.461	0.331	1	0.0385326	1	Zc3h7a
0.0147434	0.260514	0.662	0.558	1	0.0237014	1	Ptpn6
0.00126657	0.260002	0.995	0.994	1	0.00459583	0.160854	mt-Co2
0.0542222	0.259523	0.422	0.337	1	0.0631764	1	Dse
0.0431361	0.258577	0.436	0.348	1	0.0531872	1	Nucb1
0.180824	0.257819	0.24	0.188	1	0.186705	1	Fam71a
0.413109	0.257801	0.466	0.448	1	0.413109	1	Atp1b3
0.00187124	0.257667	0.289	0.155	1	0.00565826	0.237647	Acot9
0.0291775	0.257261	0.686	0.536	1	0.0398445	1	Ifi27l2a
0.0354783	0.255638	0.417	0.304	1	0.0454089	1	Clec4a3
0.00758691	0.254936	0.431	0.298	1	0.0148237	0.963538	Eif4h
0.0165874	0.25377	0.652	0.541	1	0.0258381	1	Lman2
0.000801868	0.252547	0.206	0.088	1	0.00354244	0.101837	Mfap3
0.00452292	0.250061	0.843	0.785	1	0.0102573	0.574411	Eef1g
0.127793	-0.250317	0.245	0.298	1	0.13303	1	Cnot3
0.249251	-0.250839	0.225	0.265	1	0.255281	1	Swap70
0.0323931	-0.251731	0.51	0.569	1	0.0419788	1	Klf13
0.303468	-0.25343	0.838	0.812	1	0.305877	1	Apod
0.0166829	-0.253739	0.176	0.271	1	0.0258381	1	Cmas
0.0425911	-0.254413	0.294	0.365	1	0.0530301	1	Hcst
0.031055	-0.254673	0.681	0.751	1	0.0406597	1	Ier2
0.00148401	-0.258241	0.098	0.204	1	0.00509377	0.18847	Faim
0.0682259	-0.260219	0.456	0.514	1	0.0753451	1	Serinc3
0.0519091	-0.263526	1	1	1	0.0610412	1	Malat1
0.0245937	-0.263806	0.132	0.215	1	0.0347044	1	Hspa1b
0.037994	-0.266067	0.475	0.564	1	0.0477747	1	Pigp
0.0452197	-0.266866	0.583	0.619	1	0.0546943	1	Tnfaip8
0.025148	-0.267212	0.216	0.304	1	0.0350967	1	Ethe1
0.0133358	-0.268095	0.181	0.276	1	0.0222849	1	Sys1
0.00244346	-0.268572	0.142	0.265	1	0.00702864	0.310319	Zfp593
0.00908664	-0.269161	0.853	0.89	1	0.0167247	1	Cox5b
0.0143151	-0.270622	0.289	0.403	1	0.0233442	1	Eif3j1
0.00555664	-0.274333	0.627	0.724	1	0.0117616	0.705693	Hmgn1
0.00406468	-0.275294	0.27	0.403	1	0.0098695	0.516214	Snf8
0.0443184	-0.27539	0.569	0.63	1	0.0541196	1	Srsf11
0.105979	-0.27679	0.191	0.249	1	0.113104	1	Araf
0.030543	-0.27783	0.412	0.492	1	0.0406597	1	Ube2f
0.0486	-0.280305	0.549	0.602	1	0.0576841	1	Fam105a
0.00172315	-0.282665	0.475	0.619	1	0.005471	0.21884	Ptpn18
0.0213633	-0.286002	0.544	0.619	1	0.0315481	1	Mpc2
0.111756	-0.288111	0.23	0.282	1	0.117297	1	Mrps24
0.00709556	-0.289144	0.373	0.503	1	0.0140803	0.901137	Mvb12a
0.0116541	-0.292236	0.98	0.961	1	0.0201153	1	Wfdc17
0.0483722	-0.293466	0.319	0.392	1	0.0576841	1	Mcrip1
0.0201505	-0.294516	0.358	0.464	1	0.0301071	1	Ndufab1
0.00463925	-0.295164	0.338	0.464	1	0.0103366	0.589184	Osgep
0.000904184	-0.296886	0.833	0.873	1	0.00382771	0.114831	Rbm39
0.0299319	-0.30001	0.279	0.365	1	0.04044	1	Rtf2
0.000945321	-0.302307	0.299	0.436	1	0.00387277	0.120056	Fkbp8
0.0143374	-0.305668	0.515	0.586	1	0.0233442	1	Mkrn1
0.0239058	-0.306648	0.456	0.519	1	0.0345004	1	Ube2s
0.0947255	-0.309186	0.441	0.497	1	0.103708	1	Rilpl2
0.000217007	-0.309411	0.51	0.685	1	0.001378	0.0275599	Sdf2l1
0.0588248	-0.310966	0.123	0.182	1	0.0661128	1	Scand1
0.10418	-0.311147	0.294	0.348	1	0.112126	1	Plaur
0.26254	-0.315685	0.343	0.376	1	0.266741	1	Rps6ka3
0.101589	-0.315776	0.319	0.387	1	0.110272	1	Cfh
0.0117738	-0.319138	0.603	0.724	1	0.0201153	1	Ddx3x
0.00411877	-0.323143	0.608	0.707	1	0.0098695	0.523083	Cox5a
0.0587848	-0.334562	0.402	0.459	1	0.0661128	1	Plk2
4.48006e-05	-0.35406	0.809	0.834	0.91214	0.000379311	0.00568967	Atp5d
0.000363828	-0.371061	0.676	0.779	1	0.00200896	0.0462061	Clta
1.63942e-06	-0.389656	0.971	0.989	0.0333785	2.97437e-05	0.000208206	Itm2b
4.09116e-06	-0.392586	1	0.989	0.083296	5.77308e-05	0.000519577	H2-D1
0.00507969	-0.398	0.167	0.282	1	0.0109343	0.645121	Erlec1
0.00803306	-0.409548	0.672	0.729	1	0.0152268	1	Kdm6b
3.05041e-14	-0.438427	1	1	6.21064e-10	1.93701e-12	3.87402e-12	Tpt1
3.78773e-05	-0.452033	0.446	0.608	0.771182	0.000343601	0.00481042	Lsm4
0.107828	-0.470965	0.186	0.249	1	0.114118	1	Ccl4
9.37534e-06	-0.484975	0.794	0.873	0.190882	0.00010381	0.00119067	Uba52
2.8538e-10	-0.487769	0.975	0.994	5.81034e-06	6.04054e-09	3.62433e-08	Pfn1
3.652e-11	-0.519746	0.873	0.956	7.43547e-07	9.27608e-10	4.63804e-09	Chchd2
9.51309e-05	-0.534768	0.716	0.823	1	0.000755102	0.0120816	Jund
0.0307788	-0.557046	0.23	0.309	1	0.0406597	1	Hspa1a
2.74785e-13	-0.572612	1	1	5.59462e-09	8.72441e-12	3.48977e-11	Rpl13
0.066272	-0.591258	0.294	0.37	1	0.0738294	1	Il1b
2.25359e-13	-0.606432	0.99	0.994	4.58831e-09	8.72441e-12	2.86206e-11	Fth1
1.67559e-15	-0.728086	0.951	1	3.4115e-11	2.128e-13	2.128e-13	Rps2

[truncated: 22 more sheets: anti_vs_ctrl_myeloid_Macrop3, anti_vs_ctrl_myeloid_Prolif, anti_vs_ctrl_myeloid_Mono1, anti_vs_ctrl_myeloid_Mono2, anti_vs_ctrl_myeloid_Mono3, anti_vs_ctrl_CD45-_VECvenule, anti_vs_ctrl_CD45-_VECartcap, anti_vs_ctrl_CD45-_Schwann1, anti_vs_ctrl_CD45-_Schwann2, anti_vs_ctrl_CD45-_Pericyte, anti_vs_ctrl_CD45-_LymphEC, anti_vs_ctrl_CD45-_Fibro_1_0, anti_vs_ctrl_CD45-_Fibro_1_1, anti_vs_ctrl_CD45-_Fibro_1_2, anti_vs_ctrl_CD45-_Fibro_2_0, anti_vs_ctrl_CD45-_Fibro_2_1, anti_vs_ctrl_CD45-_Fibro_3_0, anti_vs_ctrl_CD45-_Fibro_3_1, anti_vs_ctrl_CD45-_Fibro_3_2, anti_vs_ctrl_CD45-_Fibro_3_3 …]
