# Supplementary material for: Targeting lymphoid-derived IL-17 signaling to delay skin aging
Source: Nat Aging. 2023 Jun 8;3(6):688–704. doi: 10.1038/s43587-023-00431-z (PMC10275755; doi:10.1038/s43587-023-00431-z)
Supplement: Supplementary file 6 — GO analysis of differentially expressed genes comparing control treated versus IL-17A/F-blocking antibodies-treated expression values of selected immune CD45+ cell clusters (monocyte 1 cluster, genes downregulated after IL-17 blockade). The analysis is based on a BP database. [file 43587_2023_431_MOESM6_ESM.xlsx]

## Sheet: a-IL17vsctr_Mono1_down_IL17
source	term_name	term_id	adjusted_p_value	negative_log10_of_adjusted_p_value	term_size	query_size	intersection_size	effective_domain_size	intersections
GO:BP	localization	GO:0051179	2.95433e-19	18.5295	6255	323	153	27492	PFN1,FTH1,SLC25A3,IL1RN,SRGAP2,SLC7A8,RAB7B,CEBPB,PAM,SLC37A2,TNFRSF11A,PRKAA1,AP3S1,PLEKHM2,ADAM8,RAB11A,LASP1,MSR1,ITGAV,MITF,GTPBP4,VEGFA,LCP1,COX5A,IKBKE,C3AR1,APRT,SLC12A7,VTA1,NSD2,CALCRL,MYO1E,TXN1,TOR1A,MMP14,EHD1,CTSD,EXOC5,SRP9,SPP1,COPS9,GLRX,SREBF2,TM9SF2,CDT1,ATP6V0A1,DAB2,PAK1,PLIN2,UFM1,SLC3A2,SLC27A1,BCL2L11,SLC16A10,RAB21,TRAPPC6B,DYNC1I2,FAS,NME1,H13,ERGIC1,MFSD1,NUS1,PTAFR,CCL9…
GO:BP	regulation of localization	GO:0032879	3.07659e-18	17.5119	2852	323	95	27492	PFN1,IL1RN,SRGAP2,CEBPB,PAM,TNFRSF11A,PRKAA1,PLEKHM2,ADAM8,RAB11A,MSR1,ITGAV,MITF,GTPBP4,VEGFA,LCP1,IKBKE,C3AR1,NSD2,TXN1,TOR1A,MMP14,EHD1,CTSD,SPP1,GLRX,SREBF2,CDT1,DAB2,PAK1,PLIN2,UFM1,RAB21,FAS,NUS1,PTAFR,CCR1,NR1H3,RAN,GAPVD1,C5AR1,ANXA2,SNF8,EMC10,CLN3,CERS2,SEC24B,SNX3,DNAJC13,PPP2CA,FN1,CD63,RHOG,CXCL16,TREM2,SIRPB1C,ABCC1,HIF1A,LGMN,CYTH1,YWHAH,SPAG9,LPL,RB1,FCGR1,RIN2,NINJ1,HILPDA,GRN,VT…
GO:BP	positive regulation of cellular process	GO:0048522	3.60291e-17	16.4433	5962	325	145	27492	PFN1,CHCHD2,RPS2,IL1RN,ARG1,RAB7B,RBM3,CLEC4D,CEBPB,TNFRSF11A,BCAR3,ELL2,PRKAA1,PLEKHM2,HMGA1,ADAM8,RAB11A,MSR1,ITGAV,MITF,VEGFA,LCP1,PCBP1,IKBKE,C3AR1,BMI1,NSD2,CALCRL,RSF1,TXN1,NOCT,TOR1A,MMP14,EHD1,CTSD,SPP1,COPS9,GLRX,SREBF2,FAM20C,CDT1,LARP4,HNRNPR,CACYBP,DAB2,PAK1,LFNG,RTRAF,SLC27A1,BCL2L11,RAB21,FAS,RASSF2,ARIH1,NME1,U2AF2,NUS1,PTAFR,CCL9,CCR1,NR1H3,RAN,C5AR1,ANXA2,SNF8,EMC10,POLD4,CLN3,PP…
GO:BP	organonitrogen compound metabolic process	GO:1901564	3.65711e-16	15.4369	6402	324	149	27492	RPL13,RPS2,IL1RN,ARG1,RBM3,PAM,TNFRSF11A,BCAR3,PRKAA1,CTSB,CBX4,CSTB,MAP4K3,ADAM8,ITGAV,GTPBP4,VEGFA,PCBP1,IKBKE,APRT,BMI1,NSD2,PPIG,TXN1,NOCT,TOR1A,MMP14,CTSD,GLRX5,SRP9,COPS9,P4HA1,CPEB2,FAM20C,DNAJB11,PGK1,TRNAU1AP,LARP4,HNRNPR,MMP19,DAB2,PAK1,NDUFAB1,RTRAF,UFM1,SLC27A1,BCL2L11,SLC16A10,ZFP706,FAS,RASSF2,ARIH1,HINT2,NME1,H13,U2AF2,GTF2H5,MRPL52,NUS1,PTAFR,TAF10,NR1H3,RAN,NCEH1,SMS,C5AR1,SIK3,A…
GO:BP	regulation of multicellular organismal process	GO:0051239	1.82487e-15	14.7388	2798	323	89	27492	PFN1,ARG1,RAB7B,CEBPB,TNFRSF11A,PRKAA1,ADAM8,RAB11A,ITGAV,MITF,VEGFA,C3AR1,BMI1,NSD2,CALCRL,NOCT,MMP14,SPP1,FAM20C,DNAJB11,PGK1,DAB2,PLD3,LFNG,SLC27A1,BCL2L11,ZFP706,RAB21,FAS,RASSF2,NME1,NUS1,PTAFR,CCR1,NR1H3,ZC3H13,CLEC4E,C5AR1,ANXA2,EMC10,LTB,CERS2,ANXA4,HSPA9,PPP2CA,FN1,POR,CD63,TREM2,PKM,HIF1A,LGMN,LNPEP,YWHAH,STK3,CLEC4N,LPL,RB1,RIN2,N4BP1,NINJ1,HHEX,HILPDA,GRN,RSAD2,CALM3,RBPJ,GLUL,ID2,CD3…
GO:BP	cellular macromolecule metabolic process	GO:0044260	3.00515e-15	14.5221	5799	314	135	27492	PFN1,RPL13,RPS2,IL1RN,RBM3,PAM,TNFRSF11A,BCAR3,PRKAA1,CTSB,CBX4,CSTB,MAP4K3,HMGA1,ADAM8,LSM4,GTPBP4,VEGFA,PCBP1,IKBKE,C3AR1,BMI1,NSD2,PPIG,CALCRL,TXN1,NOCT,TOR1A,MMP14,CTSD,SRP9,COPS9,P4HA1,CPEB2,FAM20C,TRNAU1AP,CDT1,LARP4,HNRNPR,CACYBP,DAB2,PAK1,NDUFAB1,PLD3,RTRAF,UFM1,SLC27A1,BCL2L11,ZFP706,FAS,RASSF2,ARIH1,HINT2,NME1,H13,U2AF2,GTF2H5,MRPL52,NUS1,PTAFR,TAF10,NR1H3,ZC3H13,NCEH1,DPPA3,C5AR1,SIK3,…
GO:BP	positive regulation of biological process	GO:0048518	3.31131e-15	14.48	6525	325	149	27492	PFN1,CHCHD2,RPS2,IL1RN,ARG1,RAB7B,RBM3,CLEC4D,CEBPB,TNFRSF11A,BCAR3,ELL2,PRKAA1,PLEKHM2,HMGA1,ADAM8,RAB11A,MSR1,ITGAV,MITF,VEGFA,LCP1,PCBP1,IKBKE,C3AR1,BMI1,NSD2,CALCRL,RSF1,TXN1,NOCT,TOR1A,MMP14,EHD1,CTSD,SPP1,COPS9,GLRX,SREBF2,FAM20C,CDT1,LARP4,HNRNPR,CACYBP,DAB2,PAK1,PLIN2,LFNG,RTRAF,SLC27A1,BCL2L11,RAB21,FAS,RASSF2,ARIH1,NME1,U2AF2,NUS1,PTAFR,CCL9,CCR1,NR1H3,RAN,CLEC4E,C5AR1,ANXA2,SNF8,EMC10,…
GO:BP	response to stress	GO:0006950	4.17787e-15	14.379	3850	324	107	27492	CHCHD2,TPT1,IL1RN,ARG1,RAB7B,RBM3,CLEC4D,CEBPB,PAM,TNFRSF11A,PRKAA1,PLEKHM2,HMGA1,ADAM8,ITGAV,VEGFA,LCP1,IKBKE,C3AR1,NSD2,CALCRL,TXN1,TOR1A,MMP14,SPP1,GLRX,SREBF2,CPEB2,LTB4R1,PGK1,PAK1,PLD3,UFM1,SLC27A1,BCL2L11,FAS,RASSF2,H13,GTF2H5,PTAFR,CCL9,CCR1,NR1H3,CLEC4E,C5AR1,IER3,ANXA2,EMC10,CTSL,POLD4,CLN3,CERS2,HSPA9,HIGD1A,FN1,CXCL16,TREM2,ABCC1,KDM2A,HIF1A,EIF2S1,GNB1,ABHD12,STK3,CLEC4N,LPL,VAV1,RB1…
GO:BP	positive regulation of macromolecule metabolic process	GO:0010604	4.77095e-15	14.3214	3529	322	101	27492	PFN1,CHCHD2,RPS2,IL1RN,RAB7B,RBM3,CEBPB,TNFRSF11A,BCAR3,ELL2,PRKAA1,HMGA1,ADAM8,MITF,VEGFA,PCBP1,IKBKE,C3AR1,BMI1,NSD2,RSF1,TXN1,NOCT,MMP14,CTSD,SPP1,SREBF2,CDT1,LARP4,HNRNPR,CACYBP,DAB2,PAK1,RTRAF,SLC27A1,BCL2L11,FAS,RASSF2,ARIH1,U2AF2,PTAFR,NR1H3,CLEC4E,C5AR1,ANXA2,SNF8,CLN3,LTB,PPP2CA,HIGD1A,FN1,CD63,RHOG,TREM2,PKM,MRPL12,HIF1A,LGMN,HNRNPD,UBE2S,YWHAH,CLEC4N,JUND,LPL,WBP2,RB1,SNW1,HHEX,IER5,HI…
GO:BP	protein metabolic process	GO:0019538	8.41534e-15	14.0749	5525	324	133	27492	RPL13,RPS2,IL1RN,RBM3,PAM,TNFRSF11A,BCAR3,PRKAA1,CTSB,CBX4,CSTB,MAP4K3,ADAM8,ITGAV,GTPBP4,VEGFA,PCBP1,IKBKE,BMI1,NSD2,PPIG,TXN1,NOCT,TOR1A,MMP14,CTSD,GLRX5,SRP9,COPS9,P4HA1,CPEB2,FAM20C,DNAJB11,PGK1,TRNAU1AP,LARP4,HNRNPR,MMP19,DAB2,PAK1,NDUFAB1,RTRAF,UFM1,SLC27A1,BCL2L11,ZFP706,FAS,RASSF2,ARIH1,HINT2,H13,U2AF2,GTF2H5,MRPL52,NUS1,PTAFR,TAF10,NR1H3,NCEH1,C5AR1,SIK3,ANXA2,SNF8,CTSL,KCMF1,RTN3,CLN3,B…
GO:BP	macromolecule localization	GO:0033036	2.05817e-14	13.6865	2962	323	90	27492	PFN1,IL1RN,RAB7B,PAM,TNFRSF11A,PRKAA1,AP3S1,PLEKHM2,RAB11A,MSR1,ITGAV,VEGFA,LCP1,IKBKE,VTA1,NSD2,CALCRL,TXN1,TOR1A,MMP14,EHD1,CTSD,EXOC5,SRP9,SPP1,COPS9,GLRX,SREBF2,TM9SF2,CDT1,DAB2,PLIN2,UFM1,SLC27A1,RAB21,H13,MFSD1,NUS1,NR1H3,RAN,GAPVD1,ANXA2,SNF8,ARF5,EMC10,CLN3,SEC24B,SNX3,HSPA9,PPP2CA,CD63,RHOG,TREM2,ABCC1,HIF1A,AP4S1,YWHAH,STK3,LPL,WBP2,RB1,HHEX,RAB32,HILPDA,NAPG,VTI1B,RSAD2,CALM3,IPO8,SRP1…
GO:BP	cellular protein metabolic process	GO:0044267	2.18723e-14	13.6601	4869	324	122	27492	RPL13,RPS2,IL1RN,RBM3,PAM,TNFRSF11A,BCAR3,PRKAA1,CTSB,CBX4,CSTB,MAP4K3,ADAM8,GTPBP4,VEGFA,PCBP1,IKBKE,BMI1,NSD2,PPIG,TXN1,NOCT,TOR1A,MMP14,CTSD,SRP9,COPS9,P4HA1,CPEB2,FAM20C,TRNAU1AP,LARP4,HNRNPR,DAB2,PAK1,NDUFAB1,RTRAF,UFM1,SLC27A1,BCL2L11,ZFP706,FAS,RASSF2,ARIH1,HINT2,H13,U2AF2,GTF2H5,MRPL52,NUS1,PTAFR,TAF10,NR1H3,NCEH1,C5AR1,SIK3,ANXA2,SNF8,CTSL,KCMF1,CLN3,B4GALT6,HSPA9,PPP2CA,HIGD1A,FN1,POR,H…
GO:BP	regulation of protein metabolic process	GO:0051246	2.28053e-14	13.642	2576	324	83	27492	RPS2,IL1RN,RBM3,TNFRSF11A,BCAR3,PRKAA1,CSTB,ADAM8,ITGAV,GTPBP4,VEGFA,PCBP1,BMI1,TXN1,NOCT,MMP14,CTSD,SRP9,COPS9,CPEB2,TRNAU1AP,LARP4,HNRNPR,DAB2,PAK1,RTRAF,SLC27A1,BCL2L11,ZFP706,FAS,RASSF2,ARIH1,HINT2,U2AF2,PTAFR,NR1H3,C5AR1,ANXA2,SNF8,RTN3,CLN3,SNX3,PPP2CA,HIGD1A,FN1,POR,TREM2,PKM,HIF1A,LGMN,HNRNPD,EIF2S1,UBE2S,SPAG9,CLEC4N,WBP2,RB1,SNW1,USP25,N4BP1,HHEX,PSMD2,GRN,CALM3,ODC1,SQSTM1,RAF1,SUMO3,C…
GO:BP	establishment of localization	GO:0051234	1.48653e-13	12.8278	4747	323	118	27492	FTH1,SLC25A3,IL1RN,SLC7A8,RAB7B,CEBPB,PAM,SLC37A2,TNFRSF11A,PRKAA1,AP3S1,RAB11A,LASP1,MSR1,ITGAV,VEGFA,LCP1,COX5A,APRT,SLC12A7,VTA1,NSD2,CALCRL,MYO1E,TXN1,TOR1A,EHD1,CTSD,EXOC5,SRP9,SPP1,GLRX,SREBF2,CDT1,ATP6V0A1,DAB2,PLIN2,UFM1,SLC3A2,SLC27A1,BCL2L11,SLC16A10,RAB21,TRAPPC6B,DYNC1I2,NME1,H13,ERGIC1,MFSD1,NUS1,PTAFR,CCR1,NR1H3,RAN,GAPVD1,ANXA2,SNF8,ARF5,EMC10,CTSL,RTN3,CLN3,SEC24B,SNX3,HSPA9,DNAJC…
GO:BP	positive regulation of metabolic process	GO:0009893	2.07527e-13	12.6829	3834	323	103	27492	PFN1,CHCHD2,RPS2,IL1RN,RAB7B,RBM3,CEBPB,TNFRSF11A,BCAR3,ELL2,PRKAA1,HMGA1,ADAM8,MITF,VEGFA,PCBP1,IKBKE,C3AR1,BMI1,NSD2,RSF1,TXN1,NOCT,MMP14,CTSD,SPP1,SREBF2,CDT1,LARP4,HNRNPR,CACYBP,DAB2,PAK1,RTRAF,SLC27A1,BCL2L11,FAS,RASSF2,ARIH1,U2AF2,PTAFR,NR1H3,CLEC4E,C5AR1,ANXA2,SNF8,CLN3,LTB,PPP2CA,HIGD1A,FN1,POR,CD63,RHOG,TREM2,PKM,MRPL12,HIF1A,LGMN,HNRNPD,UBE2S,YWHAH,CLEC4N,JUND,LPL,WBP2,RB1,SNW1,HHEX,IER…
GO:BP	immune system process	GO:0002376	2.60885e-13	12.5836	2794	324	85	27492	FTH1,IL1RN,ARG1,RAB7B,CLEC4D,CEBPB,TNFRSF11A,PLEKHM2,ADAM8,ITGAV,MITF,VEGFA,LCP1,IKBKE,C3AR1,BMI1,NSD2,MYO1E,MMP14,GLRX5,SPP1,FAM20C,PLD3,LFNG,BCL2L11,FAS,RASSF2,NME1,PTAFR,CCL9,CCR1,NR1H3,CLEC4E,C5AR1,CTSL,LTB,HSPA9,FN1,RHOG,CXCL16,TREM2,SIRPB1C,HIF1A,LGMN,SBDS,STK3,CLEC4N,JUND,RBM47,VAV1,RB1,FCGR1,USP25,N4BP1,NINJ1,HHEX,RAB32,GRN,RSAD2,SQSTM1,RAF1,RBPJ,ID2,CD36,MAFB,KDM1A,PLA2G7,GSN,MFHAS1,CCL4…
GO:BP	developmental process	GO:0032502	2.73702e-13	12.5627	6768	322	147	27492	PFN1,TPT1,RPL13,IL1RN,ARG1,SRGAP2,RAB7B,CLEC4D,CEBPB,PAM,TNFRSF11A,BCAR3,PRKAA1,CTSB,HMGA1,ADAM8,RAB11A,MSR1,ITGAV,MITF,VEGFA,LCP1,C3AR1,APRT,DMKN,BMI1,NSD2,CALCRL,MYO1E,TGFBI,NOCT,TOR1A,MMP14,EHD1,EXOC5,GLRX5,SPP1,GLRX,FAM20C,BASP1,DNAJB11,PGK1,LARP4,CACYBP,MMP19,DAB2,PAK1,PLD3,LFNG,UFM1,BCL2L11,ZFP706,RAB21,TRAPPC6B,DYNC1I2,FAS,RASSF2,NME1,H13,NUS1,CCL9,SF3B6,CCR1,TAF10,NR1H3,ZC3H13,DPPA3,CLEC4…
GO:BP	vesicle-mediated transport	GO:0016192	4.4579e-13	12.3509	1643	322	62	27492	RAB7B,PRKAA1,AP3S1,RAB11A,MSR1,ITGAV,VEGFA,VTA1,CALCRL,MYO1E,TOR1A,EHD1,EXOC5,GLRX,DAB2,RAB21,TRAPPC6B,NME1,ERGIC1,PTAFR,CCR1,NR1H3,GAPVD1,ANXA2,SNF8,ARF5,CTSL,RTN3,CLN3,SEC24B,SNX3,DNAJC13,CD63,RHOG,CXCL16,TREM2,SIRPB1C,AP4S1,CYTH1,SPAG9,VAV1,FCGR1,RIN2,RAB32,GRN,NAPG,VTI1B,CALM3,PDCD6IP,TXNDC5,CD36,SDCBP,SYNJ1,GSN,CHIC2,LAT2,SDC1,THBS1,CD14,IL1B,CCL3,CCL2
GO:BP	regulation of cellular protein metabolic process	GO:0032268	6.61778e-13	12.1793	2403	324	77	27492	RPS2,IL1RN,RBM3,TNFRSF11A,BCAR3,PRKAA1,CSTB,ADAM8,GTPBP4,VEGFA,PCBP1,BMI1,TXN1,NOCT,MMP14,CTSD,SRP9,COPS9,CPEB2,TRNAU1AP,LARP4,HNRNPR,DAB2,PAK1,RTRAF,SLC27A1,BCL2L11,ZFP706,FAS,RASSF2,ARIH1,HINT2,U2AF2,PTAFR,NR1H3,C5AR1,ANXA2,CLN3,PPP2CA,HIGD1A,FN1,POR,TREM2,PKM,HIF1A,LGMN,HNRNPD,EIF2S1,UBE2S,SPAG9,CLEC4N,WBP2,RB1,SNW1,USP25,N4BP1,HHEX,GRN,CALM3,SQSTM1,RAF1,SUMO3,CD36,RASSF5,SDCBP,KDM1A,BAG1,MAP3…
GO:BP	regulation of nitrogen compound metabolic process	GO:0051171	6.86948e-13	12.1631	5682	324	131	27492	PFN1,CHCHD2,RPS2,IL1RN,RAB7B,RBM3,CEBPB,PAM,TNFRSF11A,BCAR3,ELL2,PRKAA1,CBX4,CSTB,HMGA1,ADAM8,ITGAV,MITF,GTPBP4,VEGFA,PCBP1,IKBKE,C3AR1,BMI1,NSD2,CGGBP1,RSF1,TXN1,NOCT,MMP14,CTSD,SRP9,SPP1,COPS9,SREBF2,CPEB2,BASP1,TRNAU1AP,CDT1,LARP4,HNRNPR,RBM39,DAB2,PAK1,RTRAF,SLC27A1,BCL2L11,ZFP706,FAS,RASSF2,ARIH1,HINT2,U2AF2,GTF2H5,PTAFR,TAF10,NR1H3,DPPA3,C5AR1,SPTY2D1,ANXA2,SNF8,MNT,COMMD7,RTN3,CLN3,ANXA4,S…
GO:BP	negative regulation of cellular process	GO:0048523	8.8855e-13	12.0513	5102	324	122	27492	PFN1,TPT1,FTH1,IL1RN,ARG1,SRGAP2,RAB7B,CEBPB,PRKAA1,CTSB,CBX4,CSTB,HMGA1,ADAM8,ITGAV,MITF,GTPBP4,VEGFA,IKBKE,BMI1,NSD2,CGGBP1,RSF1,TXN1,NOCT,MMP14,ZFP207,SRP9,SPP1,COPS9,GLRX,SREBF2,CPEB2,BASP1,DNAJB11,CDT1,HNRNPR,CACYBP,DAB2,PAK1,LFNG,RTRAF,UFM1,SLC27A1,ZFP706,DYNC1I2,FAS,RASSF2,HINT2,NME1,U2AF2,CCL9,NR1H3,DPPA3,C5AR1,IER3,ANXA2,CTSL,MNT,COMMD7,RTN3,CLN3,CERS2,SNX3,HSPA9,PPP2CA,MXI1,HIGD1A,FN1,P…
GO:BP	inflammatory response	GO:0006954	1.1219e-12	11.95	723	324	40	27492	IL1RN,CEBPB,TNFRSF11A,ADAM8,ITGAV,C3AR1,CALCRL,LTB4R1,PLD3,PTAFR,CCL9,CCR1,NR1H3,C5AR1,FN1,TREM2,ABCC1,HIF1A,ABHD12,LPL,RB1,FCGR1,NINJ1,GRN,RBPJ,PLA2G7,MFHAS1,CCL4,CXCL2,SDC1,CCRL2,THBS1,NLRP3,TNFAIP3,CD14,ETS1,IL1B,CCL3,CCL2,SLPI
GO:BP	regulation of macromolecule metabolic process	GO:0060255	1.1656e-12	11.9335	6756	324	146	27492	PFN1,CHCHD2,RPS2,IL1RN,ARG1,RAB7B,RBM3,CEBPB,PAM,TNFRSF11A,BCAR3,ELL2,PRKAA1,CBX4,CSTB,HMGA1,ADAM8,LSM4,MSR1,ITGAV,MITF,GTPBP4,VEGFA,PCBP1,IKBKE,C3AR1,BMI1,NSD2,CGGBP1,RSF1,TXN1,NOCT,MMP14,CTSD,SRP9,SPP1,COPS9,SREBF2,CPEB2,BASP1,TRNAU1AP,CDT1,LARP4,HNRNPR,CACYBP,RBM39,DAB2,PAK1,PLD3,RTRAF,SLC27A1,BCL2L11,ZFP706,FAS,RASSF2,ARIH1,HINT2,NME1,U2AF2,GTF2H5,PTAFR,CCR1,TAF10,NR1H3,DPPA3,CLEC4E,C5AR1,SPT…
GO:BP	cell death	GO:0008219	1.23758e-12	11.9074	2182	322	72	27492	TPT1,FTH1,IL1RN,CEBPB,PRKAA1,CTSB,ADAM8,ITGAV,MITF,VEGFA,IKBKE,BMI1,TXN1,CTSD,EXOC5,SPP1,GLRX,CACYBP,DAB2,UFM1,BCL2L11,FAS,RASSF2,HINT2,TAF10,C5AR1,IER3,CTSL,MNT,RTN3,CLN3,HSPA9,PPP2CA,HIGD1A,FN1,POR,EMP1,TREM2,TAX1BP1,PKM,ABCC1,HIF1A,LGMN,PIGT,EIF2S1,GNB1,YWHAH,STK3,RB1,SNW1,NINJ1,GRN,SQSTM1,RAF1,PDCD6IP,CD36,RASSF5,KDM1A,BAG1,MAP3K11,GSN,CXCL2,TXNRD1,GGCT,RGCC,THBS1,TNFAIP3,ETS1,IL1B,SLC7A11,CC…
GO:BP	regulation of primary metabolic process	GO:0080090	1.3061e-12	11.884	5862	324	133	27492	PFN1,CHCHD2,RPS2,IL1RN,RAB7B,RBM3,CEBPB,PAM,TNFRSF11A,BCAR3,ELL2,PRKAA1,CBX4,CSTB,HMGA1,ADAM8,ITGAV,MITF,GTPBP4,VEGFA,PCBP1,IKBKE,C3AR1,BMI1,NSD2,CGGBP1,RSF1,TXN1,NOCT,MMP14,CTSD,SRP9,SPP1,COPS9,SREBF2,CPEB2,BASP1,TRNAU1AP,CDT1,LARP4,HNRNPR,RBM39,DAB2,PAK1,RTRAF,SLC27A1,BCL2L11,ZFP706,FAS,RASSF2,ARIH1,HINT2,U2AF2,GTF2H5,PTAFR,TAF10,NR1H3,DPPA3,C5AR1,SPTY2D1,ANXA2,SNF8,MNT,COMMD7,RTN3,CLN3,CERS2,A…
GO:BP	regulation of metabolic process	GO:0019222	2.29459e-12	11.6393	7237	324	152	27492	PFN1,CHCHD2,RPS2,IL1RN,ARG1,RAB7B,RBM3,CEBPB,PAM,TNFRSF11A,BCAR3,ELL2,PRKAA1,CBX4,CSTB,HMGA1,ADAM8,LSM4,MSR1,ITGAV,MITF,GTPBP4,VEGFA,PCBP1,IKBKE,C3AR1,BMI1,NSD2,CGGBP1,RSF1,TXN1,NOCT,MMP14,CTSD,SRP9,SPP1,COPS9,SREBF2,CPEB2,FAM20C,BASP1,TRNAU1AP,CDT1,ATP6V0A1,LARP4,HNRNPR,CACYBP,RBM39,DAB2,PAK1,PLD3,RTRAF,SLC27A1,BCL2L11,ZFP706,FAS,RASSF2,ARIH1,HINT2,NME1,U2AF2,GTF2H5,PTAFR,CCR1,TAF10,NR1H3,DPPA3,…
GO:BP	regulation of molecular function	GO:0065009	3.67902e-12	11.4343	2979	324	86	27492	PFN1,RPS2,IL1RN,SRGAP2,RAB7B,TNFRSF11A,BCAR3,CTSB,CSTB,ADAM8,ITGAV,GTPBP4,VEGFA,IKBKE,BMI1,RSF1,TXN1,CTSD,GLRX,CPEB2,DNAJB11,CDT1,HNRNPR,DAB2,PAK1,LFNG,RTRAF,SLC27A1,BCL2L11,TRAPPC6B,FAS,RASSF2,RGL1,NME1,NUS1,PTAFR,CCL9,TAF10,NR1H3,RAN,GAPVD1,C5AR1,ANXA2,COMMD7,CLN3,ANXA4,MYO9B,PPP2CA,HIGD1A,FN1,POR,RHOG,TREM2,TAX1BP1,HIF1A,LGMN,CYTH1,HNRNPD,EIF2S1,UBE2S,YWHAH,STK3,VAV1,RB1,RIN2,HHEX,PSMD2,GRN,CA…
GO:BP	cellular localization	GO:0051641	3.96238e-12	11.402	2889	322	84	27492	PFN1,FTH1,RAB7B,PRKAA1,AP3S1,PLEKHM2,RAB11A,ITGAV,VEGFA,LCP1,VTA1,MYO1E,TXN1,TOR1A,MMP14,EHD1,EXOC5,SRP9,TM9SF2,CDT1,DAB2,UFM1,BCL2L11,RAB21,TRAPPC6B,DYNC1I2,H13,ERGIC1,MFSD1,NUS1,PTAFR,RAN,ANXA2,SNF8,ARF5,EMC10,CLN3,SEC24B,SNX3,HSPA9,DNAJC13,PPP2CA,CD63,RHOG,ATP5D,TREM2,HIF1A,AP4S1,CYTH1,YWHAH,SPAG9,STK3,RB1,HHEX,RAB32,GRN,NAPG,VTI1B,CALM3,IPO8,SRP19,SQSTM1,RAF1,PDCD6IP,GLUL,SUMO3,CD36,ATP5K,RAS…
GO:BP	positive regulation of molecular function	GO:0044093	4.8576e-12	11.3136	1489	322	57	27492	PFN1,RPS2,IL1RN,SRGAP2,RAB7B,TNFRSF11A,BCAR3,ADAM8,VEGFA,IKBKE,BMI1,TXN1,CTSD,GLRX,DNAJB11,CDT1,PAK1,LFNG,SLC27A1,BCL2L11,FAS,RASSF2,NME1,NUS1,PTAFR,CCL9,NR1H3,RAN,ANXA2,PPP2CA,HIGD1A,FN1,POR,RHOG,TREM2,HIF1A,LGMN,HNRNPD,EIF2S1,UBE2S,STK3,VAV1,RB1,GRN,CALM3,CD36,KDM1A,RGS1,MAP3K11,GSN,CCL4,RGCC,THBS1,NLRP3,IL1B,CCL3,CCL2
GO:BP	positive regulation of nitrogen compound metabolic process	GO:0051173	5.20905e-12	11.2832	3085	321	87	27492	PFN1,CHCHD2,RPS2,IL1RN,RBM3,CEBPB,TNFRSF11A,BCAR3,ELL2,PRKAA1,HMGA1,ADAM8,MITF,VEGFA,PCBP1,C3AR1,BMI1,NSD2,RSF1,TXN1,NOCT,MMP14,CTSD,SPP1,SREBF2,LARP4,HNRNPR,DAB2,PAK1,RTRAF,SLC27A1,BCL2L11,FAS,RASSF2,ARIH1,U2AF2,PTAFR,NR1H3,ANXA2,SNF8,CLN3,PPP2CA,HIGD1A,FN1,RHOG,TREM2,PKM,MRPL12,HIF1A,LGMN,HNRNPD,UBE2S,YWHAH,CLEC4N,JUND,WBP2,RB1,SNW1,HHEX,IER5,GRN,CALM3,SQSTM1,RAF1,RBPJ,SUMO3,ID2,CD36,RASSF5,SDC…
GO:BP	cellular response to chemical stimulus	GO:0070887	5.60412e-12	11.2515	3430	322	93	27492	CHCHD2,RPS2,IL1RN,ARG1,RAB7B,CEBPB,TNFRSF11A,BCAR3,PRKAA1,CTSB,ADAM8,VEGFA,IKBKE,C3AR1,APRT,BMI1,CALCRL,TXN1,TOR1A,EHD1,SPP1,GLRX,CPEB2,FAM20C,PGK1,CACYBP,DAB2,PAK1,UFM1,SLC27A1,FAS,NUS1,PTAFR,CCL9,CCR1,NR1H3,ACAA1A,NCEH1,C5AR1,COMMD7,CLN3,HSPA9,PPP2CA,HIGD1A,FN1,POR,CD63,RHOG,CXCL16,TREM2,PKM,ABCC1,HIF1A,LGMN,SBDS,HNRNPD,EIF2S1,GNB1,YWHAH,JUND,LPL,WBP2,VAV1,RB1,SNW1,USP25,NINJ1,HHEX,HILPDA,RAF1,…
GO:BP	transport	GO:0006810	5.88513e-12	11.2302	4594	323	112	27492	FTH1,SLC25A3,IL1RN,SLC7A8,RAB7B,CEBPB,PAM,SLC37A2,TNFRSF11A,PRKAA1,AP3S1,RAB11A,LASP1,MSR1,ITGAV,VEGFA,LCP1,COX5A,APRT,SLC12A7,VTA1,CALCRL,MYO1E,TXN1,TOR1A,EHD1,EXOC5,SRP9,SPP1,GLRX,SREBF2,ATP6V0A1,DAB2,PLIN2,UFM1,SLC3A2,SLC27A1,BCL2L11,SLC16A10,RAB21,TRAPPC6B,DYNC1I2,NME1,H13,ERGIC1,MFSD1,NUS1,PTAFR,CCR1,NR1H3,RAN,GAPVD1,ANXA2,SNF8,ARF5,CTSL,RTN3,CLN3,SEC24B,SNX3,HSPA9,DNAJC13,PPP2CA,CD63,RHOG,C…
GO:BP	regulation of response to stimulus	GO:0048583	1.17254e-11	10.9309	3870	324	100	27492	CHCHD2,TPT1,IL1RN,ARG1,RAB7B,CLEC4D,CEBPB,TNFRSF11A,BCAR3,PRKAA1,HMGA1,ADAM8,ITGAV,VEGFA,IKBKE,C3AR1,BMI1,NSD2,CALCRL,TXN1,MMP14,GLRX,SREBF2,FAM20C,CDT1,DAB2,PAK1,LFNG,UFM1,BCL2L11,FAS,RASSF2,PTAFR,CCL9,CCR1,NR1H3,CLEC4E,C5AR1,IER3,ANXA2,EMC10,MNT,CLN3,CERS2,SNX3,PPP2CA,HIGD1A,FN1,POR,CD63,TREM2,ABCC1,HIF1A,LGMN,CYTH1,ABHD12,SPAG9,STK3,CLEC4N,LPL,WBP2,VAV1,RB1,FCGR1,SNW1,USP25,N4BP1,NINJ1,HHEX,IE…
GO:BP	protein localization	GO:0008104	1.27947e-11	10.893	2500	322	76	27492	PFN1,IL1RN,RAB7B,PAM,PRKAA1,AP3S1,PLEKHM2,RAB11A,MSR1,VEGFA,LCP1,VTA1,NSD2,CALCRL,TXN1,TOR1A,MMP14,EHD1,CTSD,EXOC5,SRP9,COPS9,GLRX,TM9SF2,CDT1,DAB2,UFM1,RAB21,H13,MFSD1,NR1H3,RAN,GAPVD1,ANXA2,SNF8,ARF5,EMC10,CLN3,SEC24B,SNX3,HSPA9,PPP2CA,CD63,RHOG,TREM2,HIF1A,AP4S1,YWHAH,STK3,WBP2,RB1,HHEX,RAB32,NAPG,VTI1B,RSAD2,CALM3,IPO8,SRP19,SQSTM1,RAF1,PDCD6IP,GLUL,SUMO3,CD36,RASSF5,BAG1,EPB41L2,GSN,MFHAS1,C…
GO:BP	positive regulation of cellular metabolic process	GO:0031325	1.3516e-11	10.8692	3312	321	90	27492	PFN1,CHCHD2,RPS2,IL1RN,RBM3,CEBPB,TNFRSF11A,BCAR3,ELL2,PRKAA1,HMGA1,ADAM8,MITF,VEGFA,PCBP1,C3AR1,BMI1,NSD2,RSF1,TXN1,NOCT,MMP14,CTSD,SPP1,SREBF2,CDT1,LARP4,HNRNPR,CACYBP,DAB2,PAK1,RTRAF,SLC27A1,BCL2L11,FAS,RASSF2,ARIH1,U2AF2,PTAFR,NR1H3,ANXA2,CLN3,PPP2CA,HIGD1A,FN1,POR,CD63,RHOG,TREM2,PKM,MRPL12,HIF1A,LGMN,HNRNPD,UBE2S,YWHAH,CLEC4N,JUND,WBP2,RB1,SNW1,HHEX,IER5,GRN,CALM3,SQSTM1,RAF1,RBPJ,SUMO3,ID2…
GO:BP	regulation of cellular metabolic process	GO:0031323	1.55266e-11	10.8089	6041	324	133	27492	PFN1,CHCHD2,RPS2,IL1RN,RAB7B,RBM3,CEBPB,PAM,TNFRSF11A,BCAR3,ELL2,PRKAA1,CBX4,CSTB,HMGA1,ADAM8,ITGAV,MITF,GTPBP4,VEGFA,PCBP1,IKBKE,C3AR1,BMI1,NSD2,CGGBP1,RSF1,TXN1,NOCT,MMP14,CTSD,SRP9,SPP1,COPS9,SREBF2,CPEB2,FAM20C,BASP1,TRNAU1AP,CDT1,ATP6V0A1,LARP4,HNRNPR,CACYBP,RBM39,DAB2,PAK1,RTRAF,SLC27A1,BCL2L11,ZFP706,FAS,RASSF2,ARIH1,HINT2,U2AF2,GTF2H5,PTAFR,TAF10,NR1H3,DPPA3,C5AR1,SPTY2D1,ANXA2,SNF8,MNT,C…
GO:BP	regulation of biological quality	GO:0065008	3.10766e-11	10.5076	3977	325	101	27492	PFN1,FTH1,IL1RN,SLC7A8,CEBPB,PAM,TNFRSF11A,PRKAA1,CTSB,ADAM8,RAB11A,ITGAV,GTPBP4,VEGFA,IKBKE,C3AR1,APRT,SLC12A7,BMI1,TXN1,NOCT,TOR1A,ZFP207,EHD1,SPP1,GLRX,SREBF2,ATP6V0A1,HNRNPR,DAB2,SLC27A1,BCL2L11,SLC16A10,RAB21,FAS,RASSF2,NME1,MFSD1,NUS1,PTAFR,CCR1,NR1H3,C5AR1,ANXA2,SNF8,CTSL,CLN3,ARPC4,HSPA9,PPP2CA,FN1,POR,DHRS9,RHOG,TREM2,ABCC1,HIF1A,LGMN,CYTH1,LNPEP,HNRNPD,GNB1,UBE2S,YWHAH,STK3,LPL,VAV1,RB1…
GO:BP	multicellular organism development	GO:0007275	6.09966e-11	10.2147	5441	325	123	27492	PFN1,RPL13,IL1RN,ARG1,SRGAP2,RAB7B,CLEC4D,CEBPB,PAM,TNFRSF11A,BCAR3,PRKAA1,CTSB,ADAM8,RAB11A,ITGAV,MITF,VEGFA,LCP1,C3AR1,APRT,BMI1,NSD2,CALCRL,MYO1E,TGFBI,NOCT,TOR1A,MMP14,EHD1,GLRX5,SPP1,FAM20C,BASP1,DNAJB11,PGK1,CACYBP,MMP19,DAB2,PAK1,LFNG,UFM1,BCL2L11,RAB21,TRAPPC6B,DYNC1I2,FAS,RASSF2,NME1,H13,NUS1,SF3B6,CCR1,TAF10,DPPA3,CLEC4E,C5AR1,ANXA2,EMC10,CTSL,LTB,CERS2,B4GALT6,SEC24B,ANXA4,HSPA9,PPP2CA…
GO:BP	regulation of cellular localization	GO:0060341	6.50823e-11	10.1865	863	322	41	27492	PRKAA1,RAB11A,VEGFA,LCP1,TXN1,TOR1A,MMP14,EHD1,CDT1,DAB2,UFM1,RAB21,NUS1,RAN,ANXA2,SNF8,CLN3,SEC24B,SNX3,DNAJC13,PPP2CA,RHOG,TREM2,HIF1A,RB1,VTI1B,CALM3,SQSTM1,PDCD6IP,GLUL,CD36,RASSF5,SDCBP,HNRNPAB,EPB41L2,GSN,MFHAS1,SDC1,KLF7,SLC7A11,CCL2
GO:BP	negative regulation of biological process	GO:0048519	6.89282e-11	10.1616	5946	324	130	27492	PFN1,TPT1,FTH1,IL1RN,ARG1,SRGAP2,RAB7B,RBM3,CEBPB,PRKAA1,CTSB,CBX4,CSTB,HMGA1,ADAM8,LSM4,MSR1,ITGAV,MITF,GTPBP4,VEGFA,IKBKE,BMI1,NSD2,CGGBP1,CALCRL,RSF1,TXN1,NOCT,MMP14,ZFP207,SRP9,SPP1,COPS9,GLRX,SREBF2,CPEB2,BASP1,DNAJB11,PGK1,CDT1,HNRNPR,CACYBP,DAB2,PAK1,LFNG,RTRAF,UFM1,SLC27A1,ZFP706,DYNC1I2,FAS,RASSF2,HINT2,NME1,U2AF2,CCL9,CCR1,NR1H3,DPPA3,C5AR1,IER3,ANXA2,CTSL,MNT,COMMD7,RTN3,CLN3,CERS2,ANX…
GO:BP	regulation of cellular process	GO:0050794	1.21432e-10	9.91567	12377	325	213	27492	PFN1,CHCHD2,TPT1,FTH1,RPS2,IL1RN,ARG1,SRGAP2,RAB7B,RBM3,CLEC4D,CEBPB,PAM,TNFRSF11A,BCAR3,ELL2,PRKAA1,CTSB,CBX4,PLEKHM2,CSTB,MAP4K3,HMGA1,ADAM8,RAB11A,MSR1,ITGAV,MITF,GTPBP4,VEGFA,LCP1,PCBP1,IKBKE,C3AR1,BMI1,NSD2,CGGBP1,CALCRL,RSF1,MYO1E,OSTF1,TXN1,NOCT,TOR1A,MMP14,ZFP207,EHD1,CTSD,SRP9,SPP1,COPS9,GLRX,SREBF2,CPEB2,FAM20C,BASP1,DNAJB11,LTB4R1,TRNAU1AP,CDT1,ATP6V0A1,LARP4,HNRNPR,CACYBP,RBM39,DAB2,P…
GO:BP	anatomical structure development	GO:0048856	1.32023e-10	9.87935	6113	325	132	27492	PFN1,TPT1,RPL13,IL1RN,ARG1,SRGAP2,RAB7B,CLEC4D,CEBPB,PAM,TNFRSF11A,BCAR3,PRKAA1,CTSB,ADAM8,RAB11A,ITGAV,MITF,VEGFA,LCP1,C3AR1,APRT,BMI1,NSD2,CALCRL,MYO1E,TGFBI,NOCT,TOR1A,MMP14,EHD1,EXOC5,GLRX5,SPP1,FAM20C,BASP1,DNAJB11,PGK1,LARP4,CACYBP,MMP19,DAB2,PAK1,PLD3,LFNG,UFM1,BCL2L11,RAB21,TRAPPC6B,DYNC1I2,FAS,RASSF2,NME1,H13,NUS1,CCL9,SF3B6,CCR1,TAF10,DPPA3,CLEC4E,C5AR1,ANXA2,EMC10,CTSL,LTB,CERS2,B4GALT…
GO:BP	regulation of response to stress	GO:0080134	1.57962e-10	9.80145	1273	324	50	27492	CHCHD2,TPT1,ARG1,CEBPB,TNFRSF11A,HMGA1,ADAM8,VEGFA,IKBKE,NSD2,CALCRL,TXN1,GLRX,FAS,RASSF2,CCR1,NR1H3,IER3,ANXA2,EMC10,CLN3,CERS2,TREM2,ABCC1,HIF1A,ABHD12,STK3,CLEC4N,LPL,VAV1,RB1,FCGR1,USP25,N4BP1,NINJ1,IER5,GRN,CD36,KDM1A,MAP3K11,MFHAS1,THBS1,NLRP3,TNFAIP3,ETS1,IL1B,SLC7A11,CCL3,CCL2,SLPI
GO:BP	regulation of cell migration	GO:0030334	1.68753e-10	9.77275	930	322	42	27492	PFN1,IL1RN,SRGAP2,ADAM8,RAB11A,ITGAV,MITF,GTPBP4,VEGFA,C3AR1,MMP14,DAB2,PAK1,FAS,NUS1,PTAFR,CCR1,C5AR1,EMC10,CLN3,CERS2,FN1,CD63,RHOG,CXCL16,TREM2,ABCC1,HIF1A,LGMN,SPAG9,RIN2,NINJ1,GRN,GLUL,SDCBP,PLA2G7,RGCC,THBS1,ETS1,IL1B,CCL3,CCL2
GO:BP	immune system development	GO:0002520	1.74663e-10	9.7578	1063	321	45	27492	RAB7B,CLEC4D,CEBPB,TNFRSF11A,ADAM8,MITF,VEGFA,C3AR1,BMI1,NSD2,MYO1E,MMP14,GLRX5,FAM20C,LFNG,BCL2L11,FAS,RASSF2,NME1,CCR1,CLEC4E,CTSL,LTB,HSPA9,TREM2,HIF1A,SBDS,STK3,RBM47,VAV1,RB1,NINJ1,HHEX,RSAD2,RAF1,RBPJ,ID2,MAFB,KDM1A,MFHAS1,NLRP3,TNFAIP3,ETS1,IL1B,CCL3
GO:BP	regulation of immune system process	GO:0002682	2.25568e-10	9.64672	1483	322	54	27492	ARG1,RAB7B,CLEC4D,CEBPB,ADAM8,MITF,VEGFA,IKBKE,C3AR1,BMI1,NSD2,MMP14,FAS,RASSF2,NME1,PTAFR,CCR1,NR1H3,CLEC4E,C5AR1,HSPA9,FN1,RHOG,TREM2,SIRPB1C,HIF1A,LGMN,CLEC4N,JUND,VAV1,RB1,FCGR1,N4BP1,NINJ1,GRN,RSAD2,ID2,CD36,MAFB,KDM1A,PLA2G7,MFHAS1,PUM1,LAT2,RGCC,THBS1,NLRP3,TNFAIP3,CD14,ETS1,IL1B,SLC7A11,CCL3,CCL2
GO:BP	positive regulation of cellular protein metabolic process	GO:0032270	2.6218e-10	9.5814	1411	318	52	27492	RPS2,IL1RN,RBM3,TNFRSF11A,BCAR3,PRKAA1,ADAM8,VEGFA,PCBP1,BMI1,TXN1,MMP14,CTSD,LARP4,DAB2,PAK1,SLC27A1,BCL2L11,FAS,RASSF2,ARIH1,PTAFR,NR1H3,ANXA2,CLN3,PPP2CA,HIGD1A,FN1,TREM2,PKM,LGMN,HNRNPD,UBE2S,CLEC4N,WBP2,SNW1,GRN,CALM3,SQSTM1,RAF1,SUMO3,CD36,RASSF5,SDCBP,KDM1A,MAP3K11,GSN,RGCC,THBS1,NLRP3,TNFAIP3,IL1B
GO:BP	cell migration	GO:0016477	3.37172e-10	9.47215	1498	322	54	27492	PFN1,IL1RN,SRGAP2,ADAM8,RAB11A,ITGAV,MITF,GTPBP4,VEGFA,LCP1,C3AR1,TOR1A,MMP14,SPP1,DAB2,PAK1,FAS,NUS1,PTAFR,CCL9,CCR1,C5AR1,EMC10,CLN3,CERS2,FN1,CD63,RHOG,CXCL16,TREM2,ABCC1,HIF1A,LGMN,SBDS,SPAG9,VAV1,RIN2,NINJ1,GRN,GLUL,SDCBP,PLA2G7,CCL4,CXCL2,SDC1,RGCC,CCRL2,THBS1,NLRP3,TNFAIP3,ETS1,IL1B,CCL3,CCL2
GO:BP	hematopoietic or lymphoid organ development	GO:0048534	3.78834e-10	9.42155	999	321	43	27492	RAB7B,CLEC4D,CEBPB,TNFRSF11A,ADAM8,MITF,VEGFA,BMI1,MYO1E,MMP14,GLRX5,FAM20C,LFNG,BCL2L11,FAS,RASSF2,NME1,CCR1,CLEC4E,CTSL,LTB,HSPA9,TREM2,HIF1A,SBDS,STK3,RBM47,VAV1,RB1,NINJ1,HHEX,RSAD2,RAF1,RBPJ,ID2,MAFB,KDM1A,MFHAS1,NLRP3,TNFAIP3,ETS1,IL1B,CCL3
GO:BP	regulation of developmental process	GO:0050793	5.94371e-10	9.22594	2635	322	75	27492	TPT1,RAB7B,CEBPB,PRKAA1,HMGA1,ADAM8,RAB11A,MSR1,ITGAV,MITF,VEGFA,C3AR1,NSD2,NOCT,MMP14,EHD1,FAM20C,DNAJB11,PGK1,LARP4,DAB2,LFNG,BCL2L11,ZFP706,RAB21,FAS,RASSF2,NME1,CCL9,CCR1,ZC3H13,C5AR1,EMC10,CERS2,SEC24B,HSPA9,PPP2CA,FN1,POR,RHOG,TREM2,PKM,HIF1A,LGMN,YWHAH,SPAG9,STK3,JUND,LPL,RB1,RIN2,NINJ1,HHEX,GRN,RBPJ,GLUL,ID2,CD36,SDCBP,MAFB,KDM1A,BAG1,EPB41L2,BHLHE40,SYNJ1,RGCC,MAFG,THBS1,NLRP3,KLF7,TNFAI…
GO:BP	positive regulation of protein metabolic process	GO:0051247	6.40394e-10	9.19355	1493	318	53	27492	RPS2,IL1RN,RBM3,TNFRSF11A,BCAR3,PRKAA1,ADAM8,VEGFA,PCBP1,BMI1,TXN1,MMP14,CTSD,LARP4,DAB2,PAK1,SLC27A1,BCL2L11,FAS,RASSF2,ARIH1,PTAFR,NR1H3,ANXA2,SNF8,CLN3,PPP2CA,HIGD1A,FN1,TREM2,PKM,LGMN,HNRNPD,UBE2S,CLEC4N,WBP2,SNW1,GRN,CALM3,SQSTM1,RAF1,SUMO3,CD36,RASSF5,SDCBP,KDM1A,MAP3K11,GSN,RGCC,THBS1,NLRP3,TNFAIP3,IL1B
GO:BP	organic substance biosynthetic process	GO:1901576	9.74739e-10	9.01111	5826	323	125	27492	PFN1,CHCHD2,RPL13,RPS2,ARG1,RAB7B,RBM3,CEBPB,PAM,TNFRSF11A,BCAR3,ELL2,PRKAA1,CBX4,HMGA1,ADAM8,MITF,GTPBP4,VEGFA,PCBP1,IKBKE,C3AR1,APRT,BMI1,NSD2,CGGBP1,RSF1,TXN1,NOCT,SRP9,SPP1,POLR2K,SREBF2,TMEM189,CPEB2,BASP1,PGK1,TRNAU1AP,CDT1,LARP4,HNRNPR,CACYBP,DAB2,NDUFAB1,RTRAF,SLC27A1,ZFP706,HINT2,NME1,GTF2H5,MRPL52,NUS1,PTAFR,TAF10,NR1H3,SMS,C5AR1,SPTY2D1,SNF8,MNT,COMMD7,POLD4,RBMS1,CLN3,CERS2,B4GALT6,AN…
GO:BP	biological regulation	GO:0065007	9.83813e-10	9.00709	13907	325	228	27492	PFN1,CHCHD2,TPT1,FTH1,RPS2,IL1RN,ARG1,SRGAP2,SLC7A8,RAB7B,RBM3,CLEC4D,CEBPB,PAM,TNFRSF11A,BCAR3,ELL2,PRKAA1,CTSB,CBX4,PLEKHM2,CSTB,MAP4K3,HMGA1,ADAM8,LSM4,RAB11A,MSR1,ITGAV,MITF,GTPBP4,VEGFA,LCP1,PCBP1,IKBKE,C3AR1,APRT,SLC12A7,BMI1,NSD2,CGGBP1,CALCRL,RSF1,MYO1E,OSTF1,TXN1,NOCT,TOR1A,MMP14,ZFP207,EHD1,CTSD,SRP9,SPP1,COPS9,GLRX,SREBF2,CPEB2,FAM20C,BASP1,DNAJB11,LTB4R1,PGK1,TRNAU1AP,CDT1,ATP6V0A1,LA…
GO:BP	regulation of biological process	GO:0050789	1.03138e-09	8.98658	13203	325	220	27492	PFN1,CHCHD2,TPT1,FTH1,RPS2,IL1RN,ARG1,SRGAP2,RAB7B,RBM3,CLEC4D,CEBPB,PAM,TNFRSF11A,BCAR3,ELL2,PRKAA1,CTSB,CBX4,PLEKHM2,CSTB,MAP4K3,HMGA1,ADAM8,LSM4,RAB11A,MSR1,ITGAV,MITF,GTPBP4,VEGFA,LCP1,PCBP1,IKBKE,C3AR1,BMI1,NSD2,CGGBP1,CALCRL,RSF1,MYO1E,OSTF1,TXN1,NOCT,TOR1A,MMP14,ZFP207,EHD1,CTSD,SRP9,SPP1,COPS9,GLRX,SREBF2,CPEB2,FAM20C,BASP1,DNAJB11,LTB4R1,PGK1,TRNAU1AP,CDT1,ATP6V0A1,LARP4,HNRNPR,CACYBP,RB…
GO:BP	response to external stimulus	GO:0009605	1.18755e-09	8.92535	3059	324	82	27492	TPT1,ARG1,RAB7B,CLEC4D,CEBPB,TNFRSF11A,PRKAA1,PLEKHM2,ADAM8,ITGAV,VEGFA,IKBKE,C3AR1,CALCRL,NOCT,MMP14,SPP1,SREBF2,PLD3,FAS,PTAFR,CCL9,CCR1,NR1H3,CLEC4E,C5AR1,ANXA2,CTSL,CERS2,SNX3,HIGD1A,FN1,POR,CD63,RHOG,CXCL16,TREM2,ABCC1,HIF1A,LGMN,SBDS,EIF2S1,GNB1,ABHD12,CLEC4N,JUND,LPL,VAV1,RB1,FCGR1,SNW1,N4BP1,NINJ1,RAB32,GRN,RSAD2,ODC1,RAF1,RBPJ,GLUL,ID2,CD36,RGS1,SLFN4,PLA2G7,BHLHE40,GSN,MFHAS1,CCL4,CXCL2…
GO:BP	regulation of cell motility	GO:2000145	1.28951e-09	8.88957	989	322	42	27492	PFN1,IL1RN,SRGAP2,ADAM8,RAB11A,ITGAV,MITF,GTPBP4,VEGFA,C3AR1,MMP14,DAB2,PAK1,FAS,NUS1,PTAFR,CCR1,C5AR1,EMC10,CLN3,CERS2,FN1,CD63,RHOG,CXCL16,TREM2,ABCC1,HIF1A,LGMN,SPAG9,RIN2,NINJ1,GRN,GLUL,SDCBP,PLA2G7,RGCC,THBS1,ETS1,IL1B,CCL3,CCL2
GO:BP	biosynthetic process	GO:0009058	1.52338e-09	8.81719	5931	323	126	27492	PFN1,CHCHD2,RPL13,RPS2,ARG1,RAB7B,RBM3,CEBPB,PAM,TNFRSF11A,BCAR3,ELL2,PRKAA1,CBX4,HMGA1,ADAM8,MITF,GTPBP4,VEGFA,PCBP1,IKBKE,C3AR1,APRT,BMI1,NSD2,CGGBP1,RSF1,TXN1,NOCT,SRP9,SPP1,POLR2K,SREBF2,TMEM189,CPEB2,BASP1,PGK1,TRNAU1AP,CDT1,LARP4,HNRNPR,CACYBP,DAB2,NDUFAB1,RTRAF,SLC27A1,ZFP706,HINT2,NME1,GTF2H5,MRPL52,NUS1,PTAFR,TAF10,NR1H3,SMS,C5AR1,SPTY2D1,SNF8,MNT,COMMD7,POLD4,RBMS1,CLN3,CERS2,B4GALT6,AN…
GO:BP	cellular process	GO:0009987	1.783e-09	8.74885	21082	325	298	27492	PFN1,CHCHD2,TPT1,FTH1,RPL13,SLC25A3,RPS2,IL1RN,ARG1,SRGAP2,SLC7A8,RAB7B,RBM3,CLEC4D,CEBPB,PAM,SLC37A2,TNFRSF11A,BCAR3,ELL2,PRKAA1,AP3S1,CTSB,CBX4,PLEKHM2,CSTB,MAP4K3,HMGA1,ADAM8,LSM4,RAB11A,LASP1,MSR1,ITGAV,MITF,GTPBP4,VEGFA,LCP1,PCBP1,COX5A,IKBKE,C3AR1,APRT,SLC12A7,SNRNP40,DMKN,VTA1,BMI1,NSD2,DYNLRB1,PPIG,CGGBP1,CALCRL,RSF1,MYO1E,TGFBI,OSTF1,TXN1,NOCT,TOR1A,MMP14,ZFP207,EHD1,CTSD,EXOC5,GLRX5,SRP…
GO:BP	homeostatic process	GO:0042592	1.87733e-09	8.72646	1853	325	60	27492	FTH1,IL1RN,CEBPB,TNFRSF11A,PRKAA1,ADAM8,ITGAV,VEGFA,C3AR1,SLC12A7,BMI1,TXN1,EHD1,SPP1,GLRX,SREBF2,ATP6V0A1,SLC27A1,BCL2L11,FAS,RASSF2,NUS1,CCR1,NR1H3,C5AR1,CLN3,HSPA9,PPP2CA,TREM2,HIF1A,LNPEP,GNB1,UBE2S,LPL,RB1,GRN,CALM3,SQSTM1,RAF1,RBPJ,ID2,CD36,DLD,MAFB,KDM1A,MFHAS1,CXCL2,TXNRD1,CCRL2,CYB5R4,MAFG,KLF7,TNFAIP3,ETS1,IL1B,SLC7A11,CCL3,CCL2,FABP5,MARCKSL1
GO:BP	positive regulation of response to stimulus	GO:0048584	2.68021e-09	8.57183	2202	323	66	27492	IL1RN,ARG1,CLEC4D,CEBPB,TNFRSF11A,BCAR3,HMGA1,ADAM8,ITGAV,VEGFA,IKBKE,C3AR1,NSD2,GLRX,DAB2,PAK1,LFNG,BCL2L11,FAS,RASSF2,PTAFR,CCL9,CCR1,NR1H3,C5AR1,EMC10,FN1,POR,CD63,TREM2,ABCC1,HIF1A,LGMN,SPAG9,STK3,CLEC4N,LPL,WBP2,VAV1,FCGR1,SNW1,NINJ1,HHEX,IER5,GRN,RSAD2,RAF1,RBPJ,CD36,SDCBP,PLA2G7,MAP3K11,MFHAS1,CCL4,PUM1,LAT2,RGCC,THBS1,NLRP3,TNFAIP3,CD14,ETS1,IL1B,CCL3,CCL2,FABP5
GO:BP	macromolecule modification	GO:0043412	3.30777e-09	8.48047	3828	321	93	27492	RPS2,IL1RN,PAM,TNFRSF11A,BCAR3,PRKAA1,CBX4,MAP4K3,ADAM8,GTPBP4,VEGFA,IKBKE,BMI1,NSD2,PPIG,TXN1,TOR1A,COPS9,P4HA1,FAM20C,DNAJB11,DAB2,PAK1,NDUFAB1,RTRAF,UFM1,SLC27A1,FAS,RASSF2,ARIH1,HINT2,U2AF2,GTF2H5,NUS1,TAF10,ZC3H13,NCEH1,DPPA3,C5AR1,SIK3,ANXA2,KCMF1,CLN3,B4GALT6,HSPA9,PPP2CA,HIGD1A,FN1,POR,HCCS,RPN1,TREM2,KDM2A,HIF1A,PIGT,EIF2S1,UBE2S,ABHD12,SPAG9,STK3,CLEC4N,WBP2,RBM47,RB1,UBE2R2,SNW1,USP25,…
GO:BP	programmed cell death	GO:0012501	3.94062e-09	8.40444	2011	322	62	27492	TPT1,IL1RN,CEBPB,PRKAA1,ADAM8,ITGAV,MITF,VEGFA,IKBKE,BMI1,CTSD,EXOC5,SPP1,GLRX,DAB2,UFM1,BCL2L11,FAS,RASSF2,HINT2,TAF10,C5AR1,IER3,CTSL,MNT,RTN3,CLN3,PPP2CA,HIGD1A,FN1,POR,TREM2,TAX1BP1,PKM,HIF1A,LGMN,PIGT,EIF2S1,GNB1,YWHAH,STK3,RB1,SNW1,NINJ1,GRN,SQSTM1,RAF1,PDCD6IP,RASSF5,KDM1A,BAG1,MAP3K11,GSN,GGCT,RGCC,THBS1,TNFAIP3,ETS1,IL1B,SLC7A11,CCL3,CCL2
GO:BP	establishment of protein localization	GO:0045184	4.0043e-09	8.39747	1697	322	56	27492	IL1RN,RAB7B,PAM,PRKAA1,AP3S1,RAB11A,MSR1,LCP1,VTA1,NSD2,CALCRL,TXN1,EHD1,CTSD,EXOC5,SRP9,GLRX,UFM1,RAB21,H13,NR1H3,RAN,GAPVD1,SNF8,ARF5,EMC10,CLN3,SEC24B,SNX3,HSPA9,PPP2CA,CD63,TREM2,HIF1A,AP4S1,YWHAH,STK3,WBP2,RAB32,NAPG,VTI1B,RSAD2,CALM3,IPO8,SRP19,SQSTM1,RAF1,PDCD6IP,GLUL,CD36,CYB5R4,KLF7,TNFAIP3,IL1B,SLC7A11,CCL2
GO:BP	cellular biosynthetic process	GO:0044249	5.93519e-09	8.22657	5763	323	122	27492	PFN1,CHCHD2,RPL13,RPS2,ARG1,RAB7B,RBM3,CEBPB,PAM,TNFRSF11A,BCAR3,ELL2,PRKAA1,CBX4,HMGA1,ADAM8,MITF,GTPBP4,VEGFA,PCBP1,IKBKE,C3AR1,APRT,BMI1,NSD2,CGGBP1,RSF1,TXN1,NOCT,SRP9,SPP1,POLR2K,SREBF2,TMEM189,CPEB2,BASP1,TRNAU1AP,CDT1,LARP4,HNRNPR,CACYBP,DAB2,NDUFAB1,RTRAF,SLC27A1,ZFP706,NME1,GTF2H5,MRPL52,NUS1,PTAFR,TAF10,NR1H3,SMS,C5AR1,SPTY2D1,SNF8,MNT,COMMD7,POLD4,RBMS1,CLN3,CERS2,B4GALT6,ANXA4,PPP2CA,…
GO:BP	regulation of locomotion	GO:0040012	6.0008e-09	8.22179	1037	322	42	27492	PFN1,IL1RN,SRGAP2,ADAM8,RAB11A,ITGAV,MITF,GTPBP4,VEGFA,C3AR1,MMP14,DAB2,PAK1,FAS,NUS1,PTAFR,CCR1,C5AR1,EMC10,CLN3,CERS2,FN1,CD63,RHOG,CXCL16,TREM2,ABCC1,HIF1A,LGMN,SPAG9,RIN2,NINJ1,GRN,GLUL,SDCBP,PLA2G7,RGCC,THBS1,ETS1,IL1B,CCL3,CCL2
GO:BP	hemopoiesis	GO:0030097	6.50951e-09	8.18645	954	321	40	27492	RAB7B,CLEC4D,CEBPB,TNFRSF11A,ADAM8,MITF,VEGFA,BMI1,MYO1E,MMP14,GLRX5,FAM20C,LFNG,FAS,RASSF2,NME1,CCR1,CLEC4E,CTSL,HSPA9,TREM2,HIF1A,SBDS,STK3,RBM47,VAV1,RB1,NINJ1,HHEX,RSAD2,RBPJ,ID2,MAFB,KDM1A,MFHAS1,NLRP3,TNFAIP3,ETS1,IL1B,CCL3
GO:BP	response to organic substance	GO:0010033	7.89768e-09	8.1025	3722	324	91	27492	RPS2,IL1RN,ARG1,RAB7B,CEBPB,PAM,TNFRSF11A,BCAR3,PRKAA1,CTSB,MAP4K3,ITGAV,VEGFA,IKBKE,APRT,BMI1,CALCRL,NOCT,TOR1A,MMP14,EHD1,SPP1,GLRX,SREBF2,CPEB2,FAM20C,CDT1,CACYBP,MMP19,DAB2,PAK1,PLIN2,UFM1,SLC3A2,SLC27A1,FAS,H13,NUS1,PTAFR,CCL9,CCR1,NR1H3,C5AR1,CTSL,COMMD7,HSPA9,PPP2CA,FN1,POR,CD63,CXCL16,TREM2,PKM,ABCC1,HIF1A,LGMN,HNRNPD,EIF2S1,YWHAH,JUND,LPL,WBP2,RB1,SNW1,USP25,HHEX,GRN,CALM3,RAF1,RBPJ,GLUL…
GO:BP	protein modification process	GO:0036211	8.62076e-09	8.06445	3640	321	89	27492	RPS2,IL1RN,PAM,TNFRSF11A,BCAR3,PRKAA1,CBX4,MAP4K3,ADAM8,GTPBP4,VEGFA,IKBKE,BMI1,NSD2,PPIG,TXN1,TOR1A,COPS9,P4HA1,FAM20C,DAB2,PAK1,NDUFAB1,RTRAF,UFM1,SLC27A1,FAS,RASSF2,ARIH1,HINT2,U2AF2,GTF2H5,NUS1,TAF10,NCEH1,C5AR1,SIK3,ANXA2,KCMF1,CLN3,B4GALT6,HSPA9,PPP2CA,HIGD1A,FN1,POR,HCCS,RPN1,TREM2,KDM2A,HIF1A,PIGT,EIF2S1,UBE2S,ABHD12,SPAG9,STK3,CLEC4N,WBP2,RB1,UBE2R2,SNW1,USP25,N4BP1,HHEX,CALM3,SQSTM1,RAF…
GO:BP	cellular protein modification process	GO:0006464	8.62076e-09	8.06445	3640	321	89	27492	RPS2,IL1RN,PAM,TNFRSF11A,BCAR3,PRKAA1,CBX4,MAP4K3,ADAM8,GTPBP4,VEGFA,IKBKE,BMI1,NSD2,PPIG,TXN1,TOR1A,COPS9,P4HA1,FAM20C,DAB2,PAK1,NDUFAB1,RTRAF,UFM1,SLC27A1,FAS,RASSF2,ARIH1,HINT2,U2AF2,GTF2H5,NUS1,TAF10,NCEH1,C5AR1,SIK3,ANXA2,KCMF1,CLN3,B4GALT6,HSPA9,PPP2CA,HIGD1A,FN1,POR,HCCS,RPN1,TREM2,KDM2A,HIF1A,PIGT,EIF2S1,UBE2S,ABHD12,SPAG9,STK3,CLEC4N,WBP2,RB1,UBE2R2,SNW1,USP25,N4BP1,HHEX,CALM3,SQSTM1,RAF…
GO:BP	positive regulation of cell migration	GO:0030335	1.10283e-08	7.95749	558	322	30	27492	PFN1,ADAM8,RAB11A,ITGAV,VEGFA,C3AR1,MMP14,DAB2,PAK1,NUS1,PTAFR,CCR1,C5AR1,EMC10,FN1,CXCL16,TREM2,ABCC1,HIF1A,LGMN,SPAG9,RIN2,GRN,SDCBP,PLA2G7,THBS1,ETS1,IL1B,CCL3,CCL2
GO:BP	regulation of response to external stimulus	GO:0032101	1.19716e-08	7.92185	920	324	39	27492	ARG1,CEBPB,TNFRSF11A,ADAM8,VEGFA,IKBKE,C3AR1,CALCRL,CCR1,NR1H3,C5AR1,ANXA2,CERS2,FN1,TREM2,ABCC1,LGMN,ABHD12,CLEC4N,LPL,VAV1,RB1,FCGR1,SNW1,N4BP1,NINJ1,GRN,CD36,PLA2G7,MFHAS1,PUM1,THBS1,NLRP3,TNFAIP3,ETS1,IL1B,CCL3,CCL2,SLPI
GO:BP	positive regulation of lipid localization	GO:1905954	1.33573e-08	7.87428	116	318	15	27492	TNFRSF11A,MSR1,IKBKE,EHD1,SPP1,SREBF2,DAB2,PLIN2,NR1H3,ANXA2,TREM2,LPL,HILPDA,CD36,IL1B
GO:BP	positive regulation of gene expression	GO:0010628	1.44118e-08	7.84128	1205	322	45	27492	RAB7B,RBM3,CEBPB,PRKAA1,ADAM8,MITF,VEGFA,PCBP1,IKBKE,C3AR1,NSD2,NOCT,MMP14,LARP4,U2AF2,PTAFR,CLEC4E,C5AR1,SNF8,LTB,FN1,TREM2,PKM,HIF1A,HNRNPD,CLEC4N,LPL,WBP2,SNW1,HILPDA,RSAD2,RBPJ,ID2,CD36,GSN,CCL4,RGCC,MAFG,THBS1,NLRP3,CD14,ETS1,IL1B,CCL3,CCL2
GO:BP	regulation of lipid localization	GO:1905952	1.51947e-08	7.81831	186	318	18	27492	TNFRSF11A,MSR1,ITGAV,IKBKE,EHD1,SPP1,SREBF2,DAB2,PLIN2,NUS1,NR1H3,ANXA2,TREM2,LPL,HILPDA,CD36,THBS1,IL1B
GO:BP	positive regulation of response to external stimulus	GO:0032103	1.62193e-08	7.78997	423	322	26	27492	ARG1,CEBPB,TNFRSF11A,ADAM8,VEGFA,IKBKE,C3AR1,CCR1,C5AR1,FN1,TREM2,ABCC1,LGMN,CLEC4N,LPL,VAV1,FCGR1,NINJ1,GRN,PLA2G7,PUM1,THBS1,ETS1,IL1B,CCL3,CCL2
GO:BP	regulation of cellular component movement	GO:0051270	1.83981e-08	7.73523	1074	322	42	27492	PFN1,IL1RN,SRGAP2,ADAM8,RAB11A,ITGAV,MITF,GTPBP4,VEGFA,C3AR1,MMP14,DAB2,PAK1,FAS,NUS1,PTAFR,CCR1,C5AR1,EMC10,CLN3,CERS2,FN1,CD63,RHOG,CXCL16,TREM2,ABCC1,HIF1A,LGMN,SPAG9,RIN2,NINJ1,GRN,GLUL,SDCBP,PLA2G7,RGCC,THBS1,ETS1,IL1B,CCL3,CCL2
GO:BP	cellular developmental process	GO:0048869	1.86477e-08	7.72937	4715	322	105	27492	SRGAP2,RAB7B,CLEC4D,CEBPB,TNFRSF11A,CTSB,HMGA1,ADAM8,RAB11A,MSR1,ITGAV,MITF,VEGFA,DMKN,BMI1,MYO1E,TGFBI,NOCT,TOR1A,MMP14,EHD1,SPP1,FAM20C,BASP1,DNAJB11,PGK1,CACYBP,MMP19,DAB2,PLD3,LFNG,RAB21,DYNC1I2,FAS,RASSF2,NME1,NUS1,CCL9,CCR1,TAF10,NR1H3,CLEC4E,C5AR1,CTSL,MNT,CERS2,B4GALT6,SEC24B,ANXA4,HSPA9,PPP2CA,FN1,POR,CD63,RHOG,TREM2,HIF1A,SBDS,PIGT,HNRNPD,YWHAH,SPAG9,STK3,JUND,LPL,RBM47,VAV1,RB1,SNW1,RI…
GO:BP	cellular response to stress	GO:0033554	1.94266e-08	7.7116	1831	320	57	27492	CHCHD2,TPT1,ARG1,CEBPB,PRKAA1,HMGA1,ADAM8,VEGFA,IKBKE,NSD2,TXN1,TOR1A,SPP1,GLRX,SREBF2,CPEB2,PGK1,PAK1,UFM1,BCL2L11,FAS,RASSF2,H13,GTF2H5,NR1H3,IER3,EMC10,CTSL,POLD4,CLN3,CERS2,HSPA9,HIGD1A,TREM2,KDM2A,HIF1A,EIF2S1,GNB1,STK3,SNW1,USP25,IER5,HILPDA,GRN,SMC6,SQSTM1,RBPJ,GLUL,ID2,CD36,KDM1A,MAP3K11,MFHAS1,RGCC,TNFAIP3,IL1B,SLC7A11
GO:BP	regulation of cell death	GO:0010941	2.1041e-08	7.67693	1770	322	56	27492	TPT1,FTH1,IL1RN,CEBPB,PRKAA1,CTSB,ADAM8,ITGAV,MITF,VEGFA,BMI1,TXN1,CTSD,SPP1,GLRX,CACYBP,DAB2,UFM1,BCL2L11,FAS,RASSF2,C5AR1,IER3,MNT,CLN3,HSPA9,PPP2CA,HIGD1A,FN1,POR,TREM2,TAX1BP1,ABCC1,HIF1A,LGMN,EIF2S1,YWHAH,STK3,RB1,GRN,RAF1,CD36,RASSF5,KDM1A,BAG1,MAP3K11,GSN,TXNRD1,RGCC,THBS1,TNFAIP3,ETS1,IL1B,SLC7A11,CCL3,CCL2
GO:BP	response to abiotic stimulus	GO:0009628	2.18963e-08	7.65963	1268	322	46	27492	CHCHD2,RBM3,PAM,TNFRSF11A,PRKAA1,MAP4K3,ADAM8,VEGFA,DYNLRB1,TXN1,MMP14,COPS9,CPEB2,PGK1,SLC27A1,FAS,GTF2H5,PTAFR,CLN3,HIGD1A,TREM2,HIF1A,LGMN,HNRNPD,EIF2S1,GNB1,ABHD12,JUND,LPL,N4BP1,IER5,HILPDA,RAF1,RBPJ,ID2,CD36,KDM1A,BHLHE40,GSN,CXCL2,RGCC,THBS1,CD14,IL1B,SLC7A11,CCL2
GO:BP	regulation of protein localization	GO:0032880	2.60048e-08	7.58495	906	322	38	27492	PAM,PRKAA1,PLEKHM2,RAB11A,VEGFA,LCP1,NSD2,TXN1,TOR1A,MMP14,CTSD,GLRX,CDT1,DAB2,UFM1,NR1H3,RAN,GAPVD1,CLN3,SNX3,PPP2CA,RHOG,TREM2,HIF1A,RB1,VTI1B,RSAD2,SQSTM1,GLUL,CD36,RASSF5,EPB41L2,GSN,MFHAS1,KLF7,IL1B,SLC7A11,CCL2
GO:BP	cellular macromolecule localization	GO:0070727	2.64844e-08	7.57701	1737	293	52	27492	PFN1,PRKAA1,AP3S1,RAB11A,VEGFA,LCP1,TXN1,TOR1A,MMP14,EHD1,EXOC5,SRP9,TM9SF2,CDT1,DAB2,UFM1,RAB21,H13,MFSD1,RAN,ANXA2,SNF8,ARF5,EMC10,CLN3,SEC24B,HSPA9,PPP2CA,CD63,RHOG,TREM2,AP4S1,YWHAH,STK3,RB1,HHEX,RAB32,NAPG,VTI1B,CALM3,IPO8,SRP19,SQSTM1,GLUL,SUMO3,CD36,RASSF5,BAG1,HNRNPAB,EPB41L2,GSN,MFHAS1
GO:BP	organic substance transport	GO:0071702	3.00751e-08	7.52179	2469	271	61	27492	IL1RN,SLC7A8,RAB7B,PAM,SLC37A2,TNFRSF11A,PRKAA1,AP3S1,RAB11A,MSR1,ITGAV,LCP1,VTA1,CALCRL,TXN1,TOR1A,EHD1,EXOC5,SRP9,SPP1,GLRX,SREBF2,DAB2,PLIN2,UFM1,SLC3A2,SLC27A1,SLC16A10,RAB21,H13,NUS1,NR1H3,RAN,GAPVD1,ANXA2,SNF8,ARF5,CLN3,SEC24B,SNX3,HSPA9,PPP2CA,CD63,TREM2,ABCC1,HIF1A,AP4S1,YWHAH,STK3,HHEX,RAB32,NAPG,VTI1B,RSAD2,IPO8,SRP19,SQSTM1,RAF1,PDCD6IP,GLUL,CD36
GO:BP	negative regulation of nitrogen compound metabolic process	GO:0051172	3.03816e-08	7.51739	2488	324	69	27492	CEBPB,PRKAA1,CBX4,CSTB,HMGA1,ITGAV,MITF,GTPBP4,VEGFA,IKBKE,BMI1,NSD2,CGGBP1,RSF1,TXN1,NOCT,SRP9,COPS9,SREBF2,CPEB2,BASP1,HNRNPR,DAB2,RTRAF,ZFP706,RASSF2,HINT2,U2AF2,NR1H3,DPPA3,C5AR1,ANXA2,MNT,COMMD7,RTN3,CLN3,SNX3,PPP2CA,MXI1,POR,TREM2,KDM2A,HIF1A,HNRNPD,EIF2S1,SPAG9,RB1,SNW1,USP25,N4BP1,HHEX,SQSTM1,RBPJ,ID2,CD36,SDCBP,KDM1A,BAG1,HNRNPAB,BHLHE40,MFHAS1,PUM1,THBS1,KLF7,TNFAIP3,ETS2,IL1B,MXD1,SLPI
GO:BP	movement of cell or subcellular component	GO:0006928	3.12929e-08	7.50455	2112	322	62	27492	PFN1,IL1RN,SRGAP2,AP3S1,ADAM8,RAB11A,ITGAV,MITF,GTPBP4,VEGFA,LCP1,C3AR1,DYNLRB1,MYO1E,TOR1A,MMP14,SPP1,DAB2,PAK1,RAB21,DYNC1I2,FAS,NUS1,PTAFR,CCL9,CCR1,C5AR1,EMC10,CLN3,CERS2,MYO9B,FN1,CD63,RHOG,CXCL16,TREM2,ABCC1,HIF1A,LGMN,SBDS,SPAG9,VAV1,RIN2,NINJ1,GRN,GLUL,SDCBP,PLA2G7,GSN,CCL4,CXCL2,SDC1,RGCC,CCRL2,THBS1,NLRP3,KLF7,TNFAIP3,ETS1,IL1B,CCL3,CCL2
GO:BP	cell motility	GO:0048870	3.17575e-08	7.49815	1684	322	54	27492	PFN1,IL1RN,SRGAP2,ADAM8,RAB11A,ITGAV,MITF,GTPBP4,VEGFA,LCP1,C3AR1,TOR1A,MMP14,SPP1,DAB2,PAK1,FAS,NUS1,PTAFR,CCL9,CCR1,C5AR1,EMC10,CLN3,CERS2,FN1,CD63,RHOG,CXCL16,TREM2,ABCC1,HIF1A,LGMN,SBDS,SPAG9,VAV1,RIN2,NINJ1,GRN,GLUL,SDCBP,PLA2G7,CCL4,CXCL2,SDC1,RGCC,CCRL2,THBS1,NLRP3,TNFAIP3,ETS1,IL1B,CCL3,CCL2
GO:BP	localization of cell	GO:0051674	3.17575e-08	7.49815	1684	322	54	27492	PFN1,IL1RN,SRGAP2,ADAM8,RAB11A,ITGAV,MITF,GTPBP4,VEGFA,LCP1,C3AR1,TOR1A,MMP14,SPP1,DAB2,PAK1,FAS,NUS1,PTAFR,CCL9,CCR1,C5AR1,EMC10,CLN3,CERS2,FN1,CD63,RHOG,CXCL16,TREM2,ABCC1,HIF1A,LGMN,SBDS,SPAG9,VAV1,RIN2,NINJ1,GRN,GLUL,SDCBP,PLA2G7,CCL4,CXCL2,SDC1,RGCC,CCRL2,THBS1,NLRP3,TNFAIP3,ETS1,IL1B,CCL3,CCL2
GO:BP	intracellular transport	GO:0046907	3.50082e-08	7.45583	1534	272	46	27492	RAB7B,PRKAA1,AP3S1,RAB11A,LCP1,VTA1,MYO1E,TXN1,EHD1,SRP9,DAB2,UFM1,BCL2L11,RAB21,TRAPPC6B,DYNC1I2,H13,ERGIC1,NUS1,RAN,ANXA2,SNF8,ARF5,CLN3,SEC24B,SNX3,HSPA9,DNAJC13,PPP2CA,CD63,ATP5D,HIF1A,AP4S1,YWHAH,SPAG9,STK3,HHEX,RAB32,GRN,NAPG,VTI1B,IPO8,SRP19,SQSTM1,CD36,ATP5K
GO:BP	myeloid leukocyte migration	GO:0097529	3.65239e-08	7.43742	220	322	19	27492	ADAM8,VEGFA,C3AR1,MMP14,SPP1,CCL9,CCR1,C5AR1,RHOG,TREM2,LGMN,VAV1,NINJ1,PLA2G7,CCL4,CXCL2,IL1B,CCL3,CCL2
GO:BP	positive regulation of cell motility	GO:2000147	3.71423e-08	7.43013	586	322	30	27492	PFN1,ADAM8,RAB11A,ITGAV,VEGFA,C3AR1,MMP14,DAB2,PAK1,NUS1,PTAFR,CCR1,C5AR1,EMC10,FN1,CXCL16,TREM2,ABCC1,HIF1A,LGMN,SPAG9,RIN2,GRN,SDCBP,PLA2G7,THBS1,ETS1,IL1B,CCL3,CCL2
GO:BP	cellular nitrogen compound biosynthetic process	GO:0044271	3.7499e-08	7.42598	4718	321	104	27492	PFN1,CHCHD2,RPL13,RPS2,ARG1,RAB7B,RBM3,CEBPB,PAM,TNFRSF11A,ELL2,PRKAA1,CBX4,HMGA1,ADAM8,MITF,VEGFA,PCBP1,IKBKE,C3AR1,APRT,BMI1,NSD2,CGGBP1,RSF1,TXN1,NOCT,SRP9,SPP1,POLR2K,SREBF2,CPEB2,BASP1,TRNAU1AP,LARP4,HNRNPR,DAB2,RTRAF,ZFP706,NME1,GTF2H5,MRPL52,PTAFR,TAF10,NR1H3,SMS,C5AR1,SPTY2D1,SNF8,MNT,COMMD7,POLD4,CERS2,B4GALT6,ANXA4,PPP2CA,MXI1,RHOG,ATP5D,TREM2,TAX1BP1,PKM,MRPL12,KDM2A,HIF1A,HNRNPD,EIF2S…
GO:BP	regulation of vesicle-mediated transport	GO:0060627	3.8735e-08	7.4119	587	322	30	27492	PRKAA1,RAB11A,ITGAV,VEGFA,TOR1A,EHD1,GLRX,DAB2,RAB21,PTAFR,NR1H3,ANXA2,SNF8,CLN3,SNX3,DNAJC13,CD63,TREM2,SIRPB1C,CYTH1,FCGR1,CALM3,PDCD6IP,CD36,SDCBP,SYNJ1,SDC1,CD14,IL1B,CCL2
GO:BP	cell chemotaxis	GO:0060326	3.88564e-08	7.41054	308	322	22	27492	ADAM8,VEGFA,C3AR1,SPP1,CCL9,CCR1,C5AR1,RHOG,CXCL16,ABCC1,LGMN,SBDS,VAV1,NINJ1,PLA2G7,CCL4,CXCL2,CCRL2,THBS1,IL1B,CCL3,CCL2
GO:BP	anatomical structure morphogenesis	GO:0009653	4.07896e-08	7.38945	2754	322	73	27492	PFN1,IL1RN,ARG1,SRGAP2,CEBPB,PAM,BCAR3,ADAM8,RAB11A,ITGAV,VEGFA,C3AR1,BMI1,NSD2,CALCRL,MYO1E,TGFBI,TOR1A,MMP14,EHD1,EXOC5,FAM20C,PGK1,LARP4,MMP19,DAB2,PAK1,LFNG,BCL2L11,RAB21,NUS1,SF3B6,C5AR1,ANXA2,EMC10,CTSL,B4GALT6,SEC24B,MXI1,FN1,POR,RHOG,TREM2,PKM,HIF1A,YWHAH,SPAG9,STK3,RB1,RIN2,NINJ1,HHEX,GRN,RBPJ,GLUL,ID2,CD36,DLD,MAFB,KDM1A,EPB41L2,TXNRD1,DUSP2,SDC1,RGCC,THBS1,KLF7,TNFAIP3,ETS2,ETS1,IL1B,C…
GO:BP	regulation of lipid storage	GO:0010883	4.93752e-08	7.30649	62	271	11	27492	MSR1,ITGAV,IKBKE,EHD1,SREBF2,PLIN2,NR1H3,TREM2,LPL,HILPDA,CD36
GO:BP	leukocyte differentiation	GO:0002521	5.65487e-08	7.24758	598	321	30	27492	CLEC4D,CEBPB,TNFRSF11A,ADAM8,MITF,VEGFA,BMI1,MMP14,FAM20C,LFNG,FAS,RASSF2,NME1,CCR1,CLEC4E,CTSL,TREM2,VAV1,RB1,NINJ1,HHEX,RSAD2,RBPJ,ID2,MAFB,KDM1A,NLRP3,TNFAIP3,IL1B,CCL3
GO:BP	system development	GO:0048731	5.84441e-08	7.23326	5090	325	110	27492	PFN1,RPL13,ARG1,SRGAP2,RAB7B,CLEC4D,CEBPB,PAM,TNFRSF11A,BCAR3,PRKAA1,CTSB,ADAM8,RAB11A,ITGAV,MITF,VEGFA,LCP1,C3AR1,APRT,BMI1,NSD2,CALCRL,MYO1E,TGFBI,TOR1A,MMP14,EHD1,GLRX5,SPP1,FAM20C,BASP1,DNAJB11,PGK1,CACYBP,MMP19,DAB2,LFNG,UFM1,BCL2L11,RAB21,TRAPPC6B,DYNC1I2,FAS,RASSF2,NME1,NUS1,CCR1,TAF10,CLEC4E,C5AR1,ANXA2,EMC10,CTSL,LTB,CERS2,B4GALT6,SEC24B,ANXA4,HSPA9,PPP2CA,FN1,POR,RHOG,TREM2,PKM,HIF1A,SB…
GO:BP	regulation of multicellular organismal development	GO:2000026	6.21932e-08	7.20626	1457	322	49	27492	RAB7B,CEBPB,ADAM8,RAB11A,MITF,VEGFA,C3AR1,NOCT,MMP14,FAM20C,DNAJB11,PGK1,RAB21,FAS,RASSF2,NME1,CCR1,C5AR1,EMC10,CERS2,HSPA9,FN1,POR,TREM2,PKM,HIF1A,YWHAH,RB1,NINJ1,HHEX,GRN,RBPJ,GLUL,ID2,CD36,MAFB,KDM1A,BAG1,BHLHE40,SYNJ1,RGCC,MAFG,THBS1,NLRP3,KLF7,ETS1,IL1B,CCL3,CCL2
GO:BP	regulation of biosynthetic process	GO:0009889	6.63786e-08	7.17797	4203	323	96	27492	PFN1,CHCHD2,RAB7B,RBM3,CEBPB,PAM,TNFRSF11A,BCAR3,ELL2,PRKAA1,CBX4,HMGA1,ADAM8,MITF,GTPBP4,VEGFA,PCBP1,IKBKE,C3AR1,BMI1,NSD2,CGGBP1,RSF1,TXN1,NOCT,SRP9,SPP1,SREBF2,CPEB2,BASP1,TRNAU1AP,CDT1,LARP4,HNRNPR,CACYBP,DAB2,RTRAF,SLC27A1,ZFP706,GTF2H5,PTAFR,TAF10,NR1H3,SPTY2D1,SNF8,MNT,COMMD7,CLN3,ANXA4,PPP2CA,MXI1,FN1,POR,RHOG,TREM2,TAX1BP1,PKM,MRPL12,KDM2A,HIF1A,HNRNPD,EIF2S1,YWHAH,STK3,JUND,WBP2,RB1,SNW…
GO:BP	defense response	GO:0006952	7.36525e-08	7.13281	1711	324	54	27492	IL1RN,ARG1,RAB7B,CLEC4D,CEBPB,TNFRSF11A,PLEKHM2,ADAM8,ITGAV,IKBKE,C3AR1,CALCRL,LTB4R1,PLD3,PTAFR,CCL9,CCR1,NR1H3,CLEC4E,C5AR1,FN1,CXCL16,TREM2,ABCC1,HIF1A,ABHD12,CLEC4N,LPL,VAV1,RB1,FCGR1,N4BP1,NINJ1,GRN,RSAD2,RBPJ,CD36,PLA2G7,GSN,MFHAS1,CCL4,CXCL2,PUM1,SDC1,CCRL2,THBS1,NLRP3,TNFAIP3,CD14,ETS1,IL1B,CCL3,CCL2,SLPI
GO:BP	cellular protein localization	GO:0034613	7.37163e-08	7.13244	1729	293	51	27492	PFN1,PRKAA1,AP3S1,RAB11A,VEGFA,LCP1,TXN1,TOR1A,MMP14,EHD1,EXOC5,SRP9,TM9SF2,CDT1,DAB2,UFM1,RAB21,H13,MFSD1,RAN,ANXA2,SNF8,ARF5,EMC10,CLN3,SEC24B,HSPA9,PPP2CA,CD63,RHOG,TREM2,AP4S1,YWHAH,STK3,RB1,HHEX,RAB32,NAPG,VTI1B,CALM3,IPO8,SRP19,SQSTM1,GLUL,SUMO3,CD36,RASSF5,BAG1,EPB41L2,GSN,MFHAS1
GO:BP	positive regulation of cellular component movement	GO:0051272	7.491e-08	7.12546	603	322	30	27492	PFN1,ADAM8,RAB11A,ITGAV,VEGFA,C3AR1,MMP14,DAB2,PAK1,NUS1,PTAFR,CCR1,C5AR1,EMC10,FN1,CXCL16,TREM2,ABCC1,HIF1A,LGMN,SPAG9,RIN2,GRN,SDCBP,PLA2G7,THBS1,ETS1,IL1B,CCL3,CCL2
GO:BP	positive regulation of locomotion	GO:0040017	7.80038e-08	7.10788	604	322	30	27492	PFN1,ADAM8,RAB11A,ITGAV,VEGFA,C3AR1,MMP14,DAB2,PAK1,NUS1,PTAFR,CCR1,C5AR1,EMC10,FN1,CXCL16,TREM2,ABCC1,HIF1A,LGMN,SPAG9,RIN2,GRN,SDCBP,PLA2G7,THBS1,ETS1,IL1B,CCL3,CCL2
GO:BP	regulation of catalytic activity	GO:0050790	7.8816e-08	7.10339	2257	324	64	27492	RPS2,IL1RN,SRGAP2,TNFRSF11A,BCAR3,CTSB,CSTB,ADAM8,GTPBP4,VEGFA,BMI1,CTSD,CPEB2,HNRNPR,DAB2,PAK1,RTRAF,SLC27A1,BCL2L11,TRAPPC6B,FAS,RASSF2,RGL1,NUS1,PTAFR,CCL9,NR1H3,GAPVD1,C5AR1,ANXA2,CLN3,MYO9B,PPP2CA,HIGD1A,FN1,POR,RHOG,TREM2,HIF1A,LGMN,CYTH1,HNRNPD,EIF2S1,UBE2S,VAV1,RB1,RIN2,HHEX,PSMD2,GRN,CALM3,RAF1,RGS1,MAP3K11,GSN,CCL4,RGCC,THBS1,NLRP3,TNFAIP3,IL1B,CCL3,CCL2,SLPI
GO:BP	cellular metabolic process	GO:0044237	9.08457e-08	7.0417	13132	324	213	27492	PFN1,CHCHD2,RPL13,RPS2,IL1RN,ARG1,RAB7B,RBM3,CEBPB,PAM,SLC37A2,TNFRSF11A,BCAR3,ELL2,PRKAA1,CTSB,CBX4,CSTB,MAP4K3,HMGA1,ADAM8,LSM4,ITGAV,MITF,GTPBP4,VEGFA,PCBP1,COX5A,IKBKE,C3AR1,APRT,SNRNP40,BMI1,NSD2,PPIG,CGGBP1,CALCRL,RSF1,TXN1,NOCT,TOR1A,MMP14,CTSD,GLRX5,SRP9,SPP1,POLR2K,COPS9,SNRPF,EBNA1BP2,P4HA1,SREBF2,TMEM189,CPEB2,FAM20C,BASP1,DNAJB11,PGK1,TRNAU1AP,CDT1,ATP6V0A1,LARP4,HNRNPR,CACYBP,RBM39,D…
GO:BP	apoptotic process	GO:0006915	1.03661e-07	6.98439	1953	322	58	27492	TPT1,IL1RN,CEBPB,PRKAA1,ADAM8,ITGAV,MITF,VEGFA,IKBKE,BMI1,CTSD,EXOC5,SPP1,DAB2,UFM1,BCL2L11,FAS,RASSF2,HINT2,TAF10,C5AR1,IER3,MNT,RTN3,CLN3,PPP2CA,HIGD1A,FN1,POR,TREM2,TAX1BP1,HIF1A,LGMN,PIGT,EIF2S1,GNB1,YWHAH,STK3,RB1,SNW1,GRN,SQSTM1,RAF1,PDCD6IP,RASSF5,KDM1A,BAG1,MAP3K11,GSN,GGCT,RGCC,THBS1,TNFAIP3,ETS1,IL1B,SLC7A11,CCL3,CCL2
GO:BP	phosphate-containing compound metabolic process	GO:0006796	1.10036e-07	6.95846	2745	323	72	27492	IL1RN,SLC37A2,TNFRSF11A,BCAR3,PRKAA1,MAP4K3,ADAM8,GTPBP4,VEGFA,IKBKE,APRT,TXN1,NOCT,FAM20C,PGK1,DAB2,PAK1,RTRAF,SLC27A1,FAS,RASSF2,NME1,GTF2H5,NUS1,PTAFR,NR1H3,RAN,NCEH1,C5AR1,SIK3,ANXA2,CLN3,PGAM1,HSPA9,PPP2CA,HIGD1A,FN1,ATP5D,TREM2,PKM,HIF1A,PIGT,EIF2S1,ABHD12,SPAG9,STK3,CLEC4N,NT5DC3,RB1,USP25,HHEX,CALM3,SQSTM1,RAF1,MAP4K4,CD36,ATP5K,SDCBP,DLD,PRPF4B,BAG1,PLA2G7,SYNJ1,MAP3K11,MFHAS1,DUSP2,RGCC…
GO:BP	positive regulation of lipid storage	GO:0010884	1.12134e-07	6.95026	24	271	8	27492	MSR1,IKBKE,EHD1,SREBF2,PLIN2,LPL,HILPDA,CD36
GO:BP	regulation of gene expression	GO:0010468	1.21148e-07	6.91668	5340	322	112	27492	PFN1,CHCHD2,ARG1,RAB7B,RBM3,CEBPB,PAM,TNFRSF11A,ELL2,PRKAA1,CBX4,HMGA1,ADAM8,LSM4,MSR1,ITGAV,MITF,VEGFA,PCBP1,IKBKE,C3AR1,BMI1,NSD2,CGGBP1,RSF1,TXN1,NOCT,MMP14,SRP9,SPP1,SREBF2,CPEB2,BASP1,TRNAU1AP,LARP4,HNRNPR,RBM39,DAB2,PLD3,RTRAF,ZFP706,FAS,NME1,U2AF2,GTF2H5,PTAFR,CCR1,TAF10,NR1H3,DPPA3,CLEC4E,C5AR1,SPTY2D1,SNF8,MNT,COMMD7,CLN3,LTB,ANXA4,PPP2CA,MXI1,FN1,RHOG,TREM2,TAX1BP1,PKM,MRPL12,KDM2A,HIF1…
GO:BP	regulation of cellular biosynthetic process	GO:0031326	1.26588e-07	6.89761	4121	323	94	27492	PFN1,CHCHD2,RAB7B,RBM3,CEBPB,PAM,TNFRSF11A,BCAR3,ELL2,PRKAA1,CBX4,HMGA1,ADAM8,MITF,GTPBP4,VEGFA,PCBP1,IKBKE,C3AR1,BMI1,NSD2,CGGBP1,RSF1,TXN1,NOCT,SRP9,SPP1,SREBF2,CPEB2,BASP1,TRNAU1AP,CDT1,LARP4,HNRNPR,CACYBP,DAB2,RTRAF,SLC27A1,ZFP706,GTF2H5,PTAFR,TAF10,NR1H3,SPTY2D1,SNF8,MNT,COMMD7,CLN3,ANXA4,PPP2CA,MXI1,POR,RHOG,TREM2,TAX1BP1,PKM,MRPL12,KDM2A,HIF1A,HNRNPD,EIF2S1,YWHAH,STK3,JUND,WBP2,RB1,SNW1,HH…
GO:BP	cell differentiation	GO:0030154	1.28905e-07	6.88973	4598	322	101	27492	SRGAP2,RAB7B,CLEC4D,CEBPB,TNFRSF11A,CTSB,ADAM8,RAB11A,MSR1,ITGAV,MITF,VEGFA,DMKN,BMI1,MYO1E,TGFBI,NOCT,TOR1A,MMP14,EHD1,SPP1,FAM20C,BASP1,DNAJB11,PGK1,CACYBP,MMP19,DAB2,PLD3,LFNG,RAB21,DYNC1I2,FAS,RASSF2,NME1,NUS1,CCL9,CCR1,TAF10,NR1H3,CLEC4E,C5AR1,CTSL,CERS2,B4GALT6,SEC24B,ANXA4,HSPA9,PPP2CA,FN1,POR,CD63,RHOG,TREM2,HIF1A,SBDS,PIGT,YWHAH,SPAG9,STK3,JUND,LPL,RBM47,VAV1,RB1,SNW1,RIN2,NINJ1,HHEX,PRR…
GO:BP	phosphorus metabolic process	GO:0006793	1.48171e-07	6.82924	2763	323	72	27492	IL1RN,SLC37A2,TNFRSF11A,BCAR3,PRKAA1,MAP4K3,ADAM8,GTPBP4,VEGFA,IKBKE,APRT,TXN1,NOCT,FAM20C,PGK1,DAB2,PAK1,RTRAF,SLC27A1,FAS,RASSF2,NME1,GTF2H5,NUS1,PTAFR,NR1H3,RAN,NCEH1,C5AR1,SIK3,ANXA2,CLN3,PGAM1,HSPA9,PPP2CA,HIGD1A,FN1,ATP5D,TREM2,PKM,HIF1A,PIGT,EIF2S1,ABHD12,SPAG9,STK3,CLEC4N,NT5DC3,RB1,USP25,HHEX,CALM3,SQSTM1,RAF1,MAP4K4,CD36,ATP5K,SDCBP,DLD,PRPF4B,BAG1,PLA2G7,SYNJ1,MAP3K11,MFHAS1,DUSP2,RGCC…
GO:BP	nitrogen compound transport	GO:0071705	1.48245e-07	6.82902	2041	271	53	27492	IL1RN,SLC7A8,RAB7B,PAM,PRKAA1,AP3S1,RAB11A,MSR1,LCP1,SLC12A7,VTA1,CALCRL,TXN1,TOR1A,EHD1,EXOC5,SRP9,GLRX,UFM1,SLC3A2,SLC27A1,SLC16A10,RAB21,H13,NR1H3,RAN,GAPVD1,SNF8,ARF5,CLN3,SEC24B,SNX3,HSPA9,PPP2CA,CD63,TREM2,ABCC1,HIF1A,AP4S1,YWHAH,STK3,HHEX,RAB32,NAPG,VTI1B,RSAD2,IPO8,SRP19,SQSTM1,RAF1,PDCD6IP,GLUL,CD36
GO:BP	leukocyte migration	GO:0050900	1.66773e-07	6.77787	365	322	23	27492	ADAM8,VEGFA,C3AR1,MMP14,SPP1,PTAFR,CCL9,CCR1,C5AR1,RHOG,CXCL16,TREM2,LGMN,SBDS,VAV1,NINJ1,PLA2G7,CCL4,CXCL2,NLRP3,IL1B,CCL3,CCL2
GO:BP	negative regulation of multicellular organismal process	GO:0051241	1.81694e-07	6.74066	1061	322	40	27492	ARG1,VEGFA,CALCRL,DNAJB11,PGK1,ZFP706,FAS,NME1,CCR1,NR1H3,ANXA2,CERS2,ANXA4,HSPA9,PPP2CA,FN1,CD63,TREM2,HIF1A,LGMN,LNPEP,YWHAH,STK3,RB1,N4BP1,HHEX,GRN,RBPJ,ID2,CD36,MAFB,KDM1A,RGCC,THBS1,NLRP3,KLF7,TNFAIP3,IL1B,CCL3,CCL2
GO:BP	negative regulation of macromolecule metabolic process	GO:0010605	1.90809e-07	6.7194	3314	324	81	27492	ARG1,RBM3,CEBPB,PRKAA1,CBX4,CSTB,HMGA1,LSM4,MSR1,ITGAV,MITF,GTPBP4,VEGFA,IKBKE,BMI1,NSD2,CGGBP1,RSF1,TXN1,NOCT,SRP9,COPS9,SREBF2,CPEB2,BASP1,HNRNPR,DAB2,RTRAF,ZFP706,RASSF2,HINT2,NME1,U2AF2,CCR1,NR1H3,DPPA3,C5AR1,ANXA2,MNT,COMMD7,RTN3,CLN3,ANXA4,SNX3,PPP2CA,MXI1,FN1,POR,TREM2,KDM2A,HIF1A,LGMN,HNRNPD,EIF2S1,SPAG9,RB1,SNW1,USP25,N4BP1,HHEX,SQSTM1,RBPJ,ID2,CD36,SDCBP,KDM1A,BAG1,HNRNPAB,BHLHE40,MFHAS…
GO:BP	locomotion	GO:0040011	2.00276e-07	6.69837	1877	322	56	27492	PFN1,IL1RN,SRGAP2,ADAM8,RAB11A,ITGAV,MITF,GTPBP4,VEGFA,LCP1,C3AR1,TOR1A,MMP14,SPP1,DAB2,PAK1,FAS,NUS1,PTAFR,CCL9,CCR1,C5AR1,EMC10,CLN3,CERS2,FN1,CD63,RHOG,CXCL16,TREM2,ABCC1,HIF1A,LGMN,SBDS,SPAG9,VAV1,RIN2,NINJ1,GRN,GLUL,ID2,SDCBP,PLA2G7,CCL4,CXCL2,SDC1,RGCC,CCRL2,THBS1,NLRP3,KLF7,TNFAIP3,ETS1,IL1B,CCL3,CCL2
GO:BP	cell population proliferation	GO:0008283	2.17208e-07	6.66312	2081	325	60	27492	FTH1,ARG1,CEBPB,PRKAA1,HMGA1,ITGAV,MITF,GTPBP4,VEGFA,C3AR1,BMI1,CALCRL,TGFBI,MMP14,COPS9,DAB2,PAK1,FAS,NME1,PTAFR,C5AR1,ANXA2,EMC10,CTSL,POLD4,CERS2,FN1,POR,TREM2,HIF1A,LGMN,SBDS,GNB1,STK3,JUND,RB1,SNW1,HHEX,IER5,HILPDA,GRN,ODC1,SQSTM1,RAF1,RBPJ,GLUL,ID2,RASSF5,SDCBP,KDM1A,TXNRD1,RGCC,MAFG,THBS1,TNFAIP3,ETS1,IL1B,SLC7A11,CCL2,MARCKSL1
GO:BP	negative regulation of cell death	GO:0060548	2.21363e-07	6.6549	1163	322	42	27492	TPT1,FTH1,IL1RN,CEBPB,PRKAA1,CTSB,ADAM8,ITGAV,MITF,VEGFA,BMI1,TXN1,SPP1,GLRX,CACYBP,DAB2,UFM1,FAS,C5AR1,IER3,MNT,CLN3,HSPA9,HIGD1A,FN1,POR,TREM2,TAX1BP1,ABCC1,HIF1A,LGMN,YWHAH,RB1,GRN,RAF1,KDM1A,BAG1,THBS1,TNFAIP3,IL1B,SLC7A11,CCL2
GO:BP	anatomical structure formation involved in morphogenesis	GO:0048646	2.27287e-07	6.64343	1164	322	42	27492	PFN1,ADAM8,ITGAV,VEGFA,C3AR1,CALCRL,TGFBI,MMP14,EHD1,FAM20C,PGK1,MMP19,LFNG,BCL2L11,NUS1,SF3B6,C5AR1,ANXA2,EMC10,SEC24B,MXI1,FN1,TREM2,PKM,HIF1A,STK3,NINJ1,HHEX,GRN,RBPJ,GLUL,CD36,MAFB,TXNRD1,DUSP2,RGCC,THBS1,TNFAIP3,ETS2,ETS1,IL1B,CCL2
GO:BP	establishment of localization in cell	GO:0051649	2.27787e-07	6.64247	2169	274	55	27492	RAB7B,PRKAA1,AP3S1,RAB11A,ITGAV,LCP1,VTA1,MYO1E,TXN1,TOR1A,EHD1,SRP9,CDT1,DAB2,UFM1,BCL2L11,RAB21,TRAPPC6B,DYNC1I2,H13,ERGIC1,NUS1,PTAFR,RAN,ANXA2,SNF8,ARF5,CLN3,SEC24B,SNX3,HSPA9,DNAJC13,PPP2CA,CD63,ATP5D,HIF1A,AP4S1,CYTH1,YWHAH,SPAG9,STK3,HHEX,RAB32,GRN,NAPG,VTI1B,CALM3,IPO8,SRP19,SQSTM1,RAF1,PDCD6IP,CD36,ATP5K,SDCBP
GO:BP	blood vessel morphogenesis	GO:0048514	2.52616e-07	6.59754	634	322	30	27492	ADAM8,ITGAV,VEGFA,C3AR1,CALCRL,MYO1E,TGFBI,MMP14,PGK1,MMP19,NUS1,C5AR1,ANXA2,EMC10,SEC24B,FN1,PKM,HIF1A,RIN2,NINJ1,HHEX,GRN,RBPJ,GLUL,CD36,RGCC,THBS1,ETS1,IL1B,CCL2
GO:BP	regulation of protein modification process	GO:0031399	2.57283e-07	6.58959	1538	318	49	27492	RPS2,IL1RN,TNFRSF11A,BCAR3,PRKAA1,ADAM8,GTPBP4,VEGFA,BMI1,TXN1,COPS9,DAB2,PAK1,RTRAF,SLC27A1,FAS,RASSF2,HINT2,U2AF2,C5AR1,ANXA2,CLN3,PPP2CA,HIGD1A,FN1,TREM2,HIF1A,UBE2S,SPAG9,CLEC4N,WBP2,RB1,SNW1,N4BP1,HHEX,CALM3,SQSTM1,RAF1,CD36,RASSF5,SDCBP,KDM1A,BAG1,MAP3K11,MFHAS1,RGCC,THBS1,TNFAIP3,IL1B
GO:BP	protein transport	GO:0015031	2.73337e-07	6.5633	1578	271	45	27492	IL1RN,RAB7B,PAM,PRKAA1,AP3S1,RAB11A,MSR1,LCP1,VTA1,CALCRL,TXN1,EHD1,EXOC5,SRP9,GLRX,UFM1,RAB21,H13,NR1H3,RAN,GAPVD1,SNF8,ARF5,CLN3,SEC24B,SNX3,HSPA9,PPP2CA,CD63,TREM2,HIF1A,AP4S1,YWHAH,STK3,RAB32,NAPG,VTI1B,RSAD2,IPO8,SRP19,SQSTM1,RAF1,PDCD6IP,GLUL,CD36
GO:BP	negative regulation of metabolic process	GO:0009892	2.87592e-07	6.54122	3529	324	84	27492	ARG1,RBM3,CEBPB,PRKAA1,CBX4,CSTB,HMGA1,LSM4,MSR1,ITGAV,MITF,GTPBP4,VEGFA,IKBKE,BMI1,NSD2,CGGBP1,RSF1,TXN1,NOCT,SRP9,COPS9,SREBF2,CPEB2,BASP1,HNRNPR,DAB2,RTRAF,SLC27A1,ZFP706,RASSF2,HINT2,NME1,U2AF2,CCR1,NR1H3,DPPA3,C5AR1,ANXA2,MNT,COMMD7,RTN3,CLN3,ANXA4,SNX3,PPP2CA,MXI1,FN1,POR,TREM2,KDM2A,HIF1A,LGMN,LNPEP,HNRNPD,EIF2S1,SPAG9,RB1,SNW1,USP25,N4BP1,HHEX,GRN,SQSTM1,RBPJ,ID2,CD36,SDCBP,KDM1A,BAG1,HNR…
GO:BP	metabolic process	GO:0008152	2.90159e-07	6.53736	14599	324	228	27492	PFN1,CHCHD2,RPL13,RPS2,IL1RN,ARG1,RAB7B,RBM3,CEBPB,PAM,SLC37A2,TNFRSF11A,BCAR3,ELL2,PRKAA1,CTSB,CBX4,CSTB,MAP4K3,HMGA1,ADAM8,LSM4,MSR1,ITGAV,MITF,GTPBP4,VEGFA,PCBP1,COX5A,IKBKE,C3AR1,APRT,SNRNP40,BMI1,NSD2,PPIG,CGGBP1,CALCRL,RSF1,MYO1E,TXN1,NOCT,TOR1A,MMP14,CTSD,GLRX5,SRP9,SPP1,POLR2K,COPS9,SNRPF,EBNA1BP2,P4HA1,SREBF2,TMEM189,CPEB2,FAM20C,BASP1,DNAJB11,PGK1,TRNAU1AP,CDT1,ATP6V0A1,LARP4,HNRNPR,CAC…
GO:BP	positive regulation of catalytic activity	GO:0043085	3.24815e-07	6.48836	1082	322	40	27492	RPS2,IL1RN,SRGAP2,TNFRSF11A,BCAR3,ADAM8,VEGFA,BMI1,CTSD,PAK1,SLC27A1,BCL2L11,FAS,RASSF2,NUS1,PTAFR,CCL9,NR1H3,PPP2CA,HIGD1A,FN1,POR,RHOG,TREM2,LGMN,HNRNPD,UBE2S,VAV1,GRN,CALM3,RGS1,MAP3K11,GSN,CCL4,RGCC,THBS1,NLRP3,IL1B,CCL3,CCL2
GO:BP	positive regulation of multicellular organismal process	GO:0051240	3.59641e-07	6.44413	1580	323	50	27492	RAB7B,CEBPB,TNFRSF11A,PRKAA1,ADAM8,RAB11A,VEGFA,C3AR1,NSD2,MMP14,FAM20C,DAB2,SLC27A1,RAB21,PTAFR,CCR1,CLEC4E,C5AR1,ANXA2,EMC10,LTB,FN1,POR,TREM2,PKM,HIF1A,CLEC4N,LPL,RB1,NINJ1,HILPDA,GRN,RSAD2,RBPJ,ID2,CD36,SDCBP,KDM1A,BAG1,SYNJ1,CCL4,RGCC,THBS1,NLRP3,CD14,ETS1,IL1B,CCL3,CCL2,FABP5
GO:BP	leukocyte chemotaxis	GO:0030595	3.83479e-07	6.41626	223	322	18	27492	ADAM8,VEGFA,C3AR1,SPP1,CCL9,CCR1,C5AR1,CXCL16,LGMN,SBDS,VAV1,NINJ1,PLA2G7,CCL4,CXCL2,IL1B,CCL3,CCL2
GO:BP	tube development	GO:0035295	4.17063e-07	6.3798	1139	322	41	27492	PFN1,ARG1,ADAM8,ITGAV,VEGFA,C3AR1,BMI1,CALCRL,MYO1E,TGFBI,MMP14,SPP1,PGK1,MMP19,PAK1,BCL2L11,NUS1,C5AR1,ANXA2,EMC10,SEC24B,FN1,PKM,HIF1A,STK3,RB1,RIN2,NINJ1,HHEX,GRN,RBPJ,GLUL,ID2,CD36,SDC1,RGCC,THBS1,ETS1,IL1B,SLC7A11,CCL2
GO:BP	regulation of myeloid cell differentiation	GO:0045637	4.22006e-07	6.37468	225	321	18	27492	RAB7B,CEBPB,ADAM8,MITF,FAS,RASSF2,NME1,CCR1,HSPA9,TREM2,HIF1A,RB1,NINJ1,ID2,MAFB,KDM1A,ETS1,CCL3
GO:BP	myeloid cell differentiation	GO:0030099	4.23697e-07	6.37295	419	321	24	27492	RAB7B,CEBPB,TNFRSF11A,ADAM8,MITF,VEGFA,FAM20C,FAS,RASSF2,NME1,CCR1,HSPA9,TREM2,HIF1A,RB1,NINJ1,HHEX,RBPJ,ID2,MAFB,KDM1A,MFHAS1,ETS1,CCL3
GO:BP	response to lipid	GO:0033993	4.37124e-07	6.3594	1086	324	40	27492	IL1RN,ARG1,CEBPB,PAM,TNFRSF11A,PRKAA1,BMI1,NOCT,SPP1,GLRX,DAB2,PAK1,UFM1,FAS,PTAFR,NR1H3,CTSL,POR,CXCL16,TREM2,HNRNPD,YWHAH,JUND,LPL,WBP2,SNW1,GRN,CALM3,CD36,SYNJ1,CXCL2,SDC1,THBS1,NLRP3,TNFAIP3,CD14,IL1B,CCL3,CCL2,SLPI
GO:BP	catabolic process	GO:0009056	4.4781e-07	6.34891	2459	318	65	27492	ARG1,PRKAA1,CTSB,ADAM8,LSM4,VEGFA,IKBKE,NOCT,TOR1A,MMP14,CTSD,SPP1,PGK1,ATP6V0A1,HNRNPR,MMP19,DAB2,UFM1,BCL2L11,ARIH1,HINT2,H13,ACAA1A,NCEH1,ANXA2,SNF8,CTSL,CLN3,PGAM1,SNX3,PPP2CA,POR,TREM2,PKM,HIF1A,LGMN,LNPEP,HNRNPD,UBE2S,YWHAH,ABHD12,LPL,RNASEH2C,UBE2R2,USP25,N4BP1,ATG101,PSMD2,GRN,CALM3,ODC1,SQSTM1,ACBD5,PDCD6IP,SUMO3,UBA52,CD36,SDCBP,PLA2G7,TET3,TXNRD1,PUM1,GSTM1,TNFAIP3,IL1B
GO:BP	negative regulation of cellular metabolic process	GO:0031324	4.53874e-07	6.34306	2645	324	69	27492	CEBPB,PRKAA1,CBX4,CSTB,HMGA1,ITGAV,MITF,GTPBP4,VEGFA,IKBKE,BMI1,NSD2,CGGBP1,RSF1,TXN1,NOCT,SRP9,COPS9,SREBF2,CPEB2,BASP1,HNRNPR,DAB2,RTRAF,SLC27A1,ZFP706,RASSF2,HINT2,U2AF2,NR1H3,DPPA3,C5AR1,ANXA2,MNT,COMMD7,RTN3,CLN3,PPP2CA,MXI1,POR,TREM2,KDM2A,HIF1A,HNRNPD,EIF2S1,SPAG9,RB1,SNW1,USP25,N4BP1,HHEX,SQSTM1,RBPJ,ID2,CD36,SDCBP,KDM1A,BAG1,HNRNPAB,BHLHE40,MFHAS1,PUM1,THBS1,KLF7,TNFAIP3,ETS2,IL1B,MXD1,S…
GO:BP	regulation of transport	GO:0051049	4.95766e-07	6.30472	1862	323	55	27492	IL1RN,CEBPB,PAM,TNFRSF11A,PRKAA1,RAB11A,ITGAV,VEGFA,LCP1,TXN1,TOR1A,EHD1,SPP1,GLRX,SREBF2,DAB2,UFM1,RAB21,NUS1,PTAFR,CCR1,NR1H3,RAN,GAPVD1,ANXA2,SNF8,CLN3,SEC24B,SNX3,DNAJC13,PPP2CA,CD63,TREM2,SIRPB1C,HIF1A,CYTH1,YWHAH,FCGR1,RSAD2,CALM3,PDCD6IP,GLUL,CD36,SDCBP,SYNJ1,SDC1,RGCC,THBS1,KLF7,CD14,IL1B,SLC7A11,CCL3,CCL2,FABP5
GO:BP	myeloid leukocyte differentiation	GO:0002573	5.08062e-07	6.29408	230	278	17	27492	CEBPB,TNFRSF11A,ADAM8,MITF,VEGFA,FAM20C,RASSF2,NME1,CCR1,TREM2,RB1,NINJ1,HHEX,RBPJ,ID2,MAFB,KDM1A
GO:BP	regulation of cell population proliferation	GO:0042127	5.65263e-07	6.24775	1749	325	53	27492	FTH1,ARG1,CEBPB,PRKAA1,HMGA1,ITGAV,MITF,GTPBP4,VEGFA,C3AR1,BMI1,CALCRL,COPS9,DAB2,PAK1,FAS,NME1,PTAFR,C5AR1,ANXA2,EMC10,CTSL,POLD4,CERS2,FN1,POR,TREM2,HIF1A,LGMN,STK3,JUND,RB1,HHEX,IER5,HILPDA,GRN,ODC1,RAF1,RBPJ,GLUL,ID2,RASSF5,SDCBP,KDM1A,RGCC,MAFG,THBS1,TNFAIP3,ETS1,IL1B,SLC7A11,CCL2,MARCKSL1
GO:BP	angiogenesis	GO:0001525	5.72059e-07	6.24256	536	322	27	27492	ADAM8,ITGAV,VEGFA,C3AR1,CALCRL,TGFBI,MMP14,PGK1,MMP19,NUS1,C5AR1,ANXA2,EMC10,FN1,PKM,HIF1A,NINJ1,HHEX,GRN,RBPJ,GLUL,CD36,RGCC,THBS1,ETS1,IL1B,CCL2
GO:BP	negative regulation of protein metabolic process	GO:0051248	5.87478e-07	6.23101	1097	324	40	27492	PRKAA1,CSTB,ITGAV,GTPBP4,VEGFA,NOCT,SRP9,COPS9,CPEB2,HNRNPR,RTRAF,RASSF2,HINT2,U2AF2,NR1H3,C5AR1,ANXA2,RTN3,CLN3,SNX3,PPP2CA,POR,TREM2,HNRNPD,EIF2S1,SPAG9,RB1,USP25,N4BP1,HHEX,SQSTM1,SDCBP,KDM1A,BAG1,MFHAS1,PUM1,THBS1,TNFAIP3,IL1B,SLPI
GO:BP	cellular response to stimulus	GO:0051716	6.27024e-07	6.20272	8706	323	156	27492	CHCHD2,TPT1,RPS2,IL1RN,ARG1,SRGAP2,RAB7B,CLEC4D,CEBPB,TNFRSF11A,BCAR3,PRKAA1,CTSB,MAP4K3,HMGA1,ADAM8,ITGAV,MITF,VEGFA,LCP1,IKBKE,C3AR1,APRT,BMI1,NSD2,CALCRL,MYO1E,OSTF1,TXN1,TOR1A,MMP14,ZFP207,EHD1,SPP1,COPS9,GLRX,SREBF2,CPEB2,FAM20C,LTB4R1,PGK1,CDT1,CACYBP,DAB2,PAK1,LFNG,UFM1,SLC27A1,BCL2L11,RAB21,FAS,RASSF2,RGL1,H13,GTF2H5,NUS1,PTAFR,CCL9,CCR1,NR1H3,ACAA1A,NCEH1,GAPVD1,CLEC4E,C5AR1,IER3,EMC10,C…
GO:BP	macromolecule biosynthetic process	GO:0009059	7.09697e-07	6.14893	4872	322	103	27492	PFN1,CHCHD2,RPL13,RPS2,RAB7B,RBM3,CEBPB,PAM,TNFRSF11A,BCAR3,ELL2,PRKAA1,CBX4,HMGA1,ADAM8,MITF,GTPBP4,VEGFA,PCBP1,IKBKE,C3AR1,BMI1,NSD2,CGGBP1,RSF1,TXN1,NOCT,SRP9,SPP1,POLR2K,SREBF2,CPEB2,BASP1,TRNAU1AP,CDT1,LARP4,HNRNPR,CACYBP,DAB2,RTRAF,ZFP706,GTF2H5,MRPL52,NUS1,PTAFR,TAF10,NR1H3,C5AR1,SPTY2D1,SNF8,MNT,COMMD7,POLD4,RBMS1,B4GALT6,ANXA4,PPP2CA,MXI1,RPN1,RHOG,TAX1BP1,PKM,MRPL12,KDM2A,HIF1A,PIGT,HNR…
GO:BP	positive regulation of signal transduction	GO:0009967	7.25704e-07	6.13924	1508	323	48	27492	IL1RN,CLEC4D,TNFRSF11A,BCAR3,ADAM8,ITGAV,VEGFA,IKBKE,GLRX,DAB2,PAK1,LFNG,BCL2L11,FAS,RASSF2,CCL9,CCR1,NR1H3,C5AR1,EMC10,FN1,POR,CD63,TREM2,HIF1A,SPAG9,STK3,CLEC4N,WBP2,SNW1,NINJ1,HHEX,RSAD2,RAF1,RBPJ,CD36,SDCBP,MAP3K11,MFHAS1,CCL4,PUM1,THBS1,TNFAIP3,CD14,IL1B,CCL3,CCL2,FABP5
GO:BP	regulation of macromolecule biosynthetic process	GO:0010556	7.33061e-07	6.13486	3942	322	89	27492	PFN1,CHCHD2,RAB7B,RBM3,CEBPB,PAM,TNFRSF11A,BCAR3,ELL2,PRKAA1,CBX4,HMGA1,ADAM8,MITF,GTPBP4,VEGFA,PCBP1,IKBKE,C3AR1,BMI1,NSD2,CGGBP1,RSF1,TXN1,NOCT,SRP9,SPP1,SREBF2,CPEB2,BASP1,TRNAU1AP,CDT1,LARP4,HNRNPR,CACYBP,DAB2,RTRAF,ZFP706,GTF2H5,PTAFR,TAF10,NR1H3,SPTY2D1,SNF8,MNT,COMMD7,ANXA4,PPP2CA,MXI1,RHOG,TAX1BP1,PKM,MRPL12,KDM2A,HIF1A,HNRNPD,EIF2S1,YWHAH,STK3,JUND,WBP2,RB1,SNW1,HHEX,IER5,SQSTM1,RAF1,RBP…
GO:BP	cellular response to organic substance	GO:0071310	9.56149e-07	6.01947	2769	322	70	27492	RPS2,IL1RN,ARG1,RAB7B,CEBPB,TNFRSF11A,BCAR3,PRKAA1,CTSB,VEGFA,IKBKE,APRT,BMI1,CALCRL,TOR1A,EHD1,SPP1,GLRX,CPEB2,FAM20C,CACYBP,DAB2,PAK1,UFM1,SLC27A1,FAS,NUS1,PTAFR,CCL9,CCR1,NR1H3,COMMD7,HSPA9,PPP2CA,FN1,POR,CD63,CXCL16,TREM2,PKM,ABCC1,HIF1A,LGMN,HNRNPD,EIF2S1,YWHAH,LPL,WBP2,RB1,SNW1,USP25,HHEX,RAF1,RBPJ,CD36,SDCBP,KDM1A,HNRNPAB,GSN,CCL4,CXCL2,CCRL2,THBS1,NLRP3,KLF7,TNFAIP3,CD14,IL1B,CCL3,CCL2
GO:BP	endocytosis	GO:0006897	1.00429e-06	5.99814	687	315	30	27492	MSR1,ITGAV,VEGFA,CALCRL,MYO1E,TOR1A,EHD1,DAB2,RAB21,NME1,NR1H3,GAPVD1,ANXA2,CTSL,CLN3,DNAJC13,CD63,RHOG,CXCL16,TREM2,FCGR1,RIN2,GRN,CALM3,CD36,SDCBP,SYNJ1,GSN,THBS1,CD14
GO:BP	response to oxygen-containing compound	GO:1901700	1.01202e-06	5.99481	2003	324	57	27492	ARG1,CEBPB,PAM,TNFRSF11A,BCAR3,PRKAA1,ITGAV,APRT,BMI1,CALCRL,TXN1,NOCT,SPP1,GLRX,CPEB2,CDT1,CACYBP,MMP19,SLC27A1,PTAFR,NR1H3,C5AR1,CTSL,PPP2CA,POR,CXCL16,TREM2,PKM,ABCC1,HIF1A,LGMN,HNRNPD,JUND,LPL,WBP2,RB1,SNW1,HHEX,GRN,CALM3,RAF1,GLUL,CD36,KDM1A,HNRNPAB,SYNJ1,CXCL2,SDC1,THBS1,NLRP3,KLF7,TNFAIP3,CD14,IL1B,CCL3,CCL2,SLPI
GO:BP	tube morphogenesis	GO:0035239	1.23325e-06	5.90895	897	322	35	27492	PFN1,ADAM8,ITGAV,VEGFA,C3AR1,CALCRL,MYO1E,TGFBI,MMP14,PGK1,MMP19,PAK1,BCL2L11,NUS1,C5AR1,ANXA2,EMC10,SEC24B,FN1,PKM,HIF1A,STK3,RIN2,NINJ1,HHEX,GRN,RBPJ,GLUL,ID2,CD36,RGCC,THBS1,ETS1,IL1B,CCL2
GO:BP	immune response	GO:0006955	1.24351e-06	5.90535	1794	324	53	27492	FTH1,IL1RN,ARG1,RAB7B,CLEC4D,TNFRSF11A,PLEKHM2,ADAM8,VEGFA,LCP1,IKBKE,C3AR1,BMI1,NSD2,PLD3,LFNG,FAS,PTAFR,CCL9,CCR1,NR1H3,CLEC4E,C5AR1,CTSL,LTB,CXCL16,TREM2,CLEC4N,VAV1,FCGR1,USP25,N4BP1,NINJ1,GRN,RSAD2,RBPJ,CD36,GSN,MFHAS1,CCL4,CXCL2,PUM1,LAT2,RGCC,CCRL2,THBS1,NLRP3,TNFAIP3,CD14,IL1B,CCL3,CCL2,SLPI
GO:BP	regulation of cell differentiation	GO:0045595	1.27553e-06	5.89431	1704	321	51	27492	RAB7B,CEBPB,ADAM8,RAB11A,MSR1,ITGAV,MITF,VEGFA,NOCT,MMP14,FAM20C,DNAJB11,DAB2,RAB21,FAS,RASSF2,NME1,CCL9,CCR1,CERS2,HSPA9,PPP2CA,FN1,POR,TREM2,HIF1A,YWHAH,SPAG9,STK3,JUND,LPL,RB1,RIN2,NINJ1,GRN,RBPJ,ID2,CD36,SDCBP,MAFB,KDM1A,BAG1,BHLHE40,SYNJ1,RGCC,MAFG,NLRP3,KLF7,ETS1,IL1B,CCL3
GO:BP	nitrogen compound metabolic process	GO:0006807	1.61283e-06	5.79241	12438	324	201	27492	PFN1,CHCHD2,RPL13,RPS2,IL1RN,ARG1,RAB7B,RBM3,CEBPB,PAM,TNFRSF11A,BCAR3,ELL2,PRKAA1,CTSB,CBX4,CSTB,MAP4K3,HMGA1,ADAM8,LSM4,ITGAV,MITF,GTPBP4,VEGFA,PCBP1,IKBKE,C3AR1,APRT,SNRNP40,BMI1,NSD2,PPIG,CGGBP1,RSF1,MYO1E,TXN1,NOCT,TOR1A,MMP14,CTSD,GLRX5,SRP9,SPP1,POLR2K,COPS9,SNRPF,EBNA1BP2,P4HA1,SREBF2,CPEB2,FAM20C,BASP1,DNAJB11,PGK1,TRNAU1AP,CDT1,LARP4,HNRNPR,MMP19,RBM39,DAB2,PAK1,NDUFAB1,PLD3,RTRAF,UFM1,…
GO:BP	response to stimulus	GO:0050896	1.76144e-06	5.75413	10292	324	175	27492	CHCHD2,TPT1,FTH1,RPS2,IL1RN,ARG1,SRGAP2,RAB7B,RBM3,CLEC4D,CEBPB,PAM,TNFRSF11A,BCAR3,PRKAA1,CTSB,PLEKHM2,MAP4K3,HMGA1,ADAM8,ITGAV,MITF,VEGFA,LCP1,IKBKE,C3AR1,APRT,BMI1,NSD2,DYNLRB1,CALCRL,MYO1E,OSTF1,TXN1,NOCT,TOR1A,MMP14,ZFP207,EHD1,SPP1,COPS9,GLRX,SREBF2,CPEB2,FAM20C,LTB4R1,PGK1,CDT1,CACYBP,MMP19,DAB2,PAK1,PLIN2,PLD3,LFNG,UFM1,SLC3A2,SLC27A1,BCL2L11,RAB21,FAS,RASSF2,RGL1,H13,GTF2H5,NUS1,PTAFR,CC…
GO:BP	regulation of cholesterol storage	GO:0010885	1.88023e-06	5.72579	21	271	7	27492	MSR1,EHD1,SREBF2,NR1H3,TREM2,LPL,CD36
GO:BP	regulation of signal transduction	GO:0009966	1.89927e-06	5.72141	2865	323	71	27492	TPT1,IL1RN,ARG1,RAB7B,CLEC4D,TNFRSF11A,BCAR3,PRKAA1,ADAM8,ITGAV,VEGFA,IKBKE,BMI1,MMP14,GLRX,SREBF2,FAM20C,CDT1,DAB2,PAK1,LFNG,UFM1,BCL2L11,FAS,RASSF2,CCL9,CCR1,NR1H3,C5AR1,EMC10,MNT,SNX3,PPP2CA,HIGD1A,FN1,POR,CD63,TREM2,HIF1A,LGMN,CYTH1,SPAG9,STK3,CLEC4N,WBP2,RB1,SNW1,NINJ1,HHEX,RSAD2,CALM3,SQSTM1,RAF1,RBPJ,CD36,SDCBP,KDM1A,RGS1,MAP3K11,MFHAS1,CCL4,PUM1,DUSP2,THBS1,NLRP3,TNFAIP3,CD14,IL1B,CCL3,CC…
GO:BP	response to hormone	GO:0009725	2.02864e-06	5.69279	938	254	31	27492	IL1RN,ARG1,PAM,BCAR3,PRKAA1,CTSB,APRT,BMI1,MMP14,SPP1,SREBF2,CPEB2,CACYBP,MMP19,DAB2,PAK1,UFM1,SLC27A1,FAS,PTAFR,NR1H3,CTSL,POR,PKM,YWHAH,JUND,LPL,WBP2,RB1,HHEX,CALM3
GO:BP	taxis	GO:0042330	2.85587e-06	5.54426	618	322	28	27492	ADAM8,ITGAV,VEGFA,C3AR1,SPP1,PTAFR,CCL9,CCR1,C5AR1,FN1,RHOG,CXCL16,TREM2,ABCC1,LGMN,SBDS,VAV1,NINJ1,ID2,PLA2G7,CCL4,CXCL2,CCRL2,THBS1,KLF7,IL1B,CCL3,CCL2
GO:BP	organic substance metabolic process	GO:0071704	3.07402e-06	5.51229	14171	324	220	27492	PFN1,CHCHD2,RPL13,RPS2,IL1RN,ARG1,RAB7B,RBM3,CEBPB,PAM,SLC37A2,TNFRSF11A,BCAR3,ELL2,PRKAA1,CTSB,CBX4,CSTB,MAP4K3,HMGA1,ADAM8,LSM4,MSR1,ITGAV,MITF,GTPBP4,VEGFA,PCBP1,IKBKE,C3AR1,APRT,SNRNP40,BMI1,NSD2,PPIG,CGGBP1,CALCRL,RSF1,TXN1,NOCT,TOR1A,MMP14,CTSD,GLRX5,SRP9,SPP1,POLR2K,COPS9,SNRPF,EBNA1BP2,P4HA1,SREBF2,TMEM189,CPEB2,FAM20C,BASP1,DNAJB11,PGK1,TRNAU1AP,CDT1,LARP4,HNRNPR,CACYBP,MMP19,RBM39,DAB2,…
GO:BP	positive regulation of developmental process	GO:0051094	3.17962e-06	5.49762	1429	321	45	27492	RAB7B,CEBPB,PRKAA1,HMGA1,ADAM8,RAB11A,MSR1,VEGFA,C3AR1,NSD2,NOCT,MMP14,EHD1,FAM20C,DAB2,RAB21,CCR1,C5AR1,EMC10,FN1,POR,TREM2,PKM,HIF1A,SPAG9,STK3,JUND,LPL,RB1,RIN2,NINJ1,GRN,RBPJ,ID2,CD36,SDCBP,KDM1A,BAG1,SYNJ1,RGCC,THBS1,NLRP3,ETS1,IL1B,CCL3
GO:BP	lipid storage	GO:0019915	3.3887e-06	5.46997	98	318	12	27492	MSR1,ITGAV,IKBKE,EHD1,SREBF2,PLIN2,NR1H3,TREM2,LPL,HILPDA,CD36,IL1B
GO:BP	biological process involved in interspecies interaction between organisms	GO:0044419	3.71639e-06	5.42988	1851	324	53	27492	TPT1,ARG1,RAB7B,CLEC4D,CEBPB,TNFRSF11A,CTSB,PLEKHM2,ADAM8,ITGAV,IKBKE,NOCT,PLD3,SLC3A2,BCL2L11,PTAFR,CCL9,CCR1,NR1H3,CLEC4E,C5AR1,CTSL,SNX3,FN1,CXCL16,TREM2,HIF1A,CLEC4N,JUND,LPL,VAV1,FCGR1,SNW1,N4BP1,GRN,RSAD2,ODC1,RBPJ,CD36,RGS1,SLFN4,GSN,MFHAS1,CCL4,CXCL2,PUM1,NLRP3,TNFAIP3,CD14,IL1B,CCL3,CCL2,SLPI
GO:BP	cholesterol storage	GO:0010878	3.8979e-06	5.40917	23	271	7	27492	MSR1,EHD1,SREBF2,NR1H3,TREM2,LPL,CD36
GO:BP	positive regulation of cholesterol storage	GO:0010886	4.02983e-06	5.39471	7	271	5	27492	MSR1,EHD1,SREBF2,LPL,CD36
GO:BP	positive regulation of signaling	GO:0023056	4.82037e-06	5.31692	1871	323	53	27492	IL1RN,CLEC4D,TNFRSF11A,BCAR3,ADAM8,ITGAV,VEGFA,IKBKE,SPP1,GLRX,DAB2,PAK1,LFNG,BCL2L11,FAS,RASSF2,CCL9,CCR1,NR1H3,C5AR1,ANXA2,EMC10,FN1,POR,CD63,TREM2,HIF1A,LGMN,SPAG9,STK3,CLEC4N,WBP2,SNW1,NINJ1,HHEX,RSAD2,SQSTM1,RAF1,RBPJ,GLUL,CD36,SDCBP,MAP3K11,MFHAS1,CCL4,PUM1,THBS1,TNFAIP3,CD14,IL1B,CCL3,CCL2,FABP5
GO:BP	regulation of inflammatory response	GO:0050727	4.94785e-06	5.30558	325	324	20	27492	CEBPB,TNFRSF11A,ADAM8,CALCRL,NR1H3,TREM2,ABCC1,ABHD12,LPL,RB1,FCGR1,NINJ1,GRN,MFHAS1,NLRP3,TNFAIP3,ETS1,IL1B,CCL3,SLPI
GO:BP	intracellular signal transduction	GO:0035556	5.31217e-06	5.27473	2519	322	64	27492	TPT1,IL1RN,CLEC4D,CEBPB,TNFRSF11A,BCAR3,PRKAA1,MAP4K3,ADAM8,ITGAV,VEGFA,LCP1,IKBKE,ZFP207,GLRX,CDT1,DAB2,PAK1,BCL2L11,RAB21,FAS,RASSF2,RGL1,PTAFR,CCL9,CCR1,C5AR1,EMC10,MYO9B,PPP2CA,FN1,RHOG,TREM2,HIF1A,CYTH1,SPAG9,STK3,CLEC4N,VAV1,RB1,SNW1,USP25,CALM3,SQSTM1,RAF1,CD36,RASSF5,SDCBP,KDM1A,MAP3K11,GSN,MFHAS1,CCL4,PUM1,LAT2,DUSP2,CCRL2,THBS1,NLRP3,TNFAIP3,CD14,IL1B,CCL3,CCL2
GO:BP	regulation of programmed cell death	GO:0043067	5.43372e-06	5.2649	1609	322	48	27492	TPT1,IL1RN,CEBPB,PRKAA1,ADAM8,ITGAV,MITF,VEGFA,BMI1,CTSD,SPP1,GLRX,DAB2,UFM1,BCL2L11,FAS,RASSF2,C5AR1,IER3,MNT,CLN3,PPP2CA,HIGD1A,FN1,POR,TREM2,TAX1BP1,HIF1A,LGMN,EIF2S1,YWHAH,STK3,RB1,GRN,RAF1,RASSF5,KDM1A,BAG1,MAP3K11,GSN,RGCC,THBS1,TNFAIP3,ETS1,IL1B,SLC7A11,CCL3,CCL2
GO:BP	blood vessel development	GO:0001568	6.33023e-06	5.19858	727	322	30	27492	ADAM8,ITGAV,VEGFA,C3AR1,CALCRL,MYO1E,TGFBI,MMP14,PGK1,MMP19,NUS1,C5AR1,ANXA2,EMC10,SEC24B,FN1,PKM,HIF1A,RIN2,NINJ1,HHEX,GRN,RBPJ,GLUL,CD36,RGCC,THBS1,ETS1,IL1B,CCL2
GO:BP	regulation of cytokine production	GO:0001817	8.13652e-06	5.08956	735	322	30	27492	ARG1,RAB7B,CEBPB,ADAM8,ITGAV,C3AR1,PLD3,PTAFR,CLEC4E,C5AR1,LTB,ANXA4,FN1,TREM2,HIF1A,CLEC4N,LPL,N4BP1,HILPDA,RSAD2,CD36,CCL4,RGCC,THBS1,NLRP3,TNFAIP3,CD14,IL1B,CCL3,CCL2
GO:BP	regulation of apoptotic process	GO:0042981	8.40609e-06	5.07541	1577	322	47	27492	TPT1,IL1RN,CEBPB,PRKAA1,ADAM8,ITGAV,MITF,VEGFA,BMI1,CTSD,SPP1,DAB2,UFM1,BCL2L11,FAS,RASSF2,C5AR1,IER3,MNT,CLN3,PPP2CA,HIGD1A,FN1,POR,TREM2,TAX1BP1,HIF1A,LGMN,EIF2S1,YWHAH,STK3,RB1,GRN,RAF1,RASSF5,KDM1A,BAG1,MAP3K11,GSN,RGCC,THBS1,TNFAIP3,ETS1,IL1B,SLC7A11,CCL3,CCL2
GO:BP	neuron death	GO:0070997	9.10824e-06	5.04057	411	322	22	27492	CEBPB,ADAM8,VEGFA,BCL2L11,FAS,C5AR1,CLN3,TREM2,ABCC1,HIF1A,LGMN,PIGT,EIF2S1,RB1,GRN,BAG1,MAP3K11,CXCL2,IL1B,SLC7A11,CCL3,CCL2
GO:BP	cytokine production	GO:0001816	9.79812e-06	5.00886	741	322	30	27492	ARG1,RAB7B,CEBPB,ADAM8,ITGAV,C3AR1,PLD3,PTAFR,CLEC4E,C5AR1,LTB,ANXA4,FN1,TREM2,HIF1A,CLEC4N,LPL,N4BP1,HILPDA,RSAD2,CD36,CCL4,RGCC,THBS1,NLRP3,TNFAIP3,CD14,IL1B,CCL3,CCL2
GO:BP	chemotaxis	GO:0006935	1.03893e-05	4.98341	613	322	27	27492	ADAM8,ITGAV,VEGFA,C3AR1,SPP1,PTAFR,CCL9,CCR1,C5AR1,FN1,RHOG,CXCL16,TREM2,ABCC1,LGMN,SBDS,VAV1,NINJ1,PLA2G7,CCL4,CXCL2,CCRL2,THBS1,KLF7,IL1B,CCL3,CCL2
GO:BP	regulation of signaling	GO:0023051	1.05146e-05	4.97821	3424	323	78	27492	TPT1,IL1RN,ARG1,RAB7B,CLEC4D,TNFRSF11A,BCAR3,PRKAA1,ADAM8,RAB11A,ITGAV,VEGFA,IKBKE,BMI1,MMP14,SPP1,GLRX,SREBF2,FAM20C,CDT1,DAB2,PAK1,LFNG,UFM1,BCL2L11,FAS,RASSF2,CCL9,CCR1,NR1H3,C5AR1,ANXA2,EMC10,MNT,CLN3,SNX3,PPP2CA,HIGD1A,FN1,POR,CD63,TREM2,HIF1A,LGMN,CYTH1,SPAG9,STK3,CLEC4N,WBP2,RB1,SNW1,NINJ1,HHEX,RSAD2,CALM3,SQSTM1,RAF1,RBPJ,GLUL,CD36,SDCBP,KDM1A,RGS1,MAP3K11,MFHAS1,CCL4,PUM1,DUSP2,THBS1,NLR…
GO:BP	receptor-mediated endocytosis	GO:0006898	1.14187e-05	4.94238	249	315	17	27492	MSR1,ITGAV,VEGFA,CALCRL,DAB2,RAB21,ANXA2,CTSL,CLN3,DNAJC13,CD63,CXCL16,FCGR1,CD36,SDCBP,SYNJ1,CD14
GO:BP	response to endogenous stimulus	GO:0009719	1.16584e-05	4.93336	1758	322	50	27492	IL1RN,ARG1,CEBPB,PAM,BCAR3,PRKAA1,CTSB,APRT,BMI1,MMP14,EHD1,SPP1,SREBF2,CPEB2,FAM20C,CACYBP,MMP19,DAB2,PAK1,UFM1,SLC27A1,FAS,PTAFR,NR1H3,CTSL,POR,TREM2,PKM,ABCC1,LGMN,HNRNPD,YWHAH,JUND,LPL,WBP2,RB1,SNW1,HHEX,CALM3,RBPJ,CD36,SDCBP,KDM1A,HNRNPAB,CXCL2,SDC1,THBS1,NLRP3,IL1B,CCL2
GO:BP	positive regulation of cell communication	GO:0010647	1.19477e-05	4.92272	1865	323	52	27492	IL1RN,CLEC4D,TNFRSF11A,BCAR3,ADAM8,ITGAV,VEGFA,IKBKE,SPP1,GLRX,DAB2,PAK1,LFNG,BCL2L11,FAS,RASSF2,CCL9,CCR1,NR1H3,C5AR1,EMC10,FN1,POR,CD63,TREM2,HIF1A,LGMN,SPAG9,STK3,CLEC4N,WBP2,SNW1,NINJ1,HHEX,RSAD2,SQSTM1,RAF1,RBPJ,GLUL,CD36,SDCBP,MAP3K11,MFHAS1,CCL4,PUM1,THBS1,TNFAIP3,CD14,IL1B,CCL3,CCL2,FABP5
GO:BP	protein phosphorylation	GO:0006468	1.3437e-05	4.8717	1606	321	47	27492	IL1RN,TNFRSF11A,BCAR3,PRKAA1,MAP4K3,ADAM8,GTPBP4,VEGFA,IKBKE,TXN1,FAM20C,DAB2,PAK1,RTRAF,SLC27A1,FAS,RASSF2,GTF2H5,C5AR1,SIK3,ANXA2,CLN3,HSPA9,PPP2CA,HIGD1A,FN1,TREM2,EIF2S1,SPAG9,STK3,CLEC4N,RB1,USP25,HHEX,SQSTM1,RAF1,MAP4K4,CD36,SDCBP,PRPF4B,BAG1,MAP3K11,RGCC,THBS1,TNFAIP3,IL1B,CCL3
GO:BP	leukocyte activation	GO:0045321	1.40063e-05	4.85368	1034	322	36	27492	ARG1,CLEC4D,CEBPB,ADAM8,ITGAV,LCP1,BMI1,NSD2,MMP14,LFNG,FAS,PTAFR,NR1H3,CLEC4E,C5AR1,CTSL,FN1,TREM2,SIRPB1C,JUND,VAV1,HHEX,GRN,RSAD2,RBPJ,ID2,MAFB,GSN,MFHAS1,LAT2,THBS1,NLRP3,TNFAIP3,IL1B,CCL3,CCL2
GO:BP	positive regulation of cell differentiation	GO:0045597	1.49107e-05	4.8265	943	321	34	27492	RAB7B,CEBPB,ADAM8,RAB11A,MSR1,VEGFA,NOCT,MMP14,FAM20C,DAB2,RAB21,CCR1,FN1,POR,TREM2,HIF1A,SPAG9,STK3,JUND,LPL,RB1,RIN2,NINJ1,ID2,CD36,SDCBP,KDM1A,BAG1,SYNJ1,RGCC,NLRP3,ETS1,IL1B,CCL3
GO:BP	positive regulation of biosynthetic process	GO:0009891	1.52782e-05	4.81593	2056	322	55	27492	PFN1,CHCHD2,RBM3,CEBPB,BCAR3,ELL2,PRKAA1,HMGA1,MITF,VEGFA,PCBP1,C3AR1,RSF1,SPP1,SREBF2,CDT1,LARP4,CACYBP,DAB2,RTRAF,SLC27A1,PTAFR,NR1H3,POR,RHOG,TREM2,PKM,MRPL12,HIF1A,HNRNPD,YWHAH,JUND,WBP2,RB1,SNW1,HHEX,IER5,RAF1,RBPJ,ID2,CD36,MAFB,KDM1A,HNRNPAB,TET3,RGCC,MAFG,THBS1,NLRP3,KLF7,ETS2,ETS1,IL1B,CCL3,CCL2
GO:BP	positive regulation of cellular biosynthetic process	GO:0031328	1.66122e-05	4.77957	2010	321	54	27492	PFN1,CHCHD2,RBM3,CEBPB,BCAR3,ELL2,PRKAA1,HMGA1,MITF,VEGFA,PCBP1,C3AR1,RSF1,SPP1,SREBF2,CDT1,LARP4,CACYBP,DAB2,RTRAF,SLC27A1,PTAFR,NR1H3,POR,RHOG,TREM2,PKM,MRPL12,HIF1A,HNRNPD,YWHAH,JUND,WBP2,RB1,SNW1,HHEX,IER5,RAF1,RBPJ,ID2,CD36,MAFB,KDM1A,HNRNPAB,TET3,RGCC,MAFG,THBS1,NLRP3,KLF7,ETS2,ETS1,IL1B,CCL3
GO:BP	macromolecule metabolic process	GO:0043170	1.66281e-05	4.77916	12652	322	199	27492	PFN1,CHCHD2,RPL13,RPS2,IL1RN,ARG1,RAB7B,RBM3,CEBPB,PAM,TNFRSF11A,BCAR3,ELL2,PRKAA1,CTSB,CBX4,CSTB,MAP4K3,HMGA1,ADAM8,LSM4,MSR1,ITGAV,MITF,GTPBP4,VEGFA,PCBP1,IKBKE,C3AR1,SNRNP40,BMI1,NSD2,PPIG,CGGBP1,CALCRL,RSF1,TXN1,NOCT,TOR1A,MMP14,CTSD,GLRX5,SRP9,SPP1,POLR2K,COPS9,SNRPF,EBNA1BP2,P4HA1,SREBF2,CPEB2,FAM20C,BASP1,DNAJB11,PGK1,TRNAU1AP,CDT1,LARP4,HNRNPR,CACYBP,MMP19,RBM39,DAB2,PAK1,NDUFAB1,PLD3,RTR…
GO:BP	response to chemical	GO:0042221	1.68902e-05	4.77236	5825	324	113	27492	CHCHD2,RPS2,IL1RN,ARG1,RAB7B,CEBPB,PAM,TNFRSF11A,BCAR3,PRKAA1,CTSB,MAP4K3,ADAM8,ITGAV,VEGFA,IKBKE,C3AR1,APRT,BMI1,CALCRL,TXN1,NOCT,TOR1A,MMP14,EHD1,SPP1,GLRX,SREBF2,CPEB2,FAM20C,PGK1,CDT1,CACYBP,MMP19,DAB2,PAK1,PLIN2,UFM1,SLC3A2,SLC27A1,FAS,H13,NUS1,PTAFR,CCL9,CCR1,NR1H3,ACAA1A,NCEH1,C5AR1,CTSL,COMMD7,CLN3,HSPA9,PPP2CA,HIGD1A,FN1,POR,CD63,RHOG,CXCL16,TREM2,PKM,ABCC1,HIF1A,LGMN,SBDS,HNRNPD,EIF2S1,…
GO:BP	negative regulation of cellular protein metabolic process	GO:0032269	1.69177e-05	4.77166	1035	324	36	27492	PRKAA1,CSTB,GTPBP4,VEGFA,NOCT,SRP9,COPS9,CPEB2,HNRNPR,RTRAF,RASSF2,HINT2,U2AF2,NR1H3,C5AR1,ANXA2,CLN3,PPP2CA,POR,HNRNPD,EIF2S1,SPAG9,RB1,USP25,N4BP1,HHEX,SQSTM1,SDCBP,KDM1A,BAG1,MFHAS1,PUM1,THBS1,TNFAIP3,IL1B,SLPI
GO:BP	vasculature development	GO:0001944	1.74137e-05	4.75911	760	322	30	27492	ADAM8,ITGAV,VEGFA,C3AR1,CALCRL,MYO1E,TGFBI,MMP14,PGK1,MMP19,NUS1,C5AR1,ANXA2,EMC10,SEC24B,FN1,PKM,HIF1A,RIN2,NINJ1,HHEX,GRN,RBPJ,GLUL,CD36,RGCC,THBS1,ETS1,IL1B,CCL2
GO:BP	positive regulation of macromolecule biosynthetic process	GO:0010557	1.7638e-05	4.75355	1893	322	52	27492	PFN1,CHCHD2,RBM3,CEBPB,BCAR3,ELL2,PRKAA1,HMGA1,MITF,VEGFA,PCBP1,C3AR1,RSF1,SPP1,SREBF2,CDT1,LARP4,CACYBP,DAB2,RTRAF,PTAFR,NR1H3,RHOG,PKM,MRPL12,HIF1A,HNRNPD,YWHAH,JUND,WBP2,RB1,SNW1,HHEX,IER5,RAF1,RBPJ,ID2,CD36,MAFB,KDM1A,HNRNPAB,TET3,RGCC,MAFG,THBS1,NLRP3,KLF7,ETS2,ETS1,IL1B,CCL3,CCL2
GO:BP	phosphorylation	GO:0016310	1.88651e-05	4.72434	1903	321	52	27492	IL1RN,TNFRSF11A,BCAR3,PRKAA1,MAP4K3,ADAM8,GTPBP4,VEGFA,IKBKE,TXN1,FAM20C,PGK1,DAB2,PAK1,RTRAF,SLC27A1,FAS,RASSF2,NME1,GTF2H5,C5AR1,SIK3,ANXA2,CLN3,PGAM1,HSPA9,PPP2CA,HIGD1A,FN1,TREM2,PKM,HIF1A,EIF2S1,SPAG9,STK3,CLEC4N,RB1,USP25,HHEX,SQSTM1,RAF1,MAP4K4,CD36,SDCBP,PRPF4B,BAG1,MAP3K11,RGCC,THBS1,TNFAIP3,IL1B,CCL3
GO:BP	cell activation	GO:0001775	1.91161e-05	4.7186	1146	322	38	27492	ARG1,CLEC4D,CEBPB,ADAM8,ITGAV,LCP1,BMI1,NSD2,MMP14,LFNG,FAS,PTAFR,NR1H3,CLEC4E,C5AR1,CTSL,FN1,TREM2,SIRPB1C,JUND,VAV1,HHEX,GRN,RSAD2,RBPJ,ID2,MAFB,GSN,MFHAS1,LAT2,RGCC,THBS1,NLRP3,TNFAIP3,IL1B,SLC7A11,CCL3,CCL2
GO:BP	cellular response to hypoxia	GO:0071456	2.02874e-05	4.69277	145	305	13	27492	CHCHD2,PRKAA1,ADAM8,VEGFA,CPEB2,PGK1,HIGD1A,TREM2,HIF1A,GNB1,HILPDA,RBPJ,RGCC
GO:BP	regulation of defense response	GO:0031347	2.054e-05	4.6874	587	324	26	27492	ARG1,CEBPB,TNFRSF11A,ADAM8,IKBKE,CALCRL,CCR1,NR1H3,TREM2,ABCC1,ABHD12,CLEC4N,LPL,VAV1,RB1,FCGR1,N4BP1,NINJ1,GRN,MFHAS1,NLRP3,TNFAIP3,ETS1,IL1B,CCL3,SLPI
GO:BP	regulation of cell communication	GO:0010646	2.14277e-05	4.66902	3415	323	77	27492	TPT1,IL1RN,ARG1,RAB7B,CLEC4D,TNFRSF11A,BCAR3,PRKAA1,ADAM8,RAB11A,ITGAV,VEGFA,IKBKE,BMI1,MMP14,SPP1,GLRX,SREBF2,FAM20C,CDT1,DAB2,PAK1,LFNG,UFM1,BCL2L11,FAS,RASSF2,CCL9,CCR1,NR1H3,C5AR1,EMC10,MNT,CLN3,SNX3,PPP2CA,HIGD1A,FN1,POR,CD63,TREM2,HIF1A,LGMN,CYTH1,SPAG9,STK3,CLEC4N,WBP2,RB1,SNW1,NINJ1,HHEX,RSAD2,CALM3,SQSTM1,RAF1,RBPJ,GLUL,CD36,SDCBP,KDM1A,RGS1,MAP3K11,MFHAS1,CCL4,PUM1,DUSP2,THBS1,NLRP3,KLF…
GO:BP	animal organ development	GO:0048513	2.21445e-05	4.65473	3820	322	83	27492	RPL13,ARG1,SRGAP2,RAB7B,CLEC4D,CEBPB,PAM,TNFRSF11A,BCAR3,PRKAA1,CTSB,ADAM8,ITGAV,MITF,VEGFA,LCP1,C3AR1,APRT,BMI1,NSD2,CALCRL,MYO1E,TGFBI,MMP14,GLRX5,SPP1,FAM20C,BASP1,CACYBP,MMP19,DAB2,LFNG,UFM1,BCL2L11,FAS,RASSF2,NME1,CCR1,TAF10,CLEC4E,C5AR1,CTSL,LTB,SEC24B,ANXA4,HSPA9,PPP2CA,FN1,POR,TREM2,PKM,HIF1A,SBDS,HNRNPD,GNB1,STK3,RBM47,VAV1,RB1,NINJ1,HHEX,GRN,RSAD2,ODC1,RAF1,RBPJ,ID2,SDCBP,MAFB,KDM1A,HNR…
GO:BP	response to organic cyclic compound	GO:0014070	2.31194e-05	4.63602	1104	322	37	27492	IL1RN,ARG1,CEBPB,PAM,PRKAA1,BMI1,MMP14,SPP1,GLRX,MMP19,DAB2,PAK1,PLIN2,UFM1,SLC3A2,FAS,PTAFR,NR1H3,CTSL,POR,HNRNPD,YWHAH,JUND,WBP2,SNW1,GRN,CALM3,CD36,KDM1A,CXCL2,SDC1,THBS1,NLRP3,IL1B,SLC7A11,CCL3,CCL2
GO:BP	multicellular organismal process	GO:0032501	2.37785e-05	4.62382	8900	325	154	27492	PFN1,TPT1,RPL13,IL1RN,ARG1,SRGAP2,RAB7B,CLEC4D,CEBPB,PAM,TNFRSF11A,BCAR3,PRKAA1,CTSB,CSTB,HMGA1,ADAM8,RAB11A,MSR1,ITGAV,MITF,VEGFA,LCP1,C3AR1,APRT,BMI1,NSD2,DYNLRB1,CALCRL,MYO1E,TGFBI,NOCT,TOR1A,MMP14,EHD1,GLRX5,SPP1,GLRX,FAM20C,BASP1,DNAJB11,PGK1,CACYBP,MMP19,DAB2,PAK1,PLD3,LFNG,UFM1,SLC27A1,BCL2L11,ZFP706,RAB21,TRAPPC6B,DYNC1I2,FAS,RASSF2,NME1,H13,NUS1,PTAFR,SF3B6,CCR1,TAF10,NR1H3,ZC3H13,DPPA3,…
GO:BP	regulation of endocytosis	GO:0030100	2.48562e-05	4.60456	230	315	16	27492	ITGAV,VEGFA,TOR1A,DAB2,RAB21,NR1H3,ANXA2,CLN3,CD63,TREM2,FCGR1,CALM3,CD36,SDCBP,SYNJ1,CD14
GO:BP	lipid localization	GO:0010876	2.59051e-05	4.58662	473	323	23	27492	TNFRSF11A,PRKAA1,MSR1,ITGAV,IKBKE,EHD1,SPP1,SREBF2,DAB2,PLIN2,SLC27A1,NUS1,NR1H3,ANXA2,CLN3,TREM2,ABCC1,LPL,HILPDA,CD36,THBS1,IL1B,FABP5
GO:BP	positive regulation of cytokine production	GO:0001819	3.20894e-05	4.49364	480	322	23	27492	RAB7B,CEBPB,ADAM8,C3AR1,PTAFR,CLEC4E,C5AR1,LTB,TREM2,HIF1A,CLEC4N,LPL,HILPDA,RSAD2,CD36,CCL4,RGCC,THBS1,NLRP3,CD14,IL1B,CCL3,CCL2
GO:BP	response to biotic stimulus	GO:0009607	3.29865e-05	4.48166	1748	324	49	27492	TPT1,ARG1,RAB7B,CLEC4D,CEBPB,TNFRSF11A,PLEKHM2,ADAM8,ITGAV,IKBKE,NOCT,PAK1,PLD3,BCL2L11,PTAFR,CCL9,CCR1,NR1H3,CLEC4E,C5AR1,SNX3,CXCL16,TREM2,HIF1A,CLEC4N,JUND,LPL,VAV1,FCGR1,N4BP1,GRN,RSAD2,ODC1,RBPJ,CD36,RGS1,SLFN4,GSN,MFHAS1,CCL4,CXCL2,PUM1,NLRP3,TNFAIP3,CD14,IL1B,CCL3,CCL2,SLPI
GO:BP	primary metabolic process	GO:0044238	3.75991e-05	4.42482	13010	324	203	27492	PFN1,CHCHD2,RPL13,RPS2,IL1RN,ARG1,RAB7B,RBM3,CEBPB,PAM,TNFRSF11A,BCAR3,ELL2,PRKAA1,CTSB,CBX4,CSTB,MAP4K3,HMGA1,ADAM8,LSM4,ITGAV,MITF,GTPBP4,VEGFA,PCBP1,IKBKE,C3AR1,APRT,SNRNP40,BMI1,NSD2,PPIG,CGGBP1,RSF1,TXN1,NOCT,TOR1A,MMP14,CTSD,GLRX5,SRP9,SPP1,POLR2K,COPS9,SNRPF,EBNA1BP2,P4HA1,SREBF2,TMEM189,CPEB2,FAM20C,BASP1,DNAJB11,PGK1,TRNAU1AP,CDT1,LARP4,HNRNPR,MMP19,RBM39,DAB2,PAK1,NDUFAB1,PLD3,RTRAF,UFM…
GO:BP	positive regulation of endocytosis	GO:0045807	3.80889e-05	4.4192	122	315	12	27492	VEGFA,TOR1A,DAB2,RAB21,ANXA2,CLN3,CD63,TREM2,FCGR1,CD36,SYNJ1,CD14
GO:BP	organelle organization	GO:0006996	3.87189e-05	4.41208	3698	325	81	27492	PFN1,CHCHD2,RPS2,SRGAP2,RAB7B,PAM,PRKAA1,CBX4,PLEKHM2,RAB11A,LCP1,BMI1,NSD2,CGGBP1,RSF1,MYO1E,NOCT,TOR1A,ZFP207,EHD1,CTSD,EXOC5,CDT1,NDUFC1,LARP4,PAK1,NDUFAB1,NDUFA1,UFM1,BCL2L11,FAS,RAN,DPPA3,SPTY2D1,EMC10,DNAJC11,RTN3,CLN3,ARPC4,SEC24B,SNX3,DNAJC13,HIGD1A,RHOG,ATP5D,TREM2,KDM2A,HIF1A,SBDS,HNRNPD,EIF2S1,UBE2S,NDUFB2,YWHAH,WBP2,RB1,ATG101,HHEX,RAB32,GRN,SMC6,CALM3,SQSTM1,RAF1,PDCD6IP,SDCBP,KDM1A,…
GO:BP	regulation of intracellular signal transduction	GO:1902531	3.97945e-05	4.40018	1603	322	46	27492	TPT1,IL1RN,CLEC4D,TNFRSF11A,BCAR3,PRKAA1,ADAM8,ITGAV,VEGFA,IKBKE,GLRX,CDT1,DAB2,PAK1,BCL2L11,FAS,RASSF2,CCL9,CCR1,C5AR1,EMC10,PPP2CA,FN1,TREM2,HIF1A,CYTH1,SPAG9,STK3,CLEC4N,CALM3,SQSTM1,RAF1,CD36,KDM1A,MAP3K11,MFHAS1,CCL4,PUM1,DUSP2,THBS1,NLRP3,TNFAIP3,CD14,IL1B,CCL3,CCL2
GO:BP	regulation of cell adhesion	GO:0030155	4.36967e-05	4.35955	746	322	29	27492	IL1RN,ARG1,CEBPB,ADAM8,ITGAV,GTPBP4,VEGFA,BMI1,MMP14,SPP1,DAB2,PTAFR,FN1,CD63,SIRPB1C,CYTH1,VAV1,RIN2,NINJ1,RBPJ,CD36,GSN,RGCC,THBS1,NLRP3,TNFAIP3,ETS1,IL1B,CCL2
GO:BP	negative regulation of programmed cell death	GO:0043069	5.64198e-05	4.24857	1042	322	35	27492	TPT1,IL1RN,CEBPB,PRKAA1,ADAM8,ITGAV,MITF,VEGFA,BMI1,SPP1,GLRX,DAB2,UFM1,FAS,C5AR1,IER3,MNT,CLN3,HIGD1A,FN1,POR,TREM2,TAX1BP1,HIF1A,LGMN,YWHAH,RB1,GRN,RAF1,KDM1A,BAG1,THBS1,TNFAIP3,IL1B,CCL2
GO:BP	tissue remodeling	GO:0048771	6.06743e-05	4.217	186	71	8	27492	ARG1,TNFRSF11A,ADAM8,ITGAV,MITF,VEGFA,MMP14,SPP1
GO:BP	temperature homeostasis	GO:0001659	6.4935e-05	4.18752	179	323	14	27492	IL1RN,CEBPB,TNFRSF11A,VEGFA,SLC27A1,NR1H3,LNPEP,RB1,SQSTM1,RBPJ,CD36,KDM1A,IL1B,FABP5
GO:BP	positive regulation of inflammatory response	GO:0050729	6.74881e-05	4.17077	126	321	12	27492	CEBPB,TNFRSF11A,ADAM8,TREM2,ABCC1,LPL,FCGR1,NINJ1,GRN,ETS1,IL1B,CCL3
GO:BP	positive regulation of leukocyte migration	GO:0002687	6.79477e-05	4.16783	152	322	13	27492	ADAM8,VEGFA,C3AR1,MMP14,PTAFR,CCR1,C5AR1,TREM2,LGMN,PLA2G7,IL1B,CCL3,CCL2
GO:BP	nucleobase-containing compound biosynthetic process	GO:0034654	6.85442e-05	4.16403	3929	321	83	27492	PFN1,CHCHD2,RAB7B,CEBPB,PAM,TNFRSF11A,ELL2,PRKAA1,CBX4,HMGA1,ADAM8,MITF,VEGFA,PCBP1,IKBKE,C3AR1,APRT,BMI1,NSD2,CGGBP1,RSF1,TXN1,SPP1,POLR2K,SREBF2,BASP1,DAB2,RTRAF,ZFP706,NME1,GTF2H5,PTAFR,TAF10,NR1H3,C5AR1,SPTY2D1,SNF8,MNT,COMMD7,POLD4,ANXA4,PPP2CA,MXI1,RHOG,ATP5D,TREM2,TAX1BP1,PKM,MRPL12,KDM2A,HIF1A,HNRNPD,YWHAH,STK3,JUND,WBP2,RB1,SNW1,HHEX,IER5,SQSTM1,RAF1,RBPJ,ID2,CD36,ATP5K,SDCBP,DLD,MAFB,KD…
GO:BP	secretion	GO:0046903	6.91453e-05	4.16024	1054	321	35	27492	IL1RN,PAM,TNFRSF11A,PRKAA1,RAB11A,VEGFA,APRT,EXOC5,SPP1,GLRX,DAB2,SLC16A10,RAB21,NME1,PTAFR,CCR1,NR1H3,ANXA2,SNF8,TREM2,HIF1A,CYTH1,RSAD2,CALM3,RAF1,PDCD6IP,GLUL,SDCBP,LAT2,SDC1,RGCC,CYB5R4,KLF7,IL1B,CCL3
GO:BP	neutrophil migration	GO:1990266	7.63182e-05	4.11737	127	322	12	27492	ADAM8,C3AR1,SPP1,CCL9,C5AR1,RHOG,VAV1,CCL4,CXCL2,IL1B,CCL3,CCL2
GO:BP	aromatic compound biosynthetic process	GO:0019438	7.67164e-05	4.11511	4006	321	84	27492	PFN1,CHCHD2,RAB7B,CEBPB,PAM,TNFRSF11A,ELL2,PRKAA1,CBX4,HMGA1,ADAM8,MITF,VEGFA,PCBP1,IKBKE,C3AR1,APRT,BMI1,NSD2,CGGBP1,RSF1,TXN1,SPP1,POLR2K,SREBF2,BASP1,DAB2,RTRAF,ZFP706,NME1,GTF2H5,PTAFR,TAF10,NR1H3,C5AR1,SPTY2D1,SNF8,MNT,COMMD7,POLD4,ANXA4,PPP2CA,MXI1,RHOG,ATP5D,TREM2,TAX1BP1,PKM,MRPL12,KDM2A,HIF1A,HNRNPD,YWHAH,STK3,JUND,WBP2,RB1,SNW1,HHEX,IER5,SQSTM1,RAF1,RBPJ,ID2,CD36,ATP5K,SDCBP,DLD,MAFB,KD…
GO:BP	cellular component organization or biogenesis	GO:0071840	7.67956e-05	4.11466	7432	322	132	27492	PFN1,CHCHD2,RPS2,SRGAP2,RAB7B,PAM,PRKAA1,CBX4,PLEKHM2,ADAM8,RAB11A,MSR1,ITGAV,MITF,GTPBP4,VEGFA,LCP1,IKBKE,SLC12A7,DMKN,BMI1,NSD2,CGGBP1,RSF1,MYO1E,TGFBI,NOCT,TOR1A,MMP14,ZFP207,EHD1,CTSD,EXOC5,GLRX5,SNRPF,EBNA1BP2,P4HA1,CDT1,NDUFC1,LARP4,MMP19,DAB2,PAK1,NDUFAB1,NDUFA1,UFM1,BCL2L11,RAB21,DYNC1I2,FAS,NME1,GTF2H5,NR1H3,RAN,DPPA3,C5AR1,SPTY2D1,ANXA2,SNF8,EMC10,CTSL,DNAJC11,RTN3,CLN3,CERS2,B4GALT6,VM…
GO:BP	cell surface receptor signaling pathway	GO:0007166	7.69916e-05	4.11356	2763	322	65	27492	IL1RN,ARG1,CLEC4D,TNFRSF11A,BCAR3,PRKAA1,ITGAV,MITF,VEGFA,IKBKE,C3AR1,CALCRL,MYO1E,MMP14,GLRX,SREBF2,FAM20C,DAB2,PAK1,LFNG,SLC27A1,BCL2L11,FAS,RASSF2,NUS1,PTAFR,CCL9,CCR1,NCEH1,CLEC4E,C5AR1,COMMD7,CLN3,ANXA4,SNX3,FN1,POR,CD63,TREM2,HIF1A,LGMN,LNPEP,STK3,CLEC4N,VAV1,RB1,FCGR1,SNW1,USP25,HHEX,RAF1,RBPJ,CD36,SDCBP,CCL4,CXCL2,LAT2,SDC1,CCRL2,THBS1,TNFAIP3,CD14,IL1B,CCL3,CCL2
GO:BP	cellular response to oxygen levels	GO:0071453	7.69981e-05	4.11352	192	305	14	27492	CHCHD2,PRKAA1,ADAM8,VEGFA,CPEB2,PGK1,FAS,HIGD1A,TREM2,HIF1A,GNB1,HILPDA,RBPJ,RGCC
GO:BP	granulocyte migration	GO:0097530	7.94246e-05	4.10004	154	322	13	27492	ADAM8,VEGFA,C3AR1,SPP1,CCL9,C5AR1,RHOG,VAV1,CCL4,CXCL2,IL1B,CCL3,CCL2
GO:BP	maintenance of location	GO:0051235	8.47552e-05	4.07183	351	321	19	27492	PFN1,FTH1,MSR1,ITGAV,IKBKE,TXN1,EHD1,COPS9,SREBF2,PLIN2,NR1H3,TREM2,LPL,HILPDA,CALM3,CD36,GSN,IL1B,CCL3
GO:BP	cellular response to interleukin-1	GO:0071347	8.83709e-05	4.05369	104	322	11	27492	IL1RN,CEBPB,BMI1,CCL9,FN1,HIF1A,CCL4,CXCL2,IL1B,CCL3,CCL2
GO:BP	positive regulation of MAPK cascade	GO:0043410	9.06674e-05	4.04255	508	322	23	27492	IL1RN,TNFRSF11A,BCAR3,ADAM8,VEGFA,PAK1,RASSF2,CCL9,CCR1,C5AR1,EMC10,TREM2,SPAG9,STK3,RAF1,CD36,MAP3K11,MFHAS1,CCL4,THBS1,IL1B,CCL3,CCL2
GO:BP	organic cyclic compound biosynthetic process	GO:1901362	9.26645e-05	4.03309	4158	321	86	27492	PFN1,CHCHD2,RAB7B,CEBPB,PAM,TNFRSF11A,ELL2,PRKAA1,CBX4,HMGA1,ADAM8,MITF,VEGFA,PCBP1,IKBKE,C3AR1,APRT,BMI1,NSD2,CGGBP1,RSF1,TXN1,SPP1,POLR2K,SREBF2,BASP1,DAB2,RTRAF,ZFP706,HINT2,NME1,GTF2H5,PTAFR,TAF10,NR1H3,C5AR1,SPTY2D1,SNF8,MNT,COMMD7,POLD4,ANXA4,PPP2CA,MXI1,POR,RHOG,ATP5D,TREM2,TAX1BP1,PKM,MRPL12,KDM2A,HIF1A,HNRNPD,YWHAH,STK3,JUND,WBP2,RB1,SNW1,HHEX,IER5,SQSTM1,RAF1,RBPJ,ID2,CD36,ATP5K,SDCBP,D…
GO:BP	regulation of myeloid leukocyte differentiation	GO:0002761	9.58289e-05	4.0185	130	321	12	27492	CEBPB,ADAM8,MITF,RASSF2,NME1,CCR1,TREM2,RB1,NINJ1,ID2,MAFB,CCL3
GO:BP	positive regulation of protein modification process	GO:0031401	9.64938e-05	4.0155	1028	318	34	27492	RPS2,IL1RN,TNFRSF11A,BCAR3,PRKAA1,ADAM8,VEGFA,BMI1,TXN1,DAB2,PAK1,SLC27A1,FAS,RASSF2,ANXA2,CLN3,PPP2CA,HIGD1A,TREM2,UBE2S,CLEC4N,WBP2,SNW1,CALM3,SQSTM1,RAF1,CD36,RASSF5,SDCBP,KDM1A,MAP3K11,RGCC,THBS1,IL1B
GO:BP	regulation of cellular macromolecule biosynthetic process	GO:2000112	9.67651e-05	4.01428	649	94	14	27492	RBM3,BCAR3,GTPBP4,VEGFA,PCBP1,C3AR1,NOCT,SRP9,CPEB2,TRNAU1AP,CDT1,LARP4,HNRNPR,CACYBP
GO:BP	response to steroid hormone	GO:0048545	9.73945e-05	4.01147	353	322	19	27492	IL1RN,ARG1,PAM,BMI1,SPP1,DAB2,PAK1,UFM1,FAS,PTAFR,NR1H3,CTSL,POR,YWHAH,WBP2,CALM3,CXCL2,SDC1,CCL2
GO:BP	organic substance catabolic process	GO:1901575	0.000102279	3.99021	2040	298	50	27492	ARG1,PRKAA1,CTSB,ADAM8,LSM4,VEGFA,IKBKE,NOCT,TOR1A,CTSD,SPP1,PGK1,HNRNPR,DAB2,ARIH1,HINT2,H13,ACAA1A,NCEH1,ANXA2,SNF8,CTSL,CLN3,PGAM1,SNX3,PPP2CA,TREM2,PKM,HIF1A,LGMN,LNPEP,HNRNPD,UBE2S,YWHAH,ABHD12,LPL,RNASEH2C,UBE2R2,USP25,N4BP1,PSMD2,GRN,ODC1,PDCD6IP,SUMO3,UBA52,SDCBP,PLA2G7,TET3,PUM1
GO:BP	positive regulation of transport	GO:0051050	0.000103765	3.98395	1018	322	34	27492	CEBPB,TNFRSF11A,PRKAA1,VEGFA,TOR1A,EHD1,SPP1,GLRX,DAB2,RAB21,PTAFR,CCR1,NR1H3,RAN,ANXA2,SNF8,CLN3,CD63,TREM2,SIRPB1C,HIF1A,FCGR1,CALM3,PDCD6IP,GLUL,CD36,SDCBP,SYNJ1,SDC1,RGCC,CD14,IL1B,CCL3,CCL2
GO:BP	regulation of hemopoiesis	GO:1903706	0.000106767	3.97156	394	321	20	27492	RAB7B,CEBPB,ADAM8,MITF,MMP14,FAS,RASSF2,NME1,CCR1,HSPA9,TREM2,HIF1A,RB1,NINJ1,ID2,MAFB,KDM1A,NLRP3,ETS1,CCL3
GO:BP	negative regulation of apoptotic process	GO:0043066	0.000108744	3.96359	1020	322	34	27492	TPT1,IL1RN,CEBPB,PRKAA1,ADAM8,ITGAV,MITF,VEGFA,BMI1,SPP1,DAB2,UFM1,FAS,C5AR1,IER3,MNT,CLN3,HIGD1A,FN1,POR,TREM2,TAX1BP1,HIF1A,LGMN,YWHAH,RB1,GRN,RAF1,KDM1A,BAG1,THBS1,TNFAIP3,IL1B,CCL2
GO:BP	regulation of leukocyte migration	GO:0002685	0.000110643	3.95607	218	322	15	27492	ADAM8,VEGFA,C3AR1,MMP14,PTAFR,CCR1,C5AR1,RHOG,TREM2,LGMN,NINJ1,PLA2G7,IL1B,CCL3,CCL2
GO:BP	response to other organism	GO:0051707	0.000111969	3.9509	1705	324	47	27492	TPT1,ARG1,RAB7B,CLEC4D,CEBPB,TNFRSF11A,PLEKHM2,ADAM8,ITGAV,IKBKE,NOCT,PLD3,PTAFR,CCL9,CCR1,NR1H3,CLEC4E,C5AR1,SNX3,CXCL16,TREM2,HIF1A,CLEC4N,JUND,LPL,VAV1,FCGR1,N4BP1,GRN,RSAD2,ODC1,RBPJ,CD36,RGS1,SLFN4,GSN,MFHAS1,CCL4,CXCL2,PUM1,NLRP3,TNFAIP3,CD14,IL1B,CCL3,CCL2,SLPI
GO:BP	response to interleukin-1	GO:0070555	0.000117577	3.92968	132	322	12	27492	IL1RN,CEBPB,TNFRSF11A,BMI1,CCL9,FN1,HIF1A,CCL4,CXCL2,IL1B,CCL3,CCL2
GO:BP	regulation of intracellular transport	GO:0032386	0.00011799	3.92816	337	180	14	27492	PRKAA1,LCP1,TXN1,EHD1,DAB2,UFM1,RAB21,NUS1,RAN,ANXA2,SEC24B,SNX3,DNAJC13,PPP2CA
GO:BP	regulation of cellular response to stress	GO:0080135	0.000119322	3.92328	649	320	26	27492	CHCHD2,TPT1,HMGA1,VEGFA,NSD2,TXN1,GLRX,FAS,RASSF2,NR1H3,IER3,EMC10,CLN3,CERS2,TREM2,HIF1A,STK3,USP25,IER5,GRN,CD36,KDM1A,MAP3K11,MFHAS1,IL1B,SLC7A11
GO:BP	response to external biotic stimulus	GO:0043207	0.000120079	3.92053	1709	324	47	27492	TPT1,ARG1,RAB7B,CLEC4D,CEBPB,TNFRSF11A,PLEKHM2,ADAM8,ITGAV,IKBKE,NOCT,PLD3,PTAFR,CCL9,CCR1,NR1H3,CLEC4E,C5AR1,SNX3,CXCL16,TREM2,HIF1A,CLEC4N,JUND,LPL,VAV1,FCGR1,N4BP1,GRN,RSAD2,ODC1,RBPJ,CD36,RGS1,SLFN4,GSN,MFHAS1,CCL4,CXCL2,PUM1,NLRP3,TNFAIP3,CD14,IL1B,CCL3,CCL2,SLPI
GO:BP	MAPK cascade	GO:0000165	0.000137914	3.86039	787	322	29	27492	IL1RN,TNFRSF11A,BCAR3,MAP4K3,ADAM8,ITGAV,VEGFA,DAB2,PAK1,FAS,RASSF2,CCL9,CCR1,C5AR1,EMC10,FN1,TREM2,SPAG9,STK3,RAF1,CD36,MAP3K11,MFHAS1,CCL4,DUSP2,THBS1,IL1B,CCL3,CCL2
GO:BP	heterocycle biosynthetic process	GO:0018130	0.000144109	3.84131	3995	321	83	27492	PFN1,CHCHD2,RAB7B,CEBPB,PAM,TNFRSF11A,ELL2,PRKAA1,CBX4,HMGA1,ADAM8,MITF,VEGFA,PCBP1,IKBKE,C3AR1,APRT,BMI1,NSD2,CGGBP1,RSF1,TXN1,SPP1,POLR2K,SREBF2,BASP1,DAB2,RTRAF,ZFP706,NME1,GTF2H5,PTAFR,TAF10,NR1H3,C5AR1,SPTY2D1,SNF8,MNT,COMMD7,POLD4,ANXA4,PPP2CA,MXI1,RHOG,ATP5D,TREM2,TAX1BP1,PKM,MRPL12,KDM2A,HIF1A,HNRNPD,YWHAH,STK3,JUND,WBP2,RB1,SNW1,HHEX,IER5,SQSTM1,RAF1,RBPJ,ID2,CD36,ATP5K,SDCBP,DLD,MAFB,KD…
GO:BP	osteoclast differentiation	GO:0030316	0.000153803	3.81303	110	321	11	27492	CEBPB,TNFRSF11A,ADAM8,MITF,FAM20C,RASSF2,CCR1,TREM2,NINJ1,MAFB,CCL3
GO:BP	export from cell	GO:0140352	0.000159823	3.79636	940	321	32	27492	IL1RN,PAM,TNFRSF11A,RAB11A,EXOC5,SPP1,GLRX,DAB2,SLC27A1,SLC16A10,RAB21,PTAFR,CCR1,NR1H3,SNF8,TREM2,ABCC1,HIF1A,CYTH1,RSAD2,CALM3,RAF1,PDCD6IP,GLUL,SDCBP,LAT2,SDC1,RGCC,CYB5R4,KLF7,IL1B,CCL3
GO:BP	regulation of establishment of protein localization	GO:0070201	0.000172022	3.76442	569	322	24	27492	PAM,PRKAA1,RAB11A,LCP1,NSD2,TXN1,CTSD,GLRX,UFM1,NR1H3,RAN,GAPVD1,CLN3,SNX3,PPP2CA,TREM2,HIF1A,RSAD2,GLUL,CD36,KLF7,IL1B,SLC7A11,CCL2
GO:BP	cellular catabolic process	GO:0044248	0.000172491	3.76323	2117	318	53	27492	ARG1,PRKAA1,CTSB,ADAM8,LSM4,VEGFA,IKBKE,NOCT,TOR1A,CTSD,ATP6V0A1,HNRNPR,DAB2,UFM1,BCL2L11,ARIH1,H13,ACAA1A,ANXA2,SNF8,CTSL,CLN3,POR,TREM2,HIF1A,LGMN,LNPEP,HNRNPD,UBE2S,ABHD12,LPL,RNASEH2C,UBE2R2,USP25,N4BP1,ATG101,PSMD2,GRN,CALM3,SQSTM1,ACBD5,PDCD6IP,SUMO3,UBA52,CD36,SDCBP,PLA2G7,TET3,TXNRD1,PUM1,GSTM1,TNFAIP3,IL1B
GO:BP	apoptotic cell clearance	GO:0043277	0.00017725	3.75141	48	322	8	27492	ITGAV,NR1H3,RHOG,TREM2,TXNDC5,CD36,THBS1,CCL2
GO:BP	cellular response to decreased oxygen levels	GO:0036294	0.000179152	3.74678	174	305	13	27492	CHCHD2,PRKAA1,ADAM8,VEGFA,CPEB2,PGK1,HIGD1A,TREM2,HIF1A,GNB1,HILPDA,RBPJ,RGCC
GO:BP	regulation of neuron death	GO:1901214	0.000179342	3.74632	367	322	19	27492	CEBPB,ADAM8,VEGFA,BCL2L11,FAS,C5AR1,CLN3,TREM2,ABCC1,HIF1A,LGMN,EIF2S1,GRN,BAG1,MAP3K11,IL1B,SLC7A11,CCL3,CCL2
GO:BP	organonitrogen compound biosynthetic process	GO:1901566	0.000198986	3.70118	1631	323	45	27492	RPL13,RPS2,ARG1,RBM3,PAM,PCBP1,APRT,NOCT,SRP9,CPEB2,TRNAU1AP,LARP4,HNRNPR,SLC27A1,ZFP706,NME1,MRPL52,NUS1,PTAFR,SMS,CLN3,CERS2,B4GALT6,RPN1,ATP5D,TREM2,PKM,MRPL12,HIF1A,PIGT,HNRNPD,EIF2S1,EIF1B,ODC1,GLUL,UBA52,ATP5K,DLD,TET3,PUM1,THBS1,GSTM1,IL1B,SLC7A11,FABP5
GO:BP	cellular component organization	GO:0016043	0.000199563	3.69992	7243	325	129	27492	PFN1,CHCHD2,RPS2,SRGAP2,RAB7B,PAM,PRKAA1,CBX4,PLEKHM2,ADAM8,RAB11A,MSR1,ITGAV,MITF,VEGFA,LCP1,IKBKE,SLC12A7,DMKN,BMI1,NSD2,CGGBP1,RSF1,MYO1E,TGFBI,NOCT,TOR1A,MMP14,ZFP207,EHD1,CTSD,EXOC5,GLRX5,SNRPF,P4HA1,CDT1,NDUFC1,LARP4,MMP19,DAB2,PAK1,NDUFAB1,NDUFA1,UFM1,BCL2L11,RAB21,DYNC1I2,FAS,NME1,GTF2H5,NR1H3,RAN,DPPA3,C5AR1,SPTY2D1,ANXA2,EMC10,CTSL,DNAJC11,RTN3,CLN3,CERS2,B4GALT6,VMA21,ARPC4,SEC24B,SNX3…
GO:BP	regulation of MAPK cascade	GO:0043408	0.000202266	3.69408	708	322	27	27492	IL1RN,TNFRSF11A,BCAR3,ADAM8,VEGFA,DAB2,PAK1,FAS,RASSF2,CCL9,CCR1,C5AR1,EMC10,FN1,TREM2,SPAG9,STK3,RAF1,CD36,MAP3K11,MFHAS1,CCL4,DUSP2,THBS1,IL1B,CCL3,CCL2
GO:BP	neuron apoptotic process	GO:0051402	0.000209732	3.67834	297	322	17	27492	CEBPB,ADAM8,BCL2L11,FAS,C5AR1,CLN3,TREM2,HIF1A,LGMN,PIGT,RB1,GRN,BAG1,MAP3K11,IL1B,CCL3,CCL2
GO:BP	anion transport	GO:0006820	0.000221541	3.65455	542	21	7	27492	SLC25A3,IL1RN,SLC7A8,CEBPB,SLC37A2,TNFRSF11A,PRKAA1
GO:BP	regulation of angiogenesis	GO:0045765	0.000230916	3.63655	299	322	17	27492	VEGFA,C3AR1,PGK1,C5AR1,EMC10,PKM,HIF1A,NINJ1,HHEX,GRN,GLUL,CD36,RGCC,THBS1,ETS1,IL1B,CCL2
GO:BP	positive regulation of defense response	GO:0031349	0.000232663	3.63327	265	321	16	27492	ARG1,CEBPB,TNFRSF11A,ADAM8,IKBKE,TREM2,ABCC1,CLEC4N,LPL,VAV1,FCGR1,NINJ1,GRN,ETS1,IL1B,CCL3
GO:BP	regulation of nucleobase-containing compound metabolic process	GO:0019219	0.000235167	3.62862	3972	321	82	27492	PFN1,CHCHD2,RAB7B,RBM3,CEBPB,PAM,TNFRSF11A,ELL2,PRKAA1,CBX4,HMGA1,ADAM8,MITF,VEGFA,PCBP1,IKBKE,C3AR1,BMI1,NSD2,CGGBP1,RSF1,TXN1,NOCT,SPP1,SREBF2,BASP1,CDT1,HNRNPR,RBM39,DAB2,RTRAF,ZFP706,U2AF2,GTF2H5,PTAFR,TAF10,NR1H3,DPPA3,SPTY2D1,SNF8,MNT,COMMD7,ANXA4,PPP2CA,MXI1,RHOG,TREM2,TAX1BP1,MRPL12,KDM2A,HIF1A,HNRNPD,YWHAH,STK3,JUND,WBP2,RB1,SNW1,HHEX,IER5,SQSTM1,RAF1,RBPJ,ID2,CD36,SDCBP,MAFB,KDM1A,HNRNP…
GO:BP	negative regulation of biosynthetic process	GO:0009890	0.000242925	3.61453	1721	319	46	27492	CEBPB,CBX4,HMGA1,MITF,GTPBP4,VEGFA,BMI1,NSD2,CGGBP1,RSF1,TXN1,NOCT,SRP9,SREBF2,CPEB2,BASP1,HNRNPR,DAB2,SLC27A1,ZFP706,NR1H3,MNT,COMMD7,PPP2CA,MXI1,FN1,KDM2A,HIF1A,HNRNPD,EIF2S1,RB1,SNW1,HHEX,SQSTM1,RBPJ,ID2,CD36,SDCBP,KDM1A,HNRNPAB,BHLHE40,PUM1,KLF7,ETS2,IL1B,MXD1
GO:BP	regulation of vasculature development	GO:1901342	0.000279247	3.55401	303	322	17	27492	VEGFA,C3AR1,PGK1,C5AR1,EMC10,PKM,HIF1A,NINJ1,HHEX,GRN,GLUL,CD36,RGCC,THBS1,ETS1,IL1B,CCL2
GO:BP	regulation of RNA metabolic process	GO:0051252	0.000283903	3.54683	3720	321	78	27492	PFN1,CHCHD2,RAB7B,RBM3,CEBPB,PAM,TNFRSF11A,ELL2,PRKAA1,CBX4,HMGA1,ADAM8,MITF,VEGFA,PCBP1,IKBKE,BMI1,NSD2,CGGBP1,RSF1,TXN1,NOCT,SPP1,SREBF2,BASP1,HNRNPR,RBM39,DAB2,RTRAF,ZFP706,U2AF2,GTF2H5,PTAFR,TAF10,NR1H3,SPTY2D1,SNF8,MNT,COMMD7,ANXA4,PPP2CA,MXI1,RHOG,TAX1BP1,MRPL12,KDM2A,HIF1A,HNRNPD,YWHAH,STK3,JUND,WBP2,RB1,SNW1,HHEX,IER5,SQSTM1,RAF1,RBPJ,ID2,CD36,SDCBP,MAFB,KDM1A,HNRNPAB,BHLHE40,TET3,PUM1,RG…
GO:BP	negative regulation of macromolecule biosynthetic process	GO:0010558	0.000284239	3.54632	1616	319	44	27492	CEBPB,CBX4,HMGA1,MITF,GTPBP4,VEGFA,BMI1,NSD2,CGGBP1,RSF1,TXN1,NOCT,SRP9,SREBF2,CPEB2,BASP1,HNRNPR,DAB2,ZFP706,NR1H3,MNT,COMMD7,PPP2CA,MXI1,KDM2A,HIF1A,HNRNPD,EIF2S1,RB1,SNW1,HHEX,SQSTM1,RBPJ,ID2,CD36,SDCBP,KDM1A,HNRNPAB,BHLHE40,PUM1,KLF7,ETS2,IL1B,MXD1
GO:BP	circulatory system development	GO:0072359	0.000297639	3.52631	1168	322	36	27492	PAM,ADAM8,ITGAV,VEGFA,C3AR1,NSD2,CALCRL,MYO1E,TGFBI,MMP14,PGK1,CACYBP,MMP19,NUS1,C5AR1,ANXA2,EMC10,SEC24B,FN1,PKM,HIF1A,STK3,RB1,RIN2,NINJ1,HHEX,GRN,RBPJ,GLUL,ID2,CD36,RGCC,THBS1,ETS1,IL1B,CCL2
GO:BP	regulation of bone resorption	GO:0045124	0.000305106	3.51555	47	71	5	27492	TNFRSF11A,ADAM8,ITGAV,VEGFA,SPP1
GO:BP	negative regulation of cellular biosynthetic process	GO:0031327	0.000309453	3.5094	1678	319	45	27492	CEBPB,CBX4,HMGA1,MITF,GTPBP4,VEGFA,BMI1,NSD2,CGGBP1,RSF1,TXN1,NOCT,SRP9,SREBF2,CPEB2,BASP1,HNRNPR,DAB2,SLC27A1,ZFP706,NR1H3,MNT,COMMD7,PPP2CA,MXI1,KDM2A,HIF1A,HNRNPD,EIF2S1,RB1,SNW1,HHEX,SQSTM1,RBPJ,ID2,CD36,SDCBP,KDM1A,HNRNPAB,BHLHE40,PUM1,KLF7,ETS2,IL1B,MXD1
GO:BP	macromolecule catabolic process	GO:0009057	0.000310134	3.50845	1320	274	35	27492	CTSB,ADAM8,LSM4,VEGFA,IKBKE,NOCT,TOR1A,CTSD,HNRNPR,DAB2,ARIH1,H13,ANXA2,SNF8,CTSL,CLN3,SNX3,PPP2CA,TREM2,LGMN,LNPEP,HNRNPD,UBE2S,ABHD12,RNASEH2C,UBE2R2,USP25,N4BP1,PSMD2,GRN,ODC1,PDCD6IP,SUMO3,UBA52,SDCBP
GO:BP	regulation of protein phosphorylation	GO:0001932	0.000328367	3.48364	1135	318	35	27492	IL1RN,TNFRSF11A,BCAR3,PRKAA1,ADAM8,GTPBP4,VEGFA,TXN1,DAB2,PAK1,RTRAF,SLC27A1,FAS,RASSF2,C5AR1,ANXA2,CLN3,PPP2CA,HIGD1A,FN1,TREM2,SPAG9,CLEC4N,RB1,HHEX,SQSTM1,RAF1,CD36,SDCBP,BAG1,MAP3K11,RGCC,THBS1,TNFAIP3,IL1B
GO:BP	positive regulation of intracellular signal transduction	GO:1902533	0.000381776	3.41819	974	322	32	27492	IL1RN,CLEC4D,TNFRSF11A,BCAR3,ADAM8,ITGAV,VEGFA,IKBKE,GLRX,PAK1,BCL2L11,RASSF2,CCL9,CCR1,C5AR1,EMC10,FN1,TREM2,SPAG9,STK3,CLEC4N,RAF1,CD36,MAP3K11,MFHAS1,CCL4,PUM1,THBS1,CD14,IL1B,CCL3,CCL2
GO:BP	negative regulation of response to stimulus	GO:0048585	0.000394208	3.40427	1609	324	44	27492	TPT1,IL1RN,ARG1,RAB7B,PRKAA1,ITGAV,BMI1,CALCRL,TXN1,MMP14,GLRX,CDT1,DAB2,LFNG,RASSF2,CCR1,NR1H3,ANXA2,MNT,CERS2,PPP2CA,HIGD1A,TREM2,HIF1A,LGMN,STK3,LPL,RB1,USP25,HHEX,GRN,RAF1,KDM1A,RGS1,MFHAS1,DUSP2,THBS1,NLRP3,KLF7,TNFAIP3,ETS1,IL1B,CCL2,SLPI
GO:BP	response to nitrogen compound	GO:1901698	0.000417108	3.37975	1291	322	38	27492	ARG1,CEBPB,BCAR3,PRKAA1,ITGAV,APRT,TXN1,TOR1A,SREBF2,CPEB2,CACYBP,MMP19,SLC3A2,SLC27A1,H13,PTAFR,C5AR1,POR,TREM2,PKM,ABCC1,LGMN,HNRNPD,JUND,LPL,RB1,USP25,HHEX,CALM3,CD36,KDM1A,HNRNPAB,CXCL2,SDC1,NLRP3,TNFAIP3,IL1B,CCL2
GO:BP	positive regulation of immune system process	GO:0002684	0.000418247	3.37857	978	322	32	27492	ARG1,CLEC4D,ADAM8,VEGFA,IKBKE,C3AR1,BMI1,NSD2,MMP14,PTAFR,CCR1,C5AR1,TREM2,SIRPB1C,LGMN,CLEC4N,JUND,VAV1,RB1,FCGR1,NINJ1,RSAD2,ID2,CD36,PLA2G7,LAT2,RGCC,THBS1,NLRP3,IL1B,CCL3,CCL2
GO:BP	secretion by cell	GO:0032940	0.000457888	3.33924	885	321	30	27492	IL1RN,PAM,TNFRSF11A,RAB11A,EXOC5,SPP1,GLRX,DAB2,SLC16A10,RAB21,PTAFR,CCR1,NR1H3,SNF8,TREM2,HIF1A,CYTH1,RSAD2,CALM3,RAF1,PDCD6IP,GLUL,SDCBP,LAT2,SDC1,RGCC,CYB5R4,KLF7,IL1B,CCL3
GO:BP	regulation of phosphorus metabolic process	GO:0051174	0.000493075	3.30709	1427	318	40	27492	IL1RN,TNFRSF11A,BCAR3,PRKAA1,ADAM8,GTPBP4,VEGFA,TXN1,FAM20C,DAB2,PAK1,RTRAF,SLC27A1,FAS,RASSF2,PTAFR,C5AR1,ANXA2,CLN3,PPP2CA,HIGD1A,FN1,TREM2,HIF1A,SPAG9,CLEC4N,RB1,HHEX,CALM3,SQSTM1,RAF1,CD36,SDCBP,BAG1,MAP3K11,MFHAS1,RGCC,THBS1,TNFAIP3,IL1B
GO:BP	bone remodeling	GO:0046849	0.000511775	3.29092	100	71	6	27492	TNFRSF11A,ADAM8,ITGAV,MITF,VEGFA,SPP1
GO:BP	regulation of osteoclast differentiation	GO:0045670	0.000562327	3.25001	76	321	9	27492	CEBPB,ADAM8,MITF,RASSF2,CCR1,TREM2,NINJ1,MAFB,CCL3
GO:BP	negative regulation of developmental process	GO:0051093	0.000571211	3.2432	1043	322	33	27492	TPT1,ITGAV,VEGFA,NOCT,DNAJB11,PGK1,ZFP706,FAS,NME1,CCL9,CCR1,CERS2,HSPA9,PPP2CA,TREM2,HIF1A,LGMN,YWHAH,SPAG9,STK3,RB1,HHEX,RBPJ,ID2,CD36,MAFB,KDM1A,RGCC,THBS1,KLF7,IL1B,CCL3,CCL2
GO:BP	tissue development	GO:0009888	0.000576926	3.23888	2004	320	50	27492	PFN1,TPT1,CEBPB,PRKAA1,CTSB,ADAM8,ITGAV,VEGFA,C3AR1,BMI1,MYO1E,TGFBI,TOR1A,MMP14,EXOC5,SPP1,FAM20C,BASP1,PGK1,CACYBP,DAB2,PAK1,LFNG,CCR1,TAF10,CTSL,SEC24B,ANXA4,PPP2CA,FN1,POR,CD63,HIF1A,SBDS,STK3,RB1,HHEX,RBPJ,ID2,SDCBP,HNRNPAB,TXNRD1,DUSP2,SDC1,RGCC,MAFG,KLF7,ETS2,IL1B,SLC7A11
GO:BP	positive regulation of chemotaxis	GO:0050921	0.000597347	3.22377	153	322	12	27492	VEGFA,C3AR1,CCR1,C5AR1,FN1,TREM2,LGMN,PLA2G7,THBS1,IL1B,CCL3,CCL2
GO:BP	granulocyte chemotaxis	GO:0071621	0.000640632	3.19339	126	322	11	27492	VEGFA,C3AR1,SPP1,CCL9,C5AR1,VAV1,CCL4,CXCL2,IL1B,CCL3,CCL2
GO:BP	regulation of proteolysis	GO:0030162	0.000651846	3.18586	794	324	28	27492	CSTB,ADAM8,VEGFA,MMP14,CTSD,DAB2,BCL2L11,FAS,ARIH1,NR1H3,C5AR1,ANXA2,CLN3,PPP2CA,FN1,POR,TREM2,LGMN,USP25,N4BP1,GRN,SUMO3,SDCBP,GSN,THBS1,NLRP3,IL1B,SLPI
GO:BP	mammary gland development	GO:0030879	0.000668127	3.17514	167	45	6	27492	ARG1,CEBPB,PAM,TNFRSF11A,VEGFA,APRT
GO:BP	response to hypoxia	GO:0001666	0.000720837	3.14216	324	322	17	27492	CHCHD2,PAM,PRKAA1,ADAM8,VEGFA,MMP14,CPEB2,PGK1,HIGD1A,TREM2,HIF1A,GNB1,HILPDA,RAF1,RBPJ,RGCC,CCL2
GO:BP	regulation of bone remodeling	GO:0046850	0.000746219	3.12713	56	71	5	27492	TNFRSF11A,ADAM8,ITGAV,VEGFA,SPP1
GO:BP	positive regulation of cellular component organization	GO:0051130	0.000748534	3.12579	1122	318	34	27492	PFN1,PLEKHM2,RAB11A,VEGFA,LCP1,TOR1A,EHD1,CDT1,DAB2,PAK1,BCL2L11,RAB21,FAS,NME1,ANXA2,CLN3,FN1,CD63,TREM2,HIF1A,HNRNPD,RB1,FCGR1,GRN,PDCD6IP,CD36,SDCBP,KDM1A,SYNJ1,GSN,SDC1,RGCC,CD14,IL1B
GO:BP	negative regulation of cell-cell adhesion	GO:0022408	0.000752753	3.12335	198	39	6	27492	IL1RN,ARG1,CEBPB,ADAM8,GTPBP4,VEGFA
GO:BP	regulation of anatomical structure morphogenesis	GO:0022603	0.000761768	3.11818	954	322	31	27492	RAB11A,VEGFA,C3AR1,PGK1,LARP4,DAB2,LFNG,RAB21,C5AR1,EMC10,SEC24B,FN1,RHOG,PKM,HIF1A,YWHAH,SPAG9,NINJ1,HHEX,GRN,RBPJ,GLUL,CD36,EPB41L2,RGCC,THBS1,TNFAIP3,ETS1,IL1B,CCL3,CCL2
GO:BP	positive regulation of nucleobase-containing compound metabolic process	GO:0045935	0.000767562	3.11489	1957	321	49	27492	PFN1,CHCHD2,RBM3,CEBPB,ELL2,PRKAA1,HMGA1,MITF,VEGFA,PCBP1,C3AR1,NSD2,RSF1,NOCT,SPP1,SREBF2,HNRNPR,DAB2,RTRAF,U2AF2,NR1H3,RHOG,TREM2,MRPL12,HIF1A,HNRNPD,YWHAH,JUND,WBP2,RB1,SNW1,HHEX,IER5,RAF1,RBPJ,ID2,MAFB,KDM1A,HNRNPAB,TET3,PUM1,RGCC,MAFG,NLRP3,KLF7,ETS2,ETS1,IL1B,CCL3
GO:BP	viral process	GO:0016032	0.000782952	3.10626	362	324	18	27492	PFN1,CTSB,ITGAV,PCBP1,VTA1,RSF1,SLC3A2,BCL2L11,SNF8,CTSL,SNX3,SNW1,N4BP1,RSAD2,PDCD6IP,GSN,CCL3,SLPI
GO:BP	positive regulation of hydrolase activity	GO:0051345	0.000795095	3.09958	530	322	22	27492	SRGAP2,BCAR3,VEGFA,CTSD,BCL2L11,FAS,PTAFR,CCL9,NR1H3,PPP2CA,FN1,RHOG,LGMN,VAV1,GRN,CALM3,RGS1,GSN,CCL4,NLRP3,CCL3,CCL2
GO:BP	epithelial cell migration	GO:0010631	0.000801454	3.09612	294	317	16	27492	PFN1,ADAM8,RAB11A,ITGAV,VEGFA,NUS1,EMC10,CD63,HIF1A,LGMN,RIN2,GRN,GLUL,RGCC,THBS1,ETS1
GO:BP	neutrophil chemotaxis	GO:0030593	0.000827956	3.08199	103	322	10	27492	C3AR1,SPP1,CCL9,C5AR1,VAV1,CCL4,CXCL2,IL1B,CCL3,CCL2
GO:BP	lipid transport	GO:0006869	0.00083115	3.08032	413	199	15	27492	TNFRSF11A,PRKAA1,MSR1,ITGAV,SPP1,SREBF2,DAB2,PLIN2,SLC27A1,NUS1,NR1H3,ANXA2,CLN3,TREM2,ABCC1
GO:BP	positive regulation of RNA metabolic process	GO:0051254	0.00084065	3.07538	1786	321	46	27492	PFN1,CHCHD2,RBM3,CEBPB,ELL2,PRKAA1,HMGA1,MITF,VEGFA,PCBP1,RSF1,NOCT,SPP1,SREBF2,HNRNPR,DAB2,RTRAF,U2AF2,NR1H3,RHOG,MRPL12,HIF1A,HNRNPD,YWHAH,JUND,WBP2,RB1,SNW1,HHEX,IER5,RAF1,RBPJ,ID2,MAFB,KDM1A,HNRNPAB,TET3,PUM1,RGCC,MAFG,NLRP3,KLF7,ETS2,ETS1,IL1B,CCL3
GO:BP	regulation of hydrolase activity	GO:0051336	0.000896036	3.04767	1006	324	32	27492	SRGAP2,BCAR3,CSTB,VEGFA,CTSD,CPEB2,BCL2L11,TRAPPC6B,FAS,PTAFR,CCL9,NR1H3,GAPVD1,C5AR1,ANXA2,PPP2CA,FN1,POR,RHOG,LGMN,EIF2S1,VAV1,GRN,CALM3,RGS1,GSN,CCL4,THBS1,NLRP3,CCL3,CCL2,SLPI
GO:BP	transcription, DNA-templated	GO:0006351	0.0009029	3.04436	3557	321	74	27492	PFN1,CHCHD2,RAB7B,CEBPB,PAM,TNFRSF11A,ELL2,PRKAA1,CBX4,HMGA1,ADAM8,MITF,VEGFA,PCBP1,IKBKE,BMI1,NSD2,CGGBP1,RSF1,TXN1,SPP1,POLR2K,SREBF2,BASP1,DAB2,RTRAF,ZFP706,GTF2H5,PTAFR,TAF10,NR1H3,C5AR1,SPTY2D1,SNF8,MNT,COMMD7,ANXA4,PPP2CA,MXI1,RHOG,TAX1BP1,MRPL12,KDM2A,HIF1A,HNRNPD,YWHAH,STK3,JUND,WBP2,RB1,SNW1,HHEX,IER5,SQSTM1,RAF1,RBPJ,ID2,CD36,SDCBP,MAFB,KDM1A,HNRNPAB,BHLHE40,TET3,RGCC,MAFG,NLRP3,KLF7,TN…
GO:BP	nucleic acid-templated transcription	GO:0097659	0.000912829	3.03961	3558	321	74	27492	PFN1,CHCHD2,RAB7B,CEBPB,PAM,TNFRSF11A,ELL2,PRKAA1,CBX4,HMGA1,ADAM8,MITF,VEGFA,PCBP1,IKBKE,BMI1,NSD2,CGGBP1,RSF1,TXN1,SPP1,POLR2K,SREBF2,BASP1,DAB2,RTRAF,ZFP706,GTF2H5,PTAFR,TAF10,NR1H3,C5AR1,SPTY2D1,SNF8,MNT,COMMD7,ANXA4,PPP2CA,MXI1,RHOG,TAX1BP1,MRPL12,KDM2A,HIF1A,HNRNPD,YWHAH,STK3,JUND,WBP2,RB1,SNW1,HHEX,IER5,SQSTM1,RAF1,RBPJ,ID2,CD36,SDCBP,MAFB,KDM1A,HNRNPAB,BHLHE40,TET3,RGCC,MAFG,NLRP3,KLF7,TN…
GO:BP	epithelium migration	GO:0090132	0.00091793	3.03719	297	317	16	27492	PFN1,ADAM8,RAB11A,ITGAV,VEGFA,NUS1,EMC10,CD63,HIF1A,LGMN,RIN2,GRN,GLUL,RGCC,THBS1,ETS1
GO:BP	regulation of transcription, DNA-templated	GO:0006355	0.000979764	3.00888	3431	321	72	27492	PFN1,CHCHD2,RAB7B,CEBPB,PAM,TNFRSF11A,ELL2,PRKAA1,CBX4,HMGA1,ADAM8,MITF,VEGFA,PCBP1,IKBKE,BMI1,NSD2,CGGBP1,RSF1,TXN1,SPP1,SREBF2,BASP1,DAB2,RTRAF,ZFP706,GTF2H5,PTAFR,TAF10,NR1H3,SPTY2D1,SNF8,MNT,COMMD7,ANXA4,PPP2CA,MXI1,RHOG,TAX1BP1,MRPL12,KDM2A,HIF1A,HNRNPD,YWHAH,STK3,JUND,WBP2,RB1,SNW1,HHEX,IER5,SQSTM1,RAF1,RBPJ,ID2,CD36,SDCBP,MAFB,KDM1A,HNRNPAB,BHLHE40,TET3,RGCC,MAFG,NLRP3,KLF7,TNFAIP3,ETS2,ET…
GO:BP	regulation of nucleic acid-templated transcription	GO:1903506	0.000990698	3.00406	3432	321	72	27492	PFN1,CHCHD2,RAB7B,CEBPB,PAM,TNFRSF11A,ELL2,PRKAA1,CBX4,HMGA1,ADAM8,MITF,VEGFA,PCBP1,IKBKE,BMI1,NSD2,CGGBP1,RSF1,TXN1,SPP1,SREBF2,BASP1,DAB2,RTRAF,ZFP706,GTF2H5,PTAFR,TAF10,NR1H3,SPTY2D1,SNF8,MNT,COMMD7,ANXA4,PPP2CA,MXI1,RHOG,TAX1BP1,MRPL12,KDM2A,HIF1A,HNRNPD,YWHAH,STK3,JUND,WBP2,RB1,SNW1,HHEX,IER5,SQSTM1,RAF1,RBPJ,ID2,CD36,SDCBP,MAFB,KDM1A,HNRNPAB,BHLHE40,TET3,RGCC,MAFG,NLRP3,KLF7,TNFAIP3,ETS2,ET…
GO:BP	chemokine-mediated signaling pathway	GO:0070098	0.00100423	2.99817	81	322	9	27492	CCL9,CCR1,TREM2,HIF1A,CCL4,CXCL2,CCRL2,CCL3,CCL2
GO:BP	regulation of epithelial cell migration	GO:0010632	0.00102855	2.98777	228	317	14	27492	PFN1,RAB11A,VEGFA,NUS1,EMC10,CD63,HIF1A,LGMN,RIN2,GRN,GLUL,RGCC,THBS1,ETS1
GO:BP	regulation of RNA biosynthetic process	GO:2001141	0.0010356	2.98481	3436	321	72	27492	PFN1,CHCHD2,RAB7B,CEBPB,PAM,TNFRSF11A,ELL2,PRKAA1,CBX4,HMGA1,ADAM8,MITF,VEGFA,PCBP1,IKBKE,BMI1,NSD2,CGGBP1,RSF1,TXN1,SPP1,SREBF2,BASP1,DAB2,RTRAF,ZFP706,GTF2H5,PTAFR,TAF10,NR1H3,SPTY2D1,SNF8,MNT,COMMD7,ANXA4,PPP2CA,MXI1,RHOG,TAX1BP1,MRPL12,KDM2A,HIF1A,HNRNPD,YWHAH,STK3,JUND,WBP2,RB1,SNW1,HHEX,IER5,SQSTM1,RAF1,RBPJ,ID2,CD36,SDCBP,MAFB,KDM1A,HNRNPAB,BHLHE40,TET3,RGCC,MAFG,NLRP3,KLF7,TNFAIP3,ETS2,ET…
GO:BP	RNA biosynthetic process	GO:0032774	0.00105169	2.97811	3571	321	74	27492	PFN1,CHCHD2,RAB7B,CEBPB,PAM,TNFRSF11A,ELL2,PRKAA1,CBX4,HMGA1,ADAM8,MITF,VEGFA,PCBP1,IKBKE,BMI1,NSD2,CGGBP1,RSF1,TXN1,SPP1,POLR2K,SREBF2,BASP1,DAB2,RTRAF,ZFP706,GTF2H5,PTAFR,TAF10,NR1H3,C5AR1,SPTY2D1,SNF8,MNT,COMMD7,ANXA4,PPP2CA,MXI1,RHOG,TAX1BP1,MRPL12,KDM2A,HIF1A,HNRNPD,YWHAH,STK3,JUND,WBP2,RB1,SNW1,HHEX,IER5,SQSTM1,RAF1,RBPJ,ID2,CD36,SDCBP,MAFB,KDM1A,HNRNPAB,BHLHE40,TET3,RGCC,MAFG,NLRP3,KLF7,TN…
GO:BP	positive regulation of myeloid cell differentiation	GO:0045639	0.00105355	2.97734	106	321	10	27492	RAB7B,CCR1,TREM2,HIF1A,RB1,NINJ1,ID2,KDM1A,ETS1,CCL3
GO:BP	monocyte chemotaxis	GO:0002548	0.00106389	2.9731	60	322	8	27492	CCL9,CCR1,LGMN,NINJ1,PLA2G7,CCL4,CCL3,CCL2
GO:BP	regulation of protein transport	GO:0051223	0.00108842	2.9632	540	322	22	27492	PAM,PRKAA1,RAB11A,LCP1,TXN1,GLRX,UFM1,NR1H3,RAN,GAPVD1,CLN3,SNX3,PPP2CA,TREM2,HIF1A,RSAD2,GLUL,CD36,KLF7,IL1B,SLC7A11,CCL2
GO:BP	protein catabolic process	GO:0030163	0.00116285	2.93448	970	274	28	27492	CTSB,ADAM8,TOR1A,CTSD,DAB2,ARIH1,H13,ANXA2,SNF8,CTSL,CLN3,SNX3,PPP2CA,TREM2,LGMN,LNPEP,UBE2S,ABHD12,UBE2R2,USP25,N4BP1,PSMD2,GRN,ODC1,PDCD6IP,SUMO3,UBA52,SDCBP
GO:BP	negative regulation of RNA metabolic process	GO:0051253	0.00118504	2.92627	1472	319	40	27492	CEBPB,CBX4,HMGA1,MITF,VEGFA,IKBKE,BMI1,NSD2,CGGBP1,RSF1,TXN1,NOCT,SREBF2,BASP1,DAB2,ZFP706,U2AF2,NR1H3,MNT,COMMD7,PPP2CA,MXI1,KDM2A,HIF1A,HNRNPD,RB1,SNW1,HHEX,SQSTM1,RBPJ,ID2,CD36,SDCBP,KDM1A,HNRNPAB,BHLHE40,KLF7,ETS2,IL1B,MXD1
GO:BP	response to organonitrogen compound	GO:0010243	0.00119452	2.92281	1184	322	35	27492	ARG1,CEBPB,BCAR3,PRKAA1,APRT,TOR1A,SREBF2,CPEB2,CACYBP,MMP19,SLC27A1,H13,PTAFR,C5AR1,POR,TREM2,PKM,ABCC1,LGMN,HNRNPD,JUND,LPL,RB1,USP25,HHEX,CALM3,CD36,KDM1A,HNRNPAB,CXCL2,SDC1,NLRP3,TNFAIP3,IL1B,CCL2
GO:BP	tissue migration	GO:0090130	0.00119798	2.92155	303	317	16	27492	PFN1,ADAM8,RAB11A,ITGAV,VEGFA,NUS1,EMC10,CD63,HIF1A,LGMN,RIN2,GRN,GLUL,RGCC,THBS1,ETS1
GO:BP	glial cell migration	GO:0008347	0.00121211	2.91646	61	322	8	27492	SRGAP2,MMP14,FAS,CERS2,FN1,TREM2,CCL3,CCL2
GO:BP	phosphate ion transport	GO:0006817	0.0012373	2.90753	27	17	3	27492	SLC25A3,CEBPB,SLC37A2
GO:BP	regulation of cellular component organization	GO:0051128	0.00128217	2.89205	2366	320	55	27492	PFN1,PAM,PRKAA1,PLEKHM2,RAB11A,ITGAV,VEGFA,LCP1,IKBKE,TOR1A,MMP14,ZFP207,EHD1,CDT1,DAB2,PAK1,BCL2L11,RAB21,DYNC1I2,FAS,NME1,NR1H3,DPPA3,SPTY2D1,ANXA2,CLN3,CERS2,ARPC4,HIGD1A,FN1,CD63,RHOG,CXCL16,TREM2,HIF1A,HNRNPD,YWHAH,SPAG9,RB1,FCGR1,GRN,CALM3,RAF1,PDCD6IP,CD36,SDCBP,KDM1A,SYNJ1,GSN,SDC1,RGCC,CD14,ETS1,IL1B,SLC7A11
GO:BP	cellular homeostasis	GO:0019725	0.00130021	2.88599	969	325	31	27492	FTH1,PRKAA1,ITGAV,C3AR1,SLC12A7,TXN1,SPP1,GLRX,ATP6V0A1,CCR1,C5AR1,CLN3,PPP2CA,TREM2,HIF1A,GNB1,UBE2S,GRN,CALM3,RAF1,CD36,DLD,CXCL2,TXNRD1,CCRL2,MAFG,KLF7,IL1B,CCL3,CCL2,MARCKSL1
GO:BP	regulation of phosphate metabolic process	GO:0019220	0.00131166	2.88218	1426	318	39	27492	IL1RN,TNFRSF11A,BCAR3,PRKAA1,ADAM8,GTPBP4,VEGFA,TXN1,DAB2,PAK1,RTRAF,SLC27A1,FAS,RASSF2,PTAFR,C5AR1,ANXA2,CLN3,PPP2CA,HIGD1A,FN1,TREM2,HIF1A,SPAG9,CLEC4N,RB1,HHEX,CALM3,SQSTM1,RAF1,CD36,SDCBP,BAG1,MAP3K11,MFHAS1,RGCC,THBS1,TNFAIP3,IL1B
GO:BP	regulation of neuron apoptotic process	GO:0043523	0.00131652	2.88057	264	322	15	27492	CEBPB,ADAM8,BCL2L11,FAS,C5AR1,CLN3,TREM2,HIF1A,LGMN,GRN,BAG1,MAP3K11,IL1B,CCL3,CCL2
GO:BP	response to molecule of bacterial origin	GO:0002237	0.00132583	2.87751	457	324	20	27492	ARG1,CEBPB,TNFRSF11A,ITGAV,NOCT,PTAFR,NR1H3,C5AR1,CXCL16,TREM2,JUND,CD36,CXCL2,NLRP3,TNFAIP3,CD14,IL1B,CCL3,CCL2,SLPI
GO:BP	mononuclear cell differentiation	GO:1903131	0.00133997	2.8729	466	318	20	27492	CLEC4D,CEBPB,ADAM8,VEGFA,BMI1,MMP14,LFNG,FAS,CLEC4E,CTSL,TREM2,VAV1,HHEX,RSAD2,RBPJ,ID2,MAFB,NLRP3,TNFAIP3,IL1B
GO:BP	regulation of binding	GO:0051098	0.00136032	2.86636	393	278	17	27492	GTPBP4,RSF1,TXN1,CDT1,DAB2,LFNG,NME1,TAF10,RAN,ANXA2,PPP2CA,EIF2S1,STK3,RB1,CALM3,ID2,KDM1A
GO:BP	intracellular protein transport	GO:0006886	0.00137557	2.86152	873	271	26	27492	PRKAA1,AP3S1,RAB11A,LCP1,TXN1,EHD1,SRP9,UFM1,RAB21,H13,RAN,SNF8,ARF5,SEC24B,HSPA9,PPP2CA,AP4S1,YWHAH,STK3,RAB32,NAPG,VTI1B,IPO8,SRP19,SQSTM1,CD36
GO:BP	ameboidal-type cell migration	GO:0001667	0.00143118	2.84431	427	317	19	27492	PFN1,SRGAP2,ADAM8,RAB11A,ITGAV,VEGFA,NUS1,EMC10,CLN3,FN1,CD63,HIF1A,LGMN,RIN2,GRN,GLUL,RGCC,THBS1,ETS1
GO:BP	peptide metabolic process	GO:0006518	0.00180761	2.7429	897	320	29	27492	RPL13,RPS2,RBM3,PAM,PCBP1,NOCT,SRP9,CPEB2,TRNAU1AP,LARP4,HNRNPR,ZFP706,H13,MRPL52,PTAFR,CTSL,RTN3,PKM,MRPL12,LNPEP,HNRNPD,EIF2S1,EIF1B,UBA52,CPD,PUM1,THBS1,GSTM1,SLC7A11
GO:BP	positive regulation of binding	GO:0051099	0.00189291	2.72287	197	278	12	27492	TXN1,CDT1,LFNG,NME1,RAN,ANXA2,PPP2CA,EIF2S1,STK3,RB1,CALM3,KDM1A
GO:BP	regulation of phosphorylation	GO:0042325	0.0019018	2.72084	1279	318	36	27492	IL1RN,TNFRSF11A,BCAR3,PRKAA1,ADAM8,GTPBP4,VEGFA,TXN1,DAB2,PAK1,RTRAF,SLC27A1,FAS,RASSF2,C5AR1,ANXA2,CLN3,PPP2CA,HIGD1A,FN1,TREM2,HIF1A,SPAG9,CLEC4N,RB1,HHEX,SQSTM1,RAF1,CD36,SDCBP,BAG1,MAP3K11,RGCC,THBS1,TNFAIP3,IL1B
GO:BP	positive regulation of cell population proliferation	GO:0008284	0.00196963	2.70561	1040	325	32	27492	ARG1,PRKAA1,ITGAV,VEGFA,C3AR1,BMI1,CALCRL,COPS9,PAK1,NME1,PTAFR,C5AR1,ANXA2,EMC10,POLD4,FN1,HIF1A,LGMN,HILPDA,GRN,ODC1,RBPJ,GLUL,ID2,SDCBP,KDM1A,THBS1,TNFAIP3,ETS1,IL1B,CCL2,MARCKSL1
GO:BP	regulation of immune response	GO:0050776	0.00216881	2.66378	911	318	29	27492	ARG1,RAB7B,CLEC4D,ADAM8,IKBKE,C3AR1,NSD2,PTAFR,CCR1,NR1H3,CLEC4E,C5AR1,TREM2,CLEC4N,VAV1,FCGR1,N4BP1,NINJ1,GRN,RSAD2,CD36,MFHAS1,PUM1,LAT2,RGCC,NLRP3,TNFAIP3,CD14,IL1B
GO:BP	transcription by RNA polymerase II	GO:0006366	0.00218613	2.66032	2525	321	57	27492	PFN1,CHCHD2,CEBPB,PAM,ELL2,CBX4,HMGA1,MITF,VEGFA,PCBP1,BMI1,NSD2,CGGBP1,RSF1,TXN1,POLR2K,SREBF2,DAB2,RTRAF,GTF2H5,PTAFR,TAF10,NR1H3,C5AR1,SNF8,MNT,ANXA4,PPP2CA,MXI1,HIF1A,HNRNPD,JUND,WBP2,RB1,SNW1,HHEX,IER5,SQSTM1,RAF1,RBPJ,ID2,CD36,SDCBP,MAFB,KDM1A,HNRNPAB,BHLHE40,TET3,RGCC,MAFG,NLRP3,KLF7,ETS2,ETS1,IL1B,MXD1,CCL3
GO:BP	negative regulation of transcription by RNA polymerase II	GO:0000122	0.00232796	2.63302	963	319	30	27492	CEBPB,CBX4,MITF,VEGFA,BMI1,NSD2,CGGBP1,TXN1,SREBF2,DAB2,NR1H3,MNT,PPP2CA,MXI1,HIF1A,RB1,SNW1,HHEX,SQSTM1,RBPJ,ID2,CD36,SDCBP,KDM1A,HNRNPAB,BHLHE40,KLF7,ETS2,IL1B,MXD1
GO:BP	proteolysis	GO:0006508	0.00246548	2.6081	1839	324	46	27492	CTSB,CSTB,ADAM8,VEGFA,TOR1A,MMP14,CTSD,PGK1,MMP19,DAB2,BCL2L11,FAS,ARIH1,H13,TAF10,NR1H3,C5AR1,ANXA2,SNF8,CTSL,CLN3,PPP2CA,FN1,POR,TREM2,LGMN,LNPEP,UBE2S,UBE2R2,USP25,N4BP1,PSMD2,GRN,PDCD6IP,SUMO3,UBA52,SDCBP,DLD,CPD,GSN,TPP2,THBS1,NLRP3,TNFAIP3,IL1B,SLPI
GO:BP	regulation of protein serine/threonine kinase activity	GO:0071900	0.00250854	2.60058	359	318	17	27492	IL1RN,TNFRSF11A,ADAM8,GTPBP4,VEGFA,DAB2,PAK1,SLC27A1,PPP2CA,HIGD1A,RB1,HHEX,MAP3K11,RGCC,THBS1,TNFAIP3,IL1B
GO:BP	regulation of lipid transport	GO:0032368	0.00261004	2.58335	149	194	9	27492	TNFRSF11A,ITGAV,SPP1,SREBF2,DAB2,NUS1,NR1H3,ANXA2,TREM2
GO:BP	phagocytosis	GO:0006909	0.00265425	2.57606	356	322	17	27492	RAB7B,MSR1,ITGAV,NR1H3,CLN3,SNX3,RHOG,TREM2,SIRPB1C,VAV1,FCGR1,TXNDC5,CD36,GSN,THBS1,IL1B,CCL2
GO:BP	response to decreased oxygen levels	GO:0036293	0.00265425	2.57606	356	322	17	27492	CHCHD2,PAM,PRKAA1,ADAM8,VEGFA,MMP14,CPEB2,PGK1,HIGD1A,TREM2,HIF1A,GNB1,HILPDA,RAF1,RBPJ,RGCC,CCL2
GO:BP	negative regulation of nucleobase-containing compound metabolic process	GO:0045934	0.00273728	2.56268	1580	319	41	27492	CEBPB,CBX4,HMGA1,MITF,VEGFA,IKBKE,BMI1,NSD2,CGGBP1,RSF1,TXN1,NOCT,SREBF2,BASP1,DAB2,ZFP706,U2AF2,NR1H3,DPPA3,MNT,COMMD7,PPP2CA,MXI1,KDM2A,HIF1A,HNRNPD,RB1,SNW1,HHEX,SQSTM1,RBPJ,ID2,CD36,SDCBP,KDM1A,HNRNPAB,BHLHE40,KLF7,ETS2,IL1B,MXD1
GO:BP	chemical homeostasis	GO:0048878	0.00275833	2.55935	1271	325	36	27492	FTH1,PRKAA1,ITGAV,VEGFA,C3AR1,SLC12A7,EHD1,SPP1,GLRX,SREBF2,ATP6V0A1,NUS1,CCR1,NR1H3,C5AR1,CLN3,PPP2CA,TREM2,HIF1A,GNB1,LPL,GRN,CALM3,RAF1,CD36,CXCL2,CCRL2,CYB5R4,MAFG,KLF7,IL1B,SLC7A11,CCL3,CCL2,FABP5,MARCKSL1
GO:BP	bone resorption	GO:0045453	0.00283622	2.54726	73	71	5	27492	TNFRSF11A,ADAM8,ITGAV,VEGFA,SPP1
GO:BP	regulation of tissue remodeling	GO:0034103	0.00283622	2.54726	73	71	5	27492	TNFRSF11A,ADAM8,ITGAV,VEGFA,SPP1
GO:BP	embryo development	GO:0009790	0.00293675	2.53213	1200	316	34	27492	PFN1,RPL13,IL1RN,CEBPB,ITGAV,VEGFA,BMI1,MYO1E,NOCT,MMP14,LFNG,BCL2L11,H13,SF3B6,DPPA3,SEC24B,MXI1,FN1,HIF1A,SBDS,STK3,HHEX,GRN,RBPJ,ID2,DLD,MAFB,KDM1A,TET3,TXNRD1,DUSP2,MAFG,TNFAIP3,ETS2
GO:BP	positive regulation of epithelial cell migration	GO:0010634	0.00294408	2.53105	149	317	11	27492	PFN1,RAB11A,VEGFA,NUS1,EMC10,HIF1A,LGMN,RIN2,GRN,THBS1,ETS1
GO:BP	response to chemokine	GO:1990868	0.00298783	2.52464	92	322	9	27492	CCL9,CCR1,TREM2,HIF1A,CCL4,CXCL2,CCRL2,CCL3,CCL2
GO:BP	cellular response to chemokine	GO:1990869	0.00298783	2.52464	92	322	9	27492	CCL9,CCR1,TREM2,HIF1A,CCL4,CXCL2,CCRL2,CCL3,CCL2
GO:BP	response to glucocorticoid	GO:0051384	0.00301689	2.52044	178	322	12	27492	IL1RN,ARG1,PAM,BMI1,FAS,PTAFR,CTSL,POR,CALM3,CXCL2,SDC1,CCL2
GO:BP	regulation of anion transport	GO:0044070	0.00310551	2.50787	111	21	4	27492	IL1RN,CEBPB,TNFRSF11A,PRKAA1
GO:BP	epithelial cell apoptotic process	GO:1904019	0.00316618	2.49946	119	322	10	27492	EXOC5,FAS,EIF2S1,STK3,RB1,GSN,RGCC,THBS1,TNFAIP3,CCL2
GO:BP	regulation of toll-like receptor signaling pathway	GO:0034121	0.00328119	2.48397	71	314	8	27492	RAB7B,NR1H3,TREM2,NINJ1,RSAD2,CD36,MFHAS1,TNFAIP3
GO:BP	signaling	GO:0023052	0.0033178	2.47915	7418	323	126	27492	TPT1,IL1RN,ARG1,SRGAP2,RAB7B,CLEC4D,CEBPB,TNFRSF11A,BCAR3,PRKAA1,MAP4K3,ADAM8,RAB11A,ITGAV,MITF,VEGFA,LCP1,IKBKE,C3AR1,SLC12A7,BMI1,CALCRL,MYO1E,OSTF1,TOR1A,MMP14,ZFP207,SPP1,GLRX,SREBF2,FAM20C,LTB4R1,CDT1,DAB2,PAK1,LFNG,UFM1,SLC27A1,BCL2L11,SLC16A10,RAB21,FAS,RASSF2,RGL1,NUS1,PTAFR,CCL9,CCR1,NR1H3,NCEH1,GAPVD1,CLEC4E,C5AR1,ANXA2,EMC10,KCMF1,MNT,COMMD7,CLN3,LTB,ANXA4,MYO9B,SNX3,PPP2CA,HIGD1A,FN1,…
GO:BP	mononuclear cell migration	GO:0071674	0.00339331	2.46938	180	322	12	27492	ADAM8,C3AR1,CCL9,CCR1,C5AR1,CXCL16,LGMN,NINJ1,PLA2G7,CCL4,CCL3,CCL2
GO:BP	protein localization to organelle	GO:0033365	0.00345573	2.46146	902	293	27	27492	PRKAA1,RAB11A,VEGFA,TXN1,TOR1A,EHD1,SRP9,CDT1,UFM1,MFSD1,RAN,SNF8,EMC10,PPP2CA,STK3,RB1,HHEX,CALM3,IPO8,SRP19,SQSTM1,GLUL,SUMO3,CD36,RASSF5,BAG1,MFHAS1
GO:BP	exosomal secretion	GO:1990182	0.00356124	2.4484	19	304	5	27492	RAB11A,SNF8,PDCD6IP,SDCBP,SDC1
GO:BP	myeloid cell homeostasis	GO:0002262	0.00359665	2.4441	181	322	12	27492	VEGFA,BCL2L11,HSPA9,HIF1A,RB1,ID2,MAFB,KDM1A,MFHAS1,ETS1,SLC7A11,CCL2
GO:BP	endothelial cell migration	GO:0043542	0.00366836	2.43553	218	317	13	27492	ADAM8,ITGAV,VEGFA,NUS1,EMC10,HIF1A,LGMN,RIN2,GRN,GLUL,RGCC,THBS1,ETS1
GO:BP	regulation of pattern recognition receptor signaling pathway	GO:0062207	0.0037997	2.42025	97	314	9	27492	RAB7B,NR1H3,TREM2,NINJ1,RSAD2,CD36,MFHAS1,PUM1,TNFAIP3
GO:BP	response to metal ion	GO:0010038	0.00384611	2.41498	374	315	17	27492	ARG1,PAM,PRKAA1,FAS,PPP2CA,FN1,HIF1A,LGMN,HNRNPD,EIF2S1,JUND,CALM3,ID2,GSN,SDC1,THBS1,CD14
GO:BP	cellular macromolecule biosynthetic process	GO:0034645	0.00417152	2.37971	1517	211	30	27492	RPL13,RPS2,RBM3,BCAR3,GTPBP4,VEGFA,PCBP1,C3AR1,NOCT,SRP9,CPEB2,TRNAU1AP,CDT1,LARP4,HNRNPR,CACYBP,ZFP706,MRPL52,NUS1,PTAFR,POLD4,RBMS1,B4GALT6,RPN1,PKM,MRPL12,HIF1A,PIGT,HNRNPD,EIF2S1
GO:BP	cellular response to lipid	GO:0071396	0.00433361	2.36315	730	322	25	27492	ARG1,CEBPB,BMI1,SPP1,GLRX,DAB2,PAK1,UFM1,PTAFR,NR1H3,CXCL16,TREM2,HNRNPD,YWHAH,LPL,WBP2,SNW1,CD36,CXCL2,NLRP3,TNFAIP3,CD14,IL1B,CCL3,CCL2
GO:BP	cellular amide metabolic process	GO:0043603	0.00450489	2.34632	1153	320	33	27492	RPL13,RPS2,ARG1,RBM3,PAM,PCBP1,NOCT,SRP9,CPEB2,TRNAU1AP,LARP4,HNRNPR,ZFP706,H13,MRPL52,PTAFR,CTSL,RTN3,CERS2,B4GALT6,PKM,MRPL12,LNPEP,HNRNPD,EIF2S1,EIF1B,UBA52,DLD,CPD,PUM1,THBS1,GSTM1,SLC7A11
GO:BP	extracellular exosome biogenesis	GO:0097734	0.00470542	2.3274	20	304	5	27492	RAB11A,SNF8,PDCD6IP,SDCBP,SDC1
GO:BP	amide biosynthetic process	GO:0043604	0.00522947	2.28154	843	320	27	27492	RPL13,RPS2,ARG1,RBM3,PAM,PCBP1,NOCT,SRP9,CPEB2,TRNAU1AP,LARP4,HNRNPR,ZFP706,MRPL52,PTAFR,CERS2,B4GALT6,PKM,MRPL12,HNRNPD,EIF2S1,EIF1B,UBA52,DLD,PUM1,THBS1,SLC7A11
GO:BP	response to oxygen levels	GO:0070482	0.00523474	2.2811	416	322	18	27492	CHCHD2,PAM,PRKAA1,ADAM8,VEGFA,MMP14,CPEB2,PGK1,FAS,HIGD1A,TREM2,HIF1A,GNB1,HILPDA,RAF1,RBPJ,RGCC,CCL2
GO:BP	homeostasis of number of cells	GO:0048872	0.00545826	2.26295	335	322	16	27492	VEGFA,BMI1,BCL2L11,FAS,RASSF2,HSPA9,HIF1A,RB1,ID2,MAFB,KDM1A,MFHAS1,TNFAIP3,ETS1,SLC7A11,CCL2
GO:BP	cell communication	GO:0007154	0.00557084	2.25408	7488	323	126	27492	TPT1,IL1RN,ARG1,SRGAP2,RAB7B,CLEC4D,CEBPB,TNFRSF11A,BCAR3,PRKAA1,MAP4K3,ADAM8,RAB11A,ITGAV,MITF,VEGFA,LCP1,IKBKE,C3AR1,SLC12A7,BMI1,CALCRL,MYO1E,OSTF1,TOR1A,MMP14,ZFP207,SPP1,GLRX,SREBF2,FAM20C,LTB4R1,CDT1,DAB2,PAK1,LFNG,UFM1,SLC27A1,BCL2L11,SLC16A10,RAB21,FAS,RASSF2,RGL1,NUS1,PTAFR,CCL9,CCR1,NR1H3,NCEH1,GAPVD1,CLEC4E,C5AR1,EMC10,CTSL,KCMF1,MNT,COMMD7,CLN3,LTB,ANXA4,MYO9B,SNX3,PPP2CA,HIGD1A,FN1,P…
GO:BP	gliogenesis	GO:0042063	0.0056713	2.24632	336	322	16	27492	SRGAP2,MMP14,FAS,C5AR1,CERS2,B4GALT6,FN1,TREM2,SNW1,GRN,ID2,BAG1,SYNJ1,IL1B,CCL3,CCL2
GO:BP	regulation of leukocyte chemotaxis	GO:0002688	0.00573089	2.24178	127	322	10	27492	VEGFA,C3AR1,CCR1,C5AR1,LGMN,NINJ1,PLA2G7,IL1B,CCL3,CCL2
GO:BP	ATP metabolic process	GO:0046034	0.00636572	2.19615	264	275	13	27492	CHCHD2,PRKAA1,COX5A,FAM20C,PGK1,PGAM1,ATP5D,TREM2,PKM,HIF1A,ATP6V1B2,ATP5K,DLD
GO:BP	positive regulation of leukocyte chemotaxis	GO:0002690	0.00655037	2.18373	101	322	9	27492	VEGFA,C3AR1,CCR1,C5AR1,LGMN,PLA2G7,IL1B,CCL3,CCL2
GO:BP	regulation of toll-like receptor 4 signaling pathway	GO:0034143	0.00655682	2.18331	22	293	5	27492	RAB7B,NR1H3,TREM2,NINJ1,MFHAS1
GO:BP	defense response to other organism	GO:0098542	0.00696621	2.157	1162	324	33	27492	ARG1,RAB7B,CLEC4D,CEBPB,PLEKHM2,ADAM8,IKBKE,PLD3,CCL9,CCR1,CLEC4E,C5AR1,CXCL16,TREM2,CLEC4N,VAV1,FCGR1,N4BP1,GRN,RSAD2,RBPJ,CD36,GSN,MFHAS1,CCL4,PUM1,NLRP3,TNFAIP3,CD14,IL1B,CCL3,CCL2,SLPI
GO:BP	cellular response to oxygen-containing compound	GO:1901701	0.00725514	2.13935	1453	322	38	27492	ARG1,CEBPB,BCAR3,PRKAA1,APRT,BMI1,CALCRL,TXN1,SPP1,GLRX,CPEB2,SLC27A1,PTAFR,NR1H3,PPP2CA,POR,CXCL16,TREM2,PKM,ABCC1,HIF1A,LGMN,HNRNPD,LPL,RB1,SNW1,RAF1,CD36,KDM1A,HNRNPAB,CXCL2,NLRP3,KLF7,TNFAIP3,CD14,IL1B,CCL3,CCL2
GO:BP	regulation of leukocyte differentiation	GO:1902105	0.00730146	2.13659	304	321	15	27492	CEBPB,ADAM8,MITF,MMP14,FAS,RASSF2,NME1,CCR1,TREM2,RB1,NINJ1,ID2,MAFB,NLRP3,CCL3
GO:BP	response to corticosteroid	GO:0031960	0.00781275	2.1072	195	322	12	27492	IL1RN,ARG1,PAM,BMI1,FAS,PTAFR,CTSL,POR,CALM3,CXCL2,SDC1,CCL2
GO:BP	extracellular vesicle biogenesis	GO:0140112	0.00784857	2.10521	22	304	5	27492	RAB11A,SNF8,PDCD6IP,SDCBP,SDC1
GO:BP	regulation of chemotaxis	GO:0050920	0.00787143	2.10395	230	322	13	27492	VEGFA,C3AR1,CCR1,C5AR1,FN1,TREM2,LGMN,NINJ1,PLA2G7,THBS1,IL1B,CCL3,CCL2
GO:BP	negative regulation of cell adhesion	GO:0007162	0.00825482	2.08329	299	39	6	27492	IL1RN,ARG1,CEBPB,ADAM8,GTPBP4,VEGFA
GO:BP	response to carbohydrate	GO:0009743	0.0083449	2.07858	268	322	14	27492	PRKAA1,CALCRL,GLRX,CDT1,CTSL,PPP2CA,TREM2,HIF1A,RAF1,GLUL,THBS1,KLF7,IL1B,CCL2
GO:BP	response to peptide	GO:1901652	0.00838645	2.07642	519	322	20	27492	ARG1,BCAR3,PRKAA1,APRT,CPEB2,CACYBP,SLC27A1,POR,TREM2,PKM,ABCC1,LGMN,JUND,LPL,RB1,HHEX,CD36,TNFAIP3,IL1B,CCL2
GO:BP	response to inorganic substance	GO:0010035	0.00847006	2.07211	626	315	22	27492	ARG1,PAM,PRKAA1,ITGAV,TXN1,GLRX,FAS,PPP2CA,FN1,HIF1A,LGMN,HNRNPD,EIF2S1,JUND,CALM3,ID2,CD36,GSN,SDC1,THBS1,TNFAIP3,CD14
GO:BP	positive regulation of endothelial cell migration	GO:0010595	0.00862197	2.06439	106	317	9	27492	VEGFA,NUS1,EMC10,HIF1A,LGMN,RIN2,GRN,THBS1,ETS1
GO:BP	macrophage migration	GO:1905517	0.00873266	2.05885	56	322	7	27492	C3AR1,MMP14,C5AR1,TREM2,NINJ1,CCL3,CCL2
GO:BP	regulation of plasma lipoprotein particle levels	GO:0097006	0.00875413	2.05779	63	285	7	27492	MSR1,EHD1,ANXA2,TREM2,LPL,CD36,PLA2G7
GO:BP	negative regulation of transcription, DNA-templated	GO:0045892	0.00900478	2.04553	1365	319	36	27492	CEBPB,CBX4,HMGA1,MITF,VEGFA,BMI1,NSD2,CGGBP1,RSF1,TXN1,SREBF2,BASP1,DAB2,ZFP706,NR1H3,MNT,COMMD7,PPP2CA,MXI1,KDM2A,HIF1A,RB1,SNW1,HHEX,SQSTM1,RBPJ,ID2,CD36,SDCBP,KDM1A,HNRNPAB,BHLHE40,KLF7,ETS2,IL1B,MXD1
GO:BP	cytokine-mediated signaling pathway	GO:0019221	0.00913551	2.03927	433	322	18	27492	IL1RN,ARG1,TNFRSF11A,IKBKE,SLC27A1,FAS,CCL9,CCR1,COMMD7,TREM2,HIF1A,USP25,CCL4,CXCL2,CCRL2,IL1B,CCL3,CCL2
GO:BP	negative regulation of nucleic acid-templated transcription	GO:1903507	0.00930301	2.03138	1367	319	36	27492	CEBPB,CBX4,HMGA1,MITF,VEGFA,BMI1,NSD2,CGGBP1,RSF1,TXN1,SREBF2,BASP1,DAB2,ZFP706,NR1H3,MNT,COMMD7,PPP2CA,MXI1,KDM2A,HIF1A,RB1,SNW1,HHEX,SQSTM1,RBPJ,ID2,CD36,SDCBP,KDM1A,HNRNPAB,BHLHE40,KLF7,ETS2,IL1B,MXD1
GO:BP	negative regulation of RNA biosynthetic process	GO:1902679	0.00945553	2.02431	1368	319	36	27492	CEBPB,CBX4,HMGA1,MITF,VEGFA,BMI1,NSD2,CGGBP1,RSF1,TXN1,SREBF2,BASP1,DAB2,ZFP706,NR1H3,MNT,COMMD7,PPP2CA,MXI1,KDM2A,HIF1A,RB1,SNW1,HHEX,SQSTM1,RBPJ,ID2,CD36,SDCBP,KDM1A,HNRNPAB,BHLHE40,KLF7,ETS2,IL1B,MXD1
GO:BP	regulation of transcription by RNA polymerase II	GO:0006357	0.00969303	2.01354	2456	321	54	27492	PFN1,CHCHD2,CEBPB,PAM,ELL2,CBX4,HMGA1,MITF,VEGFA,PCBP1,BMI1,NSD2,CGGBP1,RSF1,TXN1,SREBF2,DAB2,RTRAF,GTF2H5,PTAFR,NR1H3,SNF8,MNT,ANXA4,PPP2CA,MXI1,HIF1A,HNRNPD,JUND,WBP2,RB1,SNW1,HHEX,IER5,SQSTM1,RAF1,RBPJ,ID2,CD36,SDCBP,MAFB,KDM1A,HNRNPAB,BHLHE40,TET3,RGCC,MAFG,NLRP3,KLF7,ETS2,ETS1,IL1B,MXD1,CCL3
GO:BP	positive regulation of nucleic acid-templated transcription	GO:1903508	0.00994027	2.0026	1654	321	41	27492	PFN1,CHCHD2,CEBPB,ELL2,PRKAA1,HMGA1,MITF,VEGFA,PCBP1,RSF1,SPP1,SREBF2,DAB2,RTRAF,NR1H3,RHOG,MRPL12,HIF1A,HNRNPD,YWHAH,JUND,WBP2,RB1,SNW1,HHEX,IER5,RAF1,RBPJ,ID2,MAFB,KDM1A,HNRNPAB,TET3,RGCC,MAFG,NLRP3,KLF7,ETS2,ETS1,IL1B,CCL3
GO:BP	positive regulation of transcription, DNA-templated	GO:0045893	0.00994027	2.0026	1654	321	41	27492	PFN1,CHCHD2,CEBPB,ELL2,PRKAA1,HMGA1,MITF,VEGFA,PCBP1,RSF1,SPP1,SREBF2,DAB2,RTRAF,NR1H3,RHOG,MRPL12,HIF1A,HNRNPD,YWHAH,JUND,WBP2,RB1,SNW1,HHEX,IER5,RAF1,RBPJ,ID2,MAFB,KDM1A,HNRNPAB,TET3,RGCC,MAFG,NLRP3,KLF7,ETS2,ETS1,IL1B,CCL3
GO:BP	positive regulation of protein phosphorylation	GO:0001934	0.010121	1.99478	776	318	25	27492	IL1RN,TNFRSF11A,BCAR3,ADAM8,VEGFA,TXN1,DAB2,PAK1,SLC27A1,FAS,RASSF2,ANXA2,CLN3,PPP2CA,HIGD1A,TREM2,CLEC4N,SQSTM1,RAF1,CD36,SDCBP,MAP3K11,RGCC,THBS1,IL1B
GO:BP	early endosome to late endosome transport	GO:0045022	0.010143	1.99384	38	179	5	27492	DAB2,RAB21,SNF8,SNX3,DNAJC13
GO:BP	positive regulation of RNA biosynthetic process	GO:1902680	0.0102355	1.98989	1656	321	41	27492	PFN1,CHCHD2,CEBPB,ELL2,PRKAA1,HMGA1,MITF,VEGFA,PCBP1,RSF1,SPP1,SREBF2,DAB2,RTRAF,NR1H3,RHOG,MRPL12,HIF1A,HNRNPD,YWHAH,JUND,WBP2,RB1,SNW1,HHEX,IER5,RAF1,RBPJ,ID2,MAFB,KDM1A,HNRNPAB,TET3,RGCC,MAFG,NLRP3,KLF7,ETS2,ETS1,IL1B,CCL3
GO:BP	negative regulation of inflammatory response	GO:0050728	0.0104959	1.97898	135	324	10	27492	CALCRL,NR1H3,TREM2,RB1,GRN,MFHAS1,NLRP3,TNFAIP3,ETS1,SLPI
GO:BP	regulation of endothelial cell migration	GO:0010594	0.0106328	1.97335	170	317	11	27492	VEGFA,NUS1,EMC10,HIF1A,LGMN,RIN2,GRN,GLUL,RGCC,THBS1,ETS1
GO:BP	regulation of early endosome to late endosome transport	GO:2000641	0.0107642	1.96802	18	179	4	27492	DAB2,RAB21,SNX3,DNAJC13
GO:BP	positive regulation of phosphate metabolic process	GO:0045937	0.0109377	1.96108	936	318	28	27492	IL1RN,TNFRSF11A,BCAR3,PRKAA1,ADAM8,VEGFA,TXN1,DAB2,PAK1,SLC27A1,FAS,RASSF2,PTAFR,ANXA2,CLN3,PPP2CA,HIGD1A,TREM2,CLEC4N,CALM3,SQSTM1,RAF1,CD36,SDCBP,MAP3K11,RGCC,THBS1,IL1B
GO:BP	positive regulation of phosphorus metabolic process	GO:0010562	0.0109377	1.96108	936	318	28	27492	IL1RN,TNFRSF11A,BCAR3,PRKAA1,ADAM8,VEGFA,TXN1,DAB2,PAK1,SLC27A1,FAS,RASSF2,PTAFR,ANXA2,CLN3,PPP2CA,HIGD1A,TREM2,CLEC4N,CALM3,SQSTM1,RAF1,CD36,SDCBP,MAP3K11,RGCC,THBS1,IL1B
GO:BP	pattern recognition receptor signaling pathway	GO:0002221	0.0112027	1.95068	172	315	11	27492	RAB7B,NR1H3,CLEC4E,TREM2,NINJ1,RSAD2,CD36,MFHAS1,PUM1,TNFAIP3,CD14
GO:BP	positive regulation of tumor necrosis factor superfamily cytokine production	GO:1903557	0.0114214	1.94228	108	322	9	27492	ADAM8,PTAFR,LPL,CD36,CCL4,THBS1,CD14,CCL3,CCL2
GO:BP	positive regulation of extracellular exosome assembly	GO:1903553	0.0115471	1.93753	4	304	3	27492	PDCD6IP,SDCBP,SDC1
GO:BP	positive regulation of transcription by RNA polymerase II	GO:0045944	0.0121878	1.91407	1261	321	34	27492	PFN1,CHCHD2,CEBPB,ELL2,HMGA1,MITF,VEGFA,PCBP1,RSF1,SREBF2,DAB2,RTRAF,NR1H3,HIF1A,HNRNPD,JUND,WBP2,RB1,SNW1,HHEX,IER5,RAF1,RBPJ,MAFB,KDM1A,TET3,RGCC,MAFG,NLRP3,KLF7,ETS2,ETS1,IL1B,CCL3
GO:BP	gland development	GO:0048732	0.0126026	1.89954	514	278	18	27492	ARG1,CEBPB,PAM,TNFRSF11A,VEGFA,APRT,BCL2L11,NME1,TAF10,PKM,HIF1A,HNRNPD,HHEX,RAF1,RBPJ,ID2,MAFB,KDM1A
GO:BP	response to lipopolysaccharide	GO:0032496	0.0127989	1.89283	441	324	18	27492	ARG1,CEBPB,TNFRSF11A,NOCT,PTAFR,NR1H3,CXCL16,TREM2,JUND,CD36,CXCL2,NLRP3,TNFAIP3,CD14,IL1B,CCL3,CCL2,SLPI
GO:BP	collagen metabolic process	GO:0032963	0.0132844	1.87666	110	322	9	27492	ARG1,CTSB,MMP14,MMP19,CTSL,FN1,HIF1A,RGCC,CCL2
GO:BP	positive regulation of vasculature development	GO:1904018	0.0136888	1.86364	174	318	11	27492	VEGFA,C3AR1,C5AR1,EMC10,PKM,HIF1A,NINJ1,GRN,THBS1,ETS1,IL1B
GO:BP	positive regulation of angiogenesis	GO:0045766	0.0136888	1.86364	174	318	11	27492	VEGFA,C3AR1,C5AR1,EMC10,PKM,HIF1A,NINJ1,GRN,THBS1,ETS1,IL1B
GO:BP	regulation of DNA-binding transcription factor activity	GO:0051090	0.0139166	1.85647	408	318	17	27492	RAB7B,TNFRSF11A,ADAM8,VEGFA,IKBKE,COMMD7,ANXA4,TAX1BP1,STK3,ID2,CD36,KDM1A,BHLHE40,RGCC,NLRP3,TNFAIP3,IL1B
GO:BP	lipopolysaccharide-mediated signaling pathway	GO:0031663	0.0139716	1.85475	60	322	7	27492	PTAFR,TREM2,TNFAIP3,CD14,IL1B,CCL3,CCL2
GO:BP	positive regulation of proteolysis	GO:0045862	0.0143269	1.84385	366	318	16	27492	ADAM8,MMP14,CTSD,DAB2,BCL2L11,FAS,ARIH1,PPP2CA,FN1,TREM2,LGMN,GRN,SUMO3,GSN,NLRP3,IL1B
GO:BP	vesicle-mediated transport between endosomal compartments	GO:0098927	0.014906	1.82664	41	179	5	27492	DAB2,RAB21,SNF8,SNX3,DNAJC13
GO:BP	positive regulation of leukocyte mediated immunity	GO:0002705	0.0155984	1.80692	142	322	10	27492	ARG1,NSD2,PTAFR,TREM2,VAV1,FCGR1,RSAD2,NLRP3,IL1B,CCL2
GO:BP	long-chain fatty acid import across plasma membrane	GO:0015911	0.0156872	1.80445	12	309	4	27492	SLC27A1,ABCC1,CD36,THBS1
GO:BP	myeloid leukocyte activation	GO:0002274	0.0158033	1.80125	246	321	13	27492	CLEC4D,PTAFR,NR1H3,C5AR1,FN1,TREM2,JUND,GRN,RBPJ,MFHAS1,LAT2,THBS1,CCL3
GO:BP	response to radiation	GO:0009314	0.0159644	1.79685	451	322	18	27492	TNFRSF11A,PRKAA1,MAP4K3,DYNLRB1,TXN1,COPS9,GTF2H5,HIF1A,EIF2S1,GNB1,JUND,N4BP1,ID2,KDM1A,BHLHE40,CXCL2,SLC7A11,CCL2
GO:BP	multicellular organismal homeostasis	GO:0048871	0.0162592	1.7889	519	39	7	27492	IL1RN,CEBPB,TNFRSF11A,PRKAA1,ADAM8,ITGAV,VEGFA
GO:BP	positive regulation of phosphorylation	GO:0042327	0.0163249	1.78715	850	318	26	27492	IL1RN,TNFRSF11A,BCAR3,PRKAA1,ADAM8,VEGFA,TXN1,DAB2,PAK1,SLC27A1,FAS,RASSF2,ANXA2,CLN3,PPP2CA,HIGD1A,TREM2,CLEC4N,SQSTM1,RAF1,CD36,SDCBP,MAP3K11,RGCC,THBS1,IL1B
GO:BP	organic acid transport	GO:0015849	0.0163495	1.7865	323	323	15	27492	IL1RN,SLC7A8,TNFRSF11A,PRKAA1,PLIN2,SLC3A2,SLC27A1,SLC16A10,CLN3,ABCC1,CD36,THBS1,IL1B,SLC7A11,FABP5
GO:BP	regulation of catabolic process	GO:0009894	0.0163711	1.78592	903	318	27	27492	PRKAA1,ADAM8,VEGFA,IKBKE,NOCT,ATP6V0A1,HNRNPR,DAB2,BCL2L11,ARIH1,ANXA2,SNF8,CLN3,SNX3,PPP2CA,TREM2,HIF1A,HNRNPD,USP25,N4BP1,PSMD2,ODC1,SUMO3,SDCBP,PUM1,TNFAIP3,IL1B
GO:BP	positive regulation of cell adhesion	GO:0045785	0.0164525	1.78377	452	322	18	27492	ADAM8,ITGAV,VEGFA,BMI1,SPP1,DAB2,PTAFR,FN1,CD63,SIRPB1C,VAV1,RIN2,NINJ1,CD36,NLRP3,ETS1,IL1B,CCL2
GO:BP	organic anion transport	GO:0015711	0.016773	1.77539	374	21	5	27492	IL1RN,SLC7A8,SLC37A2,TNFRSF11A,PRKAA1
GO:BP	regulation of translation	GO:0006417	0.0168893	1.77239	377	211	13	27492	RBM3,PCBP1,NOCT,SRP9,CPEB2,TRNAU1AP,LARP4,HNRNPR,ZFP706,PTAFR,PKM,HNRNPD,EIF2S1
GO:BP	cellular macromolecule catabolic process	GO:0044265	0.017013	1.76922	1116	274	28	27492	CTSB,LSM4,VEGFA,IKBKE,NOCT,TOR1A,HNRNPR,DAB2,ARIH1,H13,ANXA2,SNF8,CTSL,CLN3,TREM2,LGMN,HNRNPD,UBE2S,RNASEH2C,UBE2R2,USP25,N4BP1,PSMD2,GRN,PDCD6IP,SUMO3,UBA52,SDCBP
GO:BP	ion transport	GO:0006811	0.0172728	1.76264	1583	46	12	27492	FTH1,SLC25A3,IL1RN,SLC7A8,CEBPB,SLC37A2,TNFRSF11A,PRKAA1,LASP1,ITGAV,COX5A,SLC12A7
GO:BP	regulation of cellular amide metabolic process	GO:0034248	0.0173737	1.76011	437	211	14	27492	RBM3,PCBP1,NOCT,SRP9,CPEB2,TRNAU1AP,LARP4,HNRNPR,ZFP706,PTAFR,RTN3,PKM,HNRNPD,EIF2S1
GO:BP	protein localization to nucleus	GO:0034504	0.0173743	1.76009	314	293	14	27492	TXN1,TOR1A,UFM1,RAN,PPP2CA,STK3,HHEX,IPO8,SQSTM1,GLUL,SUMO3,CD36,RASSF5,MFHAS1
GO:BP	lymphocyte differentiation	GO:0030098	0.0179357	1.74628	416	318	17	27492	CLEC4D,ADAM8,BMI1,MMP14,LFNG,FAS,CLEC4E,CTSL,VAV1,HHEX,RSAD2,RBPJ,ID2,MAFB,NLRP3,TNFAIP3,IL1B
GO:BP	epithelial cell proliferation	GO:0050673	0.0179983	1.74477	455	322	18	27492	ARG1,CEBPB,VEGFA,MMP14,DAB2,NME1,C5AR1,EMC10,CTSL,POLD4,RB1,GRN,GLUL,ID2,RGCC,THBS1,TNFAIP3,CCL2
GO:BP	cellular response to peptide	GO:1901653	0.0185576	1.73148	369	322	16	27492	ARG1,BCAR3,PRKAA1,APRT,CPEB2,SLC27A1,POR,TREM2,PKM,ABCC1,LGMN,LPL,RB1,CD36,IL1B,CCL2
GO:BP	innate immune response	GO:0045087	0.0188563	1.72454	893	324	27	27492	ARG1,RAB7B,CLEC4D,PLEKHM2,ADAM8,IKBKE,PLD3,CCL9,CCR1,CLEC4E,CXCL16,TREM2,CLEC4N,VAV1,FCGR1,N4BP1,GRN,RSAD2,GSN,MFHAS1,CCL4,NLRP3,TNFAIP3,CD14,CCL3,CCL2,SLPI
GO:BP	fatty acid transport	GO:0015908	0.0188996	1.72355	87	323	8	27492	TNFRSF11A,PLIN2,SLC27A1,ABCC1,CD36,THBS1,IL1B,FABP5
GO:BP	regulation of secretion by cell	GO:1903530	0.0196136	1.70744	654	318	22	27492	IL1RN,PAM,TNFRSF11A,SPP1,GLRX,DAB2,RAB21,PTAFR,NR1H3,SNF8,TREM2,HIF1A,CYTH1,RSAD2,CALM3,PDCD6IP,GLUL,SDCBP,SDC1,RGCC,KLF7,IL1B
GO:BP	tumor necrosis factor superfamily cytokine production	GO:0071706	0.0201591	1.69553	179	322	11	27492	ADAM8,PTAFR,TREM2,LPL,CD36,CCL4,THBS1,TNFAIP3,CD14,CCL3,CCL2
GO:BP	regulation of tumor necrosis factor superfamily cytokine production	GO:1903555	0.0201591	1.69553	179	322	11	27492	ADAM8,PTAFR,TREM2,LPL,CD36,CCL4,THBS1,TNFAIP3,CD14,CCL3,CCL2
GO:BP	negative regulation of protein localization	GO:1903828	0.0205014	1.68822	217	318	12	27492	TXN1,CDT1,DAB2,UFM1,NR1H3,SNX3,PPP2CA,RSAD2,CD36,MFHAS1,KLF7,IL1B
GO:BP	ovarian follicle development	GO:0001541	0.0209701	1.6784	74	105	5	27492	CEBPB,VEGFA,MMP14,MMP19,LFNG
GO:BP	ossification	GO:0001503	0.0220715	1.65617	401	267	15	27492	CEBPB,TNFRSF11A,VEGFA,NOCT,MMP14,SPP1,FAM20C,RASSF2,CCR1,HIF1A,SBDS,JUND,RSAD2,RBPJ,ID2
GO:BP	small molecule biosynthetic process	GO:0044283	0.0235265	1.62844	555	323	20	27492	PRKAA1,APRT,SPP1,SREBF2,PGK1,DAB2,NDUFAB1,NUS1,PTAFR,NR1H3,CLN3,POR,DHRS9,PKM,HIF1A,LPL,GLUL,GSTM1,IL1B,FABP5
GO:BP	regulation of mononuclear cell migration	GO:0071675	0.0235722	1.6276	118	322	9	27492	ADAM8,C3AR1,CCR1,C5AR1,LGMN,NINJ1,PLA2G7,CCL3,CCL2
GO:BP	signal transduction	GO:0007165	0.0236447	1.62627	6849	323	115	27492	TPT1,IL1RN,ARG1,SRGAP2,RAB7B,CLEC4D,CEBPB,TNFRSF11A,BCAR3,PRKAA1,MAP4K3,ADAM8,ITGAV,MITF,VEGFA,LCP1,IKBKE,C3AR1,BMI1,CALCRL,MYO1E,OSTF1,MMP14,ZFP207,SPP1,GLRX,SREBF2,FAM20C,LTB4R1,CDT1,DAB2,PAK1,LFNG,UFM1,SLC27A1,BCL2L11,RAB21,FAS,RASSF2,RGL1,NUS1,PTAFR,CCL9,CCR1,NR1H3,NCEH1,GAPVD1,CLEC4E,C5AR1,EMC10,MNT,COMMD7,CLN3,LTB,ANXA4,MYO9B,SNX3,PPP2CA,HIGD1A,FN1,POR,CD63,RHOG,CXCL16,TREM2,HIF1A,LGMN,CYTH…
GO:BP	regulation of protein localization to plasma membrane	GO:1903076	0.0240585	1.61873	112	258	8	27492	RAB11A,MMP14,DAB2,CLN3,RHOG,TREM2,VTI1B,SQSTM1
GO:BP	positive regulation of protein serine/threonine kinase activity	GO:0071902	0.0257827	1.58867	222	318	12	27492	IL1RN,TNFRSF11A,ADAM8,VEGFA,PAK1,SLC27A1,PPP2CA,HIGD1A,MAP3K11,RGCC,THBS1,IL1B
GO:BP	lymphocyte activation	GO:0046649	0.0259954	1.5851	862	322	26	27492	ARG1,CLEC4D,CEBPB,ADAM8,ITGAV,LCP1,BMI1,NSD2,MMP14,LFNG,FAS,CLEC4E,CTSL,SIRPB1C,VAV1,HHEX,RSAD2,RBPJ,ID2,MAFB,GSN,LAT2,NLRP3,TNFAIP3,IL1B,CCL2
GO:BP	toll-like receptor 4 signaling pathway	GO:0034142	0.0262268	1.58125	45	315	6	27492	RAB7B,NR1H3,TREM2,NINJ1,MFHAS1,CD14
GO:BP	negative regulation of molecular function	GO:0044092	0.0278723	1.55483	1075	324	30	27492	CSTB,ITGAV,GTPBP4,VEGFA,RSF1,CPEB2,HNRNPR,DAB2,RTRAF,C5AR1,ANXA2,COMMD7,CLN3,ANXA4,PPP2CA,POR,TAX1BP1,EIF2S1,RB1,HHEX,GRN,CALM3,ID2,KDM1A,BHLHE40,THBS1,NLRP3,TNFAIP3,IL1B,SLPI
GO:BP	regulation of apoptotic signaling pathway	GO:2001233	0.028663	1.54268	387	318	16	27492	TPT1,ITGAV,BMI1,BCL2L11,FAS,MNT,HIGD1A,TREM2,HIF1A,STK3,RB1,RAF1,KDM1A,THBS1,TNFAIP3,IL1B
GO:BP	response to cytokine	GO:0034097	0.0291178	1.53584	1140	322	31	27492	RPS2,IL1RN,ARG1,RAB7B,CEBPB,TNFRSF11A,MAP4K3,IKBKE,BMI1,SPP1,CACYBP,SLC27A1,FAS,CCL9,CCR1,COMMD7,FN1,CXCL16,TREM2,HIF1A,USP25,SYNJ1,GSN,CCL4,CXCL2,CCRL2,THBS1,CD14,IL1B,CCL3,CCL2
GO:BP	positive regulation of exosomal secretion	GO:1903543	0.0292286	1.53419	14	304	4	27492	SNF8,PDCD6IP,SDCBP,SDC1
GO:BP	T cell activation	GO:0042110	0.0293121	1.53295	518	322	19	27492	ARG1,CLEC4D,CEBPB,ADAM8,ITGAV,LCP1,BMI1,LFNG,FAS,CLEC4E,CTSL,SIRPB1C,VAV1,RSAD2,MAFB,GSN,NLRP3,IL1B,CCL2
GO:BP	aromatic amino acid transport	GO:0015801	0.0298338	1.52529	12	111	3	27492	SLC7A8,SLC3A2,SLC16A10
GO:BP	toll-like receptor signaling pathway	GO:0002224	0.0315452	1.50107	125	315	9	27492	RAB7B,NR1H3,TREM2,NINJ1,RSAD2,CD36,MFHAS1,TNFAIP3,CD14
GO:BP	regulation of cell-cell adhesion	GO:0022407	0.0316606	1.49948	442	50	7	27492	IL1RN,ARG1,CEBPB,ADAM8,GTPBP4,VEGFA,BMI1
GO:BP	regulation of protein localization to cell periphery	GO:1904375	0.0325182	1.48787	138	286	9	27492	RAB11A,MMP14,DAB2,CLN3,RHOG,TREM2,VTI1B,SQSTM1,EPB41L2
GO:BP	regulation of protein catabolic process	GO:0042176	0.0325239	1.4878	391	318	16	27492	ADAM8,DAB2,ARIH1,ANXA2,SNF8,SNX3,PPP2CA,TREM2,USP25,N4BP1,PSMD2,ODC1,SUMO3,SDCBP,TNFAIP3,IL1B
GO:BP	response to bacterium	GO:0009617	0.0326091	1.48666	1029	324	29	27492	ARG1,CLEC4D,CEBPB,TNFRSF11A,ITGAV,NOCT,PTAFR,NR1H3,CLEC4E,C5AR1,SNX3,CXCL16,TREM2,JUND,LPL,FCGR1,GRN,RBPJ,CD36,RGS1,SLFN4,CXCL2,NLRP3,TNFAIP3,CD14,IL1B,CCL3,CCL2,SLPI
GO:BP	negative regulation of response to external stimulus	GO:0032102	0.0327974	1.48416	384	324	16	27492	ARG1,CALCRL,CCR1,NR1H3,ANXA2,CERS2,TREM2,RB1,GRN,MFHAS1,THBS1,NLRP3,TNFAIP3,ETS1,CCL2,SLPI
GO:BP	cellular response to biotic stimulus	GO:0071216	0.0331986	1.47888	344	322	15	27492	ARG1,CEBPB,BCL2L11,PTAFR,NR1H3,CXCL16,TREM2,CD36,CXCL2,NLRP3,TNFAIP3,CD14,IL1B,CCL3,CCL2
GO:BP	regulation of leukocyte activation	GO:0002694	0.0338195	1.47083	669	322	22	27492	ARG1,CLEC4D,CEBPB,ADAM8,BMI1,NSD2,MMP14,FAS,PTAFR,NR1H3,FN1,TREM2,SIRPB1C,JUND,GRN,ID2,MFHAS1,THBS1,NLRP3,TNFAIP3,IL1B,CCL2
GO:BP	organonitrogen compound catabolic process	GO:1901565	0.0345338	1.46176	1280	290	31	27492	ARG1,CTSB,ADAM8,TOR1A,CTSD,DAB2,ARIH1,H13,ANXA2,SNF8,CTSL,CLN3,SNX3,PPP2CA,TREM2,LGMN,LNPEP,UBE2S,ABHD12,UBE2R2,USP25,N4BP1,PSMD2,GRN,ODC1,PDCD6IP,SUMO3,UBA52,SDCBP,PLA2G7,TET3
GO:BP	positive regulation of transcription from RNA polymerase II promoter in response to hypoxia	GO:0061419	0.0364234	1.43862	6	262	3	27492	VEGFA,HIF1A,RBPJ
GO:BP	response to oxidative stress	GO:0006979	0.0367019	1.43531	437	320	17	27492	CHCHD2,ARG1,PRKAA1,TXN1,TOR1A,MMP14,GLRX,TREM2,ABCC1,HIF1A,EIF2S1,USP25,CD36,TXNRD1,SDC1,TNFAIP3,SLC7A11
GO:BP	ERK1 and ERK2 cascade	GO:0070371	0.0380026	1.42019	348	322	15	27492	TNFRSF11A,ITGAV,VEGFA,DAB2,CCL9,CCR1,C5AR1,FN1,TREM2,CD36,MFHAS1,CCL4,IL1B,CCL3,CCL2
GO:BP	positive regulation of ERK1 and ERK2 cascade	GO:0070374	0.0380925	1.41916	228	322	12	27492	TNFRSF11A,VEGFA,CCL9,CCR1,C5AR1,TREM2,CD36,MFHAS1,CCL4,IL1B,CCL3,CCL2
GO:BP	localization within membrane	GO:0051668	0.0396405	1.40186	676	322	22	27492	RAB11A,MMP14,EHD1,EXOC5,SRP9,TM9SF2,DAB2,ANXA2,SNF8,EMC10,CLN3,RHOG,TREM2,RAB32,VTI1B,CALM3,SRP19,SQSTM1,GSN,CHIC2,SLC7A11,CCL2
GO:BP	cellular response to lipopolysaccharide	GO:0071222	0.0403157	1.39453	308	322	14	27492	ARG1,CEBPB,PTAFR,NR1H3,CXCL16,TREM2,CD36,CXCL2,NLRP3,TNFAIP3,CD14,IL1B,CCL3,CCL2
GO:BP	positive regulation of organelle organization	GO:0010638	0.0410426	1.38677	490	318	18	27492	PFN1,LCP1,CDT1,PAK1,BCL2L11,FAS,TREM2,HIF1A,HNRNPD,RB1,GRN,PDCD6IP,SDCBP,SYNJ1,GSN,SDC1,RGCC,IL1B
GO:BP	fatty acid transmembrane transport	GO:1902001	0.0421204	1.37551	15	309	4	27492	SLC27A1,ABCC1,CD36,THBS1
GO:BP	negative regulation of defense response	GO:0031348	0.0422885	1.37378	229	324	12	27492	ARG1,CALCRL,CCR1,NR1H3,TREM2,RB1,GRN,MFHAS1,NLRP3,TNFAIP3,ETS1,SLPI
GO:BP	regulation of secretion	GO:0051046	0.0432179	1.36434	740	318	23	27492	IL1RN,PAM,TNFRSF11A,PRKAA1,SPP1,GLRX,DAB2,RAB21,PTAFR,NR1H3,SNF8,TREM2,HIF1A,CYTH1,RSAD2,CALM3,PDCD6IP,GLUL,SDCBP,SDC1,RGCC,KLF7,IL1B
GO:BP	positive regulation of macrophage migration	GO:1905523	0.0437909	1.35862	29	322	5	27492	C3AR1,MMP14,C5AR1,TREM2,CCL2
GO:BP	regulation of monocyte chemotaxis	GO:0090025	0.0437909	1.35862	29	322	5	27492	CCR1,LGMN,NINJ1,PLA2G7,CCL2
GO:BP	regulation of erythrocyte differentiation	GO:0045646	0.0448989	1.34776	49	317	6	27492	HSPA9,HIF1A,ID2,MAFB,KDM1A,ETS1
GO:BP	negative regulation of gene expression	GO:0010629	0.0459935	1.3373	1403	321	35	27492	ARG1,RBM3,PRKAA1,LSM4,MSR1,VEGFA,IKBKE,BMI1,NOCT,SRP9,CPEB2,HNRNPR,NME1,U2AF2,CCR1,DPPA3,ANXA4,FN1,TREM2,HIF1A,LGMN,HNRNPD,EIF2S1,RB1,N4BP1,ID2,CD36,KDM1A,PUM1,RGCC,THBS1,NLRP3,TNFAIP3,IL1B,CCL3
GO:BP	cellular chemical homeostasis	GO:0055082	0.04702	1.32772	884	325	26	27492	FTH1,PRKAA1,ITGAV,C3AR1,SPP1,GLRX,ATP6V0A1,CCR1,C5AR1,CLN3,PPP2CA,TREM2,HIF1A,GNB1,GRN,CALM3,RAF1,CD36,CXCL2,CCRL2,MAFG,KLF7,IL1B,CCL3,CCL2,MARCKSL1
GO:BP	response to wounding	GO:0009611	0.0481519	1.31739	537	322	19	27492	ARG1,VEGFA,LCP1,TOR1A,PAK1,ANXA2,CERS2,FN1,TREM2,HIF1A,HHEX,GRN,CD36,CXCL2,SDC1,THBS1,TNFAIP3,SLC7A11,CCL2
GO:BP	cellular response to hormone stimulus	GO:0032870	0.0486261	1.31313	621	231	17	27492	ARG1,BCAR3,PRKAA1,CTSB,APRT,BMI1,CPEB2,DAB2,PAK1,UFM1,SLC27A1,POR,PKM,YWHAH,LPL,WBP2,RB1
GO:BP	small molecule metabolic process	GO:0044281	0.0487203	1.31229	1758	323	41	27492	ARG1,PAM,SLC37A2,PRKAA1,APRT,TXN1,SPP1,SREBF2,TMEM189,PGK1,DAB2,NDUFAB1,SLC27A1,NME1,NUS1,PTAFR,NR1H3,ACAA1A,RAN,NCEH1,CLN3,PGAM1,POR,DHRS9,ATP5D,TREM2,PKM,HIF1A,LPL,ODC1,GLUL,CD36,ATP5K,DLD,KDM1A,PLA2G7,TXNRD1,GSTM1,IL1B,SLC7A11,FABP5
GO:BP	regulation of macrophage activation	GO:0043030	0.0491417	1.30855	51	309	6	27492	NR1H3,TREM2,JUND,GRN,MFHAS1,THBS1
GO:BP	regulation of protein localization to membrane	GO:1905475	0.0494423	1.3059	197	322	11	27492	RAB11A,MMP14,DAB2,CLN3,RHOG,TREM2,VTI1B,SQSTM1,GSN,SLC7A11,CCL2
GO:BP	amyloid-beta clearance	GO:0097242	0.0496947	1.30369	35	271	5	27492	RAB11A,MSR1,C5AR1,TREM2,CD36
