# Supplementary material for: Targeting lymphoid-derived IL-17 signaling to delay skin aging
Source: Nat Aging. 2023 Jun 8;3(6):688–704. doi: 10.1038/s43587-023-00431-z (PMC10275755; doi:10.1038/s43587-023-00431-z)
Supplement: Supplementary file 7 — DEG analysis of epidermal RNA-seq comparing aged and adult expression values, and comparing control treated versus IL-17A/F-blocking antibody-treated expression values. GO analysis of differentially expressed genes comparing aged versus adult and control treated versus IL-17A/F-blocking antibody-treated epidermal cells. The analysis is based on a BP database. [file 43587_2023_431_MOESM7_ESM.xlsx]

## Sheet: DEG_agedvsadult
entrez	symbol	mgi	genename	Counts.O12_1	Counts.O12_2	Counts.O12_3	Counts.O12_4	Counts.Y12_1	Counts.Y12_2	Counts.Y12_3	Counts.Y12_4	log2NormCounts.O12_1	log2NormCounts.O12_2	log2NormCounts.O12_3	log2NormCounts.O12_4	log2NormCounts.Y12_1	log2NormCounts.Y12_2	log2NormCounts.Y12_3	log2NormCounts.Y12_4	GroupMean.old	GroupMean.young	baseMean	log2FoldChange	lfcSE	stat	pvalue	padj	rej
791405	Gm10002	MGI:MGI:3642882	predicted gene 10002	1	0	0	0	104	83	124	122	0.95439	0	0	0	6.61114	6.26769	7.13064	7.1302	0.238598	6.78492	56.4956	-2.65182	0.204044	-8.0293	9.80273e-16	1.30422e-12	-1
18616	Peg3	MGI:MGI:104748	paternally expressed 3	212	148	136	156	681	564	870	1079	7.64245	7.01937	7.20627	7.27204	9.30965	9.01614	9.93246	10.2658	7.28503	9.63101	498.052	-1.71619	0.180265	-9.54387	1.37595e-21	7.42832e-18	-1
100039257	Tmem254b	MGI:MGI:3710397	transmembrane protein 254b	823	1119	567	905	2293	2757	3173	2896	9.59391	9.92823	9.25857	9.80067	11.0596	11.3033	11.7982	11.6894	9.64534	11.4626	1846.09	-1.46409	0.15941	-9.20069	3.55661e-20	1.02525e-16	-1
66039	Tmem254a	MGI:MGI:1196450	transmembrane protein 254a	900	1206	645	901	2498	2758	3327	3056	9.72278	10.0361	9.44423	9.79429	11.183	11.3038	11.8665	11.767	9.74936	11.5301	1942.95	-1.46316	0.154712	-9.47564	2.65123e-21	9.17112e-18	-1
11519	Add2	MGI:MGI:87919	adducin 2 (beta)	149	149	114	179	402	389	573	493	7.13675	7.02901	6.95358	7.46926	8.55077	8.48147	9.33075	9.13714	7.14715	8.87503	312.985	-1.41861	0.156442	-9.0373	1.60588e-19	3.96791e-16	-1
237091	Lhfpl1	MGI:MGI:1891214	lipoma HMGIC fusion partner-like 1	285	259	211	264	645	676	1178	933	8.0675	7.82195	7.83643	8.02721	9.23142	9.27701	10.3693	10.0562	7.93827	9.73349	573.11	-1.41405	0.167845	-8.41542	3.91484e-17	7.52345e-14	-1
100039192	Tmem254c	MGI:MGI:3711260	transmembrane protein 254c	947	1201	628	923	2246	2985	3150	3074	9.79614	10.0302	9.40575	9.82905	11.0297	11.4178	11.7877	11.7754	9.76527	11.5027	1922.77	-1.4071	0.159408	-8.84843	8.87619e-19	1.91903e-15	-1
100504453	Gm20236	MGI:MGI:5012421	predicted gene, 20236	73	49	46	37	167	181	255	261	6.11804	5.44692	5.66136	5.22581	7.28883	7.38232	8.1655	8.22187	5.61303	7.76463	137.75	-1.37082	0.195314	-7.049	1.80204e-12	1.58146e-09	-1
100169889	Peg3os	MGI:MGI:5294921	Peg3 opposite strand	38	14	20	24	98	89	133	175	5.19515	3.71997	4.49631	4.62205	6.52631	6.36712	7.23103	7.64755	4.50837	6.943	76.8089	-1.27003	0.203998	-6.26404	3.75139e-10	2.23738e-07	-1
66184	Rps4l	MGI:MGI:1913434	ribosomal protein S4-like	210	282	138	174	423	843	572	557	7.62884	7.94418	7.22719	7.42862	8.62404	9.59506	9.32823	9.31293	7.55721	9.21507	400.636	-1.25952	0.177785	-7.10958	1.16395e-12	1.18422e-09	-1
64337	Gng13	MGI:MGI:1925616	guanine nucleotide binding protein (G protein), gamma 13	26	56	24	17	101	162	119	106	4.66572	5.63543	4.74865	4.14847	6.56935	7.22334	7.0717	6.92894	4.79957	6.94833	76.5596	-1.20547	0.202035	-6.03269	1.61249e-09	8.71553e-07	-1
77739	Adamtsl1	MGI:MGI:1924989	ADAMTS-like 1	306	235	216	134	772	929	355	535	8.1697	7.68231	7.87007	7.05426	9.49033	9.73503	8.64141	9.25489	7.69409	9.28041	429.239	-1.19972	0.174202	-6.8778	6.07833e-12	4.5709e-09	-1
72514	Fgfbp3	MGI:MGI:1919764	fibroblast growth factor binding protein 3	127	153	115	160	428	263	368	387	6.90804	7.06694	6.96608	7.30834	8.64095	7.9187	8.69317	8.78858	7.06235	8.51035	253.373	-1.16794	0.165386	-7.04696	1.8287e-12	1.58146e-09	-1
14172	Fgf18	MGI:MGI:1277980	fibroblast growth factor 18	144	129	74	95	323	242	422	323	7.08786	6.82278	6.33642	6.56248	8.23605	7.79916	8.89026	8.52843	6.70239	8.36347	223.068	-1.14569	0.188991	-6.1047	1.02993e-09	5.9379e-07	-1
269610	Chd5	MGI:MGI:3036258	chromodomain helicase DNA binding protein 5	210	248	243	274	421	513	832	626	7.62884	7.75962	8.03931	8.08065	8.61722	8.87968	9.8681	9.48117	7.87711	9.21154	431.67	-1.13585	0.150223	-7.53255	4.97602e-14	5.37908e-11	-1
76252	Atp6v0e2	MGI:MGI:1923502	ATPase, H+ transporting, lysosomal V0 subunit E2	209	250	135	161	361	529	444	418	7.62199	7.77116	7.1957	7.31727	8.39601	8.9239	8.96342	8.89951	7.47653	8.79571	314.101	-1.06079	0.163497	-6.50091	7.98342e-11	5.31081e-08	-1
226527	Cryzl2	MGI:MGI:2448516	crystallin zeta like 2	96	112	55	43	184	259	171	123	6.50819	6.62084	5.91448	5.43723	7.42783	7.89668	7.59147	7.14189	6.12019	7.51447	128.71	-1.00657	0.182712	-5.53985	3.02725e-08	1.11403e-05	-1
26422	Nbea	MGI:MGI:1347075	neurobeachin	866	570	653	614	1290	1215	2059	1701	9.66729	8.95648	9.46199	9.24176	10.2302	10.1218	11.1745	10.922	9.33188	10.6121	1147.43	-0.985668	0.169736	-5.79322	6.90485e-09	2.98566e-06	-1
53318	Pdlim3	MGI:MGI:1859274	PDZ and LIM domain 3	147	102	108	151	251	260	273	311	7.11739	6.48735	6.87623	7.22536	7.87357	7.90221	8.26357	8.47396	6.92658	8.12833	203.039	-0.956645	0.162384	-5.87762	4.16211e-09	1.99966e-06	-1
15925	Ide	MGI:MGI:96412	insulin degrading enzyme	8819	11153	7550	10884	18648	18398	19519	17519	13.0139	13.244	12.9914	13.3873	14.0827	14.0411	14.4188	14.2858	13.1592	14.2071	14113.5	-0.952333	0.113762	-8.36964	5.77941e-17	9.99608e-14	-1
12353	Car6	MGI:MGI:1333786	carbonic anhydrase 6	50	54	78	132	37	229	729	470	5.58159	5.58404	6.41146	7.03273	5.14663	7.71987	9.67765	9.06833	6.15245	7.90312	238.245	-0.940287	0.203835	-4.46416	8.03828e-06	0.00126722	-1
100862375	Entpd4b	MGI:MGI:5435040	ectonucleoside triphosphate diphosphohydrolase 4B	1830	1814	1521	1545	3746	3420	2661	2753	10.7458	10.6246	10.6807	10.5716	11.7674	11.614	11.5444	11.6164	10.6557	11.6355	2399.77	-0.934113	0.087151	-10.7168	8.48983e-27	7.34201e-23	-1
215113	Slc43a2	MGI:MGI:2442746	solute carrier family 43, member 2	1497	1339	2150	2819	2356	2903	5720	4152	10.4562	10.1869	11.1797	11.4388	11.0986	11.3777	12.6481	12.209	10.8154	11.8334	2958.2	-0.909133	0.130544	-6.94749	3.71845e-12	3.06258e-09	-1
208439	Klhl29	MGI:MGI:2683857	kelch-like 29	518	329	293	279	845	694	651	703	8.92707	8.16573	8.30832	8.10664	9.62051	9.31486	9.5146	9.64831	8.37694	9.52457	539.563	-0.903136	0.162651	-5.56448	2.62933e-08	9.88626e-06	-1
64075	Smoc1	MGI:MGI:1929878	SPARC related modular calcium binding 1	141	70	109	125	280	195	321	212	7.05771	5.95154	6.88941	6.95474	8.03068	7.48918	8.49655	7.92301	6.71335	7.98485	184.344	-0.862542	0.189737	-4.54338	5.53581e-06	0.000947994	-1
50775	Krtap5-4	MGI:MGI:1354758	keratin associated protein 5-4	2	0	11	3	2	15	125	73	1.52382	0	3.68519	1.98299	1.51638	3.88202	7.14215	6.39618	1.798	4.73418	31.972	-0.85908	0.185308	-4.68386	2.81528e-06	0.00057286	-1
56741	Igdcc4	MGI:MGI:1858497	immunoglobulin superfamily, DCC subclass, member 4	704	409	323	367	1228	703	926	976	9.36891	8.47876	8.44853	8.5009	10.1592	9.33342	10.0224	10.1212	8.69928	9.90904	707.983	-0.858694	0.184365	-4.69201	2.70531e-06	0.000563748	-1
52829	Lurap1l	MGI:MGI:106510	leucine rich adaptor protein 1-like	548	482	402	513	698	875	1299	1033	9.00813	8.71508	8.76338	8.98295	9.34517	9.64874	10.5103	10.203	8.86738	9.92679	744.749	-0.857124	0.162801	-5.24685	1.54718e-07	4.85477e-05	-1
319387	Adgrl3	MGI:MGI:2441950	adhesion G protein-coupled receptor L3	2067	1425	1311	1405	2968	2254	3772	3863	10.9214	10.2767	10.4665	10.4347	11.4317	11.0128	12.0476	12.105	10.5248	11.6492	2429.71	-0.855859	0.173092	-4.94081	7.7799e-07	0.000195016	-1
100040299	Gm2696	MGI:MGI:3780866	predicted gene 2696	7	1	14	9	8	27	88	70	2.91921	0.902884	4.00888	3.30149	3.07774	4.68586	6.64008	6.33638	2.78312	5.18502	30.2647	-0.854683	0.196024	-4.33551	1.4542e-05	0.00198046	-1
19872	Rny1	MGI:MGI:97995	RNA, Y1 small cytoplasmic, Ro-associated	3611	3791	2146	1896	5833	8355	3714	3317	11.7259	11.6876	11.1771	10.8668	12.4062	12.9024	12.0252	11.8852	11.3643	12.3047	3986.92	-0.852927	0.123219	-6.91985	4.52108e-12	3.55439e-09	-1
19874	Rny3	MGI:MGI:107304	RNA, Y3 small cytoplasmic (associated with Ro protein)	7032	7722	4684	3937	14039	20207	7317	5875	12.6872	12.7137	12.3028	11.9205	13.6731	14.1764	13.0033	12.7097	12.4061	13.3907	8590.22	-0.852881	0.144588	-5.86858	4.39552e-09	2.05473e-06	-1
51801	Ramp1	MGI:MGI:1858418	receptor (calcitonin) activity modifying protein 1	211	142	65	72	289	262	275	264	7.63566	6.96014	6.15181	6.16742	8.07615	7.91322	8.27407	8.23831	6.72876	8.12544	197.603	-0.850771	0.196167	-4.48513	7.28698e-06	0.00118533	-1
270190	Ephb1	MGI:MGI:1096337	Eph receptor B1	73	73	110	89	94	159	246	272	6.11804	6.01112	6.90247	6.46939	6.46686	7.19655	8.11385	8.28124	6.37526	7.51462	144.681	-0.848811	0.184854	-4.53104	5.86931e-06	0.000995251	-1
330953	Hcn4	MGI:MGI:1298209	hyperpolarization-activated, cyclic nucleotide-gated K+ 4	76	63	82	95	146	111	240	160	6.17532	5.80213	6.48278	6.56248	7.09627	6.68233	8.07835	7.51894	6.25568	7.34398	124.657	-0.830549	0.179566	-4.59644	4.29767e-06	0.000790771	-1
65254	Dpysl5	MGI:MGI:1929772	dihydropyrimidinase-like 5	434	238	302	270	578	549	819	630	8.67238	7.70053	8.35183	8.05951	9.07347	8.97733	9.8454	9.49034	8.19606	9.34664	485.43	-0.828441	0.179251	-4.61382	3.95327e-06	0.000751382	-1
229562	Sprr4	MGI:MGI:2654508	small proline-rich protein 4	507	252	430	727	545	925	1577	1157	8.89617	7.7826	8.8603	9.4851	8.98882	9.72881	10.7899	10.3664	8.75604	9.96848	789.638	-0.825723	0.18851	-4.34173	1.41365e-05	0.00195604	-1
16526	Kcnk2	MGI:MGI:109366	potassium channel, subfamily K, member 2	521	306	289	305	812	499	831	826	8.93538	8.06155	8.28855	8.23474	9.56311	8.83985	9.86637	9.88066	8.38006	9.5375	556.677	-0.81193	0.186055	-4.37482	1.21531e-05	0.00172296	-1
192113	Atp12a	MGI:MGI:1926943	ATPase, H+/K+ transporting, nongastric, alpha polypeptide	265	170	301	429	337	457	1073	574	7.96293	7.21787	8.34706	8.72552	8.29707	8.71329	10.2347	9.35624	8.06335	9.15034	466.737	-0.808931	0.182631	-4.38295	1.17084e-05	0.0016945	-1
670550	Gm11565	MGI:MGI:3650327	predicted gene 11565	2	0	8	4	4	12	34	89	1.52382	0	3.26722	2.30378	2.23923	3.58435	5.29091	6.67901	1.7737	4.44838	21.0966	-0.803977	0.185719	-4.3373	1.44245e-05	0.00198005	-1
450219	Gsdma3	MGI:MGI:3044668	gasdermin A3	912	731	1162	1301	1372	1494	2247	1991	9.74187	9.31475	10.2925	10.3238	10.3191	10.4198	11.3005	11.149	9.91824	10.7971	1432.67	-0.801221	0.113346	-7.06382	1.61992e-12	1.55656e-09	-1
654818	Smco3	MGI:MGI:2443451	single-pass membrane protein with coiled-coil domains 3	140	279	129	257	283	506	551	399	7.04752	7.92881	7.13056	7.98859	8.04599	8.8599	9.27436	8.83254	7.52387	8.7532	320.764	-0.800664	0.193429	-4.13307	3.57946e-05	0.00404642	-1
69065	Chac1	MGI:MGI:1916315	ChaC, cation transport regulator 1	81	48	90	120	65	149	479	276	6.26601	5.41787	6.61564	6.89633	5.9419	7.1035	9.07268	8.30223	6.29896	7.60508	172.751	-0.800499	0.203522	-3.75284	0.000174844	0.0131117	-1
12223	Btc	MGI:MGI:99439	betacellulin, epidermal growth factor family member	369	590	190	273	566	1496	474	466	8.43893	9.00614	7.68588	8.07539	9.04326	10.4217	9.05757	9.05603	8.30159	9.39465	536.658	-0.797842	0.188928	-4.22952	2.34187e-05	0.00289321	-1
72258	Kcnk10	MGI:MGI:1919508	potassium channel, subfamily K, member 10	55	34	19	22	112	78	58	54	5.71636	4.9342	4.42567	4.50184	6.717	6.17925	6.0461	5.96726	4.89452	6.2274	53.2009	-0.79679	0.199966	-4.01296	5.9961e-05	0.00595144	-1
100862085	Gm16867	MGI:MGI:4439791	predicted gene, 16867	67	54	60	59	117	99	129	123	5.99616	5.58404	6.03802	5.88455	6.77942	6.51898	7.18728	7.14189	5.87569	6.90689	89.6398	-0.783217	0.176747	-4.41482	1.01092e-05	0.00152042	-1
665270	Plb1	MGI:MGI:1922406	phospholipase B1	181	127	161	210	239	289	606	292	7.41561	6.80044	7.44821	7.69849	7.80321	8.05417	9.41141	8.38328	7.34069	8.41302	270.07	-0.778489	0.188369	-4.09241	4.26905e-05	0.00452991	-1
319940	Sorbs2os	MGI:MGI:2443013	sorbin and SH3 domain containing 2, opposite strand	22	8	18	12	32	23	122	99	4.43501	2.99248	4.3514	3.67948	4.94353	4.46425	7.10735	6.83121	3.86459	5.83659	44.9269	-0.772004	0.199502	-3.74443	0.000180802	0.0131221	-1
70747	Tspan2	MGI:MGI:1917997	tetraspanin 2	284	174	197	243	367	321	572	513	8.06245	7.2512	7.73783	7.90811	8.41972	8.20513	9.32823	9.19441	7.7399	8.78687	341.444	-0.771474	0.177935	-4.30552	1.66592e-05	0.00218286	-1
74675	Ptchd3	MGI:MGI:1921925	patched domain containing 3	12	20	15	25	42	38	56	44	3.61508	4.20132	4.10243	4.6786	5.32464	5.16258	5.99625	5.67704	4.14936	5.54013	32.0407	-0.76903	0.203786	-3.75909	0.000170535	0.0129367	-1
320311	Rnf152	MGI:MGI:2443787	ring finger protein 152	921	797	937	929	1353	1251	2141	1612	9.75602	9.43927	9.98234	9.83839	10.299	10.1639	11.2308	10.8445	9.754	10.6346	1265.88	-0.768372	0.139496	-5.48953	4.02995e-08	1.45212e-05	-1
74354	Lrguk	MGI:MGI:1921604	leucine-rich repeats and guanylate kinase domain containing	13	12	17	11	51	34	37	31	3.72147	3.51571	4.27308	3.56415	5.59838	5.00685	5.40991	5.18358	3.7686	5.29968	25.9061	-0.765105	0.204779	-3.74882	0.000177667	0.0131221	-1
12161	Bmp6	MGI:MGI:88182	bone morphogenetic protein 6	209	124	113	125	232	227	405	397	7.62199	6.76627	6.94097	6.95474	7.76052	7.70727	8.83107	8.82531	7.07099	8.28104	234.953	-0.76466	0.195995	-3.89185	9.94819e-05	0.00839336	-1
193217	BC018473	MGI:MGI:3039625	cDNA sequence BC018473	700	801	709	561	1388	1856	1052	795	9.3607	9.44648	9.58053	9.11174	10.3358	10.7326	10.2063	9.82553	9.37486	10.275	968.581	-0.760052	0.150996	-5.02608	5.00597e-07	0.000131187	-1
23888	Gpc6	MGI:MGI:1346322	glypican 6	905	614	781	774	1216	1023	1961	1514	9.73076	9.06355	9.71989	9.57536	10.1451	9.87393	11.1041	10.7541	9.52239	10.4693	1122.74	-0.753735	0.164018	-4.56729	4.94062e-06	0.000890136	-1
54371	Chst2	MGI:MGI:1891160	carbohydrate sulfotransferase 2	42	68	31	60	70	157	175	93	5.33578	5.91041	5.10572	5.90839	6.04713	7.17842	7.62466	6.74183	5.56507	6.89801	87.7983	-0.751467	0.204055	-3.69068	0.000223651	0.0154922	-1
319468	Ppm1h	MGI:MGI:2442087	protein phosphatase 1H (PP2C domain containing)	666	621	635	768	888	921	1878	1275	9.28898	9.07987	9.42172	9.56415	9.69203	9.72257	11.0418	10.5064	9.33868	10.2407	979.541	-0.751409	0.158936	-4.68881	2.74804e-06	0.000565835	-1
18164	Nptx1	MGI:MGI:107811	neuronal pentraxin 1	305	351	454	324	573	614	719	569	8.16499	8.2588	8.9385	8.32164	9.06096	9.13846	9.65775	9.34364	8.42098	9.3002	493.875	-0.743996	0.14371	-5.1773	2.25118e-07	6.48939e-05	-1
72043	Sulf2	MGI:MGI:1919293	sulfatase 2	1257	815	871	857	1293	1358	2209	3047	10.2043	9.47145	9.87707	9.72214	10.2336	10.2822	11.2759	11.7627	9.81873	10.8886	1508.78	-0.743834	0.188493	-3.90158	9.55677e-05	0.00814256	-1
100041261	Gm3238	MGI:MGI:3781416	predicted gene 3238	24	14	25	21	27	35	117	77	4.55497	3.71997	4.8054	4.43775	4.70707	5.04739	7.04743	6.47226	4.37952	5.81854	44.8212	-0.738646	0.204657	-3.46228	0.000535625	0.026775	-1
22446	Xlr3c	MGI:MGI:3047103	X-linked lymphocyte-regulated 3C	6	16	6	2	26	70	31	129	2.72826	3.89887	2.90128	1.56985	4.65475	6.02541	5.1612	7.21013	2.77457	5.76287	37.2703	-0.738028	0.182646	-4.62682	3.71322e-06	0.000714061	-1
226778	Mark1	MGI:MGI:2664902	MAP/microtubule affinity regulating kinase 1	452	236	328	463	575	553	800	831	8.73087	7.68841	8.47063	8.83531	9.06598	8.98778	9.81158	9.88935	8.4313	9.43867	540.665	-0.737292	0.173732	-4.221	2.43217e-05	0.00296245	-1
26360	Angptl2	MGI:MGI:1347002	angiopoietin-like 2	2927	2229	2262	2797	4651	3850	4127	4363	11.423	10.9217	11.253	11.4275	12.0795	11.7849	12.1773	12.2805	11.2563	12.0806	3416.98	-0.730635	0.125863	-5.80299	6.51426e-09	2.88899e-06	-1
117147	Acsm1	MGI:MGI:2152200	acyl-CoA synthetase medium-chain family member 1	194	313	227	292	346	339	739	549	7.51511	8.09406	7.94143	8.17211	8.33497	8.28358	9.69729	9.29209	7.93068	8.90198	384.253	-0.729765	0.178452	-4.03619	5.43268e-05	0.00555088	-1
232813	Shisa7	MGI:MGI:3605641	shisa family member 7	118	160	124	147	175	386	305	202	6.80291	7.13101	7.07395	7.18689	7.35591	8.47033	8.42299	7.85359	7.04869	8.02571	202.157	-0.727501	0.188019	-3.87048	0.000108623	0.00898919	-1
208171	Tmprss7	MGI:MGI:2686594	transmembrane serine protease 7	204	121	184	261	159	276	801	586	7.58724	6.73126	7.63982	8.01079	7.21847	7.98802	9.81338	9.38604	7.49228	8.60148	339.944	-0.727282	0.198647	-3.49131	0.000480664	0.0251165	-1
320712	Abi3bp	MGI:MGI:2444583	ABI gene family, member 3 (NESH) binding protein	2942	1971	1697	1602	4842	3327	2802	3212	11.4304	10.7443	10.8386	10.6239	12.1376	11.5743	11.6188	11.8388	10.9093	11.7924	2779.93	-0.725896	0.154117	-4.71785	2.38352e-06	0.000508954	-1
11641	Akap2	MGI:MGI:1306795	A kinase (PRKA) anchor protein 2	921	484	632	662	1185	1046	1299	1341	9.75602	8.72104	9.4149	9.35018	10.1078	9.90597	10.5103	10.5792	9.31053	10.2758	958.144	-0.723625	0.168949	-4.27464	1.91449e-05	0.00243478	-1
12288	Cacna1c	MGI:MGI:103013	calcium channel, voltage-dependent, L type, alpha 1C subunit	637	490	518	343	1118	787	854	769	9.22485	8.73877	9.12839	8.40361	10.024	9.49602	9.90571	9.77761	8.87391	9.80083	689.502	-0.722497	0.165	-4.38206	1.17565e-05	0.0016945	-1
71797	Chst13	MGI:MGI:1919047	carbohydrate sulfotransferase 13	14	18	13	18	56	37	31	35	3.82055	4.058	3.90884	4.22641	5.73065	5.1252	5.1612	5.35412	4.00345	5.34279	27.6514	-0.721316	0.204647	-3.52082	0.000430213	0.0233259	-1
237761	Sowaha	MGI:MGI:2687280	sosondowah ankyrin repeat domain family member A	52	102	56	82	77	162	298	177	5.63702	6.48735	5.94005	6.35259	6.18265	7.22334	8.38959	7.66387	6.10425	7.36486	129.353	-0.720845	0.203944	-3.48151	0.000498603	0.0257704	-1
100039293	Duxbl3	MGI:MGI:3710520	double homeobox B-like 3	53	62	50	62	104	99	140	86	5.66395	5.77946	5.77937	5.95492	6.61114	6.51898	7.30455	6.63003	5.79443	6.76618	82.6476	-0.716451	0.184908	-3.86222	0.000112361	0.00920455	-1
16324	Inhbb	MGI:MGI:96571	inhibin beta-B	1501	1031	967	1377	1963	1941	2069	2301	10.46	9.81019	10.0278	10.4057	10.8355	10.7972	11.1815	11.3577	10.1759	11.043	1656.53	-0.715216	0.147942	-4.82853	1.37544e-06	0.000313022	-1
100039227	Duxbl2	MGI:MGI:3710620	double homeobox B-like 2	68	58	43	52	130	85	97	111	6.0172	5.68505	5.56605	5.70563	6.93011	6.3016	6.77922	6.9949	5.74348	6.75146	80.749	-0.715123	0.18843	-3.7933	0.000148661	0.0115302	-1
18207	Nthl1	MGI:MGI:1313275	nth (endonuclease III)-like 1 (E.coli)	128	143	86	108	229	216	164	175	6.91926	6.97018	6.55074	6.74567	7.74183	7.63596	7.53149	7.64755	6.79646	7.63921	154.746	-0.713943	0.147306	-4.84341	1.27632e-06	0.000298314	-1
13803	Enc1	MGI:MGI:109610	ectodermal-neural cortex 1	1984	1188	1018	1123	2839	2390	1913	1869	10.8623	10.0145	10.1018	10.1117	11.3676	11.0973	11.0684	11.0579	10.2726	11.1478	1775.69	-0.708812	0.151217	-4.69406	2.67837e-06	0.000563748	-1
69117	Adh6a	MGI:MGI:1916367	alcohol dehydrogenase 6A (class V)	358	543	276	389	419	729	927	993	8.3954	8.88662	8.22237	8.58467	8.61037	9.38574	10.0239	10.1461	8.52226	9.54152	589.823	-0.704175	0.191031	-3.67007	0.000242483	0.016447	-1
18121	Nog	MGI:MGI:104327	noggin	100	109	51	65	198	134	115	133	6.56645	6.58208	5.80742	6.02202	7.53303	6.95159	7.02274	7.25389	6.24449	7.19032	111.903	-0.702162	0.180093	-3.91802	8.92777e-05	0.00779873	-1
338352	Nell1	MGI:MGI:2443902	NEL-like 1	32	27	14	8	71	29	105	117	4.95458	4.6138	4.00888	3.14975	6.06729	4.78508	6.89256	7.07027	4.18175	6.2038	52.537	-0.686902	0.196225	-3.73321	0.000189056	0.0136246	-1
329919	Skint2	MGI:MGI:3649629	selection and upkeep of intraepithelial T cells 2	986	1193	1526	2803	2490	3426	3138	2183	9.8543	10.0205	10.6854	11.4306	11.1784	11.6166	11.7822	11.2818	10.4977	11.4647	2229.08	-0.686827	0.180766	-3.90615	9.37795e-05	0.00806971	-1
80837	Rhoj	MGI:MGI:1931551	ras homolog family member J	562	597	403	324	800	897	656	661	9.04445	9.02312	8.76696	8.32164	9.54166	9.68452	9.52563	9.55955	8.78904	9.57784	606.958	-0.683845	0.133826	-5.11919	3.06848e-07	8.56008e-05	-1
16667	Krt17	MGI:MGI:96691	keratin 17	62900	49941	40589	61983	64236	89624	114438	99509	15.8481	15.4067	15.4178	15.8969	15.867	16.3254	16.9703	16.7917	15.6424	16.4886	73868	-0.681744	0.160737	-4.22417	2.39819e-05	0.00294179	-1
100129	Gpr153	MGI:MGI:1916157	G protein-coupled receptor 153	432	172	287	363	334	465	927	1058	8.66574	7.23463	8.27856	8.48514	8.28421	8.73827	10.0239	10.2374	8.16602	9.32096	525.586	-0.679992	0.200064	-3.28676	0.00101348	0.0412449	-1
18552	Pcsk5	MGI:MGI:97515	proprotein convertase subtilisin/kexin type 5	199	133	143	119	281	165	434	324	7.55163	6.86646	7.2782	6.88436	8.0358	7.24964	8.93063	8.53288	7.14516	8.18724	230.328	-0.67376	0.197275	-3.38734	0.000705734	0.0323777	-1
211134	Lzts1	MGI:MGI:2684762	leucine zipper, putative tumor suppressor 1	411	330	259	316	514	499	489	735	8.59402	8.1701	8.13097	8.28569	8.9045	8.83985	9.10243	9.71245	8.29519	9.13981	448.11	-0.665866	0.169654	-3.92138	8.80416e-05	0.00772978	-1
382543	Ankfn1	MGI:MGI:2686021	ankyrin-repeat and fibronectin type III domain containing 1	57	90	84	50	146	97	149	142	5.76692	6.30892	6.51716	5.65015	7.09627	6.48986	7.39389	7.34776	6.06079	7.08194	103.166	-0.665063	0.193752	-3.42052	0.000625018	0.0297804	-1
20753	Sprr1a	MGI:MGI:106660	small proline-rich protein 1A	3976	2021	2772	4980	3919	5344	8516	6929	11.8648	10.7804	11.5462	12.2595	11.8325	12.2578	13.2222	12.9477	11.6127	12.5651	4921.93	-0.661158	0.181114	-3.61312	0.00030254	0.0186218	-1
68507	Ppfia4	MGI:MGI:1915757	protein tyrosine phosphatase, receptor type, f polypeptide (PTPRF), interacting protein (liprin), alpha 4	258	266	237	193	366	415	419	340	7.92447	7.86026	8.00338	7.57731	8.4158	8.57456	8.87999	8.60224	7.84135	8.61814	312.176	-0.660974	0.145241	-4.54856	5.4015e-06	0.000937689	-1
17919	Myo5b	MGI:MGI:106598	myosin VB	1716	1995	1686	2177	2181	3084	3848	3069	10.653	10.7618	10.8292	11.0661	10.9874	11.4649	12.0763	11.7731	10.8275	11.5754	2497.13	-0.660869	0.138676	-4.75192	2.01492e-06	0.000441139	-1
268510	Mgat5b	MGI:MGI:3606200	mannoside acetylglucosaminyltransferase 5, isoenzyme B	256	285	548	504	407	385	966	795	7.91329	7.95938	9.20948	8.95746	8.56856	8.4666	10.0833	9.82553	8.5099	9.236	537.093	-0.659064	0.125988	-5.20803	1.90853e-07	5.69138e-05	-1
17926	Myoc	MGI:MGI:1202864	myocilin	242	116	61	80	442	189	219	150	7.8325	6.67097	6.06151	6.31741	8.68727	7.44435	7.94676	7.42636	6.7206	7.87619	184.187	-0.65783	0.20226	-3.348	0.00081396	0.03544	-1
20682	Sox9	MGI:MGI:98371	SRY (sex determining region Y)-box 9	3159	2134	2527	2754	3589	3839	5778	4230	11.533	10.8589	11.4127	11.4051	11.7057	11.7807	12.6627	12.2359	11.3024	12.0962	3552.12	-0.652887	0.153603	-4.23359	2.29995e-05	0.00286187	-1
223917	Krt79	MGI:MGI:2385030	keratin 79	47052	39603	40013	61615	64370	68599	71759	92492	15.4293	15.0721	15.3972	15.8883	15.87	15.9397	16.297	16.6862	15.4467	16.1982	61385	-0.651823	0.134653	-4.83365	1.34054e-06	0.000309146	-1
14585	Gfra1	MGI:MGI:1100842	glial cell line derived neurotrophic factor family receptor alpha 1	1057	791	456	536	1300	1221	872	1025	9.95451	9.42838	8.94483	9.0461	10.2414	10.1289	9.93577	10.1918	9.34345	10.1245	896.729	-0.642526	0.150191	-4.306	1.66236e-05	0.00218286	-1
14706	Gng4	MGI:MGI:102703	guanine nucleotide binding protein (G protein), gamma 4	108	120	66	75	132	345	162	92	6.67635	6.7194	6.17353	6.22551	6.95196	8.30881	7.51388	6.72638	6.4487	7.37526	134.529	-0.642438	0.198976	-3.22458	0.00126159	0.047957	-1
58194	Sh3kbp1	MGI:MGI:1889583	SH3-domain kinase binding protein 1	1351	1415	829	1356	1786	2110	2114	1757	10.3082	10.2665	9.80585	10.3835	10.6993	10.9176	11.2125	10.9687	10.191	10.9495	1587.07	-0.642306	0.142857	-4.4971	6.88863e-06	0.00113472	-1
21415	Tcf7l1	MGI:MGI:1202876	transcription factor 7 like 1 (T cell specific, HMG box)	141	93	114	93	166	153	243	229	7.05771	6.35564	6.95358	6.53211	7.28022	7.14144	8.09621	8.03385	6.72476	7.63793	156.996	-0.640325	0.185581	-3.4241	0.000616829	0.0295531	-1
320718	Slc26a9	MGI:MGI:2444594	solute carrier family 26, member 9	171	114	227	322	149	253	647	487	7.33411	6.64612	7.94143	8.31274	7.1254	7.86301	9.50572	9.1195	7.5586	8.40341	309.113	-0.635947	0.184073	-3.35722	0.000787306	0.0348267	-1
100217426	Snord49b	MGI:MGI:3819539	small nucleolar RNA, C/D box 49B	334	266	292	190	678	682	336	272	8.29559	7.86026	8.3034	7.55483	9.30329	9.28974	8.56225	8.28124	8.00352	8.85913	373.662	-0.635188	0.17606	-3.57987	0.00034377	0.020366	-1
52670	Cpsf4l	MGI:MGI:1277182	cleavage and polyadenylation specific factor 4-like	175	129	187	164	155	212	500	399	7.36727	6.82278	7.66303	7.34374	7.18196	7.60913	9.13447	8.83254	7.29921	8.18953	249.223	-0.63451	0.190255	-3.22774	0.00124774	0.0476399	-1
13175	Dclk1	MGI:MGI:1330861	doublecortin-like kinase 1	1373	685	1413	1680	2138	1472	2850	2174	10.3315	9.22114	10.5745	10.6924	10.9586	10.3984	11.6433	11.2758	10.2049	11.0691	1759.39	-0.634284	0.174187	-3.64175	0.000270786	0.0174108	-1
219148	Fam167a	MGI:MGI:3606565	family with sequence similarity 167, member A	3571	3115	3112	3238	5237	5037	4749	4621	11.7098	11.4043	11.7131	11.6386	12.2507	12.1725	12.3798	12.3634	11.6165	12.2916	4085.76	-0.634104	0.0938469	-6.75631	1.41551e-11	1.02011e-08	-1
12023	Barx2	MGI:MGI:109617	BarH-like homeobox 2	3803	3482	3061	3941	4031	4821	7164	7486	11.8006	11.5649	11.6892	11.922	11.8732	12.1092	12.9728	13.0593	11.7442	12.5036	4814.49	-0.632661	0.154574	-4.05948	4.91815e-05	0.00509367	-1
50774	Krtap5-1	MGI:MGI:1354732	keratin associated protein 5-1	2	0	2	2	0	14	128	54	1.52382	0	1.65854	1.56985	0	3.78946	7.17613	5.96726	1.18805	4.23321	28.0016	-0.631541	0.163132	-4.3998	1.08352e-05	0.00160175	-1
216835	Usp43	MGI:MGI:2444541	ubiquitin specific peptidase 43	778	574	683	644	908	981	1222	1132	9.51289	8.96655	9.5267	9.31047	9.72412	9.81352	10.4222	10.3349	9.32915	10.0737	875.585	-0.6311	0.142087	-4.43032	9.40941e-06	0.00144022	-1
66569	Gdpd1	MGI:MGI:1913819	glycerophosphodiester phosphodiesterase domain containing 1	407	381	298	420	495	626	623	606	8.57995	8.37675	8.33265	8.69501	8.85028	9.16633	9.45127	9.43439	8.49609	9.22557	483.987	-0.630683	0.139517	-4.51458	6.34426e-06	0.00106534	-1
378472	Vaultrc5	MGI:MGI:2673990	vault RNA component 5	1580	1468	1104	819	2212	3348	1402	1256	10.534	10.3195	10.2187	9.65679	11.0077	11.5834	10.6203	10.4848	10.1823	10.924	1610.74	-0.625858	0.150381	-4.14666	3.37354e-05	0.00385653	-1
432530	Adcy1	MGI:MGI:99677	adenylate cyclase 1	2832	2199	1707	1342	3770	2657	3353	3221	11.3754	10.9021	10.847	10.3685	11.7766	11.25	11.8777	11.8428	10.8733	11.6868	2638.34	-0.625827	0.169134	-3.72546	0.000194959	0.0139825	-1
68875	Tmcc2	MGI:MGI:1916125	transmembrane and coiled-coil domains 2	136	107	86	104	187	176	175	158	7.00602	6.55564	6.55074	6.69174	7.45103	7.34215	7.62466	7.5009	6.70104	7.47968	140.932	-0.622323	0.1622	-3.835	0.000125563	0.010008	-1
22411	Wnt11	MGI:MGI:101948	wingless-type MMTV integration site family, member 11	301	169	233	300	446	362	387	438	8.14601	7.20942	7.97892	8.21097	8.70024	8.37799	8.76562	8.9668	7.88633	8.70266	332.008	-0.613718	0.169248	-3.62713	0.000286586	0.0179594	-1
22445	Xlr3a	MGI:MGI:109506	X-linked lymphocyte-regulated 3A	16	17	24	2	54	57	30	123	4.00038	3.98063	4.74865	1.56985	5.67919	5.73406	5.11524	7.14189	3.57488	5.91759	41.7498	-0.611607	0.186945	-3.444	0.00057318	0.0280842	-1
69847	Wnk4	MGI:MGI:1917097	WNK lysine deficient protein kinase 4	695	481	514	411	968	769	866	730	9.35037	8.71209	9.11723	8.66383	9.81633	9.46269	9.92582	9.70261	8.96088	9.72686	679.769	-0.611279	0.158231	-3.8648	0.00011118	0.00915701	-1
13078	Cyp1b1	MGI:MGI:88590	cytochrome P450, family 1, subfamily b, polypeptide 1	3873	2345	2625	3564	4646	3681	7155	5106	11.8269	10.9948	11.4676	11.777	12.078	11.7201	12.971	12.5074	11.5166	12.3191	4194.44	-0.611061	0.171423	-3.53793	0.000403278	0.0225003	-1
100503901	Gm19950	MGI:MGI:5012135	predicted gene, 19950	45	67	55	53	91	73	116	100	5.43293	5.88939	5.91448	5.73259	6.4206	6.08504	7.03514	6.84558	5.74235	6.59659	75.9595	-0.609209	0.187223	-3.23298	0.00122505	0.0468773	-1
16538	Kcns1	MGI:MGI:1197019	K+ voltage-gated channel, subfamily S, 1	69	120	91	121	113	178	192	190	6.03794	6.7194	6.63142	6.9082	6.7297	7.35835	7.75776	7.76563	6.57424	7.40286	135.825	-0.60857	0.18157	-3.33492	0.000853244	0.0367107	-1
17318	Mid1	MGI:MGI:1100537	midline 1	1353	1422	1214	1237	2273	2091	1586	1802	10.3104	10.2736	10.3557	10.2511	11.0469	10.9045	10.7981	11.0052	10.2977	10.9387	1612.14	-0.607596	0.0945475	-6.42583	1.3115e-10	8.10135e-08	-1
77889	Lbh	MGI:MGI:1925139	limb-bud and heart	1403	755	877	1107	1594	1516	1862	1648	10.3627	9.36128	9.88696	10.091	10.5353	10.4409	11.0294	10.8764	9.92549	10.7205	1356	-0.599913	0.165212	-3.62408	0.000289996	0.0181075	-1
78354	2210407C18Rik	MGI:MGI:1925604	RIKEN cDNA 2210407C18 gene	4	2	2	9	6	6	140	25	2.24824	1.45397	1.65854	3.30149	2.71857	2.69988	7.30455	4.88273	2.16556	4.40143	26.6466	-0.597132	0.170761	-3.26305	0.00110219	0.0434246	-1
192166	Sardh	MGI:MGI:2183102	sarcosine dehydrogenase	1227	752	621	772	1427	1194	1262	1401	10.1695	9.35555	9.38961	9.57163	10.3757	10.0967	10.4686	10.6423	9.62156	10.3958	1083.66	-0.592934	0.165827	-3.58439	0.000337862	0.0202905	-1
109711	Actn1	MGI:MGI:2137706	actinin, alpha 1	5278	3697	4015	4614	5311	5639	10530	7205	12.2734	11.6513	12.0805	12.1494	12.2709	12.3353	13.5285	13.0041	12.0387	12.7847	5896.78	-0.590911	0.167144	-3.5001	0.000465081	0.024675	-1
237504	Rassf9	MGI:MGI:2384307	Ras association (RalGDS/AF-6) domain family (N-terminal) member 9	1961	1198	1185	1581	2238	1960	2889	2291	10.8454	10.0266	10.3208	10.6048	11.0246	10.8112	11.6629	11.3514	10.4494	11.2125	1930.84	-0.588765	0.165079	-3.55621	0.000376247	0.0214065	-1
17060	Blnk	MGI:MGI:96878	B cell linker	928	1082	944	1195	1272	1546	1716	1543	9.76693	9.87977	9.99306	10.2013	10.21	10.4691	10.9117	10.7815	9.96027	10.5931	1286.28	-0.584217	0.111299	-5.24387	1.57243e-07	4.85477e-05	-1
56711	Plag1	MGI:MGI:1891916	pleiomorphic adenoma gene 1	393	324	296	322	610	409	563	469	8.52959	8.14372	8.32297	8.31274	9.15107	8.5536	9.30539	9.06527	8.32725	9.01883	424.402	-0.582973	0.154875	-3.7612	0.000169097	0.0128842	-1
56229	Thsd1	MGI:MGI:1929096	thrombospondin, type I, domain 1	2272	1656	1407	1159	2694	1988	2974	2625	11.0577	10.4932	10.5684	10.1572	11.292	10.8317	11.7047	11.5477	10.5691	11.344	2110.85	-0.581238	0.174014	-3.35331	0.000798504	0.0350583	-1
381845	Rnf225	MGI:MGI:1924198	ring finger protein 225	2389	2068	2067	2025	2874	3709	3460	2657	11.1301	10.8136	11.123	10.9617	11.3852	11.731	11.923	11.5652	11.0071	11.6511	2655.66	-0.580986	0.125996	-4.61015	4.0238e-06	0.000751651	-1
16870	Lhx2	MGI:MGI:96785	LIM homeobox protein 2	2257	1482	1186	1376	2688	2180	2504	2217	11.0482	10.3332	10.322	10.4046	11.2888	10.9646	11.4566	11.3041	10.527	11.2535	1984.31	-0.57926	0.157879	-3.6795	0.000233694	0.0160278	-1
242050	Igsf10	MGI:MGI:1923481	immunoglobulin superfamily, member 10	1203	891	583	580	1551	1036	1291	1124	10.141	9.5999	9.29865	9.15971	10.4958	9.89213	10.5014	10.3247	9.54981	10.3035	1028.13	-0.578796	0.171471	-3.41132	0.000646486	0.0305509	-1
69547	Nkpd1	MGI:MGI:1916797	NTPase, KAP family P-loop domain containing 1	278	250	314	331	296	476	525	496	8.03176	7.77116	8.40788	8.35239	8.11055	8.77192	9.20474	9.14587	8.1408	8.80827	376.085	-0.576957	0.15091	-3.81271	0.000137449	0.0108553	-1
19201	Pstpip2	MGI:MGI:1335088	proline-serine-threonine phosphatase-interacting protein 2	473	300	440	449	527	556	919	627	8.79624	8.03309	8.8934	8.79111	8.94046	8.99557	10.0114	9.48347	8.62846	9.35773	545.841	-0.576056	0.164911	-3.47187	0.000516841	0.0262021	-1
15512	Hspa2	MGI:MGI:96243	heat shock protein 2	1412	1811	1113	1284	1634	2074	2661	2260	10.3719	10.6222	10.2304	10.3048	10.571	10.8928	11.5444	11.3318	10.3824	11.085	1793.3	-0.57378	0.160324	-3.5727	0.000353315	0.0204379	-1
94179	Krt23	MGI:MGI:2148866	keratin 23	2688	3776	1923	2637	3206	5878	4513	3280	11.3002	11.6818	11.0188	11.3425	11.5429	12.3952	12.3063	11.869	11.3358	12.0283	3455.8	-0.572374	0.165126	-3.47424	0.000512306	0.0261115	-1
100217422	Snord13	MGI:MGI:3819521	small nucleolar RNA, C/D box 13	446	347	396	331	773	814	436	416	8.71164	8.24232	8.74174	8.35239	9.4922	9.54462	8.93725	8.89261	8.51202	9.21667	487.68	-0.568369	0.158397	-3.57815	0.000346032	0.0204265	-1
13844	Ephb2	MGI:MGI:99611	Eph receptor B2	577	622	586	639	818	1098	914	721	9.08238	9.08219	9.30604	9.29924	9.57372	9.9759	10.0036	9.68474	9.19246	9.80948	744.714	-0.56256	0.126071	-4.4636	8.05935e-06	0.00126722	-1
230576	Ttc22	MGI:MGI:3045307	tetratricopeptide repeat domain 22	652	809	578	1015	796	1106	1411	1332	9.25838	9.4608	9.28624	9.96599	9.53444	9.98636	10.6295	10.5695	9.49285	10.1799	974.162	-0.554511	0.158936	-3.46553	0.000529184	0.0265298	-1
547127	Tmem181b-ps	MGI:MGI:3779544	transmembrane protein 181B, pseudogene	1240	1375	1919	1680	2407	1771	2578	2197	10.1847	10.2252	11.0158	10.6924	11.1295	10.665	11.4987	11.291	10.5295	11.1461	1917.69	-0.554249	0.127686	-4.3485	1.37069e-05	0.0019119	-1
319783	A730056A06Rik	MGI:MGI:2442718	RIKEN cDNA A730056A06 gene	138	113	129	132	148	162	252	246	7.02692	6.63354	7.13056	7.03273	7.11576	7.22334	8.14849	8.13678	6.95594	7.65609	168.262	-0.553868	0.169935	-3.22471	0.00126099	0.047957	-1
22240	Dpysl3	MGI:MGI:1349762	dihydropyrimidinase-like 3	512	495	277	270	647	626	496	448	8.91029	8.75339	8.22757	8.05951	9.23588	9.16633	9.1229	8.9993	8.48769	9.13111	464.75	-0.552105	0.137599	-4.03197	5.53122e-05	0.00559462	-1
72747	Ttc39c	MGI:MGI:1919997	tetratricopeptide repeat domain 39C	1237	1268	1162	1560	1638	1841	2103	1834	10.1812	10.1084	10.2925	10.5855	10.5745	10.7209	11.205	11.0306	10.2919	10.8828	1589.13	-0.546204	0.107394	-5.08219	3.73101e-07	0.000100831	-1
243300	Nyap1	MGI:MGI:2443880	neuronal tyrosine-phosphorylated phosphoinositide 3-kinase adaptor 1	368	384	375	361	449	404	728	712	8.43503	8.38803	8.66331	8.47719	8.70989	8.53591	9.67568	9.66664	8.49089	9.14703	481.92	-0.542568	0.159731	-3.35822	0.000784459	0.0347898	-1
66259	Camk2n1	MGI:MGI:1913509	calcium/calmodulin-dependent protein kinase II inhibitor 1	410	293	232	186	506	431	382	349	8.59052	7.99916	7.97274	7.52429	8.88192	8.62899	8.74691	8.63983	8.02168	8.72441	345.6	-0.542314	0.163746	-3.32949	0.000870064	0.0371101	-1
20680	Sox7	MGI:MGI:98369	SRY (sex determining region Y)-box 7	1594	1595	1861	2113	2400	2652	2267	2723	10.5467	10.4391	10.9716	11.023	11.1253	11.2473	11.3133	11.6006	10.7451	11.3216	2160	-0.538607	0.10485	-5.14257	2.71008e-07	7.68418e-05	-1
108101	Fermt3	MGI:MGI:2147790	fermitin family member 3	524	540	493	629	651	935	855	700	8.94365	8.87864	9.05716	9.27652	9.24476	9.74431	9.9074	9.64215	9.03899	9.63465	666.461	-0.534592	0.133495	-4.00417	6.22363e-05	0.00604741	-1
18483	Palm	MGI:MGI:1261814	paralemmin	835	896	784	1006	883	1292	1728	1315	9.61477	9.60796	9.72542	9.95315	9.68389	10.2104	10.9217	10.5509	9.72532	10.3417	1105.19	-0.534325	0.150523	-3.52956	0.000416258	0.0229486	-1
30936	Slc46a2	MGI:MGI:1353616	solute carrier family 46, member 2	869	900	668	1048	913	1320	1627	1319	9.67227	9.61438	9.49471	10.0121	9.73203	10.2413	10.8349	10.5553	9.69837	10.3409	1092.24	-0.534077	0.156528	-3.39519	0.000685817	0.0319727	-1
104307	Rnu12	MGI:MGI:1336893	RNA U12, small nuclear	4832	4287	4568	2889	7965	9372	4895	3915	12.146	11.8649	12.2666	11.4741	12.8555	13.0681	12.4235	12.1242	11.9379	12.6178	5247.95	-0.532938	0.161227	-3.28883	0.00100606	0.0411365	-1
100302499	Snora3	MGI:MGI:3819498	small nucleolar RNA, H/ACA box 3	754	803	632	471	1067	1372	776	692	9.46775	9.45008	9.4149	8.85997	9.95666	10.297	9.76768	9.62558	9.29817	9.91174	807.522	-0.530934	0.13681	-3.8767	0.000105882	0.00880447	-1
17436	Me1	MGI:MGI:97043	malic enzyme 1, NADP(+)-dependent, cytosolic	9692	8610	11096	13956	11836	17187	17832	14553	13.15	12.8707	13.5469	13.746	13.4269	13.9429	14.2884	14.0182	13.3284	13.9191	13205.2	-0.530343	0.130536	-4.07094	4.68247e-05	0.00487879	-1
26456	Sema4g	MGI:MGI:1347047	sema domain, immunoglobulin domain (Ig), transmembrane domain (TM) and short cytoplasmic domain, (semaphorin) 4G	1428	1231	1680	1670	2269	1975	2367	1881	10.3881	10.0657	10.824	10.6838	11.0444	10.8222	11.3755	11.0671	10.4904	11.0773	1823.31	-0.529556	0.121779	-4.35551	1.32758e-05	0.00186681	-1
74772	Atp13a2	MGI:MGI:1922022	ATPase type 13A2	5149	4789	4571	5116	5694	6150	9044	7395	12.2377	12.0246	12.2676	12.2984	12.3714	12.4604	13.309	13.0416	12.2071	12.7956	6058.84	-0.522617	0.132359	-3.93124	8.45106e-05	0.007613	-1
320360	Ric3	MGI:MGI:2443887	RIC3 acetylcholine receptor chaperone	295	344	293	263	480	451	379	376	8.11707	8.22983	8.30832	8.02176	8.80598	8.69427	8.73556	8.74708	8.16925	8.74572	358.057	-0.52018	0.120306	-4.32276	1.54091e-05	0.00206602	-1
12740	Cldn4	MGI:MGI:1313314	claudin 4	3025	3283	2318	3604	3273	4775	5536	4176	11.4705	11.4801	11.2882	11.7931	11.5727	12.0954	12.601	12.2173	11.508	12.1216	3766.57	-0.519952	0.152144	-3.40674	0.000657426	0.030899	-1
18553	Pcsk6	MGI:MGI:102897	proprotein convertase subtilisin/kexin type 6	1816	2222	1898	2247	2001	3060	3439	3248	10.7347	10.9171	11	11.1117	10.8631	11.4536	11.9143	11.8549	10.9409	11.5215	2515.19	-0.515657	0.140298	-3.6603	0.000251919	0.0168231	-1
12490	Cd34	MGI:MGI:88329	CD34 antigen	5844	4448	2232	2785	8986	6032	3428	3564	12.4203	11.9181	11.2337	11.4213	13.0295	12.4325	11.9096	11.9888	11.7483	12.3401	4536.8	-0.512717	0.141046	-3.63859	0.000274137	0.0174319	-1
94212	Pag1	MGI:MGI:2443160	phosphoprotein associated with glycosphingolipid microdomains 1	1077	770	975	964	1181	1144	1618	1525	9.98152	9.38962	10.0396	9.89169	10.103	10.035	10.8269	10.7646	9.82562	10.4324	1172.65	-0.511422	0.142437	-3.57407	0.000351481	0.0204379	-1
668763	Gm9340	MGI:MGI:3645383	predicted gene 9340	5	1	5	2	0	28	142	80	2.50813	0.902884	2.67636	1.56985	0	4.73632	7.32489	6.52679	1.91431	4.647	36.1387	-0.511088	0.154934	-3.82543	0.000130543	0.0103572	-1
26457	Slc27a1	MGI:MGI:1347098	solute carrier family 27 (fatty acid transporter), member 1	3737	3138	3088	3284	4598	3994	5525	4574	11.7754	11.4149	11.7019	11.659	12.063	11.8378	12.5981	12.3486	11.6378	12.2119	4018.51	-0.510395	0.129089	-3.94604	7.94552e-05	0.00730988	-1
18019	Nfatc2	MGI:MGI:102463	nuclear factor of activated T cells, cytoplasmic, calcineurin dependent 2	1026	1117	1987	1868	1500	1897	2725	2080	9.91161	9.92565	11.0661	10.8453	10.4476	10.7641	11.5786	11.2121	10.4372	11.0006	1809.75	-0.510247	0.12425	-4.12375	3.72758e-05	0.00416991	-1
74103	Nebl	MGI:MGI:1921353	nebulette	3115	3297	2549	3559	4070	4377	4232	4572	11.5128	11.4862	11.4252	11.7749	11.8871	11.9699	12.2135	12.348	11.5498	12.1046	3724.89	-0.509627	0.107916	-4.71948	2.36453e-06	0.000508954	-1
53883	Celsr2	MGI:MGI:1858235	cadherin, EGF LAG seven-pass G-type receptor 2	13149	12366	20094	16895	15370	17307	30871	24997	13.5901	13.393	14.4035	14.0217	13.8038	13.953	15.0801	14.7986	13.8521	14.4089	19335.3	-0.499449	0.124036	-4.00591	6.17795e-05	0.00603694	-1
14365	Fzd3	MGI:MGI:108476	frizzled class receptor 3	4357	4279	3015	3219	5586	4412	5221	5369	11.9968	11.8622	11.6674	11.6301	12.3437	11.9814	12.5165	12.5798	11.7891	12.3553	4430.84	-0.496793	0.137479	-3.61657	0.000298535	0.0184409	-1
26427	Creb3l1	MGI:MGI:1347062	cAMP responsive element binding protein 3-like 1	281	235	376	386	311	388	542	550	8.04718	7.68231	8.66715	8.57353	8.18161	8.47777	9.25064	9.29471	8.24254	8.80118	391.678	-0.496116	0.132101	-3.74544	0.00018008	0.0131221	-1
217219	Fam171a2	MGI:MGI:2448496	family with sequence similarity 171, member A2	371	339	379	416	569	595	455	476	8.44671	8.20878	8.67858	8.68124	9.05087	9.09319	8.99866	9.0866	8.50383	9.05733	448.595	-0.494823	0.12538	-3.95128	7.77343e-05	0.00723144	-1
71960	Myh14	MGI:MGI:1919210	myosin, heavy polypeptide 14	8735	9215	8164	9159	9820	10855	15747	13173	13.0001	12.9687	13.1042	13.1384	13.1575	13.28	14.109	13.8745	13.0529	13.6053	10724.5	-0.494478	0.130177	-3.78079	0.00015633	0.0120709	-1
68775	Atp6v1c2	MGI:MGI:1916025	ATPase, H+ transporting, lysosomal V1 subunit C2	2861	3520	3594	5153	4675	5268	5787	4801	11.3901	11.5806	11.9208	12.3088	12.0869	12.2371	12.6649	12.4185	11.8001	12.3519	4479.51	-0.493738	0.120413	-4.1103	3.95144e-05	0.00435313	-1
239463	Fam83a	MGI:MGI:2447773	family with sequence similarity 83, member A	408	351	457	445	469	463	713	709	8.58348	8.2588	8.94798	8.77823	8.77261	8.73207	9.64568	9.66055	8.64212	9.20273	510.963	-0.493292	0.134521	-3.64659	0.000265748	0.0172796	-1
623781	Gm14137	MGI:MGI:3651144	predicted gene 14137	308	265	367	337	362	434	494	482	8.17906	7.85485	8.63228	8.37822	8.39999	8.63898	9.11708	9.10464	8.26111	8.81517	385.638	-0.48952	0.130309	-3.75304	0.000174702	0.0131117	-1
229474	Fhdc1	MGI:MGI:2684972	FH2 domain containing 1	6483	8063	6675	7954	7121	9562	13905	11028	12.57	12.7761	12.8138	12.9349	12.6939	13.0971	13.9295	13.6181	12.7737	13.3347	8960.27	-0.488801	0.145809	-3.32661	0.000879088	0.0372664	-1
99382	Abtb2	MGI:MGI:2139365	ankyrin repeat and BTB (POZ) domain containing 2	4049	5662	5110	6194	5090	6525	10068	8047	11.891	12.2661	12.4284	12.5742	12.2096	12.5458	13.4637	13.1635	12.2899	12.8457	6439.36	-0.486443	0.139724	-3.45555	0.000549179	0.0272948	-1
67071	Rps6ka6	MGI:MGI:1914321	ribosomal protein S6 kinase polypeptide 6	2534	3823	2222	3285	3505	4610	4403	3932	11.2151	11.6997	11.2272	11.6594	11.6715	12.0447	12.2707	12.1305	11.4504	12.0293	3529.93	-0.486372	0.143798	-3.37923	0.00072688	0.0332595	-1
286940	Flnb	MGI:MGI:2446089	filamin, beta	29385	26228	25180	27205	33600	30209	48843	38721	14.7501	14.4776	14.729	14.7089	14.9321	14.7565	15.742	15.43	14.6664	15.2152	32774.1	-0.48142	0.138113	-3.4682	0.000523961	0.0264211	-1
231876	Lmtk2	MGI:MGI:3036247	lemur tyrosine kinase 2	5213	4792	5050	5264	6053	6245	8307	7040	12.2555	12.0255	12.4113	12.3395	12.4596	12.4825	13.1864	12.9707	12.258	12.7748	6048.12	-0.475689	0.111857	-4.24365	2.19912e-05	0.00275623	-1
20363	Selenop	MGI:MGI:894288	selenoprotein P	9724	12107	7553	10156	11898	12179	15877	14158	13.1548	13.3624	12.992	13.2875	13.4344	13.446	14.1208	13.9785	13.1992	13.745	11747.1	-0.467595	0.141289	-3.30079	0.000964129	0.0401821	-1
74127	Krt80	MGI:MGI:1921377	keratin 80	20849	30191	26629	26674	27932	45092	39081	31420	14.2551	14.6806	14.8098	14.6805	14.6656	15.3344	15.4203	15.1286	14.6065	15.1372	30970.1	-0.467189	0.14331	-3.26054	0.00111201	0.0436128	-1
78749	Filip1l	MGI:MGI:1925999	filamin A interacting protein 1-like	7815	7426	5776	6142	9518	7857	10841	8664	12.8395	12.6573	12.6051	12.562	13.1125	12.8138	13.5704	13.2701	12.666	13.1917	8019.85	-0.463143	0.137782	-3.35866	0.000783207	0.0347898	-1
381126	Garem1	MGI:MGI:2685790	GRB2 associated regulator of MAPK1 subtype 1	1678	1790	1781	2091	2007	2465	2956	2364	10.6207	10.6054	10.9082	11.008	10.8675	11.1418	11.696	11.3967	10.7856	11.2755	2155.91	-0.45799	0.110938	-4.12317	3.73691e-05	0.00416991	-1
100689703	9330133O14Rik	MGI:MGI:2442309	RIKEN cDNA 9330133O14 gene	222	284	164	187	352	407	208	217	7.70862	7.95433	7.47469	7.53199	8.3597	8.54655	7.87272	7.9565	7.66741	8.18387	249.667	-0.457784	0.134739	-3.39055	0.000697534	0.0323367	-1
66042	Sostdc1	MGI:MGI:1913292	sclerostin domain containing 1	4966	4246	2436	2940	6533	5715	3075	4274	12.1855	11.851	11.3599	11.4994	12.5696	12.3546	11.7529	12.2508	11.7239	12.232	4188.58	-0.4565	0.12912	-3.54175	0.000397482	0.0223928	-1
100040525	Tmem181c-ps	MGI:MGI:3780993	transmembrane protein 181C, pseudogene	443	590	470	570	742	584	748	706	8.70192	9.00614	8.98836	9.13466	9.43323	9.06632	9.71473	9.65444	8.95777	9.46718	608.272	-0.454681	0.128842	-3.52434	0.000424546	0.0231639	-1
17470	Cd200	MGI:MGI:1196990	CD200 antigen	2485	2353	1658	1700	2993	2939	2223	2639	11.1869	10.9997	10.805	10.7095	11.4438	11.3954	11.285	11.5554	10.9253	11.4199	2352.36	-0.453746	0.113106	-4.01632	5.91137e-05	0.00591	-1
213573	Cracr2b	MGI:MGI:2446129	calcium release activated channel regulator 2B	1999	1729	1316	1543	2476	2461	1811	1967	10.8731	10.5554	10.472	10.5697	11.1703	11.1395	10.9894	11.1316	10.6176	11.1077	1893.7	-0.453379	0.102665	-4.41694	1.00106e-05	0.0015188	-1
17300	Foxc1	MGI:MGI:1347466	forkhead box C1	3690	2845	2340	2970	4283	4193	3377	3923	11.7571	11.2736	11.3019	11.514	11.9606	11.9079	11.888	12.1272	11.4616	11.9709	3433.79	-0.448385	0.124426	-3.60435	0.000312937	0.0191439	-1
244058	Rgma	MGI:MGI:2679262	repulsive guidance molecule family member A	2664	2273	2846	2671	2943	3069	4143	3876	11.2872	10.9499	11.5842	11.361	11.4195	11.4579	12.1829	12.1098	11.2956	11.7925	3098.92	-0.447338	0.118006	-3.77908	0.000157408	0.0121001	-1
13640	Efna5	MGI:MGI:107444	ephrin A5	2472	2368	3005	2621	2914	3337	4470	3310	11.1794	11.0089	11.6626	11.3337	11.4052	11.5786	12.2925	11.8821	11.2962	11.7896	3094.55	-0.446292	0.124432	-3.57982	0.000343829	0.020366	-1
20661	Sort1	MGI:MGI:1338015	sortilin 1	6362	8136	7180	9749	7628	9093	13547	12403	12.5428	12.7891	12.919	13.2285	12.7932	13.0245	13.8919	13.7876	12.8698	13.3743	9393.95	-0.446237	0.130697	-3.39034	0.000698051	0.0323367	-1
58175	Rgs20	MGI:MGI:1929866	regulator of G-protein signaling 20	382	457	476	548	555	486	710	717	8.48874	8.63843	9.00663	9.07798	9.015	8.80185	9.6396	9.67672	8.80295	9.28329	548.03	-0.442126	0.116101	-3.7988	0.000145396	0.011379	-1
70693	Adgra3	MGI:MGI:1917943	adhesion G protein-coupled receptor A3	17396	21604	17138	19966	23774	24576	28191	22973	13.9938	14.1978	14.174	14.2626	14.433	14.4588	14.9491	14.6768	14.1571	14.6294	21962.5	-0.441282	0.10362	-4.25542	2.0866e-05	0.00263429	-1
56857	Slc37a2	MGI:MGI:1929693	solute carrier family 37 (glycerol-3-phosphate transporter), member 2	876	977	1227	1786	1109	1341	1905	2033	9.68383	9.73267	10.371	10.7806	10.0123	10.2641	11.0624	11.1791	10.142	10.6295	1433.55	-0.44089	0.117535	-3.74562	0.000179951	0.0131221	-1
230126	Shb	MGI:MGI:98294	src homology 2 domain-containing transforming protein B	1043	989	949	1172	1117	1528	1425	1422	9.93529	9.75026	10.0007	10.1733	10.0227	10.4523	10.6438	10.6637	9.96488	10.4456	1209.35	-0.440679	0.120045	-3.66774	0.000244709	0.0164704	-1
211401	Mtss1	MGI:MGI:2384818	metastasis suppressor 1	2550	2082	2178	2519	2942	3184	2927	3219	11.2242	10.8233	11.1984	11.2765	11.419	11.5109	11.6818	11.8419	11.1306	11.6134	2704.92	-0.440653	0.109319	-4.02945	5.59084e-05	0.00562205	-1
56742	Psrc1	MGI:MGI:1913099	proline/serine-rich coiled-coil 1	850	724	582	899	1004	1073	931	1062	9.64042	9.30089	9.29618	9.79108	9.86895	9.9427	10.0301	10.2429	9.50714	10.0212	889.006	-0.439982	0.134136	-3.27841	0.00104395	0.0419913	-1
78787	Usp54	MGI:MGI:1926037	ubiquitin specific peptidase 54	7005	7190	6178	6214	8216	7493	10180	9571	12.6817	12.6108	12.7021	12.5788	12.9003	12.7453	13.4797	13.4137	12.6434	13.1348	7805.73	-0.439482	0.127768	-3.42907	0.000605646	0.029179	-1
329934	Foxo6	MGI:MGI:2676586	forkhead box O6	363	435	365	389	432	567	585	485	8.41535	8.56744	8.62442	8.58467	8.65434	9.02378	9.3606	9.11358	8.54797	9.03808	453.261	-0.439305	0.133177	-3.29403	0.000987634	0.0409643	-1
69697	Camsap3	MGI:MGI:1916947	calmodulin regulated spectrin-associated protein family, member 3	8333	11364	12218	12190	10961	13917	18503	15126	12.9321	13.2711	13.6858	13.5508	13.3161	13.6385	14.3417	14.074	13.36	13.8425	12978.8	-0.438901	0.120917	-3.62063	0.000293889	0.018219	-1
100217420	Snora81	MGI:MGI:3819513	small nucleolar RNA, H/ACA box 81	3223	2790	2705	1985	4181	3962	3013	3126	11.562	11.2454	11.5109	10.9329	11.9259	11.8262	11.7235	11.7996	11.3128	11.8188	3098.12	-0.432994	0.129712	-3.33864	0.000841897	0.0364949	-1
105005	Fam84a	MGI:MGI:2145011	family with sequence similarity 84, member A	8170	7537	6987	10125	10730	9458	11724	10946	12.9036	12.6788	12.8797	13.2831	13.2854	13.0813	13.6834	13.6074	12.9363	13.4144	9500.24	-0.430918	0.114844	-3.74841	0.000177962	0.0131221	-1
71946	Endod1	MGI:MGI:1919196	endonuclease domain containing 1	4901	4413	3876	5933	5902	6765	6144	6097	12.1665	11.9067	12.0297	12.5121	12.4231	12.5979	12.7513	12.7632	12.1537	12.6339	5498.63	-0.424542	0.119518	-3.55221	0.000382014	0.0216633	-1
117600	Srgap1	MGI:MGI:2152936	SLIT-ROBO Rho GTPase activating protein 1	1059	1119	1857	1632	1535	1757	2224	1767	9.95723	9.92823	10.9685	10.6506	10.4809	10.6536	11.2856	10.9769	10.3761	10.8493	1640.44	-0.424522	0.122571	-3.47993	0.00050154	0.0257704	-1
66412	Arrdc4	MGI:MGI:1913662	arrestin domain containing 4	2224	2719	1787	2063	2620	3123	2918	2675	11.0269	11.2082	10.9131	10.9885	11.2518	11.483	11.6773	11.5749	11.0342	11.4968	2503.92	-0.421656	0.117226	-3.5972	0.000321656	0.0195206	-1
217344	Rhbdf2	MGI:MGI:2442473	rhomboid 5 homolog 2	4739	5823	5866	6288	5644	7121	8928	7905	12.118	12.3066	12.6274	12.5959	12.3586	12.6719	13.2904	13.1378	12.412	12.8647	6603.79	-0.42106	0.111257	-3.77492	0.000160058	0.0122494	-1
93842	Igsf9	MGI:MGI:2135283	immunoglobulin superfamily, member 9	4155	4428	3921	4748	6102	5464	5430	5064	11.9283	11.9116	12.0464	12.1907	12.4712	12.2898	12.5731	12.4954	12.0192	12.4574	4899.98	-0.419283	0.0847353	-4.94854	7.47731e-07	0.000190188	-1
99633	Adgrl2	MGI:MGI:2139714	adhesion G protein-coupled receptor L2	8933	7342	7601	6461	12735	12073	7638	8190	13.0324	12.6409	13.0012	12.635	13.5325	13.4334	13.0653	13.1889	12.8274	13.305	8767.24	-0.41729	0.126411	-3.29747	0.000975584	0.0405618	-1
574437	Xlr3b	MGI:MGI:109505	X-linked lymphocyte-regulated 3B	19	74	22	7	76	205	104	442	4.234	6.03045	4.62799	2.98014	6.16405	7.56094	6.87887	8.97989	4.46815	7.39594	123.993	-0.417237	0.155112	-3.31166	0.000927437	0.0389344	-1
27428	Shroom3	MGI:MGI:1351655	shroom family member 3	1836	2248	1778	1787	2448	3235	2429	1875	10.7505	10.9339	10.9058	10.7814	11.1539	11.5338	11.4128	11.0625	10.8429	11.2907	2182.29	-0.412805	0.121816	-3.3884	0.000703008	0.0323468	-1
14260	Fmn1	MGI:MGI:101815	formin 1	3210	3035	3354	3114	4290	3956	4382	3710	11.5561	11.3668	11.8211	11.5823	11.963	11.824	12.2638	12.0467	11.5816	12.0244	3636.87	-0.412456	0.102207	-4.03519	5.45589e-05	0.00555088	-1
69743	Casz1	MGI:MGI:1196251	castor zinc finger 1	13259	12480	16197	15331	16210	17937	20602	18082	13.6021	13.4062	14.0925	13.8815	13.8806	14.0045	14.4967	14.3315	13.7456	14.1783	16386.9	-0.406543	0.0947734	-4.28993	1.78727e-05	0.00228982	-1
12890	Cplx2	MGI:MGI:104726	complexin 2	1228	1192	1295	1257	1497	1470	1775	1595	10.1706	10.0193	10.4488	10.2742	10.4448	10.3965	10.9604	10.8293	10.2282	10.6577	1421.5	-0.401528	0.100736	-3.98202	6.83318e-05	0.00649377	-1
71706	Slc46a3	MGI:MGI:1918956	solute carrier family 46, member 3	614	529	478	529	799	786	602	569	9.17189	8.84901	9.01267	9.02717	9.53986	9.49419	9.40187	9.34364	9.01518	9.44489	607.481	-0.392268	0.112507	-3.48586	0.000490556	0.0254795	-1
53602	Hpcal1	MGI:MGI:1855689	hippocalcin-like 1	712	641	515	615	898	925	673	661	9.38518	9.12552	9.12003	9.2441	9.70816	9.72881	9.56249	9.55955	9.21871	9.63975	697.218	-0.389158	0.105062	-3.70332	0.000212798	0.014841	-1
52065	Mfhas1	MGI:MGI:1098644	malignant fibrous histiocytoma amplified sequence 1	4480	5169	5425	5255	5202	6086	7771	6789	12.0369	12.1347	12.5147	12.337	12.241	12.4453	13.0902	12.9183	12.2558	12.6737	5824.51	-0.388941	0.107942	-3.59405	0.000325581	0.0196897	-1
14369	Fzd7	MGI:MGI:108570	frizzled class receptor 7	7624	6282	5216	6035	8945	8388	6764	7583	12.8038	12.416	12.458	12.5367	13.0229	12.9081	12.89	13.0778	12.5536	12.9747	7052.73	-0.384401	0.10902	-3.5266	0.000420928	0.0230391	-1
229658	Vangl1	MGI:MGI:2159344	VANGL planar cell polarity 1	2726	2569	2273	2838	3263	3169	3383	3191	11.3204	11.1264	11.26	11.4485	11.5683	11.5041	11.8906	11.8293	11.2888	11.6981	2926.13	-0.382628	0.0967866	-3.95118	7.77664e-05	0.00723144	-1
435529	Adgrf2	MGI:MGI:2182728	adhesion G protein-coupled receptor F2	1758	2328	2636	3183	2284	2622	4166	3464	10.6879	10.9843	11.4736	11.6139	11.0539	11.2309	12.1909	11.9477	11.1899	11.6058	2850.07	-0.382182	0.113534	-3.35468	0.000794577	0.0350583	-1
12927	Bcar1	MGI:MGI:108091	breast cancer anti-estrogen resistance 1	3728	4736	3714	3782	4834	6308	4563	4392	11.7719	12.0086	11.9681	11.8626	12.1352	12.497	12.3222	12.2901	11.9028	12.3111	4468.48	-0.380946	0.106994	-3.56043	0.000370254	0.021135	-1
380928	Lmo7	MGI:MGI:1353586	LIM domain only 7	5580	5833	4553	4903	7139	7005	5823	5701	12.3536	12.3091	12.2619	12.237	12.6976	12.6482	12.6739	12.6663	12.2904	12.6715	5767.03	-0.369685	0.0696577	-5.30729	1.11266e-07	3.56381e-05	-1
19268	Ptprf	MGI:MGI:102695	protein tyrosine phosphatase, receptor type, F	44629	49031	55743	55492	54985	63215	72412	62094	15.353	15.3802	15.8755	15.7373	15.6426	15.8218	16.3101	16.1113	15.5865	15.9715	57544.8	-0.368299	0.0884449	-4.16329	3.13695e-05	0.00369093	-1
58210	Sectm1b	MGI:MGI:1929083	secreted and transmembrane 1B	1227	1215	877	948	1647	1568	1182	940	10.1695	10.0469	9.88696	9.86757	10.5824	10.4895	10.3742	10.067	9.99271	10.3783	1181.67	-0.363741	0.103387	-3.51694	0.000436557	0.0235959	-1
18768	Pkib	MGI:MGI:101937	protein kinase inhibitor beta, cAMP dependent, testis specific	4293	6079	4418	4878	6191	6310	6203	5496	11.9754	12.3686	12.2185	12.2297	12.4921	12.4975	12.7651	12.6135	12.1981	12.592	5455.88	-0.359951	0.106686	-3.37294	0.000743695	0.0336726	-1
228536	Bahd1	MGI:MGI:2139371	bromo adjacent homology domain containing 1	1722	1862	1725	1868	1916	2209	2563	2164	10.6581	10.6623	10.8622	10.8453	10.8006	10.9837	11.4902	11.2692	10.757	11.1359	2010.38	-0.355866	0.105979	-3.35246	0.000800955	0.0350717	-1
96957	Tmem62	MGI:MGI:2139461	transmembrane protein 62	830	976	814	954	1007	1085	1182	1091	9.60611	9.73119	9.77953	9.87666	9.87325	9.95873	10.3742	10.2817	9.74837	10.122	993.164	-0.348821	0.102496	-3.39967	0.000674675	0.0315383	-1
104681	Slc16a6	MGI:MGI:2144585	solute carrier family 16 (monocarboxylic acid transporters), member 6	1443	1552	1813	2165	1693	1812	2665	2364	10.4032	10.3997	10.9339	11.0581	10.6221	10.698	11.5465	11.3967	10.6987	11.0658	1963.78	-0.348616	0.0945435	-3.67986	0.000233365	0.0160278	-1
75547	Akap13	MGI:MGI:2676556	A kinase (PRKA) anchor protein 13	11768	11394	12542	12272	13977	14125	16881	13654	13.43	13.2749	13.7236	13.5605	13.6667	13.6599	14.2093	13.9263	13.4972	13.8655	13375.7	-0.347334	0.0980277	-3.5409	0.000398761	0.0223928	-1
27410	Abca3	MGI:MGI:1351617	ATP-binding cassette, sub-family A (ABC1), member 3	3695	4283	4507	4573	4825	5487	5843	4619	11.7591	11.8635	12.2473	12.1365	12.1325	12.2959	12.6788	12.3628	12.0016	12.3675	4736.39	-0.3463	0.100832	-3.43582	0.000590773	0.0286219	-1
18131	Notch3	MGI:MGI:99460	notch 3	10220	12432	15316	15811	12144	14443	21701	17766	13.2265	13.4007	14.0118	13.926	13.4639	13.692	14.5716	14.306	13.6413	14.0084	15201.8	-0.345303	0.105737	-3.25626	0.0011289	0.0438968	-1
319262	Fchsd1	MGI:MGI:2441771	FCH and double SH3 domains 1	1727	2093	1612	1738	2259	2116	2305	1983	10.6622	10.8309	10.7645	10.7413	11.038	10.9217	11.3372	11.1432	10.7497	11.11	1972.11	-0.336817	0.10303	-3.26749	0.00108507	0.0430446	-1
13641	Efnb1	MGI:MGI:102708	ephrin B1	5017	5379	4224	5053	5919	6091	5855	5663	12.2002	12.1922	12.1537	12.2805	12.4273	12.4465	12.6818	12.6567	12.2067	12.5531	5378.29	-0.330523	0.0841145	-3.92838	8.55193e-05	0.00763822	-1
241075	Plekhm3	MGI:MGI:2443627	pleckstrin homology domain containing, family M, member 3	1514	1336	1433	1457	1756	1684	1843	1648	10.4725	10.1837	10.5948	10.4871	10.6748	10.5924	11.0147	10.8764	10.4345	10.7896	1585.62	-0.329248	0.102108	-3.22308	0.00126821	0.0481029	-1
77864	Ypel2	MGI:MGI:1925114	yippee like 2	1725	1822	1561	1816	2172	2290	2110	1734	10.6606	10.631	10.7181	10.8046	10.9814	11.0356	11.2098	10.9497	10.7036	11.0441	1892.11	-0.324829	0.0927571	-3.5021	0.000461598	0.0245655	-1
98878	Ehd4	MGI:MGI:1919619	EH-domain containing 4	2517	2396	2260	2229	2710	3218	2657	2702	11.2054	11.0259	11.2517	11.1001	11.3005	11.5262	11.5422	11.5894	11.1458	11.4896	2575.93	-0.323409	0.0971312	-3.32915	0.000871109	0.0371101	-1
58235	Nectin1	MGI:MGI:1926483	nectin cell adhesion molecule 1	12812	14291	18481	18795	14596	18339	22458	21098	13.5526	13.6017	14.2828	14.1754	13.7293	14.0365	14.6211	14.554	13.9031	14.2352	17814	-0.317687	0.0928913	-3.41843	0.00062984	0.0299278	0
54616	Extl3	MGI:MGI:1860765	exostoses (multiple)-like 3	4122	4479	4397	3952	5409	5385	4918	4529	11.9168	11.9281	12.2116	11.926	12.2973	12.2688	12.4302	12.3344	11.9956	12.3327	4630.19	-0.316623	0.0912233	-3.47122	0.000518103	0.0262021	0
16440	Itpr3	MGI:MGI:96624	inositol 1,4,5-triphosphate receptor 3	48706	60934	61330	62259	60346	67584	81469	68717	15.4791	15.6937	16.0133	15.9033	15.7769	15.9182	16.4801	16.2575	15.7724	16.1082	64240.6	-0.316066	0.0982522	-3.21308	0.00131321	0.0495042	0
226525	Rasal2	MGI:MGI:2443881	RAS protein activator like 2	5083	5685	4732	5299	6116	5796	6713	6090	12.2191	12.272	12.3175	12.3491	12.4745	12.3749	12.879	12.7616	12.2894	12.6225	5688.37	-0.315007	0.0956409	-3.29006	0.00100166	0.0411365	0
18709	Pik3r2	MGI:MGI:1098772	phosphoinositide-3-kinase regulatory subunit 2	6124	7113	5723	6041	7031	8489	7487	6562	12.4878	12.5952	12.5918	12.5381	12.6756	12.9254	13.0365	12.8692	12.5532	12.8767	6781.21	-0.308117	0.0950452	-3.24127	0.00119	0.0458402	0
16897	Llgl1	MGI:MGI:102682	LLGL1 scribble cell polarity complex component	4047	4322	4055	4280	4560	4859	5175	4699	11.8903	11.8766	12.0948	12.041	12.051	12.1206	12.5037	12.3875	11.9757	12.2657	4499.87	-0.278606	0.0826597	-3.36844	0.000755944	0.0341379	0
14011	Etv6	MGI:MGI:109336	ets variant 6	3377	3685	3759	4090	3739	4275	4575	4612	11.6293	11.6467	11.9855	11.9755	11.7647	11.9359	12.326	12.3606	11.8092	12.0968	4029.88	-0.276856	0.0831536	-3.32673	0.000878725	0.0372664	0
56484	Foxo3	MGI:MGI:1890081	forkhead box O3	3386	3309	2967	3265	3774	4205	3338	3538	11.6331	11.4914	11.6442	11.6506	11.7782	11.9121	11.8713	11.9782	11.6048	11.8849	3451.27	-0.268569	0.0830247	-3.23483	0.00121716	0.0466784	0
98432	Phlpp1	MGI:MGI:2138327	PH domain and leucine rich repeat protein phosphatase 1	3093	3504	3197	3156	3963	4035	3567	3282	11.5026	11.574	11.7519	11.6016	11.8486	11.8525	11.967	11.8699	11.6075	11.8845	3453.87	-0.265048	0.0811467	-3.26664	0.00108832	0.0430746	0
66871	Cpne8	MGI:MGI:1914121	copine VIII	5279	5652	4119	4334	4592	4576	3154	2829	12.2736	12.2636	12.1174	12.0591	12.0611	12.034	11.7895	11.6557	12.1784	11.8851	4225.53	0.280421	0.0803919	3.48991	0.000483178	0.0251718	0
11566	Adss	MGI:MGI:87948	adenylosuccinate synthetase, non muscle	7882	10269	5792	7193	6760	7328	4730	4697	12.8518	13.1249	12.6091	12.7899	12.6189	12.7132	12.374	12.3869	12.8439	12.5233	6664.53	0.306733	0.0944188	3.24857	0.00115985	0.0448785	0
70226	Rbm3os	MGI:MGI:1917476	RNA binding motif protein 3, opposite strand	1823	1935	1066	1373	1361	1495	878	918	10.7402	10.7177	10.1683	10.4015	10.3075	10.4208	9.94566	10.0329	10.5069	10.1767	1320.19	0.313636	0.0955097	3.28272	0.0010281	0.0417097	0
28036	Larp7	MGI:MGI:107634	La ribonucleoprotein domain family, member 7	1825	2021	1159	1234	1460	1450	837	942	10.7418	10.7804	10.2888	10.2476	10.4087	10.3767	9.87673	10.0701	10.5147	10.183	1329.24	0.314812	0.0891446	3.53016	0.000415312	0.0229486	0
72568	Lin9	MGI:MGI:1919818	lin-9 homolog (C. elegans)	940	1039	696	760	815	790	498	500	9.78544	9.82133	9.55387	9.54906	9.56842	9.5015	9.1287	9.15744	9.67743	9.33902	736.857	0.31751	0.0944276	3.36487	0.000765799	0.0344929	0
16180	Il1rap	MGI:MGI:104975	interleukin 1 receptor accessory protein	5156	6182	3684	4625	4557	4730	2643	2865	12.2396	12.3929	11.9564	12.1528	12.0501	12.0818	11.5346	11.6739	12.1854	11.8351	4192.93	0.330724	0.0963631	3.43626	0.000589814	0.0286219	1
21859	Timp3	MGI:MGI:98754	tissue inhibitor of metalloproteinase 3	8273	8223	5045	5343	6121	6606	3468	3900	12.9217	12.8044	12.4099	12.361	12.4757	12.5636	11.9264	12.1187	12.6242	12.2711	5711.98	0.336424	0.0838932	4.01062	6.05604e-05	0.00595144	1
14425	Galnt3	MGI:MGI:894695	polypeptide N-acetylgalactosaminyltransferase 3	1478	1410	1036	1293	1198	1030	834	789	10.4378	10.2614	10.1271	10.3149	10.1236	9.88376	9.87156	9.81461	10.2853	9.92338	1112.02	0.336778	0.104876	3.21146	0.00132061	0.049655	1
67788	Sfr1	MGI:MGI:1915038	SWI5 dependent recombination repair 1	8534	9132	4969	6803	6990	6610	4028	4091	12.9665	12.9557	12.388	12.7094	12.6672	12.5645	12.1423	12.1877	12.7549	12.3904	6218.09	0.347437	0.0947589	3.66771	0.000244733	0.0164704	1
20917	Suclg2	MGI:MGI:1306824	succinate-Coenzyme A ligase, GDP-forming, beta subunit	3934	4802	2567	2990	3431	3433	1775	1975	11.8495	12.0285	11.4354	11.5237	11.6407	11.6195	10.9604	11.1374	11.7093	11.3395	3019.81	0.350092	0.0911348	3.84479	0.000120654	0.00966127	1
11841	Arf2	MGI:MGI:99595	ADP-ribosylation factor 2	1470	1442	917	1029	1061	1070	658	754	10.4299	10.2938	9.95124	9.98573	9.94854	9.93867	9.53001	9.74923	10.1652	9.79161	1025.01	0.3512	0.0975517	3.59866	0.000319862	0.01948	1
11747	Anxa5	MGI:MGI:106008	annexin A5	9442	10234	5970	8249	7948	8053	4362	4688	13.1123	13.12	12.6527	12.9875	12.8524	12.8493	12.2572	12.3842	12.9681	12.5858	7165.82	0.358645	0.104376	3.44249	0.00057638	0.0281612	1
14057	Sfxn1	MGI:MGI:2137677	sideroflexin 1	2202	2474	1688	2172	1945	1802	1175	1317	11.0126	11.0721	10.8309	11.0628	10.8222	10.6901	10.3657	10.5531	10.9946	10.6078	1806.98	0.359572	0.104025	3.45912	0.000541946	0.027013	1
11534	Adk	MGI:MGI:87930	adenosine kinase	4070	5124	2636	3212	3699	3841	1663	1965	11.8985	12.1221	11.4736	11.627	11.7492	11.7815	10.8665	11.1301	11.7803	11.3818	3168.14	0.364363	0.111434	3.28228	0.00102972	0.0417097	1
235633	Als2cl	MGI:MGI:2447532	ALS2 C-terminal like	8517	10863	9301	9547	7746	7808	6622	5454	12.9636	13.206	13.2923	13.1983	12.8153	12.8047	12.8594	12.6025	13.1651	12.7705	8109.13	0.36725	0.104101	3.5276	0.000419345	0.0230254	1
100101806	Srp54c	MGI:MGI:3714359	signal recognition particle 54C	5686	6981	4205	5404	4334	4490	3620	3445	12.3808	12.5682	12.1472	12.3774	11.9777	12.0067	11.9882	11.9398	12.3684	11.9781	4674.28	0.371215	0.096479	3.84661	0.000119765	0.00963468	1
76453	Prss23	MGI:MGI:1923703	protease, serine 23	9737	12846	6658	7459	7838	8674	4741	5126	13.1567	13.4479	12.8101	12.8422	12.8323	12.9565	12.3774	12.513	13.0642	12.6698	7653.83	0.374314	0.0949299	3.94224	8.0724e-05	0.00738732	1
20425	Shmt1	MGI:MGI:98299	serine hydroxymethyltransferase 1 (soluble)	3401	4052	2553	2751	2982	3138	1499	1765	11.6395	11.7836	11.4275	11.4036	11.4385	11.4899	10.7168	10.9753	11.5635	11.1551	2689.85	0.374493	0.106922	3.51198	0.000444787	0.0237688	1
110308	Krt5	MGI:MGI:96702	keratin 5	337707	416631	223567	234936	309214	323652	135821	140672	18.2727	18.4672	17.8794	17.8192	18.1341	18.1779	17.2175	17.2911	18.1096	17.7051	256056	0.376276	0.103541	3.65136	0.000260856	0.0172205	1
81489	Dnajb1	MGI:MGI:1931874	DnaJ heat shock protein family (Hsp40) member B1	25951	29271	17278	21977	22857	21086	11793	13153	14.5709	14.636	14.1857	14.4011	14.3763	14.2379	13.6919	13.8723	14.4484	14.0446	19859.5	0.378351	0.0983466	3.8526	0.00011687	0.00949008	1
18242	Oat	MGI:MGI:97394	ornithine aminotransferase	13856	13714	8818	10599	10796	11169	5356	6874	13.6656	13.5422	13.2154	13.3491	13.2942	13.3212	12.5533	12.9362	13.4431	13.0262	9873.71	0.379273	0.109258	3.47813	0.000504916	0.0258373	1
18484	Pam	MGI:MGI:97475	peptidylglycine alpha-amidating monooxygenase	7812	10200	5792	6763	7007	7518	3970	3794	12.839	13.1152	12.6091	12.7009	12.6707	12.7501	12.1214	12.079	12.816	12.4053	6411.12	0.384843	0.102821	3.75131	0.000175916	0.0131148	1
54132	Pdlim1	MGI:MGI:1860611	PDZ and LIM domain 1 (elfin)	4409	4574	2878	2882	3548	4015	1594	1781	12.0139	11.9584	11.6003	11.4706	11.6891	11.8454	10.8054	10.9883	11.7608	11.332	3106.57	0.387561	0.113722	3.42768	0.00060876	0.0292475	1
100504127	Gm17690	MGI:MGI:4937324	predicted gene, 17690	2935	3499	2797	2908	2938	2514	1650	1594	11.427	11.572	11.5591	11.4836	11.417	11.1702	10.8551	10.8284	11.5104	11.0677	2547.54	0.397355	0.120238	3.3139	0.000920036	0.0387176	1
16664	Krt14	MGI:MGI:96688	keratin 14	298167	317096	192178	229999	233460	265303	127392	127952	18.0931	18.0733	17.6611	17.7886	17.7287	17.8911	17.125	17.1544	17.904	17.4748	217273	0.402268	0.0968966	4.16139	3.1631e-05	0.00369655	1
20719	Serpinb6a	MGI:MGI:103123	serine (or cysteine) peptidase inhibitor, clade B, member 6a	7338	7655	3836	4932	6244	6355	2196	2711	12.7487	12.7012	12.0147	12.2455	12.5044	12.5077	11.2674	11.5942	12.4275	11.9684	4964.78	0.405214	0.124378	3.289	0.00100544	0.0411365	1
381306	BC055324	MGI:MGI:3590554	cDNA sequence BC055324	855	925	603	746	733	698	392	400	9.64887	9.65386	9.34724	9.52227	9.41565	9.32314	8.7841	8.83614	9.54306	9.08976	651.047	0.410691	0.115312	3.57064	0.00035611	0.0205309	1
111175	Pecr	MGI:MGI:2148199	peroxisomal trans-2-enoyl-CoA reductase	635	699	445	460	451	549	285	283	9.22033	9.25028	8.90967	8.82595	8.71628	8.97733	8.32544	8.33825	9.05155	8.58933	462.655	0.417742	0.114766	3.64425	0.000268177	0.0173074	1
30877	Gnl3	MGI:MGI:1353651	guanine nucleotide binding protein-like 3 (nucleolar)	5845	5239	3611	3704	3853	3678	2257	2864	12.4205	12.1541	11.9276	11.8325	11.808	11.7189	11.3069	11.6734	12.0837	11.6268	3791.36	0.417847	0.112095	3.72458	0.000195638	0.0139825	1
16164	Il13ra1	MGI:MGI:105052	interleukin 13 receptor, alpha 1	20332	29535	14108	18482	17819	16825	11228	10758	14.2188	14.6489	13.8933	14.1512	14.0171	13.9122	13.621	13.5824	14.2281	13.7832	16877.7	0.417936	0.112646	3.70873	0.000208298	0.0146452	1
194126	Mtmr11	MGI:MGI:2652817	myotubularin related protein 11	5944	7107	5404	5494	5702	5174	3078	3039	12.4448	12.594	12.5091	12.4012	12.3734	12.2112	11.7543	11.7589	12.4873	12.0244	4994.48	0.420899	0.115561	3.65383	0.00025836	0.0171525	1
66902	Mtap	MGI:MGI:1914152	methylthioadenosine phosphorylase	1228	1319	875	1011	944	1016	487	646	10.1706	10.1652	9.88367	9.96029	9.78015	9.86404	9.09653	9.52648	10.045	9.5668	916.224	0.423674	0.119909	3.54	0.000400123	0.0223965	1
83673	Snhg1	MGI:MGI:3763743	small nucleolar RNA host gene 1	4415	4308	2903	3294	3759	2709	1668	2154	12.0158	11.8719	11.6128	11.6633	11.7724	11.2779	10.8708	11.2625	11.791	11.2959	3070.91	0.424215	0.129494	3.28092	0.00103469	0.0418132	1
100041621	Gm3435	MGI:MGI:3810125	predicted gene 3435	797	890	703	719	579	498	573	456	9.54766	9.59828	9.56829	9.46916	9.07596	8.83696	9.33075	9.02479	9.54585	9.06712	643.153	0.426587	0.122641	3.48002	0.000501376	0.0257704	1
21824	Thbd	MGI:MGI:98736	thrombomodulin	2057	2395	1568	2192	1434	1365	1383	1341	10.9144	11.0253	10.7246	11.076	10.3828	10.2896	10.6006	10.5792	10.935	10.4631	1690.8	0.436538	0.11512	3.7946	0.000147883	0.0115216	1
16178	Il1r2	MGI:MGI:96546	interleukin 1 receptor, type II	7153	9592	3973	3920	6696	6309	2342	2283	12.7118	13.0265	12.0654	11.9143	12.6052	12.4972	11.3602	11.3464	12.4295	11.9523	5054.42	0.440552	0.110435	4.01117	6.04182e-05	0.00595144	1
24067	Srp54a	MGI:MGI:1346087	signal recognition particle 54A	6892	8731	5400	6780	5230	5240	4233	4178	12.6582	12.8909	12.508	12.7046	12.2488	12.2295	12.2139	12.218	12.6904	12.2275	5716.86	0.440937	0.0944315	4.66873	3.03071e-06	0.000602519	1
270624	Spin4	MGI:MGI:2444925	spindlin family, member 4	392	444	238	276	326	326	138	146	8.52592	8.5969	8.00943	8.0911	8.24934	8.22735	7.28393	7.38759	8.30584	7.78705	275.681	0.443814	0.134521	3.31969	0.00090117	0.0380162	1
16195	Il6st	MGI:MGI:96560	interleukin 6 signal transducer	19445	24022	18802	21174	17989	19673	10257	9935	14.1545	14.3509	14.3077	14.3474	14.0308	14.1378	13.4906	13.4676	14.2901	13.7817	17230.8	0.447138	0.131821	3.41146	0.000646153	0.0305509	1
69922	Vrk2	MGI:MGI:1917172	vaccinia related kinase 2	1411	1720	1159	1208	1241	1222	682	674	10.3709	10.5479	10.2888	10.2169	10.1744	10.1301	9.58163	9.58761	10.3561	9.86844	1133.27	0.447901	0.109677	4.09321	4.25442e-05	0.00452991	1
665155	Srp54b	MGI:MGI:3714357	signal recognition particle 54B	7560	9318	5406	7023	5378	5652	4404	4275	12.7917	12.9847	12.5096	12.7554	12.289	12.3386	12.271	12.2511	12.7603	12.2874	5991.89	0.448122	0.0984367	4.55093	5.34105e-06	0.000937689	1
68040	Zfp593	MGI:MGI:1915290	zinc finger protein 593	2147	2080	1380	1372	1643	1659	676	880	10.9761	10.8219	10.5404	10.4004	10.5789	10.5708	9.5689	9.97192	10.6847	10.1726	1433.98	0.451463	0.123794	3.66394	0.000248364	0.01665	1
18578	Pde4b	MGI:MGI:99557	phosphodiesterase 4B, cAMP specific	3212	4120	2780	3959	3002	3156	1689	1717	11.557	11.8076	11.5504	11.9286	11.4481	11.4982	10.8888	10.9355	11.7109	11.1927	2878.53	0.453666	0.139251	3.27541	0.0010551	0.0421456	1
20194	S100a10	MGI:MGI:1339468	S100 calcium binding protein A10 (calpactin)	13587	15638	7887	10301	10960	12571	4666	5231	13.6373	13.7316	13.0544	13.3079	13.316	13.4917	12.3544	12.5422	13.4328	12.9261	9737.92	0.455095	0.120419	3.80501	0.000141799	0.011148	1
217946	Cdca7l	MGI:MGI:2384982	cell division cycle associated 7 like	3804	4100	2479	2877	3289	3459	1166	1485	11.801	11.8006	11.3851	11.4681	11.5798	11.6304	10.3546	10.7262	11.6137	11.0727	2733.7	0.45553	0.139563	3.30997	0.000933043	0.0390749	1
16663	Krt13	MGI:MGI:101925	keratin 13	516	544	330	348	373	448	189	185	8.9215	8.88926	8.47937	8.42443	8.44305	8.68467	7.73515	7.72733	8.67864	8.14755	354.5	0.457637	0.131712	3.49307	0.000477497	0.0250267	1
16412	Itgb1	MGI:MGI:96610	integrin beta 1 (fibronectin receptor beta)	15831	17781	9985	10915	15497	13679	4482	5550	13.8579	13.9169	13.3947	13.3914	13.8157	13.6136	12.2963	12.6276	13.6402	13.0883	11266.5	0.458031	0.14329	3.26078	0.00111105	0.0436128	1
243362	Stard13	MGI:MGI:2385331	StAR-related lipid transfer (START) domain containing 13	1468	1281	1141	1179	1234	1012	614	595	10.428	10.1231	10.2663	10.1819	10.1662	9.85835	9.4303	9.408	10.2498	9.71573	1040.57	0.461191	0.137227	3.37815	0.000729742	0.0333024	1
54598	Calcrl	MGI:MGI:1926944	calcitonin receptor-like	3306	3762	2422	2885	3234	2627	1345	1378	11.5986	11.6765	11.3515	11.4721	11.5554	11.2336	10.5605	10.6184	11.5247	10.992	2540.04	0.461739	0.132083	3.5235	0.000425886	0.0231639	1
100861785	#N/A	#N/A	#N/A	386	481	331	305	285	269	240	186	8.50373	8.71209	8.48373	8.23474	8.05611	7.95111	8.07835	7.73507	8.48357	7.95516	303.816	0.462621	0.136968	3.37515	0.000737757	0.0335796	1
20444	St3gal2	MGI:MGI:99427	ST3 beta-galactoside alpha-2,3-sialyltransferase 2	2113	2536	2021	1835	1887	1889	973	1072	10.9531	11.1077	11.0905	10.8196	10.7786	10.758	10.0937	10.2564	10.9928	10.4717	1746.69	0.463444	0.127867	3.64	0.000272635	0.0174319	1
109042	Cavin3	MGI:MGI:1923422	caveolae associated 3	2515	3369	1555	1850	1921	2346	1041	1019	11.2042	11.5174	10.7126	10.8314	10.8043	11.0705	10.1911	10.1833	11.0664	10.5623	1881.68	0.463676	0.111447	4.16781	3.07546e-05	0.00364337	1
353169	Slc2a12	MGI:MGI:3052471	solute carrier family 2 (facilitated glucose transporter), member 12	9862	14387	8587	7782	10235	10156	4184	3790	13.1751	13.6113	13.1771	12.9034	13.2172	13.184	12.1971	12.0774	13.2167	12.6689	8315.81	0.467555	0.145833	3.25676	0.00112692	0.0438968	1
320685	Dctd	MGI:MGI:2444529	dCMP deaminase	909	1058	687	623	840	811	306	329	9.73712	9.84745	9.53512	9.26272	9.61196	9.5393	8.4277	8.55491	9.5956	9.03347	671.233	0.467841	0.145927	3.25487	0.00113445	0.0439944	1
20133	Rrm1	MGI:MGI:98180	ribonucleotide reductase M1	8431	9846	5875	7003	7407	7382	2903	3806	12.949	13.0642	12.6296	12.7512	12.7507	12.7238	11.6699	12.0835	12.8485	12.307	6368.91	0.469908	0.130514	3.62763	0.000286035	0.0179594	1
60364	Donson	MGI:MGI:1890621	downstream neighbor of SON	1128	1034	1007	966	909	805	502	558	10.0482	9.81438	10.0862	9.89467	9.72571	9.5286	9.14022	9.31552	9.96086	9.42751	847.1	0.470215	0.130747	3.6041	0.000313235	0.0191439	1
56360	Acot9	MGI:MGI:1928939	acyl-CoA thioesterase 9	6092	6939	3900	4579	4887	4529	2669	2583	12.4802	12.5595	12.0386	12.1384	12.1509	12.0191	11.5487	11.5244	12.3042	11.8108	4387.22	0.472136	0.0819464	5.76434	8.19782e-09	3.45828e-06	1
67426	Coq8a	MGI:MGI:1914676	coenzyme Q8A	2717	3696	2136	2217	2807	2590	1106	999	11.3157	11.651	11.1703	11.0923	11.3512	11.2131	10.2784	10.1547	11.3073	10.7494	2201.65	0.473691	0.142457	3.37421	0.000740274	0.0336057	1
69263	Rfc3	MGI:MGI:1916513	replication factor C (activator 1) 3	1245	1498	812	994	1026	1059	526	493	10.1905	10.3487	9.77599	9.93585	9.90019	9.92377	9.20748	9.13714	10.0627	9.54214	925.221	0.476272	0.111244	4.29368	1.75735e-05	0.00226829	1
70012	Cep85	MGI:MGI:1917262	centrosomal protein 85	1652	1481	1152	1147	1369	1160	569	602	10.5982	10.3322	10.2801	10.1422	10.3159	10.0551	9.32066	9.42485	10.3382	9.77912	1108.76	0.48221	0.136305	3.56509	0.000363728	0.0209005	1
238673	Zfp367	MGI:MGI:2442266	zinc finger protein 367	2892	3569	2159	2780	2981	2556	1005	1192	11.4057	11.6005	11.1858	11.4187	11.438	11.1941	10.1404	10.4094	11.4027	10.7954	2310.41	0.491438	0.154211	3.24618	0.00116963	0.045156	1
70082	Lysmd2	MGI:MGI:1917332	LysM, putative peptidoglycan-binding, domain containing 2	554	791	452	539	496	438	327	245	9.02381	9.42838	8.93214	9.05414	8.85319	8.65218	8.52319	8.13092	9.10962	8.53987	466.823	0.492541	0.139116	3.54478	0.000392935	0.0222098	1
20620	Plk2	MGI:MGI:1099790	polo like kinase 2	7882	6613	4268	5654	5894	5263	2691	2628	12.8518	12.4901	12.1687	12.4426	12.4212	12.2358	11.5605	11.5494	12.4883	11.9417	4954.16	0.492546	0.125902	3.93137	8.44622e-05	0.007613	1
17534	Mrc2	MGI:MGI:107818	mannose receptor, C type 2	455	562	429	411	420	338	186	253	8.74039	8.93613	8.85695	8.66383	8.6138	8.27933	7.71217	8.17711	8.79933	8.1956	372.542	0.493159	0.150916	3.27938	0.00104034	0.0419434	1
14544	Gda	MGI:MGI:95678	guanine deaminase	977	847	585	852	700	632	330	442	9.84108	9.52693	9.30358	9.71371	9.34929	9.18007	8.53633	8.97989	9.59632	9.0114	653.377	0.496541	0.14619	3.40675	0.000657424	0.030899	1
73385	Fam177a	MGI:MGI:1920635	family with sequence similarity 177, member A	4043	4790	3581	4275	2950	2920	2621	2480	11.8889	12.0249	11.9155	12.0393	11.4229	11.3861	11.5225	11.4658	11.9672	11.4493	3402.02	0.49787	0.0817331	6.09139	1.11934e-09	6.24519e-07	1
12816	Col12a1	MGI:MGI:88448	collagen, type XII, alpha 1	8797	8147	6842	7198	7871	6208	2844	3632	13.0103	12.791	12.8494	12.7909	12.8384	12.474	11.6403	12.016	12.8604	12.2422	6267.87	0.504339	0.150526	3.38988	0.000699234	0.0323367	1
20259	Scin	MGI:MGI:1306794	scinderin	15045	19803	11226	11467	14117	14834	4639	5835	13.7844	14.0723	13.5637	13.4626	13.6811	13.7305	12.346	12.6999	13.7207	13.1144	11663.9	0.504867	0.146206	3.51464	0.000440347	0.0237266	1
12257	Tspo	MGI:MGI:88222	translocator protein	3260	3103	1678	2168	2456	2738	873	965	11.5784	11.3987	10.8223	11.0601	11.1586	11.2933	9.93743	10.1048	11.2149	10.6235	2071.66	0.505528	0.138409	3.70543	0.000211029	0.0147772	1
231724	Rad9b	MGI:MGI:2385231	RAD9 checkpoint clamp component B	614	588	554	575	447	336	376	325	9.17189	9.00125	9.22516	9.14724	8.70346	8.2708	8.72412	8.53731	9.13638	8.55892	470.858	0.507413	0.128463	3.94916	7.84243e-05	0.00725362	1
14594	Ggta1	MGI:MGI:95704	glycoprotein galactosyltransferase alpha 1, 3	15109	19746	10909	12840	14094	13385	6290	5815	13.7905	14.0681	13.5224	13.6257	13.6788	13.5822	12.7852	12.6949	13.7517	13.1853	11851.5	0.50831	0.12333	4.14907	3.33834e-05	0.00384932	1
60411	Cenpk	MGI:MGI:1926210	centromere protein K	376	382	262	323	289	290	121	164	8.46597	8.38052	8.14752	8.3172	8.07615	8.05913	7.09557	7.55438	8.3278	7.6963	267.838	0.5094	0.153702	3.3375	0.00084536	0.0365534	1
16666	Krt16	MGI:MGI:96690	keratin 16	11449	14620	7005	13155	9527	9661	5319	4964	13.3904	13.6345	12.8834	13.6607	13.1138	13.1119	12.5433	12.4667	13.3922	12.8089	9162.49	0.5135	0.148578	3.47372	0.000513292	0.0261115	1
72685	Dnajc6	MGI:MGI:1919935	DnaJ heat shock protein family (Hsp40) member C6	3594	4642	2588	2659	3168	2759	1354	1602	11.7191	11.9796	11.4471	11.3545	11.5257	11.3043	10.5701	10.8356	11.6251	11.0589	2704.68	0.513775	0.114927	4.48106	7.42746e-06	0.00118949	1
225870	Rin1	MGI:MGI:2385695	Ras and Rab interactor 1	3745	4381	3305	2963	3604	3563	1234	1320	11.7785	11.8962	11.7998	11.5106	11.7117	11.6731	10.4363	10.5564	11.7463	11.0944	2913.84	0.515166	0.160892	3.28886	0.00100593	0.0411365	1
12836	Col7a1	MGI:MGI:88462	collagen, type VII, alpha 1	22512	27633	21204	17432	23295	17852	7782	9454	14.3658	14.5529	14.4811	14.0668	14.4037	13.9977	13.0922	13.396	14.3667	13.7224	17839.2	0.518037	0.157291	3.34747	0.000815514	0.03544	1
13645	Egf	MGI:MGI:95290	epidermal growth factor	137	143	118	123	96	89	69	64	7.01651	6.97018	7.00294	6.93166	6.49689	6.36712	6.29316	6.20877	6.98032	6.34148	102.805	0.518273	0.161098	3.21519	0.00130358	0.0493365	1
231214	Cc2d2a	MGI:MGI:1924487	coiled-coil and C2 domain containing 2A	1980	2124	1649	1700	1823	1498	716	857	10.8594	10.8521	10.7972	10.7095	10.7288	10.4237	9.65173	9.93376	10.8045	10.1845	1500.64	0.518651	0.143568	3.64466	0.000267741	0.0173074	1
238568	Serpinb6d	MGI:MGI:2667783	serine (or cysteine) peptidase inhibitor, clade B, member 6d	1880	385	820	2141	374	93	62	178	10.7846	8.39177	9.79011	11.042	8.4469	6.42979	6.1409	7.67195	10.0021	7.17239	724.429	0.522534	0.168122	3.64913	0.000263126	0.0172715	1
117167	Steap4	MGI:MGI:1923560	STEAP family member 4	5107	4013	2523	3756	3645	2578	1361	1978	12.2259	11.7696	11.4105	11.8526	11.728	11.2064	10.5775	11.1396	11.8146	11.1629	3029.17	0.525589	0.157569	3.34792	0.000814192	0.03544	1
100503567	Gm11694	MGI:MGI:3650243	predicted gene 11694	628	649	411	467	342	456	257	293	9.20436	9.14338	8.79525	8.84769	8.31825	8.71014	8.17673	8.3882	8.99767	8.39833	426.846	0.530001	0.126951	4.17213	3.01766e-05	0.00359955	1
66957	Serpinb11	MGI:MGI:1914207	serine (or cysteine) peptidase inhibitor, clade B (ovalbumin), member 11	2081	1682	1039	1276	1797	1302	466	492	10.9311	10.5157	10.1313	10.2958	10.7081	10.2215	9.03306	9.13421	10.4685	9.77422	1217.46	0.530335	0.165504	3.3037	0.000954172	0.0398632	1
100101807	1700047I17Rik2	MGI:MGI:3714351	RIKEN cDNA 1700047I17 gene 2	4050	4604	3428	4038	2799	2713	2497	2333	11.8914	11.9678	11.8525	11.9571	11.3471	11.2801	11.4526	11.3776	11.9172	11.3644	3253.22	0.530547	0.0817362	6.49103	8.52522e-11	5.46119e-08	1
219072	Haus4	MGI:MGI:1261794	HAUS augmin-like complex, subunit 4	693	814	413	548	622	608	179	220	9.34622	9.46968	8.80224	9.07798	9.17913	9.12432	7.6571	7.97623	9.17403	8.48419	491.27	0.5328	0.162506	3.36408	0.000767992	0.0345018	1
21813	Tgfbr2	MGI:MGI:98729	transforming growth factor, beta receptor II	7341	8100	5665	6188	6503	6233	2288	2976	12.7493	12.7827	12.5771	12.5728	12.563	12.4798	11.3265	11.7287	12.6705	12.0245	5481.45	0.533376	0.147137	3.67601	0.000236907	0.016132	1
230935	Dnajc11	MGI:MGI:2443386	DnaJ heat shock protein family (Hsp40) member C11	5894	7719	4673	5428	4545	4433	3164	3044	12.4326	12.7132	12.2994	12.3838	12.0463	11.9882	11.7941	11.7613	12.4572	11.8975	4741.85	0.534302	0.0907448	5.8879	3.91133e-09	1.93287e-06	1
239319	Card6	MGI:MGI:3032959	caspase recruitment domain family, member 6	322	472	429	406	292	289	208	209	8.24298	8.68491	8.85695	8.64622	8.09099	8.05417	7.87272	7.90253	8.60776	7.9801	322.869	0.538623	0.148328	3.6308	0.000282549	0.0178357	1
225288	Fhod3	MGI:MGI:1925847	formin homology 2 domain containing 3	1293	1091	904	895	798	790	370	618	10.245	9.89171	9.93066	9.78466	9.53805	9.5015	8.70097	9.46264	9.963	9.30079	825.428	0.538927	0.150704	3.58102	0.000342257	0.020366	1
231549	Lrrc8d	MGI:MGI:1922368	leucine rich repeat containing 8D	1947	1953	1456	1542	1525	1566	578	798	10.8351	10.7311	10.6177	10.5688	10.4715	10.4877	9.34326	9.83096	10.6882	10.0333	1378.08	0.539789	0.146846	3.71429	0.000203775	0.0143857	1
15201	Hells	MGI:MGI:106209	helicase, lymphoid specific	2773	3019	1869	2252	2636	2147	653	987	11.3451	11.3592	10.9778	11.1149	11.2606	10.9426	9.51902	10.1373	11.1992	10.4649	1967.05	0.544069	0.168023	3.33163	0.000863396	0.0370553	1
235527	Plscr4	MGI:MGI:2143267	phospholipid scramblase 4	1897	2390	1635	1676	1778	1637	769	758	10.7976	11.0222	10.7849	10.689	10.6928	10.5516	9.75463	9.75685	10.8234	10.189	1519	0.544474	0.138991	3.95336	7.70599e-05	0.00723144	1
18669	Abcb1b	MGI:MGI:97568	ATP-binding cassette, sub-family B (MDR/TAP), member 1B	3058	3615	2223	2166	2983	2558	837	993	11.4862	11.619	11.2279	11.0588	11.4389	11.1952	9.87673	10.1461	11.348	10.6642	2216.49	0.544572	0.15607	3.57592	0.000349	0.0204379	1
14287	Fpgs	MGI:MGI:95576	folylpolyglutamyl synthetase	2221	2937	1759	1456	1998	2176	577	760	11.025	11.3194	10.8903	10.4861	10.861	10.962	9.34077	9.76065	10.9302	10.2311	1666.77	0.545024	0.16335	3.42962	0.000604429	0.029179	1
252837	Ackr4	MGI:MGI:2181676	atypical chemokine receptor 4	10208	13397	5516	6446	9603	9612	2217	2852	13.2249	13.5085	12.5387	12.6317	13.1253	13.1046	11.2811	11.6673	12.9759	12.2946	7124.98	0.547877	0.152903	3.69037	0.000223928	0.0154922	1
109978	Art4	MGI:MGI:1202710	ADP-ribosyltransferase 4	3299	5017	2118	2135	3356	3424	839	900	11.5956	12.0917	11.1581	11.038	11.6089	11.6157	9.88017	10.0043	11.4708	10.7773	2508.79	0.550988	0.159504	3.5765	0.000348229	0.0204379	1
230738	Zc3h12a	MGI:MGI:2385891	zinc finger CCCH type containing 12A	7691	5252	6065	5940	6180	4371	2274	2572	12.8164	12.1577	12.6755	12.5138	12.4895	11.9679	11.3177	11.5183	12.5409	11.8234	4925.88	0.551518	0.171063	3.27711	0.00104875	0.0420302	1
18053	Ngfr	MGI:MGI:97323	nerve growth factor receptor (TNFR superfamily, member 16)	2553	2956	1851	1651	2606	2333	522	590	11.2259	11.3287	10.9638	10.6673	11.2441	11.0624	9.19648	9.39584	11.0464	10.2247	1800.9	0.555338	0.181847	3.28683	0.00101322	0.0412449	1
76886	Fam81a	MGI:MGI:1924136	family with sequence similarity 81, member A	3536	5107	2722	3202	3335	3904	1107	1193	11.6956	12.1173	11.5199	11.6225	11.5998	11.8049	10.2797	10.4106	11.7389	11.0238	2890.95	0.556598	0.164215	3.49638	0.000471624	0.0248695	1
327958	Pitpnm3	MGI:MGI:2685726	PITPNM family member 3	346	291	399	400	232	234	169	216	8.34636	7.98932	8.7526	8.62479	7.76052	7.75088	7.57458	7.94986	8.42827	7.75896	283.471	0.558829	0.153489	3.63131	0.000281989	0.0178357	1
69368	Wdfy1	MGI:MGI:1916618	WD repeat and FYVE domain containing 1	2865	3089	2453	3070	1817	1390	2044	1716	11.3921	11.3922	11.3699	11.5618	10.7241	10.3158	11.1639	10.9347	11.429	10.7846	2281.86	0.561752	0.130721	4.30982	1.63385e-05	0.00217377	1
93885	Pcdhb14	MGI:MGI:2136749	protocadherin beta 14	231	272	170	233	161	160	110	112	7.76569	7.8923	7.52624	7.84774	7.23638	7.20554	6.95912	7.00774	7.75799	7.10219	176.676	0.566016	0.144921	3.90439	9.44645e-05	0.00808841	1
53374	Chst3	MGI:MGI:1858224	carbohydrate sulfotransferase 3	1355	1648	1163	1428	1412	1219	347	483	10.3125	10.4863	10.2938	10.4581	10.3605	10.1266	8.60861	9.10762	10.3877	9.55082	1091.83	0.566175	0.183532	3.23514	0.00121584	0.0466784	1
12778	Ackr3	MGI:MGI:109562	atypical chemokine receptor 3	2502	3281	1814	2055	2473	2823	433	552	11.1968	11.4792	10.9347	10.9829	11.1685	11.3374	8.92731	9.29994	11.1484	10.1833	1897.73	0.566769	0.193334	3.29313	0.0009908	0.0409973	1
16398	Itga2	MGI:MGI:96600	integrin alpha 2	4288	4837	3100	2821	4438	3709	827	970	11.9737	12.039	11.7075	11.4398	12.0119	11.731	9.85941	10.1123	11.79	10.9287	2988.71	0.570189	0.183864	3.35327	0.000798623	0.0350583	1
66568	Rwdd3	MGI:MGI:1920420	RWD domain containing 3	209	180	139	150	155	127	64	55	7.62199	7.29979	7.23754	7.21583	7.18196	6.87483	6.18607	5.99331	7.34379	6.55904	130.651	0.572784	0.176375	3.29215	0.000994262	0.0410424	1
18671	Abcb1a	MGI:MGI:97570	ATP-binding cassette, sub-family B (MDR/TAP), member 1A	303	274	208	226	247	209	69	84	8.15553	7.90283	7.81586	7.80393	7.8505	7.58868	6.29316	6.59643	7.91954	7.08219	195.468	0.577028	0.181966	3.2729	0.00106449	0.0423252	1
68743	Anln	MGI:MGI:1920174	anillin, actin binding protein	3673	4136	3005	3964	3344	3100	752	1512	11.7505	11.8132	11.6626	11.9304	11.6037	11.4724	9.72241	10.7522	11.7892	10.8877	2837.98	0.5783	0.187403	3.21296	0.00131374	0.0495042	1
20692	Sparc	MGI:MGI:98373	secreted acidic cysteine rich glycoprotein	3981	3745	2635	3328	2927	3382	732	1330	11.8666	11.6699	11.4731	11.6782	11.4116	11.5979	9.68357	10.5673	11.6719	10.8151	2658.5	0.580494	0.181327	3.32937	0.000870413	0.0371101	1
73296	Rhobtb3	MGI:MGI:1920546	Rho-related BTB domain containing 3	405	417	262	285	296	279	118	148	8.57286	8.50663	8.14752	8.13723	8.11055	8.00356	7.05961	7.40711	8.34106	7.64521	267.22	0.583039	0.142792	4.10295	4.07911e-05	0.00443725	1
103784	Wdr92	MGI:MGI:2144224	WD repeat domain 92	10254	8205	7581	10723	9047	6087	2865	3653	13.2313	12.8012	12.9974	13.3658	13.0393	12.4456	11.6509	12.0243	13.0989	12.29	7107.18	0.585415	0.178088	3.36088	0.000776953	0.034724	1
14962	Cfb	MGI:MGI:105975	complement factor B	292	251	331	361	221	205	129	146	8.10238	7.77689	8.48373	8.47719	7.69077	7.56094	7.18728	7.38759	8.21005	7.45665	238.64	0.586181	0.170294	3.44412	0.000572931	0.0280842	1
320352	Lrrc31	MGI:MGI:2443864	leucine rich repeat containing 31	488	593	331	360	458	386	120	141	8.84118	9.01344	8.48373	8.4732	8.73845	8.47033	7.08368	7.33763	8.70289	7.90752	344.993	0.58959	0.169416	3.58137	0.000341803	0.020366	1
107581	Col16a1	MGI:MGI:1095396	collagen, type XVI, alpha 1	17091	22101	13688	13043	15755	15115	5583	5800	13.9683	14.2307	13.8497	13.6484	13.8395	13.7576	12.6132	12.6912	13.9243	13.2254	13029.5	0.590826	0.144718	4.1456	3.38918e-05	0.00385653	1
17349	Mlf1	MGI:MGI:1341819	myeloid leukemia factor 1	247	175	123	119	187	97	11	19	7.86187	7.25941	7.06235	6.88436	7.45103	6.48986	3.73794	4.50217	7.267	5.54525	116.312	0.59099	0.20386	3.5733	0.000352516	0.0204379	1
12649	Chek1	MGI:MGI:1202065	checkpoint kinase 1	888	1014	667	721	847	678	184	292	9.70344	9.78623	9.49255	9.47316	9.62391	9.28126	7.69665	8.38328	9.61385	8.74628	636.547	0.591011	0.180741	3.40144	0.000670315	0.0314194	1
73246	Rassf6	MGI:MGI:1920496	Ras association (RalGDS/AF-6) domain family member 6	422	490	288	259	219	225	157	213	8.63203	8.73877	8.28357	7.99973	7.67772	7.69456	7.4689	7.92977	8.41353	7.69274	277.049	0.592666	0.157898	3.74411	0.000181032	0.0131221	1
100529079	5830418P13Rik	MGI:MGI:3604110	RIKEN cDNA 5830418P13 gene	284	434	249	187	217	321	72	50	8.06245	8.56412	8.07437	7.53199	7.66455	8.20513	6.35379	5.85807	8.05823	7.02038	216.279	0.596611	0.197553	3.25614	0.0011294	0.0438968	1
11486	Ada	MGI:MGI:87916	adenosine deaminase	195	223	161	163	130	142	67	91	7.52249	7.60707	7.44821	7.33497	6.93011	7.0346	6.25127	6.71076	7.47819	6.73168	142.612	0.596802	0.159687	3.74371	0.000181325	0.0131221	1
110454	Ly6a	MGI:MGI:107527	lymphocyte antigen 6 complex, locus A	4555	5712	2777	3147	3438	4010	1277	1548	12.0609	12.2788	11.5488	11.5975	11.6437	11.8436	10.4857	10.7861	11.8715	11.1898	3175.37	0.59706	0.128575	4.67971	2.87279e-06	0.000577764	1
75178	Meiob	MGI:MGI:1922428	meiosis specific with OB domains	137	151	128	144	96	84	80	51	7.01651	7.0481	7.11942	7.15734	6.49689	6.28474	6.50403	5.88615	7.08534	6.29295	106.724	0.597229	0.172844	3.45269	0.000555026	0.0274278	1
14783	Grb10	MGI:MGI:103232	growth factor receptor bound protein 10	300	320	137	124	199	201	40	75	8.14123	8.12586	7.21677	6.94325	7.54026	7.53267	5.51984	6.43472	7.60678	6.75687	166.147	0.599526	0.175219	3.47962	0.000502118	0.0257704	1
74782	Glt8d2	MGI:MGI:1922032	glycosyltransferase 8 domain containing 2	502	718	441	485	561	434	104	152	8.8819	9.2889	8.89667	8.90214	9.03048	8.63898	6.87887	7.44536	8.9924	7.99842	407.234	0.600532	0.193548	3.32423	0.000886634	0.0374944	1
78977	Popdc3	MGI:MGI:1930153	popeye domain containing 3	1170	1714	1015	1042	998	1215	435	393	10.1009	10.5429	10.0976	10.0038	9.86032	10.1218	8.93394	8.81073	10.1863	9.43171	960.783	0.603323	0.159653	3.84818	0.000118998	0.00961773	1
56213	Htra1	MGI:MGI:1929076	HtrA serine peptidase 1	9660	12373	6499	7205	8900	8702	2681	2783	13.1453	13.3938	12.7752	12.7923	13.0156	12.9611	11.5552	11.632	13.0266	12.291	7044.58	0.603749	0.150786	4.0975	4.17633e-05	0.00451461	1
387216	Mir23a	MGI:MGI:2676897	microRNA 23a	966	827	790	765	763	397	308	407	9.82476	9.4925	9.73641	9.55851	9.47344	8.51076	8.43707	8.86112	9.65305	8.8206	639.183	0.606762	0.172509	3.52933	0.00041662	0.0229486	1
104271	Tex15	MGI:MGI:1934816	testis expressed gene 15	272	369	281	301	296	209	57	92	8.0004	8.33072	8.24818	8.21576	8.11055	7.58868	6.02139	6.72638	8.19877	7.11175	226.388	0.609556	0.198847	3.25931	0.00111684	0.0437035	1
100862216	#N/A	#N/A	#N/A	2033	1903	1326	1798	1465	1598	365	691	10.8974	10.6937	10.4829	10.7903	10.4136	10.5168	8.68139	9.6235	10.7161	9.80883	1348.27	0.610037	0.183168	3.44775	0.00056528	0.0278549	1
15424	Hoxc5	MGI:MGI:96196	homeobox C5	276	349	281	272	187	208	151	142	8.02138	8.25058	8.24818	8.07012	7.45103	7.58179	7.41301	7.34776	8.14757	7.4484	228.632	0.613734	0.136308	4.50019	6.78932e-06	0.00112912	1
11761	Aox1	MGI:MGI:88035	aldehyde oxidase 1	479	609	462	301	455	368	127	125	8.81438	9.05178	8.96365	8.21576	8.72899	8.40164	7.16489	7.165	8.76139	7.86513	352.369	0.615715	0.186477	3.43929	0.000583244	0.0284163	1
76113	Lpo	MGI:MGI:1923363	lactoperoxidase	164	122	105	118	111	94	36	31	7.27419	6.74302	6.83593	6.87229	6.70418	6.44505	5.37132	5.18358	6.93136	5.92603	94.3047	0.616684	0.195863	3.26373	0.00109957	0.0434205	1
243931	Tshz3	MGI:MGI:2442819	teashirt zinc finger family member 3	470	509	665	587	337	399	244	280	8.78708	8.79353	9.48823	9.17699	8.29707	8.51799	8.10211	8.32292	9.06146	8.31002	431.326	0.616689	0.157307	3.91612	8.99868e-05	0.00782116	1
106572	Rab31	MGI:MGI:1914603	RAB31, member RAS oncogene family	957	1136	631	1107	508	583	604	439	9.81127	9.94996	9.41262	10.091	8.8876	9.06385	9.40665	8.97008	9.81622	9.08205	730.094	0.617907	0.154509	4.00224	6.2745e-05	0.00605722	1
22420	Wnt6	MGI:MGI:98960	wingless-type MMTV integration site family, member 6	499	610	488	479	424	493	86	142	8.87327	9.05414	9.04248	8.88422	8.62744	8.82244	6.60725	7.34776	8.96353	7.85122	387.613	0.618994	0.198455	3.38833	0.000703191	0.0323468	1
100526528	Mir3074-2	MGI:MGI:4834326	microRNA 3074-2	449	563	599	439	484	269	126	189	8.72129	8.93869	9.33765	8.75869	8.81793	7.95111	7.15356	7.75805	8.93908	7.92016	380.315	0.621351	0.195361	3.27418	0.00105971	0.0422319	1
22409	Wnt10a	MGI:MGI:108071	wingless-type MMTV integration site family, member 10A	3374	3849	2742	2832	2715	3376	650	950	11.628	11.7095	11.5305	11.4454	11.3032	11.5954	9.51239	10.0822	11.5783	10.6233	2461.05	0.622911	0.186178	3.56046	0.000370205	0.021135	1
381246	Xkr9	MGI:MGI:2686466	X-linked Kx blood group related 9	25	24	15	59	9	6	6	2	4.61141	4.45122	4.10243	5.88455	3.22855	2.69988	2.95088	1.71376	4.7624	2.64827	17.6822	0.623925	0.186631	3.49409	0.000475688	0.0250076	1
209086	Samd9l	MGI:MGI:1343184	sterile alpha motif domain containing 9-like	1036	1017	619	766	860	727	201	288	9.92558	9.79049	9.38496	9.56039	9.64586	9.38178	7.82355	8.36344	9.66536	8.80366	662.226	0.624442	0.173231	3.72301	0.00019686	0.0139978	1
22063	Trpc1	MGI:MGI:109528	transient receptor potential cation channel, subfamily C, member 1	459	481	357	352	428	286	90	131	8.75299	8.71209	8.59253	8.44087	8.64095	8.03917	6.67218	7.23218	8.62462	7.64612	311.362	0.626391	0.188495	3.46606	0.00052815	0.0265298	1
387220	Mir27a	MGI:MGI:2676902	microRNA 27a	516	571	619	465	504	264	159	221	8.9215	8.959	9.38496	8.84151	8.87622	7.92415	7.48706	7.98275	9.02674	8.06754	405.876	0.626394	0.189328	3.35864	0.000783262	0.0347898	1
22410	Wnt10b	MGI:MGI:108061	wingless-type MMTV integration site family, member 10B	1118	1080	664	703	714	992	179	267	10.0354	9.87711	9.48606	9.43674	9.37782	9.82958	7.6571	8.25456	9.70882	8.77976	684.296	0.628505	0.181065	3.6393	0.000273384	0.0174319	1
239853	Adgrg7	MGI:MGI:2441732	adhesion G protein-coupled receptor G7	37	36	62	94	20	28	8	8	5.15774	5.01403	6.08462	6.54737	4.29332	4.73632	3.3185	3.33922	5.70094	3.92184	35.9707	0.62926	0.198258	3.33582	0.000850479	0.036683	1
213068	Tmem71	MGI:MGI:2146049	transmembrane protein 71	135	85	87	124	59	50	42	60	6.99546	6.22753	6.56724	6.94325	5.80456	5.54881	5.58873	6.11696	6.68337	5.76476	79.0818	0.632071	0.192799	3.27683	0.00104978	0.0420302	1
18788	Serpinb2	MGI:MGI:97609	serine (or cysteine) peptidase inhibitor, clade B, member 2	46512	33352	18589	21273	28191	20914	9288	11607	15.4126	14.8243	14.2912	14.3541	14.6789	14.2261	13.3474	13.6919	14.7206	13.9861	22832.5	0.632605	0.141375	4.48379	7.33295e-06	0.00118533	1
12931	Crlf1	MGI:MGI:1340030	cytokine receptor-like factor 1	1555	1718	1478	1377	1296	1354	493	507	10.511	10.5462	10.6393	10.4057	10.2369	10.278	9.11417	9.17746	10.5256	9.70163	1184.94	0.633558	0.167289	3.87675	0.000105863	0.00880447	1
75985	Rab30	MGI:MGI:1923235	RAB30, member RAS oncogene family	1646	2206	1586	1534	1432	1585	569	585	10.593	10.9067	10.741	10.5613	10.3808	10.5051	9.32066	9.38358	10.7005	9.89752	1346.59	0.635067	0.162289	3.99132	6.57053e-05	0.00627867	1
213393	Depp1	MGI:MGI:1918730	DEPP1 autophagy regulator	314	371	138	150	252	213	62	53	8.2068	8.33849	7.22719	7.21583	7.87929	7.61589	6.1409	5.94073	7.74708	6.8942	184.155	0.636006	0.166081	3.91487	9.04535e-05	0.00782242	1
12362	Casp1	MGI:MGI:96544	caspase 1	3341	3891	2508	3743	1966	1982	2126	1636	11.6138	11.7251	11.4019	11.8476	10.8377	10.8273	11.2206	10.8659	11.6471	10.9379	2600.31	0.63647	0.126778	5.02279	5.09258e-07	0.000131465	1
27421	Abcc6	MGI:MGI:1351634	ATP-binding cassette, sub-family C (CFTR/MRP), member 6	205	163	106	119	142	76	36	50	7.59426	7.15762	6.84949	6.88436	7.05649	6.1423	5.37132	5.85807	7.12143	6.10705	108.078	0.638847	0.192862	3.36217	0.000773323	0.0346513	1
110075	Bmp3	MGI:MGI:88179	bone morphogenetic protein 3	1711	2270	2028	2292	1555	1784	604	697	10.6488	10.948	11.0955	11.1403	10.4996	10.6756	9.40665	9.63596	10.9581	10.0544	1571.99	0.641862	0.181222	3.64841	0.000263865	0.0172715	1
59010	Sqor	MGI:MGI:1929899	sulfide quinone oxidoreductase	385	455	213	354	221	237	175	139	8.5	8.63212	7.84998	8.44902	7.69077	7.76917	7.62466	7.31714	8.35778	7.60044	264.071	0.64369	0.153558	4.18669	2.83053e-05	0.00339978	1
14990	H2-M2	MGI:MGI:95914	histocompatibility 2, M region locus 2	2127	1423	1072	1228	1614	1247	232	309	10.9626	10.2746	10.1763	10.2406	10.5533	10.1593	8.02963	8.46468	10.4135	9.30172	1106.76	0.645813	0.19605	3.65336	0.000258834	0.0171525	1
22163	Tnfrsf4	MGI:MGI:104512	tumor necrosis factor receptor superfamily, member 4	936	860	542	707	660	701	220	242	9.7793	9.54888	9.19362	9.44492	9.26454	9.32932	7.95331	8.11321	9.49168	8.66509	585.667	0.646182	0.162833	4.05546	5.00359e-05	0.00515131	1
21898	Tlr4	MGI:MGI:96824	toll-like receptor 4	150	130	89	119	83	71	60	35	7.14633	6.83383	6.59969	6.88436	6.28947	6.04556	6.09428	5.35412	6.86605	5.94586	89.5452	0.650976	0.184192	3.53548	0.000407034	0.0226369	1
14187	Akr1b8	MGI:MGI:107673	aldo-keto reductase family 1, member B8	553	587	292	419	345	412	74	167	9.02121	8.9988	8.3034	8.69158	8.33081	8.56412	6.39284	7.58039	8.75375	7.71704	341.052	0.654105	0.188953	3.57319	0.000352663	0.0204379	1
11551	Adra2a	MGI:MGI:87934	adrenergic receptor, alpha 2a	330	369	263	187	254	226	19	39	8.27827	8.33072	8.153	7.53199	7.89064	7.70093	4.48018	5.50662	8.07349	6.39459	200.913	0.654173	0.204788	3.86122	0.000112822	0.00920455	1
269629	Lhfpl3	MGI:MGI:1925076	lipoma HMGIC fusion partner-like 3	39	31	13	20	13	10	2	2	5.23161	4.80549	3.90884	4.37069	3.71091	3.34517	1.6978	1.71376	4.57916	2.61691	15.3782	0.658324	0.196102	3.5132	0.000442736	0.0237688	1
723960	Mir24-2	MGI:MGI:3618755	microRNA 24-2	935	1142	954	798	896	466	262	394	9.77776	9.95755	10.0083	9.61936	9.70495	8.74136	8.20444	8.81439	9.84073	8.86628	711.032	0.663387	0.182672	3.67867	0.000234449	0.0160278	1
30937	Lmcd1	MGI:MGI:1353635	LIM and cysteine-rich domains 1	133	90	57	58	68	53	21	21	6.9741	6.30892	5.96517	5.86031	6.00595	5.63113	4.6184	4.64048	6.27713	5.22399	60.1127	0.669402	0.196288	3.45459	0.000551132	0.0273134	1
71481	Alpk1	MGI:MGI:1918731	alpha-kinase 1	1020	1145	1068	859	804	583	488	409	9.90315	9.96134	10.171	9.7255	9.54885	9.06385	9.09949	8.86818	9.94023	9.14509	780.732	0.670534	0.146534	4.58252	4.59406e-06	0.00083641	1
72297	B3gnt3	MGI:MGI:2152535	UDP-GlcNAc:betaGal beta-1,3-N-acetylglucosaminyltransferase 3	81	84	85	85	57	50	13	23	6.26601	6.21069	6.53405	6.40381	5.75571	5.54881	3.96222	4.76669	6.35364	5.00836	58.002	0.670583	0.204143	3.4215	0.000622767	0.0297552	1
232201	Arhgap25	MGI:MGI:2443687	Rho GTPase activating protein 25	1364	1793	964	915	1248	1119	282	354	10.322	10.6078	10.0233	9.81651	10.1825	10.0032	8.31022	8.6603	10.1924	9.28906	960.673	0.671866	0.170288	4.08903	4.33188e-05	0.00456855	1
216616	Efemp1	MGI:MGI:1339998	epidermal growth factor-containing fibulin-like extracellular matrix protein 1	2780	4318	2307	2448	2587	2799	601	861	11.3487	11.8753	11.2814	11.2353	11.2335	11.3251	9.39947	9.94047	11.4352	10.4746	2235.99	0.675147	0.180033	3.92548	8.6557e-05	0.00763822	1
227327	B3gnt7	MGI:MGI:2384394	UDP-GlcNAc:betaGal beta-1,3-N-acetylglucosaminyltransferase 7	138	148	93	89	93	96	23	22	7.02692	7.01937	6.66248	6.46939	6.4516	6.47507	4.74453	4.70496	6.79454	5.59404	83.9276	0.682272	0.198643	3.62223	0.000292076	0.0181717	1
111002	Marcksl1-ps4	MGI:MGI:97147	MARCKS-like 1, pseudogene 4	111	75	97	115	47	52	32	53	6.7155	6.04952	6.72264	6.83546	5.48308	5.60421	5.20575	5.94073	6.58078	5.55844	71.8554	0.68228	0.193742	3.5117	0.000445252	0.0237688	1
58861	Cysltr1	MGI:MGI:1926218	cysteinyl leukotriene receptor 1	1078	1676	915	1073	1112	981	260	294	9.98286	10.5106	9.94809	10.0461	10.0162	9.81352	8.19342	8.3931	10.1219	9.10406	884.006	0.693966	0.18463	3.95884	7.53154e-05	0.00711833	1
98388	Chst10	MGI:MGI:2138283	carbohydrate sulfotransferase 10	108	87	45	33	45	45	12	18	6.67635	6.26064	5.63028	5.06541	5.42177	5.40023	3.85443	4.4277	5.90817	4.77603	46.8812	0.695721	0.19965	3.4977	0.000469288	0.0248221	1
381580	Ccdc27	MGI:MGI:2685881	coiled-coil domain containing 27	822	1229	780	706	713	786	227	248	9.59216	10.0634	9.71805	9.44288	9.3758	9.49419	7.99832	8.14842	9.70411	8.75418	662.121	0.699438	0.175836	4.10385	4.06334e-05	0.00443725	1
83674	Cnnm1	MGI:MGI:1891366	cyclin M1	139	169	164	152	127	74	44	45	7.03726	7.20942	7.47469	7.23482	6.89671	6.10438	5.65448	5.70883	7.23905	6.0911	111.309	0.702838	0.196336	3.64767	0.000264625	0.0172715	1
239318	Plcxd3	MGI:MGI:2442605	phosphatidylinositol-specific phospholipase C, X domain containing 3	46	174	36	54	19	44	2	2	5.46392	7.2512	5.31562	5.75905	4.22318	5.36858	1.6978	1.71376	5.94745	3.25083	43.6224	0.702841	0.191501	4.40378	1.06379e-05	0.00158615	1
329738	Aknad1	MGI:MGI:3584453	AKNA domain containing 1	500	529	582	813	453	322	218	148	8.87615	8.84901	9.29618	9.64619	8.72265	8.2096	7.94019	7.40711	9.16688	8.06989	435.85	0.708329	0.19243	3.75245	0.000175115	0.0131117	1
12363	Casp4	MGI:MGI:107700	caspase 4, apoptosis-related cysteine peptidase	2642	2250	1811	1856	1602	1623	889	759	11.2753	10.9352	10.9323	10.836	10.5425	10.5392	9.9636	9.75875	10.9947	10.201	1631.88	0.708783	0.126183	5.63449	1.75573e-08	6.74824e-06	1
58801	Pmaip1	MGI:MGI:1930146	phorbol-12-myristate-13-acetate-induced protein 1	4120	2111	1679	1896	2439	991	499	745	11.9161	10.8433	10.8232	10.8668	11.1486	9.82813	9.13159	9.73192	11.1123	9.96005	1745.41	0.710567	0.195021	3.72223	0.000197471	0.0139978	1
29817	Igfbp7	MGI:MGI:1352480	insulin-like growth factor binding protein 7	1143	946	705	872	689	749	245	335	10.0672	9.6862	9.57238	9.74714	9.32648	9.42472	8.10799	8.58092	9.76824	8.86003	687.188	0.71502	0.162464	4.46142	8.1419e-06	0.00126867	1
12557	Cdh17	MGI:MGI:1095414	cadherin 17	324	126	131	135	113	91	34	61	8.25188	6.78914	7.1526	7.06491	6.7297	6.3988	5.29091	6.14046	7.31463	6.13997	122.975	0.717573	0.201651	3.58782	0.000333458	0.0200958	1
12167	Bmpr1b	MGI:MGI:107191	bone morphogenetic protein receptor, type 1B	371	571	461	341	287	380	60	79	8.44671	8.959	8.96053	8.3952	8.06617	8.4478	6.09428	6.50884	8.69036	7.27927	306.249	0.717997	0.202955	3.92658	8.61622e-05	0.00763822	1
338375	Atp6v1g3	MGI:MGI:2450548	ATPase, H+ transporting, lysosomal V1 subunit G3	72	101	72	173	53	35	8	10	6.09843	6.4733	6.29739	7.42035	5.65275	5.04739	3.3185	3.63235	6.57237	4.41275	63.1339	0.718411	0.198675	4.09372	4.24516e-05	0.00452991	1
19341	Rab4a	MGI:MGI:105069	RAB4A, member RAS oncogene family	271	294	233	208	159	151	106	117	7.99511	8.00406	7.97892	7.68475	7.21847	7.1226	6.90612	7.07027	7.91571	7.07936	188.062	0.724093	0.142116	5.08952	3.5898e-07	9.85543e-05	1
54366	Ctnnal1	MGI:MGI:1859649	catenin (cadherin associated protein), alpha-like 1	9439	10774	6145	6561	7990	6984	1511	2247	13.1119	13.1942	12.6944	12.6572	12.86	12.6439	10.7283	11.3235	12.9144	11.8889	6174.79	0.724673	0.17664	4.29525	1.74499e-05	0.00226829	1
76376	Slc24a2	MGI:MGI:1923626	solute carrier family 24 (sodium/potassium/calcium exchanger), member 2	314	280	258	279	201	195	72	106	8.2068	7.93395	8.12541	8.10664	7.55461	7.48918	6.35379	6.92894	8.0932	7.08163	207.274	0.731075	0.178124	4.15605	3.23801e-05	0.0037587	1
241197	Serpinb10	MGI:MGI:2138648	serine (or cysteine) peptidase inhibitor, clade B (ovalbumin), member 10	6336	7706	4758	4341	5465	4819	926	1503	12.5369	12.7107	12.3254	12.0614	12.3122	12.1086	10.0224	10.7436	12.4086	11.2967	4287.66	0.732876	0.185353	4.1937	2.74447e-05	0.00331946	1
20297	Ccl20	MGI:MGI:1329031	chemokine (C-C motif) ligand 20	70	60	52	155	36	29	12	10	6.05839	5.73303	5.83494	7.26283	5.10824	4.78508	3.85443	3.63235	6.2223	4.34503	51.4274	0.733268	0.200809	3.88159	0.000103776	0.00871311	1
21899	Tlr6	MGI:MGI:1341296	toll-like receptor 6	32	31	15	36	10	5	4	3	4.95458	4.80549	4.10243	5.18735	3.36508	2.48058	2.45632	2.14412	4.76246	2.61152	16.2975	0.7482	0.195434	3.92628	8.62686e-05	0.00763822	1
12823	Col19a1	MGI:MGI:1095415	collagen, type XIX, alpha 1	91	141	90	72	50	62	25	36	6.43189	6.95002	6.61564	6.16742	5.57041	5.85317	4.86051	5.39378	6.54124	5.41947	68.5419	0.751669	0.193125	3.89856	9.67665e-05	0.00820428	1
20538	Slc6a2	MGI:MGI:1270850	solute carrier family 6 (neurotransmitter transporter, noradrenalin), member 2	5173	8555	4928	4140	5280	4273	1269	1413	12.2444	12.8615	12.3761	11.993	12.2625	11.9352	10.4766	10.6546	12.3687	11.3322	4193.06	0.753732	0.178574	4.38742	1.14702e-05	0.00168126	1
170722	Nxf7	MGI:MGI:2159343	nuclear RNA export factor 7	93	119	69	51	35	17	2	23	6.4629	6.70744	6.23679	5.67816	5.06879	4.05104	1.6978	4.76669	6.27132	3.89608	48.9926	0.762188	0.199806	3.93377	8.36237e-05	0.0076124	1
14120	Fbp2	MGI:MGI:95491	fructose bisphosphatase 2	192	277	149	154	62	93	104	58	7.50024	7.91847	7.33712	7.25355	5.87486	6.42979	6.87887	6.06876	7.50235	6.31307	132.373	0.781886	0.192112	4.0801	4.50156e-05	0.00471873	1
319660	Agmo	MGI:MGI:2442495	alkylglycerol monooxygenase	1415	1321	1021	1060	940	732	398	471	10.375	10.1674	10.1061	10.0285	9.77403	9.39165	8.80597	9.0714	10.1692	9.26076	893.66	0.782372	0.13636	5.75495	8.66675e-09	3.56905e-06	1
18596	Pdgfrb	MGI:MGI:97531	platelet derived growth factor receptor, beta polypeptide	109	73	48	31	23	17	2	17	6.68952	6.01112	5.72157	4.97799	4.48532	4.05104	1.6978	4.34917	5.85005	3.64583	38.3242	0.791377	0.200898	4.00114	6.30377e-05	0.00605722	1
17392	Mmp3	MGI:MGI:97010	matrix metallopeptidase 3	150	228	94	155	110	96	22	18	7.14633	7.6389	6.67775	7.26283	6.69125	6.47507	4.68284	4.4277	7.18145	5.56922	103.555	0.824245	0.203213	4.37667	1.20508e-05	0.00172256	1
260315	Nav3	MGI:MGI:2183703	neuron navigator 3	452	341	410	596	196	175	255	227	8.73087	8.21724	8.79174	9.1989	7.51847	7.33398	8.1655	8.02124	8.73469	7.7598	329.618	0.828535	0.151778	5.46242	4.69692e-08	1.65792e-05	1
14805	Grik1	MGI:MGI:95814	glutamate receptor, ionotropic, kainate 1	846	772	338	219	592	294	66	59	9.63362	9.39336	8.51384	7.75874	9.10794	8.07882	6.22986	6.09306	8.82489	7.37742	375.801	0.829076	0.196895	4.54778	5.42142e-06	0.000937689	1
19274	Ptprm	MGI:MGI:102694	protein tyrosine phosphatase, receptor type, M	513	662	463	301	316	384	98	121	8.9131	9.17195	8.96676	8.21576	8.20455	8.46286	6.79389	7.11841	8.81689	7.64493	343.282	0.82924	0.18354	4.64089	3.4691e-06	0.000681835	1
106757	Catsperd	MGI:MGI:2147030	cation channel sperm associated auxiliary subunit delta	70	89	84	89	46	28	26	12	6.05839	6.29301	6.51716	6.46939	5.45275	4.73632	4.91518	3.87587	6.33448	4.74503	54.0703	0.829912	0.203705	4.11857	3.81234e-05	0.00422681	1
66725	Lrrk2	MGI:MGI:1913975	leucine-rich repeat kinase 2	937	1283	854	767	709	710	113	202	9.78084	10.1254	9.84866	9.56227	9.36769	9.34769	6.99763	7.85359	9.82928	8.39165	667.24	0.833287	0.196804	4.55889	5.14249e-06	0.000916954	1
21818	Tgm3	MGI:MGI:98732	transglutaminase 3, E polypeptide	2578	1757	2265	3492	1479	1024	781	1122	11.2399	10.5786	11.2549	11.7475	10.4273	9.87534	9.77694	10.3221	11.2052	10.1004	1786.96	0.839414	0.175679	4.77618	1.78657e-06	0.00039616	1
77125	Il33	MGI:MGI:1924375	interleukin 33	6149	8905	3604	4064	5273	4346	1142	1274	12.4937	12.9193	11.9248	11.9663	12.2606	11.9596	10.3246	10.5053	12.326	11.2625	4127.6	0.839872	0.160654	5.3652	8.08589e-08	2.68949e-05	1
331493	Gm5127	MGI:MGI:3648285	predicted gene 5127	534	842	513	459	463	356	136	130	8.97087	9.5184	9.11442	8.82282	8.75408	8.35395	7.263	7.2212	9.10663	7.89806	411.997	0.867868	0.180347	4.93483	8.02208e-07	0.000198214	1
319765	Igf2bp2	MGI:MGI:1890358	insulin-like growth factor 2 mRNA binding protein 2	221	111	204	285	79	77	57	90	7.70214	6.60804	7.78797	8.13723	6.21914	6.16089	6.02139	6.69497	7.55884	6.2741	139.37	0.868478	0.195155	4.43234	9.32171e-06	0.00143954	1
622402	Akr1c12	MGI:MGI:1351661	aldo-keto reductase family 1, member C12	59	39	58	56	16	23	8	9	5.81578	5.12607	5.98987	5.81057	3.98967	4.46425	3.3185	3.49322	5.68557	3.81641	32.7654	0.870301	0.204582	4.32908	1.49733e-05	0.00202326	1
59289	Ackr2	MGI:MGI:1891697	atypical chemokine receptor 2	1830	2526	1349	1395	1624	1164	236	243	10.7458	11.1021	10.5077	10.4244	10.5622	10.06	8.0542	8.11914	10.695	9.19888	1232.57	0.872712	0.195724	4.90256	9.45949e-07	0.000227238	1
12263	C2	MGI:MGI:88226	complement component 2 (within H-2S)	1375	1515	1197	1576	1004	944	244	278	10.3336	10.365	10.3353	10.6003	9.86895	9.75811	8.10211	8.31261	10.4085	9.01045	979.903	0.873128	0.193249	4.79638	1.6156e-06	0.000362901	1
102502	Pls1	MGI:MGI:104809	plastin 1 (I-isoform)	1083	1383	654	541	612	813	157	211	9.98953	10.2335	9.4642	9.05947	9.15579	9.54285	7.4689	7.91621	9.68668	8.52094	648.426	0.881271	0.168588	5.34783	8.90153e-08	2.90492e-05	1
56485	Slc2a5	MGI:MGI:1928369	solute carrier family 2 (facilitated glucose transporter), member 5	1400	1894	1103	1187	1099	1018	243	294	10.3596	10.6869	10.2174	10.1916	9.99925	9.86687	8.09621	8.3931	10.3639	9.08886	985.166	0.883018	0.182222	5.06612	4.06006e-07	0.000108035	1
110542	Amhr2	MGI:MGI:105062	anti-Mullerian hormone type 2 receptor	94	112	75	113	55	45	16	16	6.47816	6.62084	6.35555	6.81037	5.70515	5.40023	4.24432	4.26613	6.56623	4.90396	63.2853	0.905793	0.202606	4.60923	4.0416e-06	0.000751651	1
27220	Cartpt	MGI:MGI:1351330	CART prepropeptide	216	135	39	73	76	53	12	16	7.66928	6.88781	5.42831	6.18704	6.16405	5.63113	3.85443	4.26613	6.54311	4.97894	73.1092	0.91757	0.20128	4.62669	3.71563e-06	0.000714061	1
13086	Cyp2a4	MGI:MGI:88596	cytochrome P450, family 2, subfamily a, polypeptide 4	118	18	114	162	15	3	6	10	6.80291	4.058	6.95358	7.32615	3.9026	1.9064	2.95088	3.63235	6.28516	3.09806	55.4456	0.92336	0.19024	5.40413	6.5122e-08	2.20853e-05	1
100038494	Gm10782	MGI:MGI:3642506	predicted gene 10782	310	396	469	584	214	208	87	73	8.18837	8.43229	8.9853	9.16961	7.64456	7.58179	6.62376	6.39618	8.69389	7.06158	285.794	0.948169	0.200045	4.92748	8.32977e-07	0.000202918	1
11304	Abca4	MGI:MGI:109424	ATP-binding cassette, sub-family A (ABC1), member 4	771	923	474	384	491	450	126	127	9.49987	9.65074	9.00057	8.56605	8.8386	8.69108	7.15356	7.18774	9.17931	7.96775	446.29	0.948479	0.163019	5.92425	3.1373e-09	1.59596e-06	1
208164	Fam180a	MGI:MGI:3039626	family with sequence similarity 180, member A	753	726	391	387	397	305	27	76	9.46584	9.30486	8.72345	8.57725	8.53276	8.13162	4.96786	6.45361	9.01785	7.02146	363.25	0.949019	0.20318	5.18905	2.1137e-07	6.19637e-05	1
546347	Gm5941	MGI:MGI:3646197	predicted gene 5941	74	75	41	112	12	24	13	19	6.13739	6.04952	5.49882	6.79766	3.60459	4.52292	3.96222	4.50217	6.12085	4.14797	44.8124	0.986595	0.204809	4.85189	1.22289e-06	0.000289741	1
230500	Efcab7	MGI:MGI:2385199	EF-hand calcium binding domain 7	716	763	488	577	389	315	229	204	9.39325	9.37647	9.04248	9.15224	8.50347	8.178	8.01092	7.86774	9.24111	8.14003	446.178	0.990262	0.121017	8.17822	2.88072e-16	4.52954e-13	1
211896	Depdc7	MGI:MGI:2139258	DEP domain containing 7	532	788	279	447	362	305	86	97	8.96546	9.42291	8.23791	8.78468	8.39999	8.13162	6.60725	6.80203	8.85274	7.48522	343.566	0.997444	0.178425	5.71814	1.07694e-08	4.33178e-06	1
666938	Bend4	MGI:MGI:3648414	BEN domain containing 4	586	489	529	618	299	308	97	126	9.10467	8.73583	9.15865	9.25111	8.12504	8.14569	6.77922	7.17642	9.06257	7.55659	370.824	0.998266	0.189938	5.40677	6.41708e-08	2.20853e-05	1
381353	Ajm1	MGI:MGI:2685842	apical junction component 1	314	313	323	359	164	173	87	88	8.2068	8.09406	8.44853	8.46919	7.26284	7.3175	6.62376	6.66287	8.30465	6.96674	222.185	1.02076	0.171817	5.97188	2.34539e-09	1.22927e-06	1
381411	Accsl	MGI:MGI:3584519	1-aminocyclopropane-1-carboxylate synthase (non-functional)-like	116	127	64	38	34	22	13	17	6.77847	6.80044	6.12976	5.26327	5.02823	4.40309	3.96222	4.34917	6.24298	4.43568	51.4289	1.0689	0.202295	5.24067	1.59992e-07	4.85477e-05	1
320158	Zmat4	MGI:MGI:2443497	zinc finger, matrin type 4	112	171	151	120	43	52	13	32	6.72832	7.22628	7.35624	6.89633	5.35775	5.60421	3.96222	5.22814	7.05179	5.03808	84.1825	1.12451	0.201815	5.64209	1.67995e-08	6.60375e-06	1
27384	Akr1c13	MGI:MGI:1351662	aldo-keto reductase family 1, member C13	550	275	276	552	149	134	34	71	9.01337	7.90806	8.22237	9.08845	7.1254	6.95159	5.29091	6.35659	8.55806	6.43112	247.062	1.14717	0.203543	5.86291	4.54823e-09	2.07016e-06	1
14915	Guca2a	MGI:MGI:102738	guanylate cyclase activator 2a (guanylin)	450	455	232	290	213	189	52	56	8.72449	8.63212	7.97274	8.16223	7.63784	7.44435	5.89107	6.0189	8.37289	6.74804	230.869	1.15739	0.179536	6.576	4.83288e-11	3.34358e-08	1
170458	Gpha2	MGI:MGI:2156541	glycoprotein hormone alpha 2	1742	2292	911	1063	769	1039	236	218	10.6747	10.9619	9.94178	10.0326	9.48472	9.8963	8.0542	7.96311	10.4027	8.84958	979.601	1.22725	0.160336	7.78303	7.08064e-15	8.74763e-12	1
18115	Nnt	MGI:MGI:109279	nicotinamide nucleotide transhydrogenase	2147	2723	1837	1856	1051	920	414	534	10.9761	11.2103	10.9529	10.836	9.93489	9.721	8.86271	9.25219	10.9938	9.4427	1385.51	1.32973	0.140093	9.52084	1.71793e-21	7.42832e-18	1
12364	Casp12	MGI:MGI:1312922	caspase 12	572	688	492	569	250	264	87	97	9.06985	9.22743	9.05424	9.13214	7.86784	7.92415	6.62376	6.80203	9.12091	7.30444	363.528	1.34304	0.175343	7.77274	7.68073e-15	8.8564e-12	1
98496	Pid1	MGI:MGI:2138391	phosphotyrosine interaction domain containing 1	663	960	365	374	242	263	37	73	9.28248	9.70737	8.62442	8.52809	7.82112	7.9187	5.40991	6.39618	9.03559	6.88648	351.176	1.45804	0.184643	8.07848	6.55783e-16	9.45201e-13	1
320405	Cadps2	MGI:MGI:2443963	Ca2+-dependent activator protein for secretion 2	549	824	550	703	132	93	88	89	9.01075	9.48727	9.21472	9.43674	6.95196	6.42979	6.64008	6.67901	9.28737	6.67521	365.619	2.16455	0.154423	13.92	4.79186e-44	8.28801e-40	1

## Sheet: GO_upaged
Term	Overlap	P-value	Adjusted P-value	Old P-value	Old Adjusted P-value	Odds Ratio	Combined Score	Genes
positive regulation of reactive oxygen species metabolic process (GO:2000379)	1939-06-01	4.09193e-06	0.00583919	0	0	16.6985	207.17	PDGFRB;PID1;ZC3H12A;TLR6;TLR4;TGFBR2
regulation of macrophage activation (GO:0043030)	2021-04-01	7.49139e-05	0.0356341	0	0	21.428	203.549	IL33;ZC3H12A;TLR6;TLR4
positive regulation of leukocyte activation (GO:0002696)	2016-03-01	0.000670197	0.154704	0	0	20.9238	152.91	IL33;TLR6;TLR4
extracellular matrix organization (GO:0030198)	9/229	0.00104526	0.154704	0	0	3.77425	25.9045	ITGB1;SPARC;COL16A1;ITGA2;COL7A1;COL12A1;MMP3;HTRA1;COL19A1
Wnt signaling pathway (GO:0016055)	6/109	0.00133798	0.154704	0	0	5.33105	35.2734	WNT6;WNT10B;WNT10A;EGF;LRRK2;VRK2
regulation of cytokine production involved in inflammatory response (GO:1900015)	2022-03-01	0.00175516	0.154704	0	0	14.3119	90.8119	ZC3H12A;TLR6;TLR4
epidermis development (GO:0008544)	1981-05-01	0.0020415	0.154704	0	0	6.00116	37.1716	WNT10A;KRT16;COL7A1;KRT14;KRT5
positive regulation of tumor necrosis factor-mediated signaling pathway (GO:1903265)	2021-07-02	0.00246096	0.154704	0	0	36.1169	216.962	CASP4;CASP1
interleukin-1 beta secretion (GO:0050702)	2021-08-02	0.00325744	0.154704	0	0	30.0959	172.354	TLR6;TLR4
integrin-mediated signaling pathway (GO:0007229)	1958-04-01	0.00386101	0.154704	0	0	6.73323	37.4154	ITGB1;COL16A1;ITGA2;CDH17
positive regulation of cytokine production involved in inflammatory response (GO:1900017)	2021-09-02	0.00415773	0.154704	0	0	25.7952	141.429	TLR6;TLR4
cytokine-mediated signaling pathway (GO:0019221)	15/633	0.00467759	0.159526	0	0	2.25764	12.1121	ITGB1;NGFR;IL33;SERPINB2;CCL20;IL1R2;MMP3;IL1RAP;MTAP;CASP1;ACKR3;IL6ST;TNFRSF4;CRLF1;IL13RA1
positive regulation of epidermal growth factor-activated receptor activity (GO:0045741)	2021-10-02	0.00515946	0.159526	0	0	22.5696	118.873	EGF;ADRA2A
regulation of NLRP3 inflammasome complex assembly (GO:1900225)	2021-10-02	0.00515946	0.159526	0	0	22.5696	118.873	TLR6;TLR4
keratan sulfate metabolic process (GO:0042339)	1934-03-01	0.00618808	0.159526	0	0	8.7665	44.5788	B3GNT7;B3GNT3;ST3GAL2
interleukin-27-mediated signaling pathway (GO:0070106)	2021-11-02	0.00626029	0.159526	0	0	20.0609	101.779	IL6ST;CRLF1
hemidesmosome assembly (GO:0031581)	2021-11-02	0.00626029	0.159526	0	0	20.0609	101.779	KRT14;KRT5
epithelial cell migration (GO:0010631)	1936-03-01	0.00726525	0.169984	0	0	8.23436	40.5514	ANLN;STARD13;KRT16
carbohydrate biosynthetic process (GO:0016051)	1936-03-01	0.00726525	0.169984	0	0	8.23436	40.5514	GALNT3;GLT8D2;ST3GAL2
cellular response to fatty acid (GO:0071398)	2021-12-02	0.00745795	0.171653	0	0	18.0539	88.4365	PID1;ZC3H12A
Rho protein signal transduction (GO:0007266)	1972-04-01	0.00830781	0.175866	0	0	5.34318	25.5968	NGFR;RHOBTB3;CTNNAL1;ADRA2A
positive regulation of inflammatory response (GO:0050729)	1973-04-01	0.00871493	0.175866	0	0	5.26548	24.9727	IL33;TLR6;IL6ST;TLR4
canonical Wnt signaling pathway (GO:0060070)	1973-04-01	0.00871493	0.175866	0	0	5.26548	24.9727	WNT10B;WNT10A;EGF;LRRK2
positive regulation of oxidative stress-induced cell death (GO:1903209)	2021-06-03	2.59747e-05	0.0185329	0	0	90.7156	957.811	MMP3;TLR6;TLR4
cellular response to amyloid-beta (GO:1904646)	2023-04-01	0.000108933	0.0388618	0	0	19.1705	174.927	NGFR;CASP4;TLR6;TLR4
response to amyloid-beta (GO:1904645)	2025-04-01	0.000152946	0.0436507	0	0	17.343	152.366	NGFR;CASP4;TLR6;TLR4
positive regulation of macrophage activation (GO:0043032)	2017-03-01	0.000807203	0.154704	0	0	19.4282	138.367	IL33;TLR6;TLR4
cellular response to peptide (GO:1901653)	1941-04-01	0.00106641	0.154704	0	0	9.83535	67.3078	NGFR;CASP4;TLR6;TLR4
long-term synaptic potentiation (GO:0060291)	2021-03-01	0.0015282	0.154704	0	0	15.1078	97.9539	SLC24A2;TSHZ3;PLK2
purine-containing compound biosynthetic process (GO:0072522)	2022-03-01	0.00175516	0.154704	0	0	14.3119	90.8119	SHMT1;ADK;ADA
positive regulation of extrinsic apoptotic signaling pathway via death domain receptors (GO:1902043)	2021-06-02	0.00177071	0.154704	0	0	45.1484	286.077	TIMP3;PMAIP1
long term synaptic depression (GO:0060292)	2021-06-02	0.00177071	0.154704	0	0	45.1484	286.077	SLC24A2;PLK2
regulation of chondrocyte differentiation (GO:0032330)	2023-03-01	0.0020021	0.154704	0	0	13.5956	84.4773	EFEMP1;SCIN;BMPR1B
regulation of reactive oxygen species metabolic process (GO:2000377)	1949-04-01	0.0020828	0.154704	0	0	8.08356	49.9083	PDGFRB;PID1;ZC3H12A;TGFBR2
receptor internalization (GO:0031623)	1950-04-01	0.00224456	0.154704	0	0	7.90743	48.2294	ITGB1;RAB31;CALCRL;ACKR3
regulation of mitotic nuclear division (GO:0007088)	1984-05-01	0.00239521	0.154704	0	0	5.77239	34.8322	PDGFRB;ANLN;EGF;CHEK1;CEP85
negative regulation of synaptic transmission (GO:0050805)	2027-03-01	0.00320105	0.154704	0	0	11.3274	65.0678	SLC24A2;LRRK2;PLK2
negative regulation of glucose import (GO:0046325)	2021-08-02	0.00325744	0.154704	0	0	30.0959	172.354	PID1;GRB10
Ras protein signal transduction (GO:0007265)	8/223	0.0034497	0.154704	0	0	3.41767	19.3763	NGFR;RAB30;RAB4A;RAB31;PLK2;RHOBTB3;CTNNAL1;ADRA2A
positive regulation of cellular metabolic process (GO:0031325)	1992-05-01	0.00355424	0.154704	0	0	5.23946	29.5486	PDGFRB;PID1;EGF;ZC3H12A;TGFBR2
positive regulation of MAP kinase activity (GO:0043406)	7/177	0.0035975	0.154704	0	0	3.77303	21.2328	PDGFRB;EGF;LRRK2;CARTPT;TLR6;TLR4;ADRA2A
cellular response to lipid (GO:0071396)	7/178	0.00371048	0.154704	0	0	3.75078	20.9916	WNT6;WNT10B;PID1;ZC3H12A;PDE4B;CASP1;TLR4
receptor metabolic process (GO:0043112)	1958-04-01	0.00386101	0.154704	0	0	6.73323	37.4154	ITGB1;RAB31;CALCRL;ACKR3
keratan sulfate biosynthetic process (GO:0018146)	2029-03-01	0.00393456	0.154704	0	0	10.455	57.8994	B3GNT7;B3GNT3;ST3GAL2
positive regulation of epidermal growth factor receptor signaling pathway (GO:0045742)	2029-03-01	0.00393456	0.154704	0	0	10.455	57.8994	EGF;ADRA2A;ART4
positive regulation of protein sumoylation (GO:0033235)	2021-09-02	0.00415773	0.154704	0	0	25.7952	141.429	RWDD3;GNL3
poly-N-acetyllactosamine biosynthetic process (GO:0030311)	2021-09-02	0.00415773	0.154704	0	0	25.7952	141.429	B3GNT7;B3GNT3
interleukin-1 beta production (GO:0032611)	2021-09-02	0.00415773	0.154704	0	0	25.7952	141.429	TLR6;TLR4
mesodermal cell differentiation (GO:0048333)	2021-09-02	0.00415773	0.154704	0	0	25.7952	141.429	ITGB1;ITGA2
interleukin-1 secretion (GO:0050701)	2021-09-02	0.00415773	0.154704	0	0	25.7952	141.429	TLR6;TLR4
apoptotic process (GO:0006915)	8/231	0.00426421	0.154704	0	0	3.29371	17.9754	NGFR;CASP12;CHEK1;CASP4;CASP1;TSPO;PMAIP1;TGFBR2
negative regulation of endothelial cell proliferation (GO:0001937)	1930-03-01	0.00433648	0.154704	0	0	10.0673	54.773	NGFR;SPARC;PTPRM
negative regulation of peptidase activity (GO:0010466)	1962-04-01	0.00490587	0.159526	0	0	6.2676	33.3268	SERPINB10;SERPINB11;SERPINB2;TIMP3
poly-N-acetyllactosamine metabolic process (GO:0030309)	2021-10-02	0.00515946	0.159526	0	0	22.5696	118.873	B3GNT7;B3GNT3
regulation of nitric oxide biosynthetic process (GO:0045428)	1932-03-01	0.00521274	0.159526	0	0	9.37203	49.2655	ZC3H12A;TLR6;TLR4
O-glycan processing (GO:0016266)	1965-04-01	0.00580349	0.159526	0	0	5.95845	30.6818	B3GNT7;GALNT3;B3GNT3;ST3GAL2
positive regulation of protein modification by small protein conjugation or removal (GO:1903322)	1965-04-01	0.00580349	0.159526	0	0	5.95845	30.6818	RWDD3;LRRK2;ZC3H12A;GNL3
regulated exocytosis (GO:0045055)	6/148	0.00611237	0.159526	0	0	3.85922	19.6721	SPARC;RAB31;SCIN;EGF;ANXA5;TIMP3
regulation of interleukin-1 beta secretion (GO:0050706)	1934-03-01	0.00618808	0.159526	0	0	8.7665	44.5788	ZC3H12A;CASP1;TLR4
cell-substrate junction assembly (GO:0007044)	2021-11-02	0.00626029	0.159526	0	0	20.0609	101.779	KRT14;KRT5
regulation of mitotic centrosome separation (GO:0046602)	2021-11-02	0.00626029	0.159526	0	0	20.0609	101.779	CHEK1;CEP85
purine nucleobase metabolic process (GO:0006144)	2021-11-02	0.00626029	0.159526	0	0	20.0609	101.779	GDA;SHMT1
regulation of mitochondrial membrane potential (GO:0051881)	1935-03-01	0.00671378	0.167412	0	0	8.49212	42.4911	PID1;LRRK2;PMAIP1
regulation of endopeptidase activity (GO:0052548)	1968-04-01	0.0068044	0.167412	0	0	5.67828	28.3357	SERPINB10;SERPINB11;SERPINB2;TIMP3
positive regulation of cysteine-type endopeptidase activity involved in apoptotic process (GO:0043280)	5/109	0.00726633	0.169984	0	0	4.37923	21.5655	NGFR;CASP12;CASP4;CASP1;PMAIP1
response to lipopolysaccharide (GO:0032496)	6/155	0.0076077	0.17232	0	0	3.6766	17.9367	NGFR;ZC3H12A;PDE4B;CASP1;TNFRSF4;TLR4
positive regulation of receptor activity (GO:2000273)	1937-03-01	0.00784279	0.17487	0	0	7.99177	38.7454	ITGB1;EGF;ADRA2A
glycoprotein biosynthetic process (GO:0009101)	1972-04-01	0.00830781	0.175866	0	0	5.34318	25.5968	B3GNT7;B3GNT3;BMPR1B;ST3GAL2
nucleic acid phosphodiester bond hydrolysis (GO:0090305)	1973-04-01	0.00871493	0.175866	0	0	5.26548	24.9727	RFC3;ZC3H12A;MEIOB;RAD9B
intestinal absorption (GO:0050892)	2013-02-01	0.00875017	0.175866	0	0	16.4118	77.7702	SLC2A5;ADRA2A
regulation of glucose import in response to insulin stimulus (GO:2001273)	2013-02-01	0.00875017	0.175866	0	0	16.4118	77.7702	NGFR;PID1
positive regulation of protein serine/threonine kinase activity (GO:0071902)	5/118	0.0100534	0.19283	0	0	4.0286	18.5309	PDGFRB;EGF;LRRK2;TLR6;ADRA2A
ribonucleoside monophosphate biosynthetic process (GO:0009156)	2014-02-01	0.0101347	0.19283	0	0	15.0434	69.076	ADK;ADSS
regulation of secretion (GO:0051046)	2014-02-01	0.0101347	0.19283	0	0	15.0434	69.076	SCIN;EGF
purine-containing compound salvage (GO:0043101)	2014-02-01	0.0101347	0.19283	0	0	15.0434	69.076	ADK;ADA
DNA replication (GO:0006260)	5/120	0.0107599	0.202031	0	0	3.95813	17.938	RFC3;EGF;CHEK1;DONSON;RAD9B
positive regulation of protein localization to nucleus (GO:1900182)	1942-03-01	0.0111303	0.202033	0	0	6.96542	31.3311	NGFR;ZC3H12A;EFCAB7
activation of cysteine-type endopeptidase activity involved in apoptotic process (GO:0006919)	1979-04-01	0.0114322	0.202033	0	0	4.84276	21.6536	NGFR;CASP12;CASP4;CASP1
cellular response to oxygen-containing compound (GO:1901701)	8/274	0.0114344	0.202033	0	0	2.7552	12.3189	WNT10B;WNT6;PID1;SHMT1;ZC3H12A;CASP1;PDE4B;TLR4
negative regulation of DNA-dependent DNA replication (GO:2000104)	2015-02-01	0.0116095	0.202033	0	0	13.8855	61.8728	PID1;DONSON
positive regulation of protein import (GO:1904591)	2015-02-01	0.0116095	0.202033	0	0	13.8855	61.8728	ZC3H12A;EFCAB7
regulation of cartilage development (GO:0061035)	2015-02-01	0.0116095	0.202033	0	0	13.8855	61.8728	SCIN;BMPR1B
cellular response to cytokine stimulus (GO:0071345)	11/456	0.0128669	0.221139	0	0	2.27581	9.90679	ITGB1;PID1;CCL20;IL1R2;ZC3H12A;MMP3;CASP1;IL1RAP;IL6ST;CRLF1;IL13RA1
regulation of reactive oxygen species biosynthetic process (GO:1903426)	2016-02-01	0.0131722	0.221139	0	0	12.893	55.8222	TLR6;TLR4
hexose transport (GO:0008645)	2016-02-01	0.0131722	0.221139	0	0	12.893	55.8222	SLC2A12;SLC2A5
regulation of synaptic transmission, glutamatergic (GO:0051966)	1945-03-01	0.0134301	0.221686	0	0	6.46691	27.874	TSHZ3;LRRK2;GRIK1
negative regulation of endopeptidase activity (GO:0010951)	1983-04-01	0.0135156	0.221686	0	0	4.59663	19.7835	SERPINB10;SERPINB11;SERPINB2;TIMP3
cellular response to molecule of bacterial origin (GO:0071219)	1984-04-01	0.0140716	0.228183	0	0	4.53894	19.3522	ZC3H12A;PDE4B;CASP1;TLR4
positive regulation of protein localization to cell periphery (GO:1904377)	1946-03-01	0.0142522	0.228516	0	0	6.31619	26.8491	ITGB1;EFCAB7;PLS1
regulation of protein sumoylation (GO:0033233)	2017-02-01	0.0148209	0.229885	0	0	12.0329	50.6791	RWDD3;GNL3
positive regulation of focal adhesion assembly (GO:0051894)	2017-02-01	0.0148209	0.229885	0	0	12.0329	50.6791	COL16A1;S100A10
nucleobase-containing compound biosynthetic process (GO:0034654)	2017-02-01	0.0148209	0.229885	0	0	12.0329	50.6791	ADK;ADA
positive regulation of MAPK cascade (GO:0043410)	8/289	0.0153315	0.235248	0	0	2.60612	10.888	PDGFRB;NGFR;CCL20;EGF;LRRK2;ACKR3;TNFRSF4;ADRA2A
regulation of MAP kinase activity (GO:0043405)	1987-04-01	0.015826	0.238315	0	0	4.37422	18.136	PDGFRB;EGF;LRRK2;ADRA2A
cellular response to mechanical stimulus (GO:0071260)	1948-03-01	0.0159805	0.238315	0	0	6.03486	24.9625	CHEK1;CASP1;TLR4
positive regulation of protein complex assembly (GO:0031334)	1988-04-01	0.0164399	0.238315	0	0	4.32192	17.7547	MMP3;PMAIP1;TLR6;TLR4
negative regulation of osteoclast differentiation (GO:0045671)	2018-02-01	0.0165534	0.238315	0	0	11.2803	46.2621	CARTPT;TLR4
peptidyl-threonine modification (GO:0018210)	1989-04-01	0.0170685	0.238315	0	0	4.27086	17.3846	GALNT3;LRRK2;CHEK1;TGFBR2
positive regulation of response to external stimulus (GO:0032103)	1990-04-01	0.0177121	0.238315	0	0	4.22098	17.0254	PDGFRB;THBD;IL33;TLR4
receptor-mediated endocytosis (GO:0006898)	6/188	0.0183272	0.238315	0	0	3.00491	12.0177	ITGB1;SPARC;RAB31;CALCRL;DNAJC6;ACKR3
positive regulation of blood coagulation (GO:0030194)	2019-02-01	0.0183678	0.238315	0	0	10.6162	42.4345	THBD;TLR4
regulation of platelet activation (GO:0010543)	2019-02-01	0.0183678	0.238315	0	0	10.6162	42.4345	THBD;TLR4
positive regulation of pri-miRNA transcription from RNA polymerase II promoter (GO:1902895)	2019-02-01	0.0183678	0.238315	0	0	10.6162	42.4345	NGFR;GNL3
morphogenesis of an epithelium (GO:0002009)	2019-02-01	0.0183678	0.238315	0	0	10.6162	42.4345	WNT10A;KRT16
positive regulation of adherens junction organization (GO:1903393)	2019-02-01	0.0183678	0.238315	0	0	10.6162	42.4345	COL16A1;S100A10
hexose transmembrane transport (GO:0035428)	2019-02-01	0.0183678	0.238315	0	0	10.6162	42.4345	SLC2A12;SLC2A5
cellular polysaccharide biosynthetic process (GO:0033692)	2019-02-01	0.0183678	0.238315	0	0	10.6162	42.4345	B3GNT7;B3GNT3
folic acid metabolic process (GO:0046655)	2019-02-01	0.0183678	0.238315	0	0	10.6162	42.4345	SHMT1;FPGS
cellular response to acid chemical (GO:0071229)	1991-04-01	0.0183705	0.238315	0	0	4.17225	16.6765	WNT6;WNT10B;PID1;SHMT1
cellular response to lipopolysaccharide (GO:0071222)	1991-04-01	0.0183705	0.238315	0	0	4.17225	16.6765	ZC3H12A;PDE4B;CASP1;TLR4
regulation of endoplasmic reticulum stress-induced intrinsic apoptotic signaling pathway (GO:1902235)	2020-02-01	0.0202619	0.255874	0	0	10.0259	39.091	LRRK2;PMAIP1
mesoderm formation (GO:0001707)	2020-02-01	0.0202619	0.255874	0	0	10.0259	39.091	ITGB1;ITGA2
negative regulation of interferon-gamma production (GO:0032689)	2020-02-01	0.0202619	0.255874	0	0	10.0259	39.091	ZC3H12A;TLR4
positive regulation of protein import into nucleus (GO:0042307)	1953-03-01	0.0207954	0.258912	0	0	5.43	21.0305	EGF;ZC3H12A;EFCAB7
cell-cell adhesion via plasma-membrane adhesion molecules (GO:0098742)	5/142	0.0208654	0.258912	0	0	3.3188	12.8427	ITGB1;PTPRM;PCDHB14;CDH17;TGFBR2
positive regulation of protein localization to membrane (GO:1905477)	1995-04-01	0.0211554	0.260248	0	0	3.98805	15.3774	ITGB1;PMAIP1;EFCAB7;PLS1
regulation of interleukin-2 production (GO:0032663)	2021-02-01	0.0222339	0.264398	0	0	9.49772	36.1496	NAV3;PDE4B
regulation of cardiac muscle hypertrophy (GO:0010611)	2021-02-01	0.0222339	0.264398	0	0	9.49772	36.1496	IL6ST;LMCD1
negative regulation of G-protein coupled receptor protein signaling pathway (GO:0045744)	2021-02-01	0.0222339	0.264398	0	0	9.49772	36.1496	ADRA2A;ADA
glutamate metabolic process (GO:0006536)	2021-02-01	0.0222339	0.264398	0	0	9.49772	36.1496	OAT;FPGS
glycosaminoglycan biosynthetic process (GO:0006024)	1999-04-01	0.0241858	0.275	0	0	3.81935	14.2156	B3GNT7;B3GNT3;ST3GAL2;CHST3
regulation of calcium ion import (GO:0090279)	2022-02-01	0.0242817	0.275	0	0	9.02237	33.5455	PDGFRB;EGF
regulation of membrane protein ectodomain proteolysis (GO:0051043)	2022-02-01	0.0242817	0.275	0	0	9.02237	33.5455	TIMP3;ADRA2A
positive regulation of biosynthetic process (GO:0009891)	2022-02-01	0.0242817	0.275	0	0	9.02237	33.5455	TLR6;TLR4
negative regulation of sprouting angiogenesis (GO:1903671)	2022-02-01	0.0242817	0.275	0	0	9.02237	33.5455	NGFR;STARD13
glucose transport (GO:0015758)	2022-02-01	0.0242817	0.275	0	0	9.02237	33.5455	SLC2A12;SLC2A5
positive regulation of cell death (GO:0010942)	1957-03-01	0.0251581	0.279096	0	0	5.02676	18.5114	LRRK2;ZC3H12A;MMP3
regulation of MAPK cascade (GO:0043408)	6/203	0.0255614	0.279096	0	0	2.77398	10.1713	PDGFRB;NGFR;BMP3;VRK2;TNFRSF4;ADRA2A
regulation of protein oligomerization (GO:0032459)	2023-02-01	0.0264036	0.279096	0	0	8.5923	31.2266	MMP3;PMAIP1
cellular response to catecholamine stimulus (GO:0071870)	2023-02-01	0.0264036	0.279096	0	0	8.5923	31.2266	LRRK2;PDE4B
folic acid-containing compound metabolic process (GO:0006760)	2023-02-01	0.0264036	0.279096	0	0	8.5923	31.2266	SHMT1;FPGS
cellular response to interleukin-6 (GO:0071354)	2023-02-01	0.0264036	0.279096	0	0	8.5923	31.2266	PID1;IL6ST
positive regulation of protein oligomerization (GO:0032461)	2023-02-01	0.0264036	0.279096	0	0	8.5923	31.2266	MMP3;PMAIP1
glutamine family amino acid metabolic process (GO:0009064)	2023-02-01	0.0264036	0.279096	0	0	8.5923	31.2266	FPGS;ART4
positive regulation of cell junction assembly (GO:1901890)	2023-02-01	0.0264036	0.279096	0	0	8.5923	31.2266	COL16A1;S100A10
positive regulation of purine nucleotide biosynthetic process (GO:1900373)	2024-02-01	0.0285976	0.295716	0	0	8.20133	29.1511	PID1;GPHA2
negative regulation of interleukin-6 production (GO:0032715)	2024-02-01	0.0285976	0.295716	0	0	8.20133	29.1511	ZC3H12A;TLR4
regulation of epidermal growth factor-activated receptor activity (GO:0007176)	2024-02-01	0.0285976	0.295716	0	0	8.20133	29.1511	EGF;ADRA2A
positive regulation of cellular catabolic process (GO:0031331)	4/106	0.0300925	0.302991	0	0	3.55598	12.4583	PLK2;LRRK2;ZC3H12A;ADRA2A
negative regulation of insulin receptor signaling pathway (GO:0046627)	2025-02-01	0.0308619	0.302991	0	0	7.84435	27.2845	PID1;GRB10
positive regulation of nuclear division (GO:0051785)	2025-02-01	0.0308619	0.302991	0	0	7.84435	27.2845	PDGFRB;EGF
positive regulation of nitric oxide biosynthetic process (GO:0045429)	2025-02-01	0.0308619	0.302991	0	0	7.84435	27.2845	TLR6;TLR4
positive regulation of interleukin-1 beta secretion (GO:0050718)	2025-02-01	0.0308619	0.302991	0	0	7.84435	27.2845	CASP1;TLR4
positive regulation of nitric oxide metabolic process (GO:1904407)	2025-02-01	0.0308619	0.302991	0	0	7.84435	27.2845	TLR6;TLR4
regulation of protein import into nucleus (GO:0042306)	2025-02-01	0.0308619	0.302991	0	0	7.84435	27.2845	ZC3H12A;EFCAB7
cellular response to starvation (GO:0009267)	4/107	0.0309998	0.302991	0	0	3.52127	12.2321	LRRK2;ZC3H12A;PMAIP1;CARTPT
negative regulation of protein modification process (GO:0031400)	1963-03-01	0.0325521	0.313701	0	0	4.52271	15.4899	PID1;LRRK2;ZC3H12A
negative regulation of cellular response to insulin stimulus (GO:1900077)	2026-02-01	0.0331947	0.313701	0	0	7.51712	25.5985	PID1;GRB10
regulation of centrosome cycle (GO:0046605)	2026-02-01	0.0331947	0.313701	0	0	7.51712	25.5985	CHEK1;CEP85
regulation of pri-miRNA transcription from RNA polymerase II promoter (GO:1902893)	2026-02-01	0.0331947	0.313701	0	0	7.51712	25.5985	NGFR;GNL3
regulation of NF-kappaB import into nucleus (GO:0042345)	2026-02-01	0.0331947	0.313701	0	0	7.51712	25.5985	ZC3H12A;TLR4
homophilic cell adhesion via plasma membrane adhesion molecules (GO:0007156)	1964-03-01	0.0338828	0.318097	0	0	4.44834	15.0569	ITGB1;PTPRM;CDH17
negative regulation of myeloid leukocyte differentiation (GO:0002762)	2027-02-01	0.0355942	0.33184	0	0	7.21607	24.0697	CARTPT;TLR4
positive regulation of cytokine production (GO:0001819)	6/220	0.0358117	0.33184	0	0	2.5514	8.49484	IL33;PDE4B;TLR6;IL6ST;TLR4;ADRA2A
regulation of inflammatory response (GO:0050727)	5/166	0.037361	0.336467	0	0	2.82062	9.27175	IL33;CASP12;CASP4;CASP1;TLR4
positive regulation of synaptic transmission (GO:0050806)	1967-03-01	0.0380422	0.336467	0	0	4.23918	13.8581	SLC24A2;TSHZ3;PLK2
positive regulation of autophagy (GO:0010508)	1967-03-01	0.0380422	0.336467	0	0	4.23918	13.8581	LRRK2;PLK2;ZC3H12A
regulation of protein localization to plasma membrane (GO:1903076)	1967-03-01	0.0380422	0.336467	0	0	4.23918	13.8581	ITGB1;PID1;PLS1
negative regulation of homeostatic process (GO:0032845)	2028-02-01	0.0380587	0.336467	0	0	6.93818	22.6783	CARTPT;ADRA2A
chondrocyte differentiation (GO:0002062)	2028-02-01	0.0380587	0.336467	0	0	6.93818	22.6783	WNT10B;BMPR1B
positive regulation of protein tyrosine kinase activity (GO:0061098)	2028-02-01	0.0380587	0.336467	0	0	6.93818	22.6783	EGF;ADRA2A
protein O-linked glycosylation (GO:0006493)	4/115	0.0388359	0.336467	0	0	3.26616	10.6098	B3GNT7;GALNT3;B3GNT3;ST3GAL2
peptidyl-threonine phosphorylation (GO:0018107)	1968-03-01	0.0394839	0.336467	0	0	4.17375	13.489	LRRK2;CHEK1;TGFBR2
TRIF-dependent toll-like receptor signaling pathway (GO:0035666)	2029-02-01	0.0405864	0.336467	0	0	6.68087	21.4077	TLR6;TLR4
cortical cytoskeleton organization (GO:0030865)	2029-02-01	0.0405864	0.336467	0	0	6.68087	21.4077	ANLN;RHOBTB3
MyD88-dependent toll-like receptor signaling pathway (GO:0002755)	2029-02-01	0.0405864	0.336467	0	0	6.68087	21.4077	TLR6;TLR4
positive regulation of interleukin-1 secretion (GO:0050716)	2029-02-01	0.0405864	0.336467	0	0	6.68087	21.4077	CASP1;TLR4
carbohydrate derivative biosynthetic process (GO:1901137)	2029-02-01	0.0405864	0.336467	0	0	6.68087	21.4077	RRM1;ST3GAL2
peptidyl-serine modification (GO:0018209)	5/170	0.0407113	0.336467	0	0	2.75168	8.80883	GALNT3;PLK2;LRRK2;VRK2;TGFBR2
positive regulation of intracellular signal transduction (GO:1902533)	10/479	0.0408137	0.336467	0	0	1.95131	6.24174	PDGFRB;ITGB1;NGFR;EGF;PLK2;CASP1;PMAIP1;TLR6;TNFRSF4;ADRA2A
regulation of endothelial cell migration (GO:0010594)	1969-03-01	0.0409531	0.336467	0	0	4.1103	13.1338	SPARC;ZC3H12A;PTPRM
Rab protein signal transduction (GO:0032482)	1970-03-01	0.0424496	0.336467	0	0	4.04875	12.7918	RAB30;RAB4A;RAB31
positive regulation of reactive oxygen species biosynthetic process (GO:1903428)	1930-02-01	0.0431757	0.336467	0	0	6.44194	20.2437	TLR6;TLR4
MyD88-independent toll-like receptor signaling pathway (GO:0002756)	1930-02-01	0.0431757	0.336467	0	0	6.44194	20.2437	TLR6;TLR4
actin filament organization (GO:0007015)	4/120	0.0442574	0.336467	0	0	3.12458	9.74162	SCIN;RHOBTB3;ARHGAP25;PLS1
activation of protein kinase activity (GO:0032147)	6/233	0.0452169	0.336467	0	0	2.40369	7.4425	LRRK2;TLR6;CARTPT;TLR4;ADRA2A;TGFBR2
regulation of intracellular signal transduction (GO:1902531)	9/422	0.045494	0.336467	0	0	1.99066	6.15148	BMP3;STARD13;DEPDC7;RFC3;LRRK2;CHEK1;VRK2;RAD9B;ARHGAP25
negative regulation of toll-like receptor signaling pathway (GO:0034122)	1931-02-01	0.0458249	0.336467	0	0	6.21949	19.1743	TLR6;TLR4
positive regulation of interleukin-1 beta production (GO:0032731)	1931-02-01	0.0458249	0.336467	0	0	6.21949	19.1743	CASP1;TLR4
negative regulation of tumor necrosis factor superfamily cytokine production (GO:1903556)	1931-02-01	0.0458249	0.336467	0	0	6.21949	19.1743	ZC3H12A;TLR4
regulation of glucose import (GO:0046324)	1931-02-01	0.0458249	0.336467	0	0	6.21949	19.1743	NGFR;GRB10
nucleobase-containing small molecule interconversion (GO:0015949)	1931-02-01	0.0458249	0.336467	0	0	6.21949	19.1743	DCTD;RRM1
sulfur compound biosynthetic process (GO:0044272)	4/122	0.0465389	0.336467	0	0	3.07131	9.42114	B3GNT7;B3GNT3;ST3GAL2;CHST3
endodermal cell differentiation (GO:0035987)	1932-02-01	0.0485324	0.336467	0	0	6.01187	18.1891	COL7A1;COL12A1
G2 DNA damage checkpoint (GO:0031572)	1932-02-01	0.0485324	0.336467	0	0	6.01187	18.1891	CHEK1;DONSON
chromatin remodeling at centromere (GO:0031055)	1932-02-01	0.0485324	0.336467	0	0	6.01187	18.1891	HELLS;CENPK
vasculogenesis (GO:0001570)	1932-02-01	0.0485324	0.336467	0	0	6.01187	18.1891	PDGFRB;TGFBR2
phagosome maturation (GO:0090382)	1932-02-01	0.0485324	0.336467	0	0	6.01187	18.1891	RAB31;ATP6V1G3
glucose homeostasis (GO:0042593)	1974-03-01	0.0487057	0.336467	0	0	3.81987	11.5435	NGFR;CARTPT;ADRA2A
platelet degranulation (GO:0002576)	4/124	0.0488849	0.336467	0	0	3.01982	9.11467	SPARC;EGF;ANXA5;TIMP3
negative regulation of phosphorylation (GO:0042326)	1975-03-01	0.0503364	0.336467	0	0	3.76663	11.2586	PID1;LRRK2;ZC3H12A
regulation of defense response (GO:0031347)	1975-03-01	0.0503364	0.336467	0	0	3.76663	11.2586	CASP12;CASP4;CASP1
cytoskeleton organization (GO:0007010)	4/126	0.0512951	0.336467	0	0	2.97001	8.8214	ANLN;KRT16;RHOBTB3;KRT13
positive regulation of biomineral tissue development (GO:0070169)	1933-02-01	0.0512965	0.336467	0	0	5.81765	17.2792	WNT6;BMPR1B
activation of MAPKK activity (GO:0000186)	1933-02-01	0.0512965	0.336467	0	0	5.81765	17.2792	LRRK2;CARTPT
positive regulation of cytokine-mediated signaling pathway (GO:0001961)	1933-02-01	0.0512965	0.336467	0	0	5.81765	17.2792	CASP4;CASP1
oligosaccharide biosynthetic process (GO:0009312)	1933-02-01	0.0512965	0.336467	0	0	5.81765	17.2792	GALNT3;ST3GAL2
positive regulation of nucleocytoplasmic transport (GO:0046824)	1933-02-01	0.0512965	0.336467	0	0	5.81765	17.2792	ZC3H12A;EFCAB7
positive regulation of cell-matrix adhesion (GO:0001954)	1933-02-01	0.0512965	0.336467	0	0	5.81765	17.2792	COL16A1;S100A10
cellular response to glucose starvation (GO:0042149)	1933-02-01	0.0512965	0.336467	0	0	5.81765	17.2792	ZC3H12A;PMAIP1
water-soluble vitamin metabolic process (GO:0006767)	1977-03-01	0.0536768	0.336467	0	0	3.66446	10.7177	SHMT1;FPGS;AOX1
regulation of insulin receptor signaling pathway (GO:0046626)	1934-02-01	0.0541158	0.336467	0	0	5.63556	16.4368	PID1;GRB10
positive regulation of chemokine production (GO:0032722)	1934-02-01	0.0541158	0.336467	0	0	5.63556	16.4368	IL33;TLR4
positive regulation of apoptotic process (GO:0043065)	7/307	0.0548508	0.336467	0	0	2.12388	6.16592	ITGB1;WNT10B;NGFR;SCIN;ZC3H12A;CASP1;PMAIP1
protein glycosylation (GO:0006486)	4/130	0.0563076	0.336467	0	0	2.87514	8.27156	B3GNT7;B3GNT3;ST3GAL2;ART4
negative regulation of tumor necrosis factor production (GO:0032720)	1935-02-01	0.0569887	0.336467	0	0	5.46451	15.6553	ZC3H12A;TLR4
regulation of cardiac muscle contraction (GO:0055117)	1935-02-01	0.0569887	0.336467	0	0	5.46451	15.6553	ZC3H12A;PDE4B
positive regulation of osteoblast differentiation (GO:0045669)	1935-02-01	0.0569887	0.336467	0	0	5.46451	15.6553	IL6ST;BMPR1B
centromere complex assembly (GO:0034508)	1936-02-01	0.0599136	0.336467	0	0	5.30352	14.9286	HELLS;CENPK
lymphocyte proliferation (GO:0046651)	1936-02-01	0.0599136	0.336467	0	0	5.30352	14.9286	HELLS;TNFRSF4
endoderm formation (GO:0001706)	1936-02-01	0.0599136	0.336467	0	0	5.30352	14.9286	COL7A1;COL12A1
negative regulation of blood coagulation (GO:0030195)	1936-02-01	0.0599136	0.336467	0	0	5.30352	14.9286	THBD;SERPINB2
BMP signaling pathway (GO:0030509)	1981-03-01	0.0606677	0.336467	0	0	3.47583	9.74047	BMP3;AMHR2;BMPR1B
regulation of anatomical structure morphogenesis (GO:0022603)	1982-03-01	0.0624788	0.336467	0	0	3.43166	9.51574	PID1;SPARC;LRRK2
regulation of osteoclast differentiation (GO:0045670)	1937-02-01	0.062889	0.336467	0	0	5.15173	14.2517	CARTPT;TLR4
positive regulation of cellular process (GO:0048522)	10/519	0.0632559	0.336467	0	0	1.79424	4.95313	PDGFRB;EGF;CDCA7L;CHEK1;ZC3H12A;IL6ST;BMPR1B;CRLF1;ADRA2A;TGFBR2
regulation of hyaluronan biosynthetic process (GO:1900125)	2021-06-01	0.0645028	0.336467	0	0	17.9764	49.2741	EGF
negative regulation of membrane potential (GO:0045837)	2021-06-01	0.0645028	0.336467	0	0	17.9764	49.2741	PMAIP1
positive regulation of DNA-directed DNA polymerase activity (GO:1900264)	2021-06-01	0.0645028	0.336467	0	0	17.9764	49.2741	RFC3
positive regulation of catecholamine secretion (GO:0033605)	2021-06-01	0.0645028	0.336467	0	0	17.9764	49.2741	CARTPT
regulation of fat cell proliferation (GO:0070344)	2021-06-01	0.0645028	0.336467	0	0	17.9764	49.2741	PID1
response to chemokine (GO:1990868)	2021-06-01	0.0645028	0.336467	0	0	17.9764	49.2741	ZC3H12A
positive regulation of adaptive immune response (GO:0002821)	2021-06-01	0.0645028	0.336467	0	0	17.9764	49.2741	IL6ST
succinyl-CoA metabolic process (GO:0006104)	2021-06-01	0.0645028	0.336467	0	0	17.9764	49.2741	SUCLG2
protein insertion into mitochondrial membrane involved in apoptotic signaling pathway (GO:0001844)	2021-06-01	0.0645028	0.336467	0	0	17.9764	49.2741	PMAIP1
cellular response to chemokine (GO:1990869)	2021-06-01	0.0645028	0.336467	0	0	17.9764	49.2741	ZC3H12A
positive regulation of toll-like receptor 3 signaling pathway (GO:0034141)	2021-06-01	0.0645028	0.336467	0	0	17.9764	49.2741	WDFY1
regulation of hydrogen peroxide metabolic process (GO:0010310)	2021-06-01	0.0645028	0.336467	0	0	17.9764	49.2741	MMP3
regulation of tooth mineralization (GO:0070170)	2021-06-01	0.0645028	0.336467	0	0	17.9764	49.2741	WNT6
negative regulation of calcium ion-dependent exocytosis (GO:0045955)	2021-06-01	0.0645028	0.336467	0	0	17.9764	49.2741	ADRA2A
folic acid-containing compound biosynthetic process (GO:0009396)	2021-06-01	0.0645028	0.336467	0	0	17.9764	49.2741	FPGS
catecholamine transport (GO:0051937)	2021-06-01	0.0645028	0.336467	0	0	17.9764	49.2741	SLC6A2
negative regulation of catecholamine secretion (GO:0033604)	2021-06-01	0.0645028	0.336467	0	0	17.9764	49.2741	ADRA2A
positive regulation of ATP biosynthetic process (GO:2001171)	2021-06-01	0.0645028	0.336467	0	0	17.9764	49.2741	PID1
regulation of T cell tolerance induction (GO:0002664)	2021-06-01	0.0645028	0.336467	0	0	17.9764	49.2741	TGFBR2
telencephalon cell migration (GO:0022029)	2021-06-01	0.0645028	0.336467	0	0	17.9764	49.2741	LRRK2
purine nucleobase biosynthetic process (GO:0009113)	2021-06-01	0.0645028	0.336467	0	0	17.9764	49.2741	SHMT1
regulation of respiratory system process (GO:0044065)	2021-06-01	0.0645028	0.336467	0	0	17.9764	49.2741	TSHZ3
negative regulation of bone resorption (GO:0045779)	2021-06-01	0.0645028	0.336467	0	0	17.9764	49.2741	CARTPT
cellular response to bacterial lipopeptide (GO:0071221)	2021-06-01	0.0645028	0.336467	0	0	17.9764	49.2741	TLR6
negative regulation of muscle cell apoptotic process (GO:0010656)	2021-06-01	0.0645028	0.336467	0	0	17.9764	49.2741	ZC3H12A
retinal ganglion cell axon guidance (GO:0031290)	2021-06-01	0.0645028	0.336467	0	0	17.9764	49.2741	PTPRM
iron ion import across plasma membrane (GO:0098711)	2021-06-01	0.0645028	0.336467	0	0	17.9764	49.2741	STEAP4
positive regulation of megakaryocyte differentiation (GO:0045654)	2021-06-01	0.0645028	0.336467	0	0	17.9764	49.2741	SCIN
regulation of epithelial to mesenchymal transition involved in endocardial cushion formation (GO:1905005)	2021-06-01	0.0645028	0.336467	0	0	17.9764	49.2741	TGFBR2
monoamine transport (GO:0015844)	2021-06-01	0.0645028	0.336467	0	0	17.9764	49.2741	SLC6A2
membrane raft assembly (GO:0001765)	2021-06-01	0.0645028	0.336467	0	0	17.9764	49.2741	S100A10
regulation of relaxation of cardiac muscle (GO:1901897)	2021-06-01	0.0645028	0.336467	0	0	17.9764	49.2741	PDE4B
intermediate filament bundle assembly (GO:0045110)	2021-06-01	0.0645028	0.336467	0	0	17.9764	49.2741	KRT14
chondrocyte development (GO:0002063)	2021-06-01	0.0645028	0.336467	0	0	17.9764	49.2741	BMPR1B
negative regulation of interleukin-6 secretion (GO:1900165)	2021-06-01	0.0645028	0.336467	0	0	17.9764	49.2741	ZC3H12A
regulation of DNA-directed DNA polymerase activity (GO:1900262)	2021-06-01	0.0645028	0.336467	0	0	17.9764	49.2741	RFC3
positive regulation of blood pressure (GO:0045777)	2021-06-01	0.0645028	0.336467	0	0	17.9764	49.2741	CARTPT
response to manganese ion (GO:0010042)	2021-06-01	0.0645028	0.336467	0	0	17.9764	49.2741	LRRK2
pyrimidine deoxyribonucleotide biosynthetic process (GO:0009221)	2021-06-01	0.0645028	0.336467	0	0	17.9764	49.2741	DCTD
fructose 6-phosphate metabolic process (GO:0006002)	2021-06-01	0.0645028	0.336467	0	0	17.9764	49.2741	FBP2
cellular response to tumor necrosis factor (GO:0071356)	5/194	0.0645514	0.336467	0	0	2.39932	6.57485	NGFR;PID1;CCL20;ZC3H12A;TNFRSF4
phosphorylation (GO:0016310)	8/386	0.065534	0.336467	0	0	1.92771	5.25338	PLK2;LRRK2;CHEK1;ADK;COQ8A;VRK2;BMPR1B;TGFBR2
positive regulation of neuron death (GO:1901216)	1938-02-01	0.0659136	0.336467	0	0	5.00837	13.6198	TLR6;TLR4
DNA damage checkpoint (GO:0000077)	1938-02-01	0.0659136	0.336467	0	0	5.00837	13.6198	CHEK1;DONSON
positive regulation of programmed cell death (GO:0043068)	6/257	0.0663066	0.336467	0	0	2.17119	5.89143	ITGB1;WNT10B;NGFR;SCIN;LRRK2;PMAIP1
response to cytokine (GO:0034097)	4/138	0.0670923	0.336467	0	0	2.70239	7.301	PID1;CASP1;TIMP3;IL6ST
signal transduction by p53 class mediator (GO:0072331)	1939-02-01	0.0689859	0.336467	0	0	4.87276	13.0291	ZMAT4;PMAIP1
mitotic DNA damage checkpoint (GO:0044773)	1939-02-01	0.0689859	0.336467	0	0	4.87276	13.0291	DONSON;RAD9B
acyl-CoA metabolic process (GO:0006637)	1939-02-01	0.0689859	0.336467	0	0	4.87276	13.0291	ACOT9;SUCLG2
cellular response to BMP stimulus (GO:0071773)	1987-03-01	0.0719046	0.336467	0	0	3.22657	8.49368	BMP3;AMHR2;BMPR1B
negative regulation of ERK1 and ERK2 cascade (GO:0070373)	1940-02-01	0.0721044	0.336467	0	0	4.74429	12.4758	TIMP3;TLR4
sensory organ development (GO:0007423)	1940-02-01	0.0721044	0.336467	0	0	4.74429	12.4758	WNT10A;BMPR1B
positive regulation of cytokine biosynthetic process (GO:0042108)	1940-02-01	0.0721044	0.336467	0	0	4.74429	12.4758	TLR6;TLR4
positive regulation of mitotic nuclear division (GO:0045840)	1940-02-01	0.0721044	0.336467	0	0	4.74429	12.4758	PDGFRB;EGF
negative regulation of cytokine secretion (GO:0050710)	1940-02-01	0.0721044	0.336467	0	0	4.74429	12.4758	ZC3H12A;TLR6
regulation of interleukin-23 production (GO:0032667)	2021-07-01	0.0748431	0.336467	0	0	14.9795	38.8324	TLR4
regulation of high voltage-gated calcium channel activity (GO:1901841)	2021-07-01	0.0748431	0.336467	0	0	14.9795	38.8324	PDE4B
purine nucleotide biosynthetic process (GO:0006164)	2021-07-01	0.0748431	0.336467	0	0	14.9795	38.8324	ADA
replication fork protection (GO:0048478)	2021-07-01	0.0748431	0.336467	0	0	14.9795	38.8324	DONSON
negative regulation of membrane protein ectodomain proteolysis (GO:0051045)	2021-07-01	0.0748431	0.336467	0	0	14.9795	38.8324	TIMP3
smooth muscle cell migration (GO:0014909)	2021-07-01	0.0748431	0.336467	0	0	14.9795	38.8324	PDGFRB
negative regulation of production of miRNAs involved in gene silencing by miRNA (GO:1903799)	2021-07-01	0.0748431	0.336467	0	0	14.9795	38.8324	ZC3H12A
negative regulation of nitric oxide metabolic process (GO:1904406)	2021-07-01	0.0748431	0.336467	0	0	14.9795	38.8324	ZC3H12A
negative regulation of macrophage activation (GO:0043031)	2021-07-01	0.0748431	0.336467	0	0	14.9795	38.8324	ZC3H12A
positive regulation of calcineurin-NFAT signaling cascade (GO:0070886)	2021-07-01	0.0748431	0.336467	0	0	14.9795	38.8324	LMCD1
negative regulation of MyD88-independent toll-like receptor signaling pathway (GO:0034128)	2021-07-01	0.0748431	0.336467	0	0	14.9795	38.8324	TLR4
negative regulation of interleukin-8 secretion (GO:2000483)	2021-07-01	0.0748431	0.336467	0	0	14.9795	38.8324	TLR6
regulation of mitochondrial fusion (GO:0010635)	2021-07-01	0.0748431	0.336467	0	0	14.9795	38.8324	PID1
regulation of toll-like receptor 3 signaling pathway (GO:0034139)	2021-07-01	0.0748431	0.336467	0	0	14.9795	38.8324	WDFY1
regulation of norepinephrine secretion (GO:0014061)	2021-07-01	0.0748431	0.336467	0	0	14.9795	38.8324	ADRA2A
positive regulation of apoptotic cell clearance (GO:2000427)	2021-07-01	0.0748431	0.336467	0	0	14.9795	38.8324	C2
tetrahydrofolate interconversion (GO:0035999)	2021-07-01	0.0748431	0.336467	0	0	14.9795	38.8324	SHMT1
negative regulation of nitric oxide biosynthetic process (GO:0045019)	2021-07-01	0.0748431	0.336467	0	0	14.9795	38.8324	ZC3H12A
copper ion import (GO:0015677)	2021-07-01	0.0748431	0.336467	0	0	14.9795	38.8324	STEAP4
regulation of sterol transport (GO:0032371)	2021-07-01	0.0748431	0.336467	0	0	14.9795	38.8324	TSPO
AMP metabolic process (GO:0046033)	2021-07-01	0.0748431	0.336467	0	0	14.9795	38.8324	ADSS
regulation of cell-cell adhesion mediated by integrin (GO:0033632)	2021-07-01	0.0748431	0.336467	0	0	14.9795	38.8324	ADA
regulation of protein deubiquitination (GO:0090085)	2021-07-01	0.0748431	0.336467	0	0	14.9795	38.8324	ZC3H12A
negative regulation of platelet-derived growth factor receptor-beta signaling pathway (GO:2000587)	2021-07-01	0.0748431	0.336467	0	0	14.9795	38.8324	PDGFRB
fructose 1,6-bisphosphate metabolic process (GO:0030388)	2021-07-01	0.0748431	0.336467	0	0	14.9795	38.8324	FBP2
positive regulation of protein deubiquitination (GO:1903003)	2021-07-01	0.0748431	0.336467	0	0	14.9795	38.8324	ZC3H12A
T-helper 1 type immune response (GO:0042088)	2021-07-01	0.0748431	0.336467	0	0	14.9795	38.8324	TLR4
detection of molecule of bacterial origin (GO:0032490)	2021-07-01	0.0748431	0.336467	0	0	14.9795	38.8324	TLR4
chromatin-mediated maintenance of transcription (GO:0048096)	2021-07-01	0.0748431	0.336467	0	0	14.9795	38.8324	CHEK1
calcitonin family receptor signaling pathway (GO:0097646)	2021-07-01	0.0748431	0.336467	0	0	14.9795	38.8324	CALCRL
fructose metabolic process (GO:0006000)	2021-07-01	0.0748431	0.336467	0	0	14.9795	38.8324	FBP2
positive regulation of CD4-positive, alpha-beta T cell activation (GO:2000516)	2021-07-01	0.0748431	0.336467	0	0	14.9795	38.8324	TGFBR2
L-methionine salvage (GO:0071267)	2021-07-01	0.0748431	0.336467	0	0	14.9795	38.8324	MTAP
regulation of cellular response to insulin stimulus (GO:1900076)	2021-07-01	0.0748431	0.336467	0	0	14.9795	38.8324	NGFR
cAMP catabolic process (GO:0006198)	2021-07-01	0.0748431	0.336467	0	0	14.9795	38.8324	PDE4B
positive regulation of neurological system process (GO:0031646)	2021-07-01	0.0748431	0.336467	0	0	14.9795	38.8324	CARTPT
regulation of histone H3-K9 acetylation (GO:2000615)	2021-07-01	0.0748431	0.336467	0	0	14.9795	38.8324	CHEK1
odontogenesis (GO:0042476)	1941-02-01	0.0752677	0.336467	0	0	4.62241	11.9568	WNT6;WNT10A
peptide transport (GO:0015833)	1941-02-01	0.0752677	0.336467	0	0	4.62241	11.9568	CALCRL;CDH17
calcium-dependent cell-cell adhesion via plasma membrane cell adhesion molecules (GO:0016339)	1941-02-01	0.0752677	0.336467	0	0	4.62241	11.9568	PCDHB14;CDH17
negative regulation of proteolysis (GO:0045861)	1941-02-01	0.0752677	0.336467	0	0	4.62241	11.9568	LRRK2;TIMP3
transmembrane receptor protein serine/threonine kinase signaling pathway (GO:0007178)	4/144	0.0758334	0.336467	0	0	2.58578	6.66929	BMP3;AMHR2;BMPR1B;TGFBR2
peptidyl-serine phosphorylation (GO:0018105)	4/145	0.0773436	0.336467	0	0	2.56731	6.57103	PLK2;LRRK2;VRK2;TGFBR2
regulation of programmed cell death (GO:0043067)	6/268	0.0776115	0.336467	0	0	2.07886	5.31364	NGFR;BMP3;LRRK2;CASP1;PMAIP1;TNFRSF4
protein tetramerization (GO:0051262)	1990-03-01	0.0778479	0.336467	0	0	3.11484	7.95217	SHMT1;TGM3;S100A10
protein phosphorylation (GO:0006468)	9/470	0.0778965	0.336467	0	0	1.77897	4.54059	PDGFRB;EFEMP1;PLK2;LRRK2;CHEK1;VRK2;BMPR1B;TLR4;TGFBR2
regulation of interleukin-6 production (GO:0032675)	1942-02-01	0.0784746	0.336467	0	0	4.50662	11.4693	ZC3H12A;TLR4
cellular response to retinoic acid (GO:0071300)	1942-02-01	0.0784746	0.336467	0	0	4.50662	11.4693	WNT6;WNT10B
skeletal system development (GO:0001501)	4/146	0.0788688	0.336467	0	0	2.5491	6.47464	BMP3;COL12A1;BMPR1B;COL19A1
positive regulation of interferon-gamma production (GO:0032729)	1943-02-01	0.0817237	0.336467	0	0	4.39648	11.0106	PDE4B;TLR4
positive regulation of protein localization to plasma membrane (GO:1903078)	1943-02-01	0.0817237	0.336467	0	0	4.39648	11.0106	ITGB1;PLS1
eye development (GO:0001654)	1943-02-01	0.0817237	0.336467	0	0	4.39648	11.0106	EFEMP1;BMPR1B
intrinsic apoptotic signaling pathway by p53 class mediator (GO:0072332)	1943-02-01	0.0817237	0.336467	0	0	4.39648	11.0106	ZMAT4;PMAIP1
positive regulation of interleukin-6 production (GO:0032755)	1943-02-01	0.0817237	0.336467	0	0	4.39648	11.0106	TLR6;TLR4
regulation of interferon-gamma production (GO:0032649)	1943-02-01	0.0817237	0.336467	0	0	4.39648	11.0106	PDE4B;TLR4
regulation of cysteine-type endopeptidase activity involved in apoptotic process (GO:0043281)	1993-03-01	0.0839992	0.336467	0	0	3.01055	7.45698	NGFR;CASP1;PMAIP1
regulation of focal adhesion assembly (GO:0051893)	1944-02-01	0.0850136	0.336467	0	0	4.29159	10.5785	COL16A1;S100A10
protein insertion into mitochondrial membrane (GO:0051204)	2021-08-01	0.0850697	0.336467	0	0	12.839	31.6389	PMAIP1
fatty acid alpha-oxidation (GO:0001561)	2021-08-01	0.0850697	0.336467	0	0	12.839	31.6389	PECR
cell migration involved in heart development (GO:0060973)	2021-08-01	0.0850697	0.336467	0	0	12.839	31.6389	PDGFRB
cellular response to nitric oxide (GO:0071732)	2021-08-01	0.0850697	0.336467	0	0	12.839	31.6389	MMP3
negative regulation of appetite (GO:0032099)	2021-08-01	0.0850697	0.336467	0	0	12.839	31.6389	CARTPT
phospholipid scrambling (GO:0017121)	2021-08-01	0.0850697	0.336467	0	0	12.839	31.6389	PLSCR4
response to epinephrine (GO:0071871)	2021-08-01	0.0850697	0.336467	0	0	12.839	31.6389	PDE4B
integrin activation (GO:0033622)	2021-08-01	0.0850697	0.336467	0	0	12.839	31.6389	COL16A1
aorta development (GO:0035904)	2021-08-01	0.0850697	0.336467	0	0	12.839	31.6389	PDGFRB
phenol-containing compound biosynthetic process (GO:0046189)	2021-08-01	0.0850697	0.336467	0	0	12.839	31.6389	TRPC1
positive regulation of interleukin-8 biosynthetic process (GO:0045416)	2021-08-01	0.0850697	0.336467	0	0	12.839	31.6389	TLR4
positive regulation of toll-like receptor 4 signaling pathway (GO:0034145)	2021-08-01	0.0850697	0.336467	0	0	12.839	31.6389	WDFY1
positive regulation of alpha-beta T cell differentiation (GO:0046638)	2021-08-01	0.0850697	0.336467	0	0	12.839	31.6389	TGFBR2
cellular response to reactive nitrogen species (GO:1902170)	2021-08-01	0.0850697	0.336467	0	0	12.839	31.6389	MMP3
actin filament network formation (GO:0051639)	2021-08-01	0.0850697	0.336467	0	0	12.839	31.6389	PLS1
DNA damage induced protein phosphorylation (GO:0006975)	2021-08-01	0.0850697	0.336467	0	0	12.839	31.6389	CHEK1
negative regulation of bone remodeling (GO:0046851)	2021-08-01	0.0850697	0.336467	0	0	12.839	31.6389	CARTPT
regulation of ATP biosynthetic process (GO:2001169)	2021-08-01	0.0850697	0.336467	0	0	12.839	31.6389	PID1
regulation of MyD88-independent toll-like receptor signaling pathway (GO:0034127)	2021-08-01	0.0850697	0.336467	0	0	12.839	31.6389	TLR4
regulation of cytoplasmic transport (GO:1903649)	2021-08-01	0.0850697	0.336467	0	0	12.839	31.6389	LRRK2
positive regulation of chemokine secretion (GO:0090197)	2021-08-01	0.0850697	0.336467	0	0	12.839	31.6389	IL33
positive regulation of catenin import into nucleus (GO:0035413)	2021-08-01	0.0850697	0.336467	0	0	12.839	31.6389	EGF
negative regulation of calcium ion transmembrane transport (GO:1903170)	2021-08-01	0.0850697	0.336467	0	0	12.839	31.6389	ADRA2A
regulation of dopamine receptor signaling pathway (GO:0060159)	2021-08-01	0.0850697	0.336467	0	0	12.839	31.6389	LRRK2
regulation of toll-like receptor 2 signaling pathway (GO:0034135)	2021-08-01	0.0850697	0.336467	0	0	12.839	31.6389	TLR6
dimeric G-protein coupled receptor signaling pathway (GO:0038042)	2021-08-01	0.0850697	0.336467	0	0	12.839	31.6389	CALCRL
regulation of chemokine secretion (GO:0090196)	2021-08-01	0.0850697	0.336467	0	0	12.839	31.6389	IL33
arginine catabolic process (GO:0006527)	2021-08-01	0.0850697	0.336467	0	0	12.839	31.6389	OAT
positive regulation of tumor necrosis factor biosynthetic process (GO:0042535)	2021-08-01	0.0850697	0.336467	0	0	12.839	31.6389	TLR4
cellular response to epinephrine stimulus (GO:0071872)	2021-08-01	0.0850697	0.336467	0	0	12.839	31.6389	PDE4B
regulation of apoptotic cell clearance (GO:2000425)	2021-08-01	0.0850697	0.336467	0	0	12.839	31.6389	C2
heterochromatin assembly (GO:0031507)	2021-08-01	0.0850697	0.336467	0	0	12.839	31.6389	HELLS
cellular response to interleukin-1 (GO:0071347)	4/150	0.0851187	0.336467	0	0	2.47876	6.10694	CCL20;IL1R2;ZC3H12A;IL1RAP
skin development (GO:0043588)	1994-03-01	0.0860947	0.339384	0	0	2.97732	7.3013	WNT10A;KRT16;TGM3
positive regulation of macromolecule metabolic process (GO:0010604)	6/276	0.0864768	0.339951	0	0	2.01643	4.93599	WNT6;PID1;EGF;ZC3H12A;TLR6;TLR4
interleukin-12-mediated signaling pathway (GO:0035722)	1946-02-01	0.0917108	0.343866	0	0	4.0961	9.78605	MTAP;SERPINB2
aminoglycan biosynthetic process (GO:0006023)	1946-02-01	0.0917108	0.343866	0	0	4.0961	9.78605	B3GNT7;B3GNT3
cellular response to interleukin-12 (GO:0071349)	1946-02-01	0.0917108	0.343866	0	0	4.0961	9.78605	MTAP;SERPINB2
response to tumor necrosis factor (GO:0034612)	1997-03-01	0.0925127	0.343866	0	0	2.88186	6.86	PID1;CCL20;ZC3H12A
response to molecule of bacterial origin (GO:0002237)	1998-03-01	0.0946951	0.343866	0	0	2.85138	6.72096	NGFR;TNFRSF4;TLR4
negative regulation of interleukin-17 production (GO:0032700)	2021-09-01	0.0951837	0.343866	0	0	11.2335	26.4206	TLR4
regulation of immunoglobulin secretion (GO:0051023)	2021-09-01	0.0951837	0.343866	0	0	11.2335	26.4206	TNFRSF4
negative regulation of cytokine production involved in inflammatory response (GO:1900016)	2021-09-01	0.0951837	0.343866	0	0	11.2335	26.4206	ZC3H12A
manganese ion transport (GO:0006828)	2021-09-01	0.0951837	0.343866	0	0	11.2335	26.4206	TRPC1
atrioventricular valve development (GO:0003171)	2021-09-01	0.0951837	0.343866	0	0	11.2335	26.4206	TGFBR2
negative regulation of response to reactive oxygen species (GO:1901032)	2021-09-01	0.0951837	0.343866	0	0	11.2335	26.4206	LRRK2
positive regulation of cell activation (GO:0050867)	2021-09-01	0.0951837	0.343866	0	0	11.2335	26.4206	TLR4
regulation of interleukin-6 biosynthetic process (GO:0045408)	2021-09-01	0.0951837	0.343866	0	0	11.2335	26.4206	TLR6
actin crosslink formation (GO:0051764)	2021-09-01	0.0951837	0.343866	0	0	11.2335	26.4206	PLS1
negative regulation of mitotic nuclear division (GO:0045839)	2021-09-01	0.0951837	0.343866	0	0	11.2335	26.4206	CHEK1
regulation of interferon-gamma secretion (GO:1902713)	2021-09-01	0.0951837	0.343866	0	0	11.2335	26.4206	ZC3H12A
glucose import (GO:0046323)	2021-09-01	0.0951837	0.343866	0	0	11.2335	26.4206	SLC2A12
protein autoprocessing (GO:0016540)	2021-09-01	0.0951837	0.343866	0	0	11.2335	26.4206	CASP1
cellular response to dopamine (GO:1903351)	2021-09-01	0.0951837	0.343866	0	0	11.2335	26.4206	LRRK2
positive regulation of nitric-oxide synthase biosynthetic process (GO:0051770)	2021-09-01	0.0951837	0.343866	0	0	11.2335	26.4206	TLR4
neurotrophin TRK receptor signaling pathway (GO:0048011)	2021-09-01	0.0951837	0.343866	0	0	11.2335	26.4206	NGFR
protein hexamerization (GO:0034214)	2021-09-01	0.0951837	0.343866	0	0	11.2335	26.4206	OAT
Cdc42 protein signal transduction (GO:0032488)	2021-09-01	0.0951837	0.343866	0	0	11.2335	26.4206	RHOBTB3
mitochondrion morphogenesis (GO:0070584)	2021-09-01	0.0951837	0.343866	0	0	11.2335	26.4206	PID1
ether lipid metabolic process (GO:0046485)	2021-09-01	0.0951837	0.343866	0	0	11.2335	26.4206	AGMO
positive regulation of immunoglobulin secretion (GO:0051024)	2021-09-01	0.0951837	0.343866	0	0	11.2335	26.4206	TNFRSF4
regulation of platelet-derived growth factor receptor-beta signaling pathway (GO:2000586)	2021-09-01	0.0951837	0.343866	0	0	11.2335	26.4206	PDGFRB
response to dopamine (GO:1903350)	2021-09-01	0.0951837	0.343866	0	0	11.2335	26.4206	LRRK2
regulation of oxidative stress-induced cell death (GO:1903201)	2021-09-01	0.0951837	0.343866	0	0	11.2335	26.4206	MMP3
negative regulation of fibrinolysis (GO:0051918)	2021-09-01	0.0951837	0.343866	0	0	11.2335	26.4206	THBD
serine family amino acid catabolic process (GO:0009071)	2021-09-01	0.0951837	0.343866	0	0	11.2335	26.4206	SHMT1
cyclic nucleotide catabolic process (GO:0009214)	2021-09-01	0.0951837	0.343866	0	0	11.2335	26.4206	PDE4B
axon guidance (GO:0007411)	4/158	0.0983167	0.346654	0	0	2.34903	5.44873	NGFR;GRB10;PTPRM;ART4
pattern recognition receptor signaling pathway (GO:0002221)	1948-02-01	0.0985563	0.346654	0	0	3.91761	9.0776	TLR6;TLR4
regulation of mitochondrion organization (GO:0010821)	1948-02-01	0.0985563	0.346654	0	0	3.91761	9.0776	PID1;LRRK2
positive regulation of cell proliferation (GO:0008284)	8/424	0.0991928	0.346654	0	0	1.74819	4.03953	PDGFRB;PID1;EGF;CDCA7L;IL6ST;CRLF1;ADRA2A;TGFBR2
positive regulation of cellular biosynthetic process (GO:0031328)	4/159	0.10003	0.346654	0	0	2.33376	5.37297	PDGFRB;EGF;TLR6;TLR4
intrinsic apoptotic signaling pathway (GO:0097193)	3/101	0.101367	0.346654	0	0	2.76367	6.32605	ZMAT4;CASP4;PMAIP1
actin filament capping (GO:0051693)	2021-10-01	0.105186	0.346654	0	0	9.98485	22.4861	SCIN
regulation of phospholipase C activity (GO:1900274)	2021-10-01	0.105186	0.346654	0	0	9.98485	22.4861	PDGFRB
membrane raft organization (GO:0031579)	2021-10-01	0.105186	0.346654	0	0	9.98485	22.4861	S100A10
dorsal/ventral axis specification (GO:0009950)	2021-10-01	0.105186	0.346654	0	0	9.98485	22.4861	EGF
positive regulation of calcium ion import (GO:0090280)	2021-10-01	0.105186	0.346654	0	0	9.98485	22.4861	PDGFRB
3'-UTR-mediated mRNA destabilization (GO:0061158)	2021-10-01	0.105186	0.346654	0	0	9.98485	22.4861	ZC3H12A
negative regulation of protein maturation (GO:1903318)	2021-10-01	0.105186	0.346654	0	0	9.98485	22.4861	LRRK2
positive regulation of smooth muscle cell migration (GO:0014911)	2021-10-01	0.105186	0.346654	0	0	9.98485	22.4861	PDGFRB
protein localization to mitochondrion (GO:0070585)	2021-10-01	0.105186	0.346654	0	0	9.98485	22.4861	LRRK2
negative regulation by host of viral process (GO:0044793)	2021-10-01	0.105186	0.346654	0	0	9.98485	22.4861	ZC3H12A
negative regulation of transcription from RNA polymerase II promoter in response to stress (GO:0097201)	2021-10-01	0.105186	0.346654	0	0	9.98485	22.4861	DNAJB1
glycine metabolic process (GO:0006544)	2021-10-01	0.105186	0.346654	0	0	9.98485	22.4861	SHMT1
I-kappaB phosphorylation (GO:0007252)	2021-10-01	0.105186	0.346654	0	0	9.98485	22.4861	TLR4
regulation of actin filament-based movement (GO:1903115)	2021-10-01	0.105186	0.346654	0	0	9.98485	22.4861	PDE4B
negative regulation of inclusion body assembly (GO:0090084)	2021-10-01	0.105186	0.346654	0	0	9.98485	22.4861	DNAJB1
regulation of mitochondrial depolarization (GO:0051900)	2021-10-01	0.105186	0.346654	0	0	9.98485	22.4861	LRRK2
RNA phosphodiester bond hydrolysis, endonucleolytic (GO:0090502)	2021-10-01	0.105186	0.346654	0	0	9.98485	22.4861	ZC3H12A
positive regulation of lipid localization (GO:1905954)	2021-10-01	0.105186	0.346654	0	0	9.98485	22.4861	ZC3H12A
negative regulation of gene silencing by miRNA (GO:0060965)	2021-10-01	0.105186	0.346654	0	0	9.98485	22.4861	ZC3H12A
T cell homeostasis (GO:0043029)	2021-10-01	0.105186	0.346654	0	0	9.98485	22.4861	PMAIP1
positive regulation of execution phase of apoptosis (GO:1900119)	2021-10-01	0.105186	0.346654	0	0	9.98485	22.4861	ZC3H12A
regulation of neuroblast proliferation (GO:1902692)	2021-10-01	0.105186	0.346654	0	0	9.98485	22.4861	LRRK2
endothelial tube morphogenesis (GO:0061154)	2021-10-01	0.105186	0.346654	0	0	9.98485	22.4861	STARD13
negative regulation of autophagosome assembly (GO:1902902)	2021-10-01	0.105186	0.346654	0	0	9.98485	22.4861	LRRK2
negative regulation of cell activation (GO:0050866)	2021-10-01	0.105186	0.346654	0	0	9.98485	22.4861	THBD
negative regulation of interleukin-1 beta secretion (GO:0050713)	2021-10-01	0.105186	0.346654	0	0	9.98485	22.4861	ZC3H12A
sequestering of actin monomers (GO:0042989)	2021-10-01	0.105186	0.346654	0	0	9.98485	22.4861	SCIN
Rap protein signal transduction (GO:0032486)	2021-10-01	0.105186	0.346654	0	0	9.98485	22.4861	PLK2
regulation of lysosomal lumen pH (GO:0035751)	2021-10-01	0.105186	0.346654	0	0	9.98485	22.4861	LRRK2
endosomal vesicle fusion (GO:0034058)	2021-10-01	0.105186	0.346654	0	0	9.98485	22.4861	SAMD9L
myeloid dendritic cell differentiation (GO:0043011)	2021-10-01	0.105186	0.346654	0	0	9.98485	22.4861	TGFBR2
negative regulation of glucose transport (GO:0010829)	2021-10-01	0.105186	0.346654	0	0	9.98485	22.4861	GRB10
positive regulation of I-kappaB kinase/NF-kappaB signaling (GO:0043123)	4/163	0.107022	0.349181	0	0	2.27458	5.08307	PLK2;CASP1;TLR6;TLR4
peptidyl-tyrosine modification (GO:0018212)	1951-02-01	0.109081	0.349181	0	0	3.6772	8.14742	PDGFRB;EFEMP1
coenzyme metabolic process (GO:0006732)	1951-02-01	0.109081	0.349181	0	0	3.6772	8.14742	ACOT9;FPGS
positive regulation of proteolysis (GO:0045862)	1952-02-01	0.112654	0.349181	0	0	3.60347	7.86795	ZC3H12A;ADRA2A
chemokine-mediated signaling pathway (GO:0070098)	1952-02-01	0.112654	0.349181	0	0	3.60347	7.86795	CCL20;ACKR3
positive regulation of ossification (GO:0045778)	1952-02-01	0.112654	0.349181	0	0	3.60347	7.86795	IL6ST;BMPR1B
positive regulation of mitotic cell cycle (GO:0045931)	1952-02-01	0.112654	0.349181	0	0	3.60347	7.86795	PDGFRB;EGF
regulation of calcium ion transport (GO:0051924)	1952-02-01	0.112654	0.349181	0	0	3.60347	7.86795	EGF;ADRA2A
cellular macromolecule biosynthetic process (GO:0034645)	7/367	0.113421	0.349181	0	0	1.76445	3.84059	RFC3;EGF;CHEK1;DONSON;RAD9B;ST3GAL2;MLF1
cell part morphogenesis (GO:0032990)	2021-11-01	0.115079	0.349181	0	0	8.98591	19.4288	PID1
replicative senescence (GO:0090399)	2021-11-01	0.115079	0.349181	0	0	8.98591	19.4288	CHEK1
positive regulation of chondrocyte differentiation (GO:0032332)	2021-11-01	0.115079	0.349181	0	0	8.98591	19.4288	BMPR1B
negative regulation of leukocyte activation (GO:0002695)	2021-11-01	0.115079	0.349181	0	0	8.98591	19.4288	ZC3H12A
regulation of tumor necrosis factor biosynthetic process (GO:0042534)	2021-11-01	0.115079	0.349181	0	0	8.98591	19.4288	TLR4
positive regulation of protein localization to chromosome, telomeric region (GO:1904816)	2021-11-01	0.115079	0.349181	0	0	8.98591	19.4288	GNL3
carnitine metabolic process (GO:0009437)	2021-11-01	0.115079	0.349181	0	0	8.98591	19.4288	SHMT1
arginine metabolic process (GO:0006525)	2021-11-01	0.115079	0.349181	0	0	8.98591	19.4288	ART4
regulation of inclusion body assembly (GO:0090083)	2021-11-01	0.115079	0.349181	0	0	8.98591	19.4288	DNAJB1
negative regulation of nuclear division (GO:0051784)	2021-11-01	0.115079	0.349181	0	0	8.98591	19.4288	CHEK1
regulation of hydrogen peroxide-induced cell death (GO:1903205)	2021-11-01	0.115079	0.349181	0	0	8.98591	19.4288	LRRK2
embryonic eye morphogenesis (GO:0048048)	2021-11-01	0.115079	0.349181	0	0	8.98591	19.4288	EFEMP1
response to nitric oxide (GO:0071731)	2021-11-01	0.115079	0.349181	0	0	8.98591	19.4288	MMP3
negative regulation of heart contraction (GO:0045822)	2021-11-01	0.115079	0.349181	0	0	8.98591	19.4288	ZC3H12A
regulation of synaptic vesicle cycle (GO:0098693)	2021-11-01	0.115079	0.349181	0	0	8.98591	19.4288	LRRK2
modulation by host of viral genome replication (GO:0044827)	2021-11-01	0.115079	0.349181	0	0	8.98591	19.4288	ZC3H12A
carbohydrate phosphorylation (GO:0046835)	2021-11-01	0.115079	0.349181	0	0	8.98591	19.4288	ADK
methylation-dependent chromatin silencing (GO:0006346)	2021-11-01	0.115079	0.349181	0	0	8.98591	19.4288	HELLS
positive regulation of glucose metabolic process (GO:0010907)	2021-11-01	0.115079	0.349181	0	0	8.98591	19.4288	PMAIP1
calcium ion regulated exocytosis (GO:0017156)	2021-11-01	0.115079	0.349181	0	0	8.98591	19.4288	SCIN
L-serine metabolic process (GO:0006563)	2021-11-01	0.115079	0.349181	0	0	8.98591	19.4288	SHMT1
mitochondrion distribution (GO:0048311)	2021-11-01	0.115079	0.349181	0	0	8.98591	19.4288	LRRK2
embryonic hemopoiesis (GO:0035162)	2021-11-01	0.115079	0.349181	0	0	8.98591	19.4288	TGFBR2
T cell proliferation (GO:0042098)	2021-11-01	0.115079	0.349181	0	0	8.98591	19.4288	TNFRSF4
positive regulation of mesenchymal cell proliferation (GO:0002053)	2021-11-01	0.115079	0.349181	0	0	8.98591	19.4288	TGFBR2
interleukin-35-mediated signaling pathway (GO:0070757)	2021-11-01	0.115079	0.349181	0	0	8.98591	19.4288	IL6ST
regulation of blood vessel endothelial cell proliferation involved in sprouting angiogenesis (GO:1903587)	2021-11-01	0.115079	0.349181	0	0	8.98591	19.4288	NGFR
response to sterol (GO:0036314)	2021-11-01	0.115079	0.349181	0	0	8.98591	19.4288	TGFBR2
regulation of response to external stimulus (GO:0032101)	3/107	0.115252	0.349181	0	0	2.60343	5.62507	CASP12;CASP4;CASP1
neutrophil chemotaxis (GO:0030593)	1953-02-01	0.116256	0.349994	0	0	3.53263	7.60209	CCL20;PDE4B
regulation of calcium ion-dependent exocytosis (GO:0017158)	1953-02-01	0.116256	0.349994	0	0	3.53263	7.60209	LRRK2;ADRA2A
positive regulation of tyrosine phosphorylation of STAT protein (GO:0042531)	1953-02-01	0.116256	0.349994	0	0	3.53263	7.60209	IL6ST;CRLF1
regulation of cytokine production (GO:0001817)	3/108	0.117633	0.353393	0	0	2.57851	5.51849	IL33;IGF2BP2;ADRA2A
regulation of cell proliferation (GO:0042127)	12/740	0.119795	0.356358	0	0	1.50252	3.18831	PDGFRB;NGFR;SCIN;EGF;CDCA7L;IGFBP7;IL6ST;TNFRSF4;CRLF1;ADRA2A;GNL3;TGFBR2
cellular response to nutrient levels (GO:0031669)	1954-02-01	0.119887	0.356358	0	0	3.46452	7.34896	LRRK2;CARTPT
negative regulation of cytokine production (GO:0001818)	3/110	0.122449	0.356358	0	0	2.53005	5.31326	NAV3;ZC3H12A;TLR4
positive regulation of hydrolase activity (GO:0051345)	4/172	0.123529	0.356358	0	0	2.15174	4.4999	ITGB1;DNAJB1;CCL20;S100A10
positive regulation of cysteine-type endopeptidase activity (GO:2001056)	1955-02-01	0.123546	0.356358	0	0	3.39898	7.10775	CASP1;PMAIP1
positive regulation of DNA biosynthetic process (GO:2000573)	1955-02-01	0.123546	0.356358	0	0	3.39898	7.10775	PDGFRB;RFC3
regulation of systemic arterial blood pressure (GO:0003073)	2021-12-01	0.124863	0.356358	0	0	8.1686	16.9951	SLC2A5
regulation of mesenchymal cell proliferation (GO:0010464)	2021-12-01	0.124863	0.356358	0	0	8.1686	16.9951	TGFBR2
regulation of nitric-oxide synthase biosynthetic process (GO:0051769)	2021-12-01	0.124863	0.356358	0	0	8.1686	16.9951	TLR4
signal transduction involved in G2 DNA damage checkpoint (GO:0072425)	2021-12-01	0.124863	0.356358	0	0	8.1686	16.9951	CHEK1
negative regulation of chondrocyte differentiation (GO:0032331)	2021-12-01	0.124863	0.356358	0	0	8.1686	16.9951	EFEMP1
positive regulation of interleukin-1 production (GO:0032732)	2021-12-01	0.124863	0.356358	0	0	8.1686	16.9951	TLR4
vesicle budding from membrane (GO:0006900)	2021-12-01	0.124863	0.356358	0	0	8.1686	16.9951	S100A10
response to interleukin-6 (GO:0070741)	2021-12-01	0.124863	0.356358	0	0	8.1686	16.9951	PID1
purine nucleoside monophosphate biosynthetic process (GO:0009127)	2021-12-01	0.124863	0.356358	0	0	8.1686	16.9951	ADSS
mitochondrial outer membrane permeabilization (GO:0097345)	2021-12-01	0.124863	0.356358	0	0	8.1686	16.9951	PMAIP1
regulation of cytokine biosynthetic process (GO:0042035)	2021-12-01	0.124863	0.356358	0	0	8.1686	16.9951	IGF2BP2
endochondral bone morphogenesis (GO:0060350)	2021-12-01	0.124863	0.356358	0	0	8.1686	16.9951	BMPR1B
cellular response to arsenic-containing substance (GO:0071243)	2021-12-01	0.124863	0.356358	0	0	8.1686	16.9951	ZC3H12A
negative regulation of interleukin-1 secretion (GO:0050711)	2021-12-01	0.124863	0.356358	0	0	8.1686	16.9951	ZC3H12A
negative regulation of ATP metabolic process (GO:1903579)	2021-12-01	0.124863	0.356358	0	0	8.1686	16.9951	PID1
positive regulation of mRNA metabolic process (GO:1903313)	2021-12-01	0.124863	0.356358	0	0	8.1686	16.9951	ZC3H12A
regulation of interleukin-8 biosynthetic process (GO:0045414)	2021-12-01	0.124863	0.356358	0	0	8.1686	16.9951	TLR4
positive regulation of vascular endothelial growth factor receptor signaling pathway (GO:0030949)	2021-12-01	0.124863	0.356358	0	0	8.1686	16.9951	GRB10
regulation of catabolic process (GO:0009894)	2021-12-01	0.124863	0.356358	0	0	8.1686	16.9951	ITGB1
regulation of tumor necrosis factor-mediated signaling pathway (GO:0010803)	1956-02-01	0.127232	0.360534	0	0	3.33587	6.8777	CASP4;CASP1
anion transport (GO:0006820)	1956-02-01	0.127232	0.360534	0	0	3.33587	6.8777	TSPO;LRRC8D
granulocyte chemotaxis (GO:0071621)	1956-02-01	0.127232	0.360534	0	0	3.33587	6.8777	CCL20;PDE4B
phosphatidylinositol metabolic process (GO:0046488)	3/112	0.127336	0.360534	0	0	2.48338	5.11805	PDGFRB;RAB4A;PITPNM3
epidermal growth factor receptor signaling pathway (GO:0007173)	1957-02-01	0.130944	0.361568	0	0	3.27505	6.65813	EFEMP1;EGF
response to retinoic acid (GO:0032526)	1957-02-01	0.130944	0.361568	0	0	3.27505	6.65813	WNT6;WNT10B
regulation of angiogenesis (GO:0045765)	4/177	0.133141	0.361568	0	0	2.08902	4.21219	ITGB1;SPARC;ZC3H12A;PTPRM
negative regulation of reactive oxygen species biosynthetic process (GO:1903427)	2013-01-01	0.134539	0.361568	0	0	7.4875	15.0192	ZC3H12A
modulation by virus of host process (GO:0019054)	2013-01-01	0.134539	0.361568	0	0	7.4875	15.0192	ZC3H12A
DNA strand elongation (GO:0022616)	2013-01-01	0.134539	0.361568	0	0	7.4875	15.0192	RFC3
cellular response to low-density lipoprotein particle stimulus (GO:0071404)	2013-01-01	0.134539	0.361568	0	0	7.4875	15.0192	ITGB1
signal transduction involved in DNA damage checkpoint (GO:0072422)	2013-01-01	0.134539	0.361568	0	0	7.4875	15.0192	CHEK1
negative regulation of hemostasis (GO:1900047)	2013-01-01	0.134539	0.361568	0	0	7.4875	15.0192	THBD
negative regulation of hormone secretion (GO:0046888)	2013-01-01	0.134539	0.361568	0	0	7.4875	15.0192	ADRA2A
positive regulation of cellular carbohydrate metabolic process (GO:0010676)	2013-01-01	0.134539	0.361568	0	0	7.4875	15.0192	PMAIP1
regulation of fibrinolysis (GO:0051917)	2013-01-01	0.134539	0.361568	0	0	7.4875	15.0192	THBD
nucleotide metabolic process (GO:0009117)	2013-01-01	0.134539	0.361568	0	0	7.4875	15.0192	DCTD
maintenance of gastrointestinal epithelium (GO:0030277)	2013-01-01	0.134539	0.361568	0	0	7.4875	15.0192	TLR4
regulation of macromolecule biosynthetic process (GO:0010556)	2013-01-01	0.134539	0.361568	0	0	7.4875	15.0192	IGF2BP2
positive regulation of alpha-beta T cell proliferation (GO:0046641)	2013-01-01	0.134539	0.361568	0	0	7.4875	15.0192	TGFBR2
regulation of production of miRNAs involved in gene silencing by miRNA (GO:1903798)	2013-01-01	0.134539	0.361568	0	0	7.4875	15.0192	ZC3H12A
positive regulation of actin nucleation (GO:0051127)	2013-01-01	0.134539	0.361568	0	0	7.4875	15.0192	SCIN
pathway-restricted SMAD protein phosphorylation (GO:0060389)	2013-01-01	0.134539	0.361568	0	0	7.4875	15.0192	TGFBR2
negative regulation of cartilage development (GO:0061037)	2013-01-01	0.134539	0.361568	0	0	7.4875	15.0192	EFEMP1
response to fatty acid (GO:0070542)	2013-01-01	0.134539	0.361568	0	0	7.4875	15.0192	PID1
tetrahydrofolate metabolic process (GO:0046653)	2013-01-01	0.134539	0.361568	0	0	7.4875	15.0192	SHMT1
regulation of execution phase of apoptosis (GO:1900117)	2013-01-01	0.134539	0.361568	0	0	7.4875	15.0192	ZC3H12A
regulation of synaptic vesicle transport (GO:1902803)	2013-01-01	0.134539	0.361568	0	0	7.4875	15.0192	LRRK2
neutrophil migration (GO:1990266)	1958-02-01	0.134681	0.361568	0	0	3.21641	6.44841	CCL20;PDE4B
positive regulation of cell morphogenesis involved in differentiation (GO:0010770)	1958-02-01	0.134681	0.361568	0	0	3.21641	6.44841	NGFR;S100A10
regulation of epidermal growth factor receptor signaling pathway (GO:0042058)	1958-02-01	0.134681	0.361568	0	0	3.21641	6.44841	EGF;ART4
cellular response to oxidative stress (GO:0034599)	3/115	0.134796	0.361568	0	0	2.41649	4.84262	LRRK2;ZC3H12A;VRK2
negative regulation of protein phosphorylation (GO:0001933)	4/178	0.1351	0.361702	0	0	2.07691	4.15744	PID1;LRRK2;ZC3H12A;CEP85
DNA metabolic process (GO:0006259)	6/314	0.135699	0.362532	0	0	1.76421	3.52369	HELLS;RFC3;EGF;CHEK1;DONSON;RAD9B
keratinocyte differentiation (GO:0030216)	1959-02-01	0.138441	0.362532	0	0	3.15982	6.24794	KRT16;TGM3
dicarboxylic acid metabolic process (GO:0043648)	1959-02-01	0.138441	0.362532	0	0	3.15982	6.24794	SHMT1;FPGS
regulation of ERK1 and ERK2 cascade (GO:0070372)	5/247	0.139215	0.362532	0	0	1.86878	3.68475	PDGFRB;CCL20;TIMP3;ACKR3;TLR4
cell chemotaxis (GO:0060326)	1960-02-01	0.142224	0.362532	0	0	3.10518	6.05619	PDGFRB;CCL20
calcium ion transport (GO:0006816)	3/118	0.142403	0.362532	0	0	2.35309	4.58639	SLC24A2;CALCRL;TRPC1
negative regulation of hydrogen peroxide-induced cell death (GO:1903206)	2014-01-01	0.144108	0.362532	0	0	6.91119	13.3883	LRRK2
branching involved in blood vessel morphogenesis (GO:0001569)	2014-01-01	0.144108	0.362532	0	0	6.91119	13.3883	TGFBR2
monosaccharide transport (GO:0015749)	2014-01-01	0.144108	0.362532	0	0	6.91119	13.3883	SLC2A12
quinone biosynthetic process (GO:1901663)	2014-01-01	0.144108	0.362532	0	0	6.91119	13.3883	COQ8A
positive regulation of DNA damage response, signal transduction by p53 class mediator (GO:0043517)	2014-01-01	0.144108	0.362532	0	0	6.91119	13.3883	PMAIP1
negative regulation of endoplasmic reticulum stress-induced intrinsic apoptotic signaling pathway (GO:1902236)	2014-01-01	0.144108	0.362532	0	0	6.91119	13.3883	LRRK2
intermediate filament organization (GO:0045109)	2014-01-01	0.144108	0.362532	0	0	6.91119	13.3883	KRT14
negative regulation of cell migration involved in sprouting angiogenesis (GO:0090051)	2014-01-01	0.144108	0.362532	0	0	6.91119	13.3883	STARD13
ubiquinone metabolic process (GO:0006743)	2014-01-01	0.144108	0.362532	0	0	6.91119	13.3883	COQ8A
necroptotic process (GO:0070266)	2014-01-01	0.144108	0.362532	0	0	6.91119	13.3883	TLR4
myeloid dendritic cell activation (GO:0001773)	2014-01-01	0.144108	0.362532	0	0	6.91119	13.3883	TGFBR2
adaptive immune response based on somatic recombination of immune receptors built from immunoglobulin superfamily domains (GO:0002460)	2014-01-01	0.144108	0.362532	0	0	6.91119	13.3883	TLR4
negative regulation of interleukin-1 beta production (GO:0032691)	2014-01-01	0.144108	0.362532	0	0	6.91119	13.3883	ZC3H12A
regulation of calcineurin-NFAT signaling cascade (GO:0070884)	2014-01-01	0.144108	0.362532	0	0	6.91119	13.3883	LMCD1
purine nucleotide catabolic process (GO:0006195)	2014-01-01	0.144108	0.362532	0	0	6.91119	13.3883	GDA
positive regulation of muscle hypertrophy (GO:0014742)	2014-01-01	0.144108	0.362532	0	0	6.91119	13.3883	IL6ST
interleukin-6-mediated signaling pathway (GO:0070102)	2014-01-01	0.144108	0.362532	0	0	6.91119	13.3883	IL6ST
negative regulation of secretion (GO:0051048)	2014-01-01	0.144108	0.362532	0	0	6.91119	13.3883	EGF
cardiac left ventricle morphogenesis (GO:0003214)	2014-01-01	0.144108	0.362532	0	0	6.91119	13.3883	TGFBR2
copper ion transport (GO:0006825)	2014-01-01	0.144108	0.362532	0	0	6.91119	13.3883	STEAP4
regulation of mRNA catabolic process (GO:0061013)	2014-01-01	0.144108	0.362532	0	0	6.91119	13.3883	ZC3H12A
regulation of adaptive immune response (GO:0002819)	2014-01-01	0.144108	0.362532	0	0	6.91119	13.3883	IL6ST
regulation of neural precursor cell proliferation (GO:2000177)	2014-01-01	0.144108	0.362532	0	0	6.91119	13.3883	LRRK2
purine-containing compound catabolic process (GO:0072523)	2014-01-01	0.144108	0.362532	0	0	6.91119	13.3883	GDA
regulation of tyrosine phosphorylation of STAT protein (GO:0042509)	1961-02-01	0.146029	0.362532	0	0	3.0524	5.87265	IL6ST;CRLF1
regulation of tumor necrosis factor production (GO:0032680)	1961-02-01	0.146029	0.362532	0	0	3.0524	5.87265	ZC3H12A;TLR4
inflammatory response (GO:0006954)	5/252	0.147676	0.362532	0	0	1.83048	3.50123	NGFR;CCL20;KRT16;TLR4;TNFRSF4
diterpenoid metabolic process (GO:0016101)	1962-02-01	0.149855	0.362532	0	0	3.00137	5.69685	PECR;ABCA4
regulation of actin filament-based process (GO:0032970)	1962-02-01	0.149855	0.362532	0	0	3.00137	5.69685	PDGFRB;RHOBTB3
negative regulation of intrinsic apoptotic signaling pathway (GO:2001243)	1962-02-01	0.149855	0.362532	0	0	3.00137	5.69685	LRRK2;ACKR3
regulation of acute inflammatory response (GO:0002673)	3/121	0.15015	0.362532	0	0	2.29292	4.34765	IL6ST;CFB;C2
protein transport (GO:0015031)	6/326	0.15352	0.362532	0	0	1.69701	3.18006	NGFR;RAB30;RAB4A;RAB31;CALCRL;ATP6V1G3
positive regulation of acute inflammatory response (GO:0002675)	2015-01-01	0.153573	0.362532	0	0	6.41721	12.0232	IL6ST
atrioventricular valve morphogenesis (GO:0003181)	2015-01-01	0.153573	0.362532	0	0	6.41721	12.0232	TGFBR2
response to cholesterol (GO:0070723)	2015-01-01	0.153573	0.362532	0	0	6.41721	12.0232	TGFBR2
regulation of exit from mitosis (GO:0007096)	2015-01-01	0.153573	0.362532	0	0	6.41721	12.0232	ANLN
ubiquinone biosynthetic process (GO:0006744)	2015-01-01	0.153573	0.362532	0	0	6.41721	12.0232	COQ8A
vasculature development (GO:0001944)	2015-01-01	0.153573	0.362532	0	0	6.41721	12.0232	PDGFRB
septin ring assembly (GO:0000921)	2015-01-01	0.153573	0.362532	0	0	6.41721	12.0232	ANLN
positive regulation of membrane protein ectodomain proteolysis (GO:0051044)	2015-01-01	0.153573	0.362532	0	0	6.41721	12.0232	ADRA2A
positive regulation of response to wounding (GO:1903036)	2015-01-01	0.153573	0.362532	0	0	6.41721	12.0232	ADRA2A
endocardial cushion morphogenesis (GO:0003203)	2015-01-01	0.153573	0.362532	0	0	6.41721	12.0232	TGFBR2
negative regulation of platelet activation (GO:0010544)	2015-01-01	0.153573	0.362532	0	0	6.41721	12.0232	THBD
negative regulation of platelet-derived growth factor receptor signaling pathway (GO:0010642)	2015-01-01	0.153573	0.362532	0	0	6.41721	12.0232	PDGFRB
phototransduction, visible light (GO:0007603)	2015-01-01	0.153573	0.362532	0	0	6.41721	12.0232	ABCA4
substrate-dependent cell migration (GO:0006929)	2015-01-01	0.153573	0.362532	0	0	6.41721	12.0232	ITGA2
positive regulation of NF-kappaB import into nucleus (GO:0042346)	2015-01-01	0.153573	0.362532	0	0	6.41721	12.0232	TLR4
negative regulation of RNA metabolic process (GO:0051253)	2015-01-01	0.153573	0.362532	0	0	6.41721	12.0232	ZC3H12A
negative regulation of insulin secretion (GO:0046676)	2015-01-01	0.153573	0.362532	0	0	6.41721	12.0232	ADRA2A
regulation of tumor necrosis factor secretion (GO:1904467)	2015-01-01	0.153573	0.362532	0	0	6.41721	12.0232	ZC3H12A
negative regulation of coagulation (GO:0050819)	2015-01-01	0.153573	0.362532	0	0	6.41721	12.0232	THBD
negative regulation of protein processing (GO:0010955)	2015-01-01	0.153573	0.362532	0	0	6.41721	12.0232	LRRK2
toll-like receptor 4 signaling pathway (GO:0034142)	2015-01-01	0.153573	0.362532	0	0	6.41721	12.0232	TLR4
regulation of centriole replication (GO:0046599)	2015-01-01	0.153573	0.362532	0	0	6.41721	12.0232	PLK2
positive regulation of potassium ion transport (GO:0043268)	2015-01-01	0.153573	0.362532	0	0	6.41721	12.0232	ADRA2A
embryonic cranial skeleton morphogenesis (GO:0048701)	2015-01-01	0.153573	0.362532	0	0	6.41721	12.0232	TGFBR2
negative regulation of interleukin-2 production (GO:0032703)	2015-01-01	0.153573	0.362532	0	0	6.41721	12.0232	NAV3
mitochondrion localization (GO:0051646)	2015-01-01	0.153573	0.362532	0	0	6.41721	12.0232	LRRK2
negative regulation of anoikis (GO:2000811)	2015-01-01	0.153573	0.362532	0	0	6.41721	12.0232	ITGB1
intra-S DNA damage checkpoint (GO:0031573)	2015-01-01	0.153573	0.362532	0	0	6.41721	12.0232	RAD9B
negative regulation of lipid catabolic process (GO:0050995)	2015-01-01	0.153573	0.362532	0	0	6.41721	12.0232	ADRA2A
pyrimidine-containing compound metabolic process (GO:0072527)	2015-01-01	0.153573	0.362532	0	0	6.41721	12.0232	DCTD
positive regulation of phosphoprotein phosphatase activity (GO:0032516)	2015-01-01	0.153573	0.362532	0	0	6.41721	12.0232	PDGFRB
cellular response to virus (GO:0098586)	2015-01-01	0.153573	0.362532	0	0	6.41721	12.0232	ZC3H12A
oligosaccharide metabolic process (GO:0009311)	1963-02-01	0.153701	0.362532	0	0	2.95202	5.52837	GALNT3;ST3GAL2
carbohydrate homeostasis (GO:0033500)	1963-02-01	0.153701	0.362532	0	0	2.95202	5.52837	NGFR;ADRA2A
regulation of GTPase activity (GO:0043087)	4/188	0.155312	0.362722	0	0	1.96303	3.65579	ITGB1;CCL20;LRRK2;S100A10
protein complex assembly (GO:0006461)	4/189	0.157394	0.362722	0	0	1.95232	3.60985	COL16A1;LRRK2;COL7A1;ZC3H12A
positive regulation of JAK-STAT cascade (GO:0046427)	1964-02-01	0.157566	0.362722	0	0	2.90426	5.3668	IL6ST;CRLF1
G-protein coupled receptor signaling pathway, coupled to cyclic nucleotide second messenger (GO:0007187)	3/125	0.160684	0.362722	0	0	2.21729	4.05391	CYSLTR1;CALCRL;ADRA2A
negative regulation of blood vessel morphogenesis (GO:2000181)	1965-02-01	0.16145	0.362722	0	0	2.85801	5.21176	SPARC;PTPRM
T cell migration (GO:0072678)	2016-01-01	0.162933	0.362722	0	0	5.98909	10.8667	CCL20
regulation of actin nucleation (GO:0051125)	2016-01-01	0.162933	0.362722	0	0	5.98909	10.8667	SCIN
negative regulation of NF-kappaB import into nucleus (GO:0042347)	2016-01-01	0.162933	0.362722	0	0	5.98909	10.8667	ZC3H12A
lipopolysaccharide-mediated signaling pathway (GO:0031663)	2016-01-01	0.162933	0.362722	0	0	5.98909	10.8667	TLR4
C21-steroid hormone biosynthetic process (GO:0006700)	2016-01-01	0.162933	0.362722	0	0	5.98909	10.8667	TSPO
bone morphogenesis (GO:0060349)	2016-01-01	0.162933	0.362722	0	0	5.98909	10.8667	BMPR1B
positive regulation of secretion (GO:0051047)	2016-01-01	0.162933	0.362722	0	0	5.98909	10.8667	SCIN
DNA strand elongation involved in DNA replication (GO:0006271)	2016-01-01	0.162933	0.362722	0	0	5.98909	10.8667	RFC3
fibrinolysis (GO:0042730)	2016-01-01	0.162933	0.362722	0	0	5.98909	10.8667	SERPINB2
glucose transmembrane transport (GO:1904659)	2016-01-01	0.162933	0.362722	0	0	5.98909	10.8667	SLC2A5
establishment of skin barrier (GO:0061436)	2016-01-01	0.162933	0.362722	0	0	5.98909	10.8667	KRT16
regulation of membrane depolarization (GO:0003254)	2016-01-01	0.162933	0.362722	0	0	5.98909	10.8667	LRRK2
sialylation (GO:0097503)	2016-01-01	0.162933	0.362722	0	0	5.98909	10.8667	ST3GAL2
regulation of toll-like receptor 4 signaling pathway (GO:0034143)	2016-01-01	0.162933	0.362722	0	0	5.98909	10.8667	WDFY1
negative regulation of peptide hormone secretion (GO:0090278)	2016-01-01	0.162933	0.362722	0	0	5.98909	10.8667	ADRA2A
leukocyte tethering or rolling (GO:0050901)	2016-01-01	0.162933	0.362722	0	0	5.98909	10.8667	ITGB1
odontogenesis of dentin-containing tooth (GO:0042475)	2016-01-01	0.162933	0.362722	0	0	5.98909	10.8667	WNT6
activation of NF-kappaB-inducing kinase activity (GO:0007250)	2016-01-01	0.162933	0.362722	0	0	5.98909	10.8667	TLR6
regulation of stem cell proliferation (GO:0072091)	2016-01-01	0.162933	0.362722	0	0	5.98909	10.8667	LRRK2
regulation of water loss via skin (GO:0033561)	2016-01-01	0.162933	0.362722	0	0	5.98909	10.8667	KRT16
leukocyte adhesion to vascular endothelial cell (GO:0061756)	2016-01-01	0.162933	0.362722	0	0	5.98909	10.8667	ITGB1
guanosine-containing compound metabolic process (GO:1901068)	2016-01-01	0.162933	0.362722	0	0	5.98909	10.8667	LRRK2
aorta morphogenesis (GO:0035909)	2016-01-01	0.162933	0.362722	0	0	5.98909	10.8667	PDGFRB
heme biosynthetic process (GO:0006783)	2016-01-01	0.162933	0.362722	0	0	5.98909	10.8667	TSPO
positive regulation of cardiac muscle hypertrophy (GO:0010613)	2016-01-01	0.162933	0.362722	0	0	5.98909	10.8667	IL6ST
detection of visible light (GO:0009584)	2016-01-01	0.162933	0.362722	0	0	5.98909	10.8667	ABCA4
neuron apoptotic process (GO:0051402)	2016-01-01	0.162933	0.362722	0	0	5.98909	10.8667	NGFR
positive regulation of response to endoplasmic reticulum stress (GO:1905898)	2016-01-01	0.162933	0.362722	0	0	5.98909	10.8667	PMAIP1
regulation of interferon-alpha production (GO:0032647)	2016-01-01	0.162933	0.362722	0	0	5.98909	10.8667	TLR4
programmed necrotic cell death (GO:0097300)	2016-01-01	0.162933	0.362722	0	0	5.98909	10.8667	TLR4
regulation of intrinsic apoptotic signaling pathway in response to DNA damage (GO:1902229)	2016-01-01	0.162933	0.362722	0	0	5.98909	10.8667	ACKR3
regulation of protein phosphorylation (GO:0001932)	5/261	0.16344	0.363286	0	0	1.76532	3.19753	BMP3;PID1;LRRK2;ZC3H12A;VRK2
purine ribonucleotide metabolic process (GO:0009150)	1966-02-01	0.16535	0.365103	0	0	2.81321	5.06291	LRRK2;ADSS
negative regulation of epithelial cell proliferation (GO:0050680)	1966-02-01	0.16535	0.365103	0	0	2.81321	5.06291	SPARC;PTPRM
positive regulation of cellular protein localization (GO:1903829)	1966-02-01	0.16535	0.365103	0	0	2.81321	5.06291	NGFR;GNL3
positive regulation of protein kinase B signaling (GO:0051897)	3/127	0.166033	0.365103	0	0	2.1813	3.91668	PDGFRB;ITGB1;EGF
negative regulation of response to stimulus (GO:0048585)	3/127	0.166033	0.365103	0	0	2.1813	3.91668	PDGFRB;ZC3H12A;ADRA2A
endocytosis (GO:0006897)	5/263	0.167033	0.365103	0	0	1.75145	3.13434	SPARC;DNAJC6;LRRK2;RHOBTB3;VRK2
positive regulation of cell differentiation (GO:0045597)	4/194	0.167954	0.365103	0	0	1.90046	3.39055	ZC3H12A;IL6ST;BMPR1B;TGFBR2
regulation of protein processing (GO:0070613)	3/128	0.168727	0.365103	0	0	2.16374	3.85032	LRRK2;CFB;C2
epidermal cell differentiation (GO:0009913)	1967-02-01	0.169268	0.365103	0	0	2.76979	4.91991	KRT16;TGM3
negative regulation of apoptotic process (GO:0043066)	8/485	0.169975	0.365103	0	0	1.51983	2.69329	PDGFRB;ITGB1;NGFR;PLK2;ZC3H12A;ANXA5;IL6ST;CRLF1
cardiac myofibril assembly (GO:0055003)	2017-01-01	0.17219	0.365103	0	0	5.61449	9.87678	PDGFRB
positive regulation of G-protein coupled receptor protein signaling pathway (GO:0045745)	2017-01-01	0.17219	0.365103	0	0	5.61449	9.87678	LRRK2
positive regulation of lymphocyte migration (GO:2000403)	2017-01-01	0.17219	0.365103	0	0	5.61449	9.87678	CCL20
positive regulation of signal transduction by p53 class mediator (GO:1901798)	2017-01-01	0.17219	0.365103	0	0	5.61449	9.87678	PMAIP1
positive regulation of nitrogen compound metabolic process (GO:0051173)	2017-01-01	0.17219	0.365103	0	0	5.61449	9.87678	EGF
regulation of lipid catabolic process (GO:0050994)	2017-01-01	0.17219	0.365103	0	0	5.61449	9.87678	ADRA2A
macrophage activation (GO:0042116)	2017-01-01	0.17219	0.365103	0	0	5.61449	9.87678	TLR4
regulation of synaptic vesicle exocytosis (GO:2000300)	2017-01-01	0.17219	0.365103	0	0	5.61449	9.87678	LRRK2
nucleotide catabolic process (GO:0009166)	2017-01-01	0.17219	0.365103	0	0	5.61449	9.87678	GDA
neurotrophin signaling pathway (GO:0038179)	2017-01-01	0.17219	0.365103	0	0	5.61449	9.87678	NGFR
serine family amino acid metabolic process (GO:0009069)	2017-01-01	0.17219	0.365103	0	0	5.61449	9.87678	SHMT1
regulation of T cell migration (GO:2000404)	2017-01-01	0.17219	0.365103	0	0	5.61449	9.87678	CCL20
negative regulation of interleukin-8 production (GO:0032717)	2017-01-01	0.17219	0.365103	0	0	5.61449	9.87678	TLR6
septin ring organization (GO:0031106)	2017-01-01	0.17219	0.365103	0	0	5.61449	9.87678	ANLN
positive regulation of cartilage development (GO:0061036)	2017-01-01	0.17219	0.365103	0	0	5.61449	9.87678	BMPR1B
positive regulation of hormone secretion (GO:0046887)	2017-01-01	0.17219	0.365103	0	0	5.61449	9.87678	CARTPT
cellular response to inorganic substance (GO:0071241)	2017-01-01	0.17219	0.365103	0	0	5.61449	9.87678	MMP3
platelet-derived growth factor receptor signaling pathway (GO:0048008)	2017-01-01	0.17219	0.365103	0	0	5.61449	9.87678	PDGFRB
negative regulation of reactive oxygen species metabolic process (GO:2000378)	2017-01-01	0.17219	0.365103	0	0	5.61449	9.87678	MMP3
mitotic G2 DNA damage checkpoint (GO:0007095)	2017-01-01	0.17219	0.365103	0	0	5.61449	9.87678	DONSON
DNA replication checkpoint (GO:0000076)	2017-01-01	0.17219	0.365103	0	0	5.61449	9.87678	RAD9B
positive regulation of protein phosphorylation (GO:0001934)	7/412	0.172701	0.365645	0	0	1.56476	2.74802	PDGFRB;NGFR;BMP3;EGF;LRRK2;TNFRSF4;ADRA2A
response to interferon-gamma (GO:0034341)	1968-02-01	0.1732	0.366159	0	0	2.72769	4.78247	CCL20;CASP1
generation of neurons (GO:0048699)	3/130	0.174154	0.36763	0	0	2.12945	3.72189	WNT6;WNT10B;WNT10A
negative regulation of angiogenesis (GO:0016525)	1969-02-01	0.177148	0.371809	0	0	2.68684	4.6503	SPARC;PTPRM
regulation of osteoblast differentiation (GO:0045667)	1969-02-01	0.177148	0.371809	0	0	2.68684	4.6503	IL6ST;BMPR1B
positive regulation of endothelial cell migration (GO:0010595)	1970-02-01	0.18111	0.371809	0	0	2.64719	4.52313	SPARC;ZC3H12A
neuropeptide signaling pathway (GO:0007218)	1970-02-01	0.18111	0.371809	0	0	2.64719	4.52313	CYSLTR1;CARTPT
calcium-mediated signaling (GO:0019722)	1970-02-01	0.18111	0.371809	0	0	2.64719	4.52313	CCL20;LRRK2
negative regulation of microtubule depolymerization (GO:0007026)	2018-01-01	0.181345	0.371809	0	0	5.28396	9.0216	NAV3
porphyrin-containing compound biosynthetic process (GO:0006779)	2018-01-01	0.181345	0.371809	0	0	5.28396	9.0216	TSPO
membrane lipid metabolic process (GO:0006643)	2018-01-01	0.181345	0.371809	0	0	5.28396	9.0216	AGMO
positive regulation of synaptic transmission, glutamatergic (GO:0051968)	2018-01-01	0.181345	0.371809	0	0	5.28396	9.0216	TSHZ3
homologous chromosome segregation (GO:0045143)	2018-01-01	0.181345	0.371809	0	0	5.28396	9.0216	MEIOB
anion transmembrane transport (GO:0098656)	2018-01-01	0.181345	0.371809	0	0	5.28396	9.0216	LRRC8D
positive regulation of p38MAPK cascade (GO:1900745)	2018-01-01	0.181345	0.371809	0	0	5.28396	9.0216	ZC3H12A
calcium-mediated signaling using intracellular calcium source (GO:0035584)	2018-01-01	0.181345	0.371809	0	0	5.28396	9.0216	CCL20
positive regulation of cyclic nucleotide biosynthetic process (GO:0030804)	2018-01-01	0.181345	0.371809	0	0	5.28396	9.0216	GPHA2
regulation of mitochondrial membrane permeability (GO:0046902)	2018-01-01	0.181345	0.371809	0	0	5.28396	9.0216	PMAIP1
positive regulation of carbohydrate metabolic process (GO:0045913)	2018-01-01	0.181345	0.371809	0	0	5.28396	9.0216	EGF
regulation of chemokine production (GO:0032642)	2018-01-01	0.181345	0.371809	0	0	5.28396	9.0216	TLR4
regulation of smooth muscle cell migration (GO:0014910)	2018-01-01	0.181345	0.371809	0	0	5.28396	9.0216	PDGFRB
response to organophosphorus (GO:0046683)	2018-01-01	0.181345	0.371809	0	0	5.28396	9.0216	RFC3
mRNA destabilization (GO:0061157)	2018-01-01	0.181345	0.371809	0	0	5.28396	9.0216	ZC3H12A
cellular response to organic substance (GO:0071310)	3/133	0.182385	0.372701	0	0	2.07999	3.53939	PID1;CASP1;ADRA2A
regulation of cell communication (GO:0010646)	1971-02-01	0.185085	0.372701	0	0	2.6087	4.40072	RWDD3;GRIK1
recombinational repair (GO:0000725)	1971-02-01	0.185085	0.372701	0	0	2.6087	4.40072	SFR1;MEIOB
positive regulation of lymphocyte proliferation (GO:0050671)	1971-02-01	0.185085	0.372701	0	0	2.6087	4.40072	IL6ST;TNFRSF4
adenylate cyclase-modulating G-protein coupled receptor signaling pathway (GO:0007188)	3/134	0.185151	0.372701	0	0	2.06401	3.48112	CYSLTR1;CALCRL;ADRA2A
positive regulation of multicellular organismal process (GO:0051240)	4/202	0.18535	0.372701	0	0	1.82293	3.07256	IL33;BMPR1B;ADRA2A;TGFBR2
regulation of fat cell differentiation (GO:0045598)	1972-02-01	0.189072	0.372701	0	0	2.5713	4.28282	WNT10B;ZC3H12A
regulation of I-kappaB kinase/NF-kappaB signaling (GO:0043122)	4/204	0.189789	0.372701	0	0	1.80452	2.99882	PLK2;ZC3H12A;CASP1;TLR6
striated muscle cell differentiation (GO:0051146)	2019-01-01	0.190399	0.372701	0	0	4.99015	8.27683	POPDC3
positive regulation of chromosome organization (GO:2001252)	2019-01-01	0.190399	0.372701	0	0	4.99015	8.27683	GNL3
regulation of protein kinase A signaling (GO:0010738)	2019-01-01	0.190399	0.372701	0	0	4.99015	8.27683	LRRK2
primary alcohol metabolic process (GO:0034308)	2019-01-01	0.190399	0.372701	0	0	4.99015	8.27683	PECR
protein ADP-ribosylation (GO:0006471)	2019-01-01	0.190399	0.372701	0	0	4.99015	8.27683	ART4
error-free translesion synthesis (GO:0070987)	2019-01-01	0.190399	0.372701	0	0	4.99015	8.27683	RFC3
macromolecule biosynthetic process (GO:0009059)	2019-01-01	0.190399	0.372701	0	0	4.99015	8.27683	GLT8D2
negative regulation of protein localization to plasma membrane (GO:1903077)	2019-01-01	0.190399	0.372701	0	0	4.99015	8.27683	PID1
negative regulation of protein localization to cell periphery (GO:1904376)	2019-01-01	0.190399	0.372701	0	0	4.99015	8.27683	PID1
positive regulation of immunoglobulin production (GO:0002639)	2019-01-01	0.190399	0.372701	0	0	4.99015	8.27683	TNFRSF4
positive regulation of phospholipase activity (GO:0010518)	2019-01-01	0.190399	0.372701	0	0	4.99015	8.27683	PDGFRB
acylglycerol biosynthetic process (GO:0046463)	2019-01-01	0.190399	0.372701	0	0	4.99015	8.27683	AGMO
negative regulation of calcium ion transport (GO:0051926)	2019-01-01	0.190399	0.372701	0	0	4.99015	8.27683	ADRA2A
excitatory postsynaptic potential (GO:0060079)	2019-01-01	0.190399	0.372701	0	0	4.99015	8.27683	LRRK2
positive regulation of toll-like receptor signaling pathway (GO:0034123)	2019-01-01	0.190399	0.372701	0	0	4.99015	8.27683	WDFY1
negative regulation of lipid metabolic process (GO:0045833)	2019-01-01	0.190399	0.372701	0	0	4.99015	8.27683	ADRA2A
positive regulation of lipid storage (GO:0010884)	2019-01-01	0.190399	0.372701	0	0	4.99015	8.27683	ZC3H12A
regulation of mitochondrial fission (GO:0090140)	2019-01-01	0.190399	0.372701	0	0	4.99015	8.27683	LRRK2
protein heterotetramerization (GO:0051290)	2019-01-01	0.190399	0.372701	0	0	4.99015	8.27683	S100A10
regulation of cAMP biosynthetic process (GO:0030817)	2019-01-01	0.190399	0.372701	0	0	4.99015	8.27683	GPHA2
triglyceride biosynthetic process (GO:0019432)	2019-01-01	0.190399	0.372701	0	0	4.99015	8.27683	AGMO
mitochondrial membrane organization (GO:0007006)	2019-01-01	0.190399	0.372701	0	0	4.99015	8.27683	PMAIP1
positive regulation of interferon-alpha production (GO:0032727)	2019-01-01	0.190399	0.372701	0	0	4.99015	8.27683	TLR4
regulation of catenin import into nucleus (GO:0035412)	2019-01-01	0.190399	0.372701	0	0	4.99015	8.27683	EGF
purine ribonucleotide catabolic process (GO:0009154)	2019-01-01	0.190399	0.372701	0	0	4.99015	8.27683	PDE4B
regulation of apoptotic process (GO:0042981)	12/815	0.192367	0.376038	0	0	1.35683	2.23652	PDGFRB;ITGB1;WNT10B;NGFR;BMP3;SCIN;PLK2;ANXA5;CASP1;PMAIP1;IL6ST;TNFRSF4
regulation of signal transduction by p53 class mediator (GO:1901796)	3/138	0.196326	0.377291	0	0	2.00245	3.25994	RFC3;CHEK1;RAD9B
positive regulation of epithelial cell migration (GO:0010634)	1974-02-01	0.197082	0.377291	0	0	2.49962	4.05972	SPARC;ZC3H12A
positive regulation of defense response (GO:0031349)	1974-02-01	0.197082	0.377291	0	0	2.49962	4.05972	IL33;TLR4
neuron differentiation (GO:0030182)	3/139	0.199146	0.377291	0	0	1.98762	3.20746	WNT6;WNT10B;WNT10A
positive regulation of interleukin-2 production (GO:0032743)	2020-01-01	0.199354	0.377291	0	0	4.72727	7.62356	PDE4B
cell projection assembly (GO:0030031)	2020-01-01	0.199354	0.377291	0	0	4.72727	7.62356	RHOBTB3
proteoglycan metabolic process (GO:0006029)	2020-01-01	0.199354	0.377291	0	0	4.72727	7.62356	BMPR1B
negative regulation of intracellular protein transport (GO:0090317)	2020-01-01	0.199354	0.377291	0	0	4.72727	7.62356	LRRK2
covalent chromatin modification (GO:0016569)	2020-01-01	0.199354	0.377291	0	0	4.72727	7.62356	HELLS
positive regulation of T cell migration (GO:2000406)	2020-01-01	0.199354	0.377291	0	0	4.72727	7.62356	CCL20
adrenergic receptor signaling pathway (GO:0071875)	2020-01-01	0.199354	0.377291	0	0	4.72727	7.62356	ADRA2A
synapsis (GO:0007129)	2020-01-01	0.199354	0.377291	0	0	4.72727	7.62356	MEIOB
negative regulation of ion transport (GO:0043271)	2020-01-01	0.199354	0.377291	0	0	4.72727	7.62356	ADRA2A
response to progesterone (GO:0032570)	2020-01-01	0.199354	0.377291	0	0	4.72727	7.62356	CATSPERD
error-prone translesion synthesis (GO:0042276)	2020-01-01	0.199354	0.377291	0	0	4.72727	7.62356	RFC3
regulation of cholesterol transport (GO:0032374)	2020-01-01	0.199354	0.377291	0	0	4.72727	7.62356	TSPO
neuromuscular junction development (GO:0007528)	2020-01-01	0.199354	0.377291	0	0	4.72727	7.62356	LRRK2
purine nucleotide metabolic process (GO:0006163)	2020-01-01	0.199354	0.377291	0	0	4.72727	7.62356	GDA
eye morphogenesis (GO:0048592)	2020-01-01	0.199354	0.377291	0	0	4.72727	7.62356	EFEMP1
adenylate cyclase-activating adrenergic receptor signaling pathway (GO:0071880)	2020-01-01	0.199354	0.377291	0	0	4.72727	7.62356	ADRA2A
chondroitin sulfate biosynthetic process (GO:0030206)	2020-01-01	0.199354	0.377291	0	0	4.72727	7.62356	CHST3
regulation of anoikis (GO:2000209)	2020-01-01	0.199354	0.377291	0	0	4.72727	7.62356	ITGB1
negative regulation of protein depolymerization (GO:1901880)	2020-01-01	0.199354	0.377291	0	0	4.72727	7.62356	NAV3
positive regulation of cAMP biosynthetic process (GO:0030819)	2020-01-01	0.199354	0.377291	0	0	4.72727	7.62356	GPHA2
negative regulation of cellular amide metabolic process (GO:0034249)	1975-02-01	0.201102	0.379234	0	0	2.46525	3.95412	SHMT1;IGF2BP2
regulation of actin cytoskeleton organization (GO:0032956)	1975-02-01	0.201102	0.379234	0	0	2.46525	3.95412	PDGFRB;RHOBTB3
response to lipid (GO:0033993)	3/140	0.201975	0.379234	0	0	1.97301	3.15606	NGFR;TNFRSF4;TLR4
regulation of small GTPase mediated signal transduction (GO:0051056)	3/140	0.201975	0.379234	0	0	1.97301	3.15606	STARD13;DEPDC7;ARHGAP25
negative regulation of sequence-specific DNA binding transcription factor activity (GO:0043433)	3/140	0.201975	0.379234	0	0	1.97301	3.15606	RWDD3;ZC3H12A;TNFRSF4
inorganic cation transmembrane transport (GO:0098662)	3/140	0.201975	0.379234	0	0	1.97301	3.15606	SLC24A2;NNT;TRPC1
negative regulation of signal transduction (GO:0009968)	5/283	0.204573	0.380429	0	0	1.62378	2.57667	PDGFRB;PID1;EGF;LRRK2;GRB10
double-strand break repair via homologous recombination (GO:0000724)	1976-02-01	0.205132	0.380429	0	0	2.43182	3.85224	SFR1;MEIOB
response to interleukin-1 (GO:0070555)	1976-02-01	0.205132	0.380429	0	0	2.43182	3.85224	CCL20;ZC3H12A
positive regulation of macromolecule biosynthetic process (GO:0010557)	3/142	0.207661	0.380429	0	0	1.94443	3.05634	PDGFRB;EGF;TLR4
dendritic cell differentiation (GO:0097028)	2021-01-01	0.20821	0.380429	0	0	4.49068	7.04682	TGFBR2
GTP metabolic process (GO:0046039)	2021-01-01	0.20821	0.380429	0	0	4.49068	7.04682	LRRK2
regulation of interleukin-17 production (GO:0032660)	2021-01-01	0.20821	0.380429	0	0	4.49068	7.04682	TLR4
ventricular septum morphogenesis (GO:0060412)	2021-01-01	0.20821	0.380429	0	0	4.49068	7.04682	TGFBR2
positive regulation of defense response to virus by host (GO:0002230)	2021-01-01	0.20821	0.380429	0	0	4.49068	7.04682	ZC3H12A
limb morphogenesis (GO:0035108)	2021-01-01	0.20821	0.380429	0	0	4.49068	7.04682	BMPR1B
meiosis I (GO:0007127)	2021-01-01	0.20821	0.380429	0	0	4.49068	7.04682	MEIOB
cellular response to hexose stimulus (GO:0071331)	2021-01-01	0.20821	0.380429	0	0	4.49068	7.04682	SLC2A5
energy reserve metabolic process (GO:0006112)	2021-01-01	0.20821	0.380429	0	0	4.49068	7.04682	PID1
negative regulation of ion transmembrane transporter activity (GO:0032413)	2021-01-01	0.20821	0.380429	0	0	4.49068	7.04682	ADRA2A
negative regulation of macroautophagy (GO:0016242)	2021-01-01	0.20821	0.380429	0	0	4.49068	7.04682	LRRK2
phospholipid translocation (GO:0045332)	2021-01-01	0.20821	0.380429	0	0	4.49068	7.04682	ABCA4
positive regulation of receptor internalization (GO:0002092)	2021-01-01	0.20821	0.380429	0	0	4.49068	7.04682	EGF
protein O-linked glycosylation via threonine (GO:0018243)	2021-01-01	0.20821	0.380429	0	0	4.49068	7.04682	GALNT3
ERK1 and ERK2 cascade (GO:0070371)	2021-01-01	0.20821	0.380429	0	0	4.49068	7.04682	EGF
synaptic transmission, glutamatergic (GO:0035249)	2021-01-01	0.20821	0.380429	0	0	4.49068	7.04682	GRIK1
embryonic skeletal system morphogenesis (GO:0048704)	2021-01-01	0.20821	0.380429	0	0	4.49068	7.04682	TGFBR2
adenylate cyclase-activating G-protein coupled receptor signaling pathway (GO:0007189)	1978-02-01	0.213218	0.386593	0	0	2.36758	3.65895	CALCRL;ADRA2A
visual perception (GO:0007601)	1978-02-01	0.213218	0.386593	0	0	2.36758	3.65895	EFEMP1;OAT
extracellular matrix disassembly (GO:0022617)	1978-02-01	0.213218	0.386593	0	0	2.36758	3.65895	MMP3;HTRA1
regulation of microtubule depolymerization (GO:0031114)	2022-01-01	0.216968	0.386593	0	0	4.27662	6.5347	NAV3
regulation of vascular endothelial growth factor receptor signaling pathway (GO:0030947)	2022-01-01	0.216968	0.386593	0	0	4.27662	6.5347	GRB10
protein O-linked glycosylation via serine (GO:0018242)	2022-01-01	0.216968	0.386593	0	0	4.27662	6.5347	GALNT3
regulation of ERBB signaling pathway (GO:1901184)	2022-01-01	0.216968	0.386593	0	0	4.27662	6.5347	EGF
C21-steroid hormone metabolic process (GO:0008207)	2022-01-01	0.216968	0.386593	0	0	4.27662	6.5347	TSPO
lipid translocation (GO:0034204)	2022-01-01	0.216968	0.386593	0	0	4.27662	6.5347	ABCA4
outflow tract septum morphogenesis (GO:0003148)	2022-01-01	0.216968	0.386593	0	0	4.27662	6.5347	TGFBR2
hematopoietic progenitor cell differentiation (GO:0002244)	2022-01-01	0.216968	0.386593	0	0	4.27662	6.5347	MLF1
negative regulation of response to endoplasmic reticulum stress (GO:1903573)	2022-01-01	0.216968	0.386593	0	0	4.27662	6.5347	LRRK2
negative regulation of GTPase activity (GO:0034260)	2022-01-01	0.216968	0.386593	0	0	4.27662	6.5347	LRRK2
regulation of DNA biosynthetic process (GO:2000278)	2022-01-01	0.216968	0.386593	0	0	4.27662	6.5347	PDGFRB
regulation of bone resorption (GO:0045124)	2022-01-01	0.216968	0.386593	0	0	4.27662	6.5347	CARTPT
negative regulation of actin filament polymerization (GO:0030837)	2022-01-01	0.216968	0.386593	0	0	4.27662	6.5347	SCIN
positive regulation of interleukin-10 production (GO:0032733)	2022-01-01	0.216968	0.386593	0	0	4.27662	6.5347	TLR4
positive regulation of phosphatase activity (GO:0010922)	2022-01-01	0.216968	0.386593	0	0	4.27662	6.5347	PDGFRB
regulation of insulin secretion involved in cellular response to glucose stimulus (GO:0061178)	2022-01-01	0.216968	0.386593	0	0	4.27662	6.5347	ADRA2A
regulation of endothelial cell proliferation (GO:0001936)	1979-02-01	0.217272	0.386593	0	0	2.33671	3.56724	SPARC;PTPRM
peptidyl-tyrosine phosphorylation (GO:0018108)	1979-02-01	0.217272	0.386593	0	0	2.33671	3.56724	PDGFRB;EFEMP1
protein oligomerization (GO:0051259)	4/217	0.219418	0.389925	0	0	1.69326	2.56829	OAT;SHMT1;ZC3H12A;TGM3
ERBB signaling pathway (GO:0038127)	1980-02-01	0.221334	0.391865	0	0	2.30664	3.47861	EFEMP1;EGF
nucleic acid metabolic process (GO:0090304)	1980-02-01	0.221334	0.391865	0	0	2.30664	3.47861	MEIOB;RAD9B
negative regulation of MAPK cascade (GO:0043409)	1980-02-01	0.221334	0.391865	0	0	2.30664	3.47861	TIMP3;TLR4
positive regulation of binding (GO:0051099)	1981-02-01	0.225401	0.392173	0	0	2.27733	3.39293	EGF;LRRK2
positive regulation of protein catabolic process (GO:0045732)	1981-02-01	0.225401	0.392173	0	0	2.27733	3.39293	PLK2;ADRA2A
sensory perception of light stimulus (GO:0050953)	1981-02-01	0.225401	0.392173	0	0	2.27733	3.39293	EFEMP1;OAT
positive regulation of ATP metabolic process (GO:1903580)	2023-01-01	0.22563	0.392173	0	0	4.08202	6.07756	PID1
mitotic G2/M transition checkpoint (GO:0044818)	2023-01-01	0.22563	0.392173	0	0	4.08202	6.07756	DONSON
cellular response to ammonium ion (GO:0071242)	2023-01-01	0.22563	0.392173	0	0	4.08202	6.07756	LRRK2
nucleotide-excision repair, DNA gap filling (GO:0006297)	2023-01-01	0.22563	0.392173	0	0	4.08202	6.07756	RFC3
positive regulation of ERBB signaling pathway (GO:1901186)	2023-01-01	0.22563	0.392173	0	0	4.08202	6.07756	ART4
regulation of interleukin-8 secretion (GO:2000482)	2023-01-01	0.22563	0.392173	0	0	4.08202	6.07756	TLR6
regulation of dendritic spine morphogenesis (GO:0061001)	2023-01-01	0.22563	0.392173	0	0	4.08202	6.07756	LRRK2
positive regulation of mRNA catabolic process (GO:0061014)	2023-01-01	0.22563	0.392173	0	0	4.08202	6.07756	ZC3H12A
negative regulation of axonogenesis (GO:0050771)	2023-01-01	0.22563	0.392173	0	0	4.08202	6.07756	NGFR
divalent inorganic cation homeostasis (GO:0072507)	2023-01-01	0.22563	0.392173	0	0	4.08202	6.07756	CADPS2
negative regulation of transcription factor import into nucleus (GO:0042992)	2023-01-01	0.22563	0.392173	0	0	4.08202	6.07756	ZC3H12A
membrane assembly (GO:0071709)	2023-01-01	0.22563	0.392173	0	0	4.08202	6.07756	S100A10
modulation of chemical synaptic transmission (GO:0050804)	1982-02-01	0.229474	0.39597	0	0	2.24874	3.31007	LRRK2;GRIK1
negative regulation of NF-kappaB transcription factor activity (GO:0032088)	1982-02-01	0.229474	0.39597	0	0	2.24874	3.31007	RWDD3;ZC3H12A
positive regulation of DNA metabolic process (GO:0051054)	1982-02-01	0.229474	0.39597	0	0	2.24874	3.31007	PDGFRB;GNL3
negative regulation of neuron death (GO:1901215)	1983-02-01	0.233552	0.39597	0	0	2.22087	3.22992	LRRK2;CRLF1
positive regulation of microtubule polymerization (GO:0031116)	2024-01-01	0.234197	0.39597	0	0	3.90435	5.66753	NAV3
membrane protein intracellular domain proteolysis (GO:0031293)	2024-01-01	0.234197	0.39597	0	0	3.90435	5.66753	NGFR
negative regulation of protein localization to membrane (GO:1905476)	2024-01-01	0.234197	0.39597	0	0	3.90435	5.66753	PID1
limb development (GO:0060173)	2024-01-01	0.234197	0.39597	0	0	3.90435	5.66753	BMPR1B
positive regulation of vascular endothelial growth factor production (GO:0010575)	2024-01-01	0.234197	0.39597	0	0	3.90435	5.66753	IL6ST
Golgi to plasma membrane protein transport (GO:0043001)	2024-01-01	0.234197	0.39597	0	0	3.90435	5.66753	RAB31
chaperone mediated protein folding requiring cofactor (GO:0051085)	2024-01-01	0.234197	0.39597	0	0	3.90435	5.66753	DNAJB1
response to dsRNA (GO:0043331)	2024-01-01	0.234197	0.39597	0	0	3.90435	5.66753	PMAIP1
camera-type eye development (GO:0043010)	2024-01-01	0.234197	0.39597	0	0	3.90435	5.66753	EFEMP1
intrinsic apoptotic signaling pathway in response to endoplasmic reticulum stress (GO:0070059)	2024-01-01	0.234197	0.39597	0	0	3.90435	5.66753	CASP4
macromolecule modification (GO:0043412)	2024-01-01	0.234197	0.39597	0	0	3.90435	5.66753	ST3GAL2
positive regulation of microtubule polymerization or depolymerization (GO:0031112)	2024-01-01	0.234197	0.39597	0	0	3.90435	5.66753	NAV3
actin nucleation (GO:0045010)	2024-01-01	0.234197	0.39597	0	0	3.90435	5.66753	SCIN
regulation of chemotaxis (GO:0050920)	2024-01-01	0.234197	0.39597	0	0	3.90435	5.66753	PDGFRB
proteoglycan biosynthetic process (GO:0030166)	2024-01-01	0.234197	0.39597	0	0	3.90435	5.66753	BMPR1B
negative regulation of intrinsic apoptotic signaling pathway in response to DNA damage (GO:1902230)	2024-01-01	0.234197	0.39597	0	0	3.90435	5.66753	ACKR3
negative regulation of oxidative stress-induced cell death (GO:1903202)	2024-01-01	0.234197	0.39597	0	0	3.90435	5.66753	LRRK2
regulation of cell cycle G1/S phase transition (GO:1902806)	2024-01-01	0.234197	0.39597	0	0	3.90435	5.66753	PID1
cAMP metabolic process (GO:0046058)	2024-01-01	0.234197	0.39597	0	0	3.90435	5.66753	PDE4B
positive regulation of intracellular protein transport (GO:0090316)	3/152	0.236592	0.399547	0	0	1.813	2.6133	ZC3H12A;EFCAB7;GPHA2
transmembrane transport (GO:0055085)	6/378	0.241035	0.401261	0	0	1.45589	2.07146	SLC24A2;ABCA4;ABCC6;LRRC8D;ATP6V1G3;CDH17
heterotypic cell-cell adhesion (GO:0034113)	2025-01-01	0.242669	0.401261	0	0	3.74148	5.29815	ITGB1
negative regulation of wound healing (GO:0061045)	2025-01-01	0.242669	0.401261	0	0	3.74148	5.29815	THBD
regulation of centrosome duplication (GO:0010824)	2025-01-01	0.242669	0.401261	0	0	3.74148	5.29815	PLK2
regulation of voltage-gated calcium channel activity (GO:1901385)	2025-01-01	0.242669	0.401261	0	0	3.74148	5.29815	PDE4B
regulation of telomere maintenance (GO:0032204)	2025-01-01	0.242669	0.401261	0	0	3.74148	5.29815	GNL3
positive regulation of phosphatidylinositol 3-kinase activity (GO:0043552)	2025-01-01	0.242669	0.401261	0	0	3.74148	5.29815	PDGFRB
positive regulation of interleukin-12 production (GO:0032735)	2025-01-01	0.242669	0.401261	0	0	3.74148	5.29815	TLR4
chondroitin sulfate proteoglycan biosynthetic process (GO:0050650)	2025-01-01	0.242669	0.401261	0	0	3.74148	5.29815	CHST3
regulation of interleukin-10 production (GO:0032653)	2025-01-01	0.242669	0.401261	0	0	3.74148	5.29815	TLR4
regulation of DNA damage response, signal transduction by p53 class mediator (GO:0043516)	2025-01-01	0.242669	0.401261	0	0	3.74148	5.29815	PMAIP1
regulation of nervous system development (GO:0051960)	2025-01-01	0.242669	0.401261	0	0	3.74148	5.29815	LRRK2
positive regulation of calcium ion transmembrane transport (GO:1904427)	2025-01-01	0.242669	0.401261	0	0	3.74148	5.29815	TRPC1
response to alcohol (GO:0097305)	2025-01-01	0.242669	0.401261	0	0	3.74148	5.29815	TGFBR2
regulation of cellular protein localization (GO:1903827)	2025-01-01	0.242669	0.401261	0	0	3.74148	5.29815	EGF
positive regulation of peptidyl-threonine phosphorylation (GO:0010800)	2025-01-01	0.242669	0.401261	0	0	3.74148	5.29815	EGF
regulation of glucose metabolic process (GO:0010906)	2025-01-01	0.242669	0.401261	0	0	3.74148	5.29815	PMAIP1
modulation of excitatory postsynaptic potential (GO:0098815)	2025-01-01	0.242669	0.401261	0	0	3.74148	5.29815	LRRK2
toll-like receptor signaling pathway (GO:0002224)	1986-02-01	0.24581	0.405515	0	0	2.14123	3.00456	TLR6;TLR4
calcium ion transmembrane transport (GO:0070588)	1986-02-01	0.24581	0.405515	0	0	2.14123	3.00456	SLC24A2;TRPC1
calcium ion homeostasis (GO:0055074)	1987-02-01	0.249902	0.40849	0	0	2.11593	2.93413	SLC24A2;CADPS2
organic substance transport (GO:0071702)	1987-02-01	0.249902	0.40849	0	0	2.11593	2.93413	ABCA4;SLC6A2
positive regulation of synapse assembly (GO:0051965)	2026-01-01	0.251048	0.40849	0	0	3.59164	4.96404	IL1RAP
regulation of cardiac muscle cell contraction (GO:0086004)	2026-01-01	0.251048	0.40849	0	0	3.59164	4.96404	PDE4B
regulation of histone acetylation (GO:0035065)	2026-01-01	0.251048	0.40849	0	0	3.59164	4.96404	CHEK1
positive regulation of interferon-beta production (GO:0032728)	2026-01-01	0.251048	0.40849	0	0	3.59164	4.96404	TLR4
nucleotide biosynthetic process (GO:0009165)	2026-01-01	0.251048	0.40849	0	0	3.59164	4.96404	RRM1
regulation of p38MAPK cascade (GO:1900744)	2026-01-01	0.251048	0.40849	0	0	3.59164	4.96404	ZC3H12A
positive regulation of release of cytochrome c from mitochondria (GO:0090200)	2026-01-01	0.251048	0.40849	0	0	3.59164	4.96404	PMAIP1
positive regulation of wound healing (GO:0090303)	2026-01-01	0.251048	0.40849	0	0	3.59164	4.96404	ADRA2A
response to ketone (GO:1901654)	2026-01-01	0.251048	0.40849	0	0	3.59164	4.96404	CATSPERD
positive regulation of cAMP metabolic process (GO:0030816)	2026-01-01	0.251048	0.40849	0	0	3.59164	4.96404	GPHA2
T cell activation (GO:0042110)	1988-02-01	0.253996	0.41141	0	0	2.09122	2.86588	TNFRSF4;ADA
divalent metal ion transport (GO:0070838)	1988-02-01	0.253996	0.41141	0	0	2.09122	2.86588	CALCRL;TRPC1
negative regulation of translation (GO:0017148)	1988-02-01	0.253996	0.41141	0	0	2.09122	2.86588	SHMT1;IGF2BP2
regulation of protein targeting to mitochondrion (GO:1903214)	1988-02-01	0.253996	0.41141	0	0	2.09122	2.86588	LRRK2;GPHA2
negative regulation of cellular protein metabolic process (GO:0032269)	1989-02-01	0.258091	0.412105	0	0	2.06708	2.79974	SHMT1;IGF2BP2
regulation of calcium ion transmembrane transporter activity (GO:1901019)	2027-01-01	0.259335	0.412105	0	0	3.45332	4.66073	ADRA2A
positive regulation of lipid kinase activity (GO:0090218)	2027-01-01	0.259335	0.412105	0	0	3.45332	4.66073	PDGFRB
response to hexose (GO:0009746)	2027-01-01	0.259335	0.412105	0	0	3.45332	4.66073	SLC2A5
leukocyte cell-cell adhesion (GO:0007159)	2027-01-01	0.259335	0.412105	0	0	3.45332	4.66073	ITGB1
negative regulation of microtubule polymerization or depolymerization (GO:0031111)	2027-01-01	0.259335	0.412105	0	0	3.45332	4.66073	NAV3
negative regulation of small GTPase mediated signal transduction (GO:0051058)	2027-01-01	0.259335	0.412105	0	0	3.45332	4.66073	ARHGAP25
cardiac muscle cell development (GO:0055013)	2027-01-01	0.259335	0.412105	0	0	3.45332	4.66073	PDGFRB
regulation of double-strand break repair via homologous recombination (GO:0010569)	2027-01-01	0.259335	0.412105	0	0	3.45332	4.66073	CHEK1
regulation of protein localization to nucleus (GO:1900180)	2027-01-01	0.259335	0.412105	0	0	3.45332	4.66073	NGFR
phagosome acidification (GO:0090383)	2027-01-01	0.259335	0.412105	0	0	3.45332	4.66073	ATP6V1G3
regulation of neurotransmitter secretion (GO:0046928)	2027-01-01	0.259335	0.412105	0	0	3.45332	4.66073	LRRK2
positive regulation of substrate adhesion-dependent cell spreading (GO:1900026)	2027-01-01	0.259335	0.412105	0	0	3.45332	4.66073	S100A10
regulation of vascular endothelial growth factor production (GO:0010574)	2027-01-01	0.259335	0.412105	0	0	3.45332	4.66073	IL6ST
transition metal ion transport (GO:0000041)	2027-01-01	0.259335	0.412105	0	0	3.45332	4.66073	TRPC1
negative regulation of organelle assembly (GO:1902116)	2027-01-01	0.259335	0.412105	0	0	3.45332	4.66073	LRRK2
regulation of protein localization to cell surface (GO:2000008)	2027-01-01	0.259335	0.412105	0	0	3.45332	4.66073	EGF
cell-matrix adhesion (GO:0007160)	1990-02-01	0.262188	0.416175	0	0	2.04348	2.7356	ITGB1;ITGA2
phospholipase C-activating G-protein coupled receptor signaling pathway (GO:0007200)	1991-02-01	0.266285	0.418144	0	0	2.02042	2.6734	CYSLTR1;ADRA2A
positive regulation of phospholipid metabolic process (GO:1903727)	2028-01-01	0.26753	0.418144	0	0	3.32525	4.38442	PDGFRB
hydrogen ion transmembrane transport (GO:1902600)	2028-01-01	0.26753	0.418144	0	0	3.32525	4.38442	NNT
positive regulation of cell communication (GO:0010647)	2028-01-01	0.26753	0.418144	0	0	3.32525	4.38442	CARTPT
RNA phosphodiester bond hydrolysis (GO:0090501)	2028-01-01	0.26753	0.418144	0	0	3.32525	4.38442	ZC3H12A
positive regulation of calcium-mediated signaling (GO:0050850)	2028-01-01	0.26753	0.418144	0	0	3.32525	4.38442	LMCD1
cellular amino acid biosynthetic process (GO:0008652)	2028-01-01	0.26753	0.418144	0	0	3.32525	4.38442	OAT
negative regulation of response to DNA damage stimulus (GO:2001021)	2028-01-01	0.26753	0.418144	0	0	3.32525	4.38442	ACKR3
regulation of receptor internalization (GO:0002090)	2028-01-01	0.26753	0.418144	0	0	3.32525	4.38442	EGF
positive regulation of phosphate metabolic process (GO:0045937)	2028-01-01	0.26753	0.418144	0	0	3.32525	4.38442	EGF
ventricular septum development (GO:0003281)	2028-01-01	0.26753	0.418144	0	0	3.32525	4.38442	TGFBR2
positive regulation of extrinsic apoptotic signaling pathway (GO:2001238)	2028-01-01	0.26753	0.418144	0	0	3.32525	4.38442	PMAIP1
regulation of cell morphogenesis (GO:0022604)	2028-01-01	0.26753	0.418144	0	0	3.32525	4.38442	SPARC
lytic vacuole organization (GO:0080171)	2028-01-01	0.26753	0.418144	0	0	3.32525	4.38442	LRRK2
regulation of protein kinase B signaling (GO:0051896)	3/163	0.269153	0.42022	0	0	1.68741	2.21469	PDGFRB;ITGB1;EGF
regulation of cell migration (GO:0030334)	5/316	0.27168	0.423702	0	0	1.44903	1.88827	PDGFRB;NAV3;KRT16;EGF;ADRA2A
regulation of transcription from RNA polymerase II promoter in response to stress (GO:0043618)	1993-02-01	0.274478	0.426144	0	0	1.97581	2.5545	DNAJB1;CHEK1
collagen fibril organization (GO:0030199)	2029-01-01	0.275635	0.426144	0	0	3.20633	4.13193	COL12A1
synaptic vesicle endocytosis (GO:0048488)	2029-01-01	0.275635	0.426144	0	0	3.20633	4.13193	DNAJC6
positive regulation of myeloid cell differentiation (GO:0045639)	2029-01-01	0.275635	0.426144	0	0	3.20633	4.13193	SCIN
negative regulation of Notch signaling pathway (GO:0045746)	2029-01-01	0.275635	0.426144	0	0	3.20633	4.13193	EGF
skeletal muscle organ development (GO:0060538)	2029-01-01	0.275635	0.426144	0	0	3.20633	4.13193	POPDC3
regulation of cellular biosynthetic process (GO:0031326)	2029-01-01	0.275635	0.426144	0	0	3.20633	4.13193	IGF2BP2
striated muscle tissue development (GO:0014706)	2029-01-01	0.275635	0.426144	0	0	3.20633	4.13193	POPDC3
mitochondrion organization (GO:0007005)	3/167	0.281126	0.429236	0	0	1.64592	2.0886	PID1;LRRK2;TSPO
interleukin-1-mediated signaling pathway (GO:0070498)	1995-02-01	0.282667	0.429236	0	0	1.93313	2.44248	IL1R2;IL1RAP
regulation of cytoskeleton organization (GO:0051493)	1995-02-01	0.282667	0.429236	0	0	1.93313	2.44248	PDGFRB;RHOBTB3
regulation of protein insertion into mitochondrial membrane involved in apoptotic signaling pathway (GO:1900739)	1930-01-01	0.283651	0.429236	0	0	3.09561	3.9005	PMAIP1
smoothened signaling pathway (GO:0007224)	1930-01-01	0.283651	0.429236	0	0	3.09561	3.9005	CC2D2A
regulation of cell migration involved in sprouting angiogenesis (GO:0090049)	1930-01-01	0.283651	0.429236	0	0	3.09561	3.9005	STARD13
regulation of defense response to virus by host (GO:0050691)	1930-01-01	0.283651	0.429236	0	0	3.09561	3.9005	ZC3H12A
positive regulation of phospholipase C activity (GO:0010863)	1930-01-01	0.283651	0.429236	0	0	3.09561	3.9005	PDGFRB
cellular response to drug (GO:0035690)	1930-01-01	0.283651	0.429236	0	0	3.09561	3.9005	PDE4B
artery morphogenesis (GO:0048844)	1930-01-01	0.283651	0.429236	0	0	3.09561	3.9005	PDGFRB
positive regulation of protein insertion into mitochondrial membrane involved in apoptotic signaling pathway (GO:1900740)	1930-01-01	0.283651	0.429236	0	0	3.09561	3.9005	PMAIP1
regulation of blood coagulation (GO:0030193)	1930-01-01	0.283651	0.429236	0	0	3.09561	3.9005	THBD
positive regulation of B cell proliferation (GO:0030890)	1930-01-01	0.283651	0.429236	0	0	3.09561	3.9005	TNFRSF4
activation of protein kinase B activity (GO:0032148)	1930-01-01	0.283651	0.429236	0	0	3.09561	3.9005	ADRA2A
CENP-A containing nucleosome assembly (GO:0034080)	1930-01-01	0.283651	0.429236	0	0	3.09561	3.9005	CENPK
CENP-A containing chromatin organization (GO:0061641)	1930-01-01	0.283651	0.429236	0	0	3.09561	3.9005	CENPK
negative regulation of cell morphogenesis involved in differentiation (GO:0010771)	1930-01-01	0.283651	0.429236	0	0	3.09561	3.9005	NGFR
regulation of cell adhesion mediated by integrin (GO:0033628)	1930-01-01	0.283651	0.429236	0	0	3.09561	3.9005	ADA
chondroitin sulfate metabolic process (GO:0030204)	1930-01-01	0.283651	0.429236	0	0	3.09561	3.9005	CHST3
'de novo' posttranslational protein folding (GO:0051084)	1930-01-01	0.283651	0.429236	0	0	3.09561	3.9005	DNAJB1
regulation of cell death (GO:0010941)	1996-02-01	0.286759	0.433021	0	0	1.91246	2.38889	LRRK2;ZC3H12A
ciliary basal body-plasma membrane docking (GO:0097711)	1996-02-01	0.286759	0.433021	0	0	1.91246	2.38889	HAUS4;CC2D2A
negative regulation of cell motility (GO:2000146)	1997-02-01	0.290848	0.436603	0	0	1.89224	2.33683	NAV3;KRT16
regulation of dendritic spine development (GO:0060998)	1931-01-01	0.291578	0.436603	0	0	2.99227	3.68781	LRRK2
negative regulation of blood vessel endothelial cell migration (GO:0043537)	1931-01-01	0.291578	0.436603	0	0	2.99227	3.68781	STARD13
positive regulation of release of sequestered calcium ion into cytosol (GO:0051281)	1931-01-01	0.291578	0.436603	0	0	2.99227	3.68781	TRPC1
lysosome organization (GO:0007040)	1931-01-01	0.291578	0.436603	0	0	2.99227	3.68781	LRRK2
positive regulation of protein dephosphorylation (GO:0035307)	1931-01-01	0.291578	0.436603	0	0	2.99227	3.68781	PDGFRB
positive regulation of bone mineralization (GO:0030501)	1931-01-01	0.291578	0.436603	0	0	2.99227	3.68781	BMPR1B
proton transport (GO:0015992)	1931-01-01	0.291578	0.436603	0	0	2.99227	3.68781	NNT
phosphatidylinositol biosynthetic process (GO:0006661)	1998-02-01	0.294934	0.440894	0	0	1.87243	2.28624	RAB4A;PITPNM3
cellular protein localization (GO:0034613)	5/327	0.295063	0.440894	0	0	1.39874	1.70725	NGFR;RAB30;RAB4A;RAB31;LRRK2
small GTPase mediated signal transduction (GO:0007264)	1999-02-01	0.299018	0.442767	0	0	1.85303	2.23708	PLK2;ADRA2A
cellular response to DNA damage stimulus (GO:0006974)	5/329	0.299352	0.442767	0	0	1.38996	1.67648	RFC3;CHEK1;ZC3H12A;DONSON;RAD9B
negative regulation of calcium ion transmembrane transporter activity (GO:1901020)	1932-01-01	0.299419	0.442767	0	0	2.8956	3.49184	ADRA2A
positive regulation of calcium ion transport into cytosol (GO:0010524)	1932-01-01	0.299419	0.442767	0	0	2.8956	3.49184	TRPC1
purine ribonucleoside triphosphate metabolic process (GO:0009205)	1932-01-01	0.299419	0.442767	0	0	2.8956	3.49184	LRRK2
regulation of cell-cell adhesion (GO:0022407)	1932-01-01	0.299419	0.442767	0	0	2.8956	3.49184	ADA
negative regulation of fat cell differentiation (GO:0045599)	1932-01-01	0.299419	0.442767	0	0	2.8956	3.49184	WNT10B
positive regulation of transcription factor import into nucleus (GO:0042993)	1932-01-01	0.299419	0.442767	0	0	2.8956	3.49184	TLR4
positive regulation of telomere maintenance (GO:0032206)	1932-01-01	0.299419	0.442767	0	0	2.8956	3.49184	GNL3
positive regulation of tumor necrosis factor superfamily cytokine production (GO:1903557)	1932-01-01	0.299419	0.442767	0	0	2.8956	3.49184	TLR4
cellular response to transforming growth factor beta stimulus (GO:0071560)	2/100	0.303097	0.446825	0	0	1.83403	2.18929	WNT10A;TGFBR2
protein autophosphorylation (GO:0046777)	3/175	0.305201	0.446825	0	0	1.56873	1.86174	PDGFRB;LRRK2;VRK2
regulation of DNA recombination (GO:0000018)	1933-01-01	0.307172	0.446825	0	0	2.80497	3.31084	CHEK1
intracellular pH reduction (GO:0051452)	1933-01-01	0.307172	0.446825	0	0	2.80497	3.31084	ATP6V1G3
regulation of phosphatidylinositol 3-kinase activity (GO:0043551)	1933-01-01	0.307172	0.446825	0	0	2.80497	3.31084	PDGFRB
chemical synaptic transmission, postsynaptic (GO:0099565)	1933-01-01	0.307172	0.446825	0	0	2.80497	3.31084	LRRK2
negative regulation of mitochondrion organization (GO:0010823)	1933-01-01	0.307172	0.446825	0	0	2.80497	3.31084	LRRK2
positive regulation of calcium ion transport (GO:0051928)	1933-01-01	0.307172	0.446825	0	0	2.80497	3.31084	PDGFRB
regulation of autophagosome assembly (GO:2000785)	1933-01-01	0.307172	0.446825	0	0	2.80497	3.31084	LRRK2
positive regulation of locomotion (GO:0040017)	1933-01-01	0.307172	0.446825	0	0	2.80497	3.31084	PDGFRB
cellular glucose homeostasis (GO:0001678)	1933-01-01	0.307172	0.446825	0	0	2.80497	3.31084	CARTPT
positive regulation of intrinsic apoptotic signaling pathway (GO:2001244)	1933-01-01	0.307172	0.446825	0	0	2.80497	3.31084	PMAIP1
embryonic organ morphogenesis (GO:0048562)	1933-01-01	0.307172	0.446825	0	0	2.80497	3.31084	EFEMP1
regulation of interleukin-12 production (GO:0032655)	1933-01-01	0.307172	0.446825	0	0	2.80497	3.31084	TLR4
regulation of postsynaptic membrane potential (GO:0060078)	1933-01-01	0.307172	0.446825	0	0	2.80497	3.31084	LRRK2
carboxylic acid metabolic process (GO:0019752)	1933-01-01	0.307172	0.446825	0	0	2.80497	3.31084	FPGS
cellular protein modification process (GO:0006464)	13/1001	0.31467	0.454275	0	0	1.1887	1.37441	PLK2;LRRK2;PTPRM;VRK2;PRSS23;TGFBR2;B3GNT7;CHEK1;B3GNT3;IGFBP7;BMPR1B;ST3GAL2;TGM3
regulation of double-strand break repair (GO:2000779)	1934-01-01	0.314841	0.454275	0	0	2.71983	3.14328	CHEK1
regulation of interleukin-8 production (GO:0032677)	1934-01-01	0.314841	0.454275	0	0	2.71983	3.14328	TLR4
negative regulation of endothelial cell migration (GO:0010596)	1934-01-01	0.314841	0.454275	0	0	2.71983	3.14328	PTPRM
regulation of wound healing (GO:0061041)	1934-01-01	0.314841	0.454275	0	0	2.71983	3.14328	ADRA2A
regulation of JUN kinase activity (GO:0043506)	1934-01-01	0.314841	0.454275	0	0	2.71983	3.14328	TLR6
regulation of interferon-beta production (GO:0032648)	1934-01-01	0.314841	0.454275	0	0	2.71983	3.14328	TLR4
positive regulation of DNA binding (GO:0043388)	1934-01-01	0.314841	0.454275	0	0	2.71983	3.14328	EGF
positive regulation of angiogenesis (GO:0045766)	2/103	0.315309	0.454491	0	0	1.77928	2.05365	ITGB1;ZC3H12A
positive regulation of cell motility (GO:2000147)	3/179	0.317276	0.456865	0	0	1.53276	1.75958	PDGFRB;EGF;ADRA2A
positive regulation of vasculature development (GO:1904018)	2/104	0.31937	0.458724	0	0	1.76175	2.01087	ITGB1;ZC3H12A
positive regulation of NIK/NF-kappaB signaling (GO:1901224)	1935-01-01	0.322425	0.458724	0	0	2.63971	2.98784	TLR6
regulation of microtubule polymerization (GO:0031113)	1935-01-01	0.322425	0.458724	0	0	2.63971	2.98784	NAV3
regulation of synapse assembly (GO:0051963)	1935-01-01	0.322425	0.458724	0	0	2.63971	2.98784	IL1RAP
endothelial cell migration (GO:0043542)	1935-01-01	0.322425	0.458724	0	0	2.63971	2.98784	STARD13
negative regulation of epithelial cell migration (GO:0010633)	1935-01-01	0.322425	0.458724	0	0	2.63971	2.98784	PTPRM
positive regulation of ATPase activity (GO:0032781)	1935-01-01	0.322425	0.458724	0	0	2.63971	2.98784	DNAJB1
membrane protein proteolysis (GO:0033619)	1935-01-01	0.322425	0.458724	0	0	2.63971	2.98784	NGFR
regulation of phosphoprotein phosphatase activity (GO:0043666)	1935-01-01	0.322425	0.458724	0	0	2.63971	2.98784	PDGFRB
flagellated sperm motility (GO:0030317)	1935-01-01	0.322425	0.458724	0	0	2.63971	2.98784	CATSPERD
actin filament bundle organization (GO:0061572)	1935-01-01	0.322425	0.458724	0	0	2.63971	2.98784	PLS1
DNA-dependent DNA replication maintenance of fidelity (GO:0045005)	1935-01-01	0.322425	0.458724	0	0	2.63971	2.98784	DONSON
phosphate-containing compound metabolic process (GO:0006796)	3/183	0.329361	0.463845	0	0	1.49839	1.66412	LRRK2;COQ8A;FBP2
regulation of potassium ion transport (GO:0043266)	1936-01-01	0.329925	0.463845	0	0	2.56416	2.84337	ADRA2A
endosome organization (GO:0007032)	1936-01-01	0.329925	0.463845	0	0	2.56416	2.84337	ALS2CL
ferric iron transport (GO:0015682)	1936-01-01	0.329925	0.463845	0	0	2.56416	2.84337	ATP6V1G3
histone exchange (GO:0043486)	1936-01-01	0.329925	0.463845	0	0	2.56416	2.84337	CENPK
muscle cell differentiation (GO:0042692)	1936-01-01	0.329925	0.463845	0	0	2.56416	2.84337	POPDC3
transferrin transport (GO:0033572)	1936-01-01	0.329925	0.463845	0	0	2.56416	2.84337	ATP6V1G3
positive regulation of signaling (GO:0023056)	1936-01-01	0.329925	0.463845	0	0	2.56416	2.84337	CARTPT
heart looping (GO:0001947)	1936-01-01	0.329925	0.463845	0	0	2.56416	2.84337	TGFBR2
glutamate receptor signaling pathway (GO:0007215)	1936-01-01	0.329925	0.463845	0	0	2.56416	2.84337	GRIK1
regulation of cysteine-type endopeptidase activity (GO:2000116)	1936-01-01	0.329925	0.463845	0	0	2.56416	2.84337	NGFR
plasma membrane organization (GO:0007009)	1936-01-01	0.329925	0.463845	0	0	2.56416	2.84337	PLSCR4
positive regulation of cell cycle process (GO:0090068)	2/107	0.331516	0.465623	0	0	1.71115	1.88925	PDGFRB;EGF
regulation of mitotic cell cycle phase transition (GO:1901990)	3/184	0.332382	0.46638	0	0	1.49004	1.64124	ANLN;PID1;HAUS4
regulation of protein activation cascade (GO:2000257)	2/108	0.335551	0.468732	0	0	1.69493	1.85083	CFB;C2
regulation of peptidyl-threonine phosphorylation (GO:0010799)	1937-01-01	0.337343	0.468732	0	0	2.4928	2.70882	EGF
positive regulation of stress fiber assembly (GO:0051496)	1937-01-01	0.337343	0.468732	0	0	2.4928	2.70882	S100A10
negative regulation of G0 to G1 transition (GO:0070317)	1937-01-01	0.337343	0.468732	0	0	2.4928	2.70882	CHEK1
positive regulation of mitochondrial outer membrane permeabilization involved in apoptotic signaling pathway (GO:1901030)	1937-01-01	0.337343	0.468732	0	0	2.4928	2.70882	PMAIP1
actin filament bundle assembly (GO:0051017)	1937-01-01	0.337343	0.468732	0	0	2.4928	2.70882	PLS1
positive regulation of smooth muscle cell proliferation (GO:0048661)	1937-01-01	0.337343	0.468732	0	0	2.4928	2.70882	PDGFRB
response to steroid hormone (GO:0048545)	1937-01-01	0.337343	0.468732	0	0	2.4928	2.70882	CATSPERD
nucleotide-excision repair, DNA incision, 5'-to lesion (GO:0006296)	1937-01-01	0.337343	0.468732	0	0	2.4928	2.70882	RFC3
positive regulation of axonogenesis (GO:0050772)	1937-01-01	0.337343	0.468732	0	0	2.4928	2.70882	NGFR
circulatory system development (GO:0072359)	2/109	0.33958	0.470466	0	0	1.679	1.8134	POPDC3;TGFBR2
regulation of complement activation (GO:0030449)	2/109	0.33958	0.470466	0	0	1.679	1.8134	CFB;C2
regulation of Wnt signaling pathway (GO:0030111)	2/109	0.33958	0.470466	0	0	1.679	1.8134	LRRK2;GRB10
cellular response to insulin stimulus (GO:0032869)	2/110	0.3436	0.475114	0	0	1.66337	1.77694	RAB31;ATP6V1G3
positive regulation of establishment of protein localization to mitochondrion (GO:1903749)	2/110	0.3436	0.475114	0	0	1.66337	1.77694	PMAIP1;GPHA2
positive regulation of fat cell differentiation (GO:0045600)	1939-01-01	0.351934	0.480124	0	0	2.36136	2.466	ZC3H12A
negative regulation of protein catabolic process (GO:0042177)	1939-01-01	0.351934	0.480124	0	0	2.36136	2.466	TIMP3
skeletal muscle tissue development (GO:0007519)	1939-01-01	0.351934	0.480124	0	0	2.36136	2.466	POPDC3
regulation of G0 to G1 transition (GO:0070316)	1939-01-01	0.351934	0.480124	0	0	2.36136	2.466	CHEK1
regulation of extrinsic apoptotic signaling pathway via death domain receptors (GO:1902041)	1939-01-01	0.351934	0.480124	0	0	2.36136	2.466	PMAIP1
inositol lipid-mediated signaling (GO:0048017)	1939-01-01	0.351934	0.480124	0	0	2.36136	2.466	PDGFRB
clathrin-dependent endocytosis (GO:0072583)	1939-01-01	0.351934	0.480124	0	0	2.36136	2.466	DNAJC6
Golgi to plasma membrane transport (GO:0006893)	1939-01-01	0.351934	0.480124	0	0	2.36136	2.466	RAB31
DNA replication-independent nucleosome assembly (GO:0006336)	1939-01-01	0.351934	0.480124	0	0	2.36136	2.466	CENPK
purine ribonucleoside monophosphate biosynthetic process (GO:0009168)	1939-01-01	0.351934	0.480124	0	0	2.36136	2.466	ADSS
positive regulation of phagocytosis (GO:0050766)	1939-01-01	0.351934	0.480124	0	0	2.36136	2.466	C2
ERBB2 signaling pathway (GO:0038128)	1939-01-01	0.351934	0.480124	0	0	2.36136	2.466	EGF
purine ribonucleoside monophosphate metabolic process (GO:0009167)	1939-01-01	0.351934	0.480124	0	0	2.36136	2.466	ADSS
DNA biosynthetic process (GO:0071897)	1939-01-01	0.351934	0.480124	0	0	2.36136	2.466	RFC3
regulation of humoral immune response (GO:0002920)	2/113	0.355615	0.483442	0	0	1.61817	1.67303	CFB;C2
positive regulation of GTPase activity (GO:0043547)	3/192	0.35652	0.483442	0	0	1.42639	1.47113	ITGB1;CCL20;S100A10
negative regulation of transport (GO:0051051)	1940-01-01	0.359109	0.483442	0	0	2.3007	2.35621	EGF
embryonic heart tube morphogenesis (GO:0003143)	1940-01-01	0.359109	0.483442	0	0	2.3007	2.35621	TGFBR2
detection of chemical stimulus involved in sensory perception of bitter taste (GO:0001580)	1940-01-01	0.359109	0.483442	0	0	2.3007	2.35621	LPO
nucleotide-excision repair, DNA incision (GO:0033683)	1940-01-01	0.359109	0.483442	0	0	2.3007	2.35621	RFC3
regulation of release of cytochrome c from mitochondria (GO:0090199)	1940-01-01	0.359109	0.483442	0	0	2.3007	2.35621	PMAIP1
negative regulation of catabolic process (GO:0009895)	1940-01-01	0.359109	0.483442	0	0	2.3007	2.35621	ADRA2A
negative regulation of epidermal growth factor receptor signaling pathway (GO:0042059)	1940-01-01	0.359109	0.483442	0	0	2.3007	2.35621	EGF
positive regulation of epithelial to mesenchymal transition (GO:0010718)	1940-01-01	0.359109	0.483442	0	0	2.3007	2.35621	TGFBR2
regulation of intracellular transport (GO:0032386)	1940-01-01	0.359109	0.483442	0	0	2.3007	2.35621	LRRK2
regulation of ATPase activity (GO:0043462)	1940-01-01	0.359109	0.483442	0	0	2.3007	2.35621	DNAJB1
determination of heart left/right asymmetry (GO:0061371)	1940-01-01	0.359109	0.483442	0	0	2.3007	2.35621	TGFBR2
JAK-STAT cascade (GO:0007259)	1940-01-01	0.359109	0.483442	0	0	2.3007	2.35621	EGF
regulation of immune effector process (GO:0002697)	2/114	0.359603	0.483651	0	0	1.60364	1.64013	CFB;C2
regulation of calcium-mediated signaling (GO:0050848)	1941-01-01	0.366205	0.488844	0	0	2.24307	2.2533	LRRK2
positive regulation of receptor-mediated endocytosis (GO:0048260)	1941-01-01	0.366205	0.488844	0	0	2.24307	2.2533	EGF
monocyte chemotaxis (GO:0002548)	1941-01-01	0.366205	0.488844	0	0	2.24307	2.2533	CCL20
regulation of cellular metabolic process (GO:0031323)	1941-01-01	0.366205	0.488844	0	0	2.24307	2.2533	PID1
sensory perception of bitter taste (GO:0050913)	1941-01-01	0.366205	0.488844	0	0	2.24307	2.2533	LPO
negative regulation of cell projection organization (GO:0031345)	1941-01-01	0.366205	0.488844	0	0	2.24307	2.2533	NGFR
regulation of substrate adhesion-dependent cell spreading (GO:1900024)	1941-01-01	0.366205	0.488844	0	0	2.24307	2.2533	S100A10
gluconeogenesis (GO:0006094)	1941-01-01	0.366205	0.488844	0	0	2.24307	2.2533	FBP2
positive regulation of peptidyl-tyrosine phosphorylation (GO:0050731)	2/116	0.367552	0.489726	0	0	1.57534	1.57675	IL6ST;CRLF1
cellular response to interferon-gamma (GO:0071346)	2/116	0.367552	0.489726	0	0	1.57534	1.57675	CCL20;CASP1
activation of MAPK activity (GO:0000187)	2/117	0.371512	0.49454	0	0	1.56156	1.54622	LRRK2;TLR4
glycolipid biosynthetic process (GO:0009247)	1942-01-01	0.373223	0.494971	0	0	2.18825	2.15669	ST3GAL2
cellular response to radiation (GO:0071478)	1942-01-01	0.373223	0.494971	0	0	2.18825	2.15669	RAD9B
negative regulation of protein secretion (GO:0050709)	1942-01-01	0.373223	0.494971	0	0	2.18825	2.15669	ADRA2A
translesion synthesis (GO:0019985)	1942-01-01	0.373223	0.494971	0	0	2.18825	2.15669	RFC3
regulation of B cell proliferation (GO:0030888)	1943-01-01	0.380163	0.501843	0	0	2.13604	2.06588	TNFRSF4
cardiac ventricle morphogenesis (GO:0003208)	1943-01-01	0.380163	0.501843	0	0	2.13604	2.06588	TGFBR2
negative regulation of ERBB signaling pathway (GO:1901185)	1943-01-01	0.380163	0.501843	0	0	2.13604	2.06588	EGF
response to unfolded protein (GO:0006986)	1943-01-01	0.380163	0.501843	0	0	2.13604	2.06588	DNAJB1
branching morphogenesis of an epithelial tube (GO:0048754)	1943-01-01	0.380163	0.501843	0	0	2.13604	2.06588	TGFBR2
positive regulation of ERK1 and ERK2 cascade (GO:0070374)	3/201	0.383535	0.503284	0	0	1.36093	1.30421	PDGFRB;CCL20;ACKR3
positive regulation of transport (GO:0051050)	1944-01-01	0.387027	0.503284	0	0	2.08626	1.9804	SCIN
adherens junction organization (GO:0034332)	1944-01-01	0.387027	0.503284	0	0	2.08626	1.9804	CDH17
detection of chemical stimulus involved in sensory perception of taste (GO:0050912)	1944-01-01	0.387027	0.503284	0	0	2.08626	1.9804	LPO
lymphocyte chemotaxis (GO:0048247)	1944-01-01	0.387027	0.503284	0	0	2.08626	1.9804	CCL20
protein N-linked glycosylation via asparagine (GO:0018279)	1944-01-01	0.387027	0.503284	0	0	2.08626	1.9804	ST3GAL2
microtubule cytoskeleton organization involved in mitosis (GO:1902850)	1944-01-01	0.387027	0.503284	0	0	2.08626	1.9804	PLK2
regulation of intracellular pH (GO:0051453)	1944-01-01	0.387027	0.503284	0	0	2.08626	1.9804	LRRK2
carboxylic acid biosynthetic process (GO:0046394)	1944-01-01	0.387027	0.503284	0	0	2.08626	1.9804	OAT
hexose biosynthetic process (GO:0019319)	1944-01-01	0.387027	0.503284	0	0	2.08626	1.9804	FBP2
regulation of dendrite morphogenesis (GO:0048814)	1944-01-01	0.387027	0.503284	0	0	2.08626	1.9804	LRRK2
positive regulation of interleukin-8 production (GO:0032757)	1944-01-01	0.387027	0.503284	0	0	2.08626	1.9804	TLR4
positive regulation of actin filament bundle assembly (GO:0032233)	1944-01-01	0.387027	0.503284	0	0	2.08626	1.9804	S100A10
regulation of smooth muscle cell proliferation (GO:0048660)	1944-01-01	0.387027	0.503284	0	0	2.08626	1.9804	PDGFRB
Golgi organization (GO:0007030)	2/121	0.38725	0.503284	0	0	1.50877	1.43134	RAB30;LRRK2
negative regulation of cell migration (GO:0030336)	2/121	0.38725	0.503284	0	0	1.50877	1.43134	NAV3;KRT16
regulation of cell differentiation (GO:0045595)	2/121	0.38725	0.503284	0	0	1.50877	1.43134	SCIN;BMPR1B
regulation of autophagy (GO:0010506)	3/203	0.389507	0.505757	0	0	1.34718	1.27022	PLK2;LRRK2;ZC3H12A
hexose metabolic process (GO:0019318)	1945-01-01	0.393815	0.509496	0	0	2.03874	1.89985	FBP2
protein complex subunit organization (GO:0071822)	1945-01-01	0.393815	0.509496	0	0	2.03874	1.89985	COL12A1
metal ion homeostasis (GO:0055065)	1945-01-01	0.393815	0.509496	0	0	2.03874	1.89985	CADPS2
peptidyl-asparagine modification (GO:0018196)	1945-01-01	0.393815	0.509496	0	0	2.03874	1.89985	ST3GAL2
cellular calcium ion homeostasis (GO:0006874)	2/123	0.395056	0.510176	0	0	1.48368	1.37794	SLC24A2;TRPC1
tumor necrosis factor-mediated signaling pathway (GO:0033209)	2/123	0.395056	0.510176	0	0	1.48368	1.37794	NGFR;TNFRSF4
cellular response to ionizing radiation (GO:0071479)	1946-01-01	0.400529	0.514451	0	0	1.99333	1.82384	RAD9B
regulation of G1/S transition of mitotic cell cycle (GO:2000045)	1946-01-01	0.400529	0.514451	0	0	1.99333	1.82384	PID1
regulation of cellular component movement (GO:0051270)	1946-01-01	0.400529	0.514451	0	0	1.99333	1.82384	EGF
cartilage development (GO:0051216)	1946-01-01	0.400529	0.514451	0	0	1.99333	1.82384	WNT10B
negative regulation of autophagy (GO:0010507)	1946-01-01	0.400529	0.514451	0	0	1.99333	1.82384	LRRK2
positive regulation of ion transport (GO:0043270)	1946-01-01	0.400529	0.514451	0	0	1.99333	1.82384	ADRA2A
positive regulation of phosphorylation (GO:0042327)	3/208	0.404374	0.517851	0	0	1.31399	1.1897	PDGFRB;EGF;LRRK2
myofibril assembly (GO:0030239)	1947-01-01	0.407168	0.517851	0	0	1.9499	1.75204	PDGFRB
negative regulation of I-kappaB kinase/NF-kappaB signaling (GO:0043124)	1947-01-01	0.407168	0.517851	0	0	1.9499	1.75204	ZC3H12A
peptide cross-linking (GO:0018149)	1947-01-01	0.407168	0.517851	0	0	1.9499	1.75204	TGM3
positive regulation of gene expression, epigenetic (GO:0045815)	1947-01-01	0.407168	0.517851	0	0	1.9499	1.75204	CHEK1
regulation of intrinsic apoptotic signaling pathway (GO:2001242)	1947-01-01	0.407168	0.517851	0	0	1.9499	1.75204	PMAIP1
negative regulation of cellular biosynthetic process (GO:0031327)	1947-01-01	0.407168	0.517851	0	0	1.9499	1.75204	ZC3H12A
positive regulation of tumor necrosis factor production (GO:0032760)	1947-01-01	0.407168	0.517851	0	0	1.9499	1.75204	TLR4
regulation of organelle assembly (GO:1902115)	1947-01-01	0.407168	0.517851	0	0	1.9499	1.75204	PLK2
postreplication repair (GO:0006301)	1947-01-01	0.407168	0.517851	0	0	1.9499	1.75204	RFC3
positive regulation of pathway-restricted SMAD protein phosphorylation (GO:0010862)	1947-01-01	0.407168	0.517851	0	0	1.9499	1.75204	BMP3
vesicle organization (GO:0016050)	2/127	0.410528	0.521659	0	0	1.43591	1.27841	ALS2CL;S100A10
negative regulation of mitotic cell cycle (GO:0045930)	1948-01-01	0.413734	0.524203	0	0	1.90832	1.68415	CHEK1
positive regulation of chemotaxis (GO:0050921)	1948-01-01	0.413734	0.524203	0	0	1.90832	1.68415	PDGFRB
glycoprotein metabolic process (GO:0009100)	1948-01-01	0.413734	0.524203	0	0	1.90832	1.68415	ST3GAL2
positive regulation of NF-kappaB transcription factor activity (GO:0051092)	2/128	0.414366	0.524203	0	0	1.42444	1.25494	TLR6;TLR4
positive regulation of mitochondrion organization (GO:0010822)	2/128	0.414366	0.524203	0	0	1.42444	1.25494	PMAIP1;GPHA2
regulation of megakaryocyte differentiation (GO:0045652)	1949-01-01	0.420228	0.529272	0	0	1.86847	1.61988	SCIN
protein heterooligomerization (GO:0051291)	1949-01-01	0.420228	0.529272	0	0	1.86847	1.61988	S100A10
establishment of protein localization to mitochondrion (GO:0072655)	1949-01-01	0.420228	0.529272	0	0	1.86847	1.61988	TSPO
positive regulation of response to DNA damage stimulus (GO:2001022)	1949-01-01	0.420228	0.529272	0	0	1.86847	1.61988	PMAIP1
regulation of release of sequestered calcium ion into cytosol (GO:0051279)	1949-01-01	0.420228	0.529272	0	0	1.86847	1.61988	TRPC1
protein localization to plasma membrane (GO:0072659)	2/130	0.422005	0.531041	0	0	1.40204	1.20959	RAB31;S100A10
regulation of bone mineralization (GO:0030500)	1950-01-01	0.42665	0.53453	0	0	1.83024	1.55898	BMPR1B
fatty acid oxidation (GO:0019395)	1950-01-01	0.42665	0.53453	0	0	1.83024	1.55898	PECR
myeloid leukocyte differentiation (GO:0002573)	1950-01-01	0.42665	0.53453	0	0	1.83024	1.55898	TGFBR2
positive regulation of JUN kinase activity (GO:0043507)	1950-01-01	0.42665	0.53453	0	0	1.83024	1.55898	TLR6
negative regulation of viral genome replication (GO:0045071)	1950-01-01	0.42665	0.53453	0	0	1.83024	1.55898	ZC3H12A
negative regulation of neuron projection development (GO:0010977)	1951-01-01	0.433002	0.541537	0	0	1.79355	1.50122	NGFR
positive regulation of actin filament polymerization (GO:0030838)	1951-01-01	0.433002	0.541537	0	0	1.79355	1.50122	SCIN
ion transmembrane transport (GO:0034220)	3/219	0.43669	0.545671	0	0	1.24637	1.03266	SLC24A2;LRRC8D;ATP6V1G3
plasma membrane bounded cell projection morphogenesis (GO:0120039)	1952-01-01	0.439283	0.546043	0	0	1.75829	1.44639	LRRK2
B cell differentiation (GO:0030183)	1952-01-01	0.439283	0.546043	0	0	1.75829	1.44639	ITGB1
positive regulation of nervous system development (GO:0051962)	1952-01-01	0.439283	0.546043	0	0	1.75829	1.44639	IL1RAP
positive regulation of cell-substrate adhesion (GO:0010811)	1952-01-01	0.439283	0.546043	0	0	1.75829	1.44639	S100A10
regulation of DNA binding (GO:0051101)	1952-01-01	0.439283	0.546043	0	0	1.75829	1.44639	EGF
triglyceride metabolic process (GO:0006641)	1952-01-01	0.439283	0.546043	0	0	1.75829	1.44639	AGMO
cellular response to organic cyclic compound (GO:0071407)	2/135	0.440875	0.547068	0	0	1.34899	1.10481	SHMT1;ZC3H12A
mitochondrial transport (GO:0006839)	2/135	0.440875	0.547068	0	0	1.34899	1.10481	PMAIP1;TSPO
positive regulation of cell migration (GO:0030335)	3/221	0.442498	0.548605	0	0	1.23481	1.00676	PDGFRB;EGF;ADRA2A
positive regulation of phosphatidylinositol 3-kinase signaling (GO:0014068)	1953-01-01	0.445495	0.550885	0	0	1.72439	1.39429	PDGFRB
negative regulation of cellular response to transforming growth factor beta stimulus (GO:1903845)	1953-01-01	0.445495	0.550885	0	0	1.72439	1.39429	TGFBR2
embryonic organ development (GO:0048568)	1953-01-01	0.445495	0.550885	0	0	1.72439	1.39429	TGFBR2
axonogenesis (GO:0007409)	3/223	0.448282	0.552951	0	0	1.22346	0.981618	NGFR;GRB10;ART4
regulation of cytosolic calcium ion concentration (GO:0051480)	2/137	0.448328	0.552951	0	0	1.32887	1.06606	CYSLTR1;TRPC1
positive regulation of transferase activity (GO:0051347)	2/137	0.448328	0.552951	0	0	1.32887	1.06606	PDGFRB;RFC3
protein targeting to mitochondrion (GO:0006626)	1954-01-01	0.451639	0.555115	0	0	1.69177	1.34474	TSPO
negative regulation of supramolecular fiber organization (GO:1902904)	1954-01-01	0.451639	0.555115	0	0	1.69177	1.34474	NAV3
negative regulation of cellular component organization (GO:0051129)	1954-01-01	0.451639	0.555115	0	0	1.69177	1.34474	DNAJB1
positive regulation of immune response (GO:0050778)	1954-01-01	0.451639	0.555115	0	0	1.69177	1.34474	IL6ST
regulation of vesicle-mediated transport (GO:0060627)	2/138	0.452034	0.555123	0	0	1.31903	1.04731	RAB4A;LRRK2
cellular response to growth factor stimulus (GO:0071363)	2/139	0.455726	0.559176	0	0	1.30934	1.02896	WNT10A;BMPR1B
regulation of cellular catabolic process (GO:0031329)	1955-01-01	0.457715	0.55969	0	0	1.66035	1.29758	LRRK2
negative regulation of transforming growth factor beta receptor signaling pathway (GO:0030512)	1955-01-01	0.457715	0.55969	0	0	1.66035	1.29758	TGFBR2
regulation of axonogenesis (GO:0050770)	1955-01-01	0.457715	0.55969	0	0	1.66035	1.29758	NGFR
fat cell differentiation (GO:0045444)	1955-01-01	0.457715	0.55969	0	0	1.66035	1.29758	STEAP4
regulation of cellular component organization (GO:0051128)	2/140	0.459404	0.561275	0	0	1.29978	1.011	RAB4A;SPARC
double-strand break repair (GO:0006302)	2/141	0.463067	0.564137	0	0	1.29036	0.993431	SFR1;MEIOB
DNA-dependent DNA replication (GO:0006261)	1956-01-01	0.463723	0.564137	0	0	1.63008	1.25267	RFC3
cellular defense response (GO:0006968)	1956-01-01	0.463723	0.564137	0	0	1.63008	1.25267	ITGB1
phosphatidylinositol-mediated signaling (GO:0048015)	1956-01-01	0.463723	0.564137	0	0	1.63008	1.25267	PDGFRB
negative regulation of cellular catabolic process (GO:0031330)	1956-01-01	0.463723	0.564137	0	0	1.63008	1.25267	TIMP3
I-kappaB kinase/NF-kappaB signaling (GO:0007249)	1957-01-01	0.469666	0.569909	0	0	1.60089	1.20985	TLR4
regulation of neurogenesis (GO:0050767)	1957-01-01	0.469666	0.569909	0	0	1.60089	1.20985	LRRK2
protein homotetramerization (GO:0051289)	1957-01-01	0.469666	0.569909	0	0	1.60089	1.20985	SHMT1
negative regulation of programmed cell death (GO:0043069)	5/408	0.471	0.571043	0	0	1.11295	0.837936	PDGFRB;NGFR;PLK2;ANXA5;IL6ST
phospholipid transport (GO:0015914)	1958-01-01	0.475543	0.576061	0	0	1.57273	1.16901	ABCA4
regulation of protein metabolic process (GO:0051246)	1959-01-01	0.481355	0.58162	0	0	1.54553	1.13002	IGF2BP2
mitotic cytokinesis (GO:0000281)	1959-01-01	0.481355	0.58162	0	0	1.54553	1.13002	ANLN
regulation of pathway-restricted SMAD protein phosphorylation (GO:0060393)	1959-01-01	0.481355	0.58162	0	0	1.54553	1.13002	BMP3
regulation of stress fiber assembly (GO:0051492)	1960-01-01	0.487103	0.587074	0	0	1.51926	1.09277	S100A10
positive regulation of protein binding (GO:0032092)	1960-01-01	0.487103	0.587074	0	0	1.51926	1.09277	LRRK2
membrane lipid biosynthetic process (GO:0046467)	1960-01-01	0.487103	0.587074	0	0	1.51926	1.09277	ST3GAL2
heart development (GO:0007507)	2/149	0.491839	0.592283	0	0	1.21964	0.865463	POPDC3;TGFBR2
positive regulation of T cell proliferation (GO:0042102)	1961-01-01	0.492787	0.592924	0	0	1.49386	1.05717	IL6ST
negative regulation of cell differentiation (GO:0045596)	2/150	0.495368	0.595526	0	0	1.21134	0.850913	WNT10B;EFEMP1
anterograde trans-synaptic signaling (GO:0098916)	3/240	0.496407	0.59567	0	0	1.13471	0.794705	PCDHB14;GRIK1;SLC6A2
DNA damage response, signal transduction by p53 class mediator resulting in cell cycle arrest (GO:0006977)	1962-01-01	0.498409	0.59567	0	0	1.4693	1.02312	PLK2
positive regulation of type I interferon production (GO:0032481)	1962-01-01	0.498409	0.59567	0	0	1.4693	1.02312	TLR4
positive regulation of catabolic process (GO:0009896)	1962-01-01	0.498409	0.59567	0	0	1.4693	1.02312	PLK2
second-messenger-mediated signaling (GO:0019932)	1962-01-01	0.498409	0.59567	0	0	1.4693	1.02312	LRRK2
cellular amide metabolic process (GO:0043603)	1962-01-01	0.498409	0.59567	0	0	1.4693	1.02312	FPGS
regulation of T cell proliferation (GO:0042129)	1962-01-01	0.498409	0.59567	0	0	1.4693	1.02312	IL6ST
defense response to bacterium (GO:0042742)	3/241	0.499174	0.596085	0	0	1.12989	0.785045	LPO;TLR6;TLR4
synapse assembly (GO:0007416)	1963-01-01	0.503969	0.597809	0	0	1.44553	0.990534	PCDHB14
vesicle coating (GO:0006901)	1963-01-01	0.503969	0.597809	0	0	1.44553	0.990534	COL7A1
COPII vesicle coating (GO:0048208)	1963-01-01	0.503969	0.597809	0	0	1.44553	0.990534	COL7A1
adenylate cyclase-inhibiting G-protein coupled receptor signaling pathway (GO:0007193)	1963-01-01	0.503969	0.597809	0	0	1.44553	0.990534	ADRA2A
signal transduction involved in mitotic G1 DNA damage checkpoint (GO:0072431)	1963-01-01	0.503969	0.597809	0	0	1.44553	0.990534	PLK2
vesicle targeting, rough ER to cis-Golgi (GO:0048207)	1963-01-01	0.503969	0.597809	0	0	1.44553	0.990534	COL7A1
negative regulation of neuron apoptotic process (GO:0043524)	1963-01-01	0.503969	0.597809	0	0	1.44553	0.990534	CRLF1
positive regulation of cell projection organization (GO:0031346)	1963-01-01	0.503969	0.597809	0	0	1.44553	0.990534	NAV3
positive regulation of protein polymerization (GO:0032273)	1964-01-01	0.509467	0.601829	0	0	1.42251	0.959326	NAV3
glycerophospholipid metabolic process (GO:0006650)	1964-01-01	0.509467	0.601829	0	0	1.42251	0.959326	PDGFRB
glucose metabolic process (GO:0006006)	1964-01-01	0.509467	0.601829	0	0	1.42251	0.959326	FBP2
cellular response to decreased oxygen levels (GO:0036294)	1964-01-01	0.509467	0.601829	0	0	1.42251	0.959326	PMAIP1
negative regulation of neuron differentiation (GO:0045665)	1964-01-01	0.509467	0.601829	0	0	1.42251	0.959326	NGFR
glycolipid metabolic process (GO:0006664)	1965-01-01	0.514905	0.606246	0	0	1.40021	0.929423	ST3GAL2
DNA synthesis involved in DNA repair (GO:0000731)	1965-01-01	0.514905	0.606246	0	0	1.40021	0.929423	RFC3
cellular response to reactive oxygen species (GO:0034614)	1965-01-01	0.514905	0.606246	0	0	1.40021	0.929423	MMP3
fatty acid catabolic process (GO:0009062)	1965-01-01	0.514905	0.606246	0	0	1.40021	0.929423	PECR
negative regulation of protein binding (GO:0032091)	1967-01-01	0.525601	0.616804	0	0	1.35764	0.873254	LRRK2
insulin receptor signaling pathway (GO:0008286)	1967-01-01	0.525601	0.616804	0	0	1.35764	0.873254	ATP6V1G3
regulation of cardiac conduction (GO:1903779)	1967-01-01	0.525601	0.616804	0	0	1.35764	0.873254	TRPC1
cellular response to UV (GO:0034644)	1967-01-01	0.525601	0.616804	0	0	1.35764	0.873254	CHEK1
regulation of epithelial to mesenchymal transition (GO:0010717)	1968-01-01	0.530861	0.620933	0	0	1.33731	0.84686	TGFBR2
negative regulation of cysteine-type endopeptidase activity involved in apoptotic process (GO:0043154)	1968-01-01	0.530861	0.620933	0	0	1.33731	0.84686	NGFR
positive regulation of T cell activation (GO:0050870)	1968-01-01	0.530861	0.620933	0	0	1.33731	0.84686	IL6ST
COPII-coated vesicle budding (GO:0090114)	1968-01-01	0.530861	0.620933	0	0	1.33731	0.84686	COL7A1
negative regulation of intracellular signal transduction (GO:1902532)	2/161	0.533137	0.623085	0	0	1.12691	0.708797	ZC3H12A;ARHGAP25
intracellular protein transport (GO:0006886)	4/347	0.53593	0.623949	0	0	1.04451	0.651516	NGFR;RAB30;RAB4A;RAB31
response to organic cyclic compound (GO:0014070)	1969-01-01	0.536063	0.623949	0	0	1.31758	0.821517	PMAIP1
regulation of endocytosis (GO:0030100)	1969-01-01	0.536063	0.623949	0	0	1.31758	0.821517	RAB4A
positive regulation of plasma membrane bounded cell projection assembly (GO:0120034)	1969-01-01	0.536063	0.623949	0	0	1.31758	0.821517	ANLN
negative regulation of cell cycle G2/M phase transition (GO:1902750)	1969-01-01	0.536063	0.623949	0	0	1.31758	0.821517	CHEK1
regulation of Notch signaling pathway (GO:0008593)	1970-01-01	0.541207	0.628399	0	0	1.29842	0.797169	EGF
positive regulation of proteasomal ubiquitin-dependent protein catabolic process (GO:0032436)	1970-01-01	0.541207	0.628399	0	0	1.29842	0.797169	LRRK2
cytoskeleton-dependent cytokinesis (GO:0061640)	1970-01-01	0.541207	0.628399	0	0	1.29842	0.797169	ANLN
glycerophospholipid biosynthetic process (GO:0046474)	2/164	0.5431	0.630084	0	0	1.10587	0.675091	RAB4A;PITPNM3
defense response to Gram-negative bacterium (GO:0050829)	1971-01-01	0.546294	0.632761	0	0	1.27981	0.773767	TLR4
response to insulin (GO:0032868)	1971-01-01	0.546294	0.632761	0	0	1.27981	0.773767	RAB31
negative regulation of cysteine-type endopeptidase activity (GO:2000117)	1972-01-01	0.551326	0.636522	0	0	1.26172	0.751263	NGFR
response to metal ion (GO:0010038)	1972-01-01	0.551326	0.636522	0	0	1.26172	0.751263	TRPC1
cell-cell junction organization (GO:0045216)	1972-01-01	0.551326	0.636522	0	0	1.26172	0.751263	CDH17
regulation of neuron death (GO:1901214)	1972-01-01	0.551326	0.636522	0	0	1.26172	0.751263	LRRK2
neuron projection development (GO:0031175)	2/167	0.552914	0.63784	0	0	1.0856	0.643273	LRRK2;PTPRM
B cell activation (GO:0042113)	1973-01-01	0.556301	0.638137	0	0	1.24413	0.729613	ITGB1
protein N-linked glycosylation (GO:0006487)	1973-01-01	0.556301	0.638137	0	0	1.24413	0.729613	ST3GAL2
transcription-coupled nucleotide-excision repair (GO:0006283)	1973-01-01	0.556301	0.638137	0	0	1.24413	0.729613	RFC3
lymphocyte differentiation (GO:0030098)	1973-01-01	0.556301	0.638137	0	0	1.24413	0.729613	ITGB1
regulation of peptide hormone secretion (GO:0090276)	1973-01-01	0.556301	0.638137	0	0	1.24413	0.729613	ADRA2A
positive regulation of cytokine secretion (GO:0050715)	1973-01-01	0.556301	0.638137	0	0	1.24413	0.729613	IL33
positive regulation of proteasomal protein catabolic process (GO:1901800)	1973-01-01	0.556301	0.638137	0	0	1.24413	0.729613	LRRK2
regulation of G-protein coupled receptor protein signaling pathway (GO:0008277)	1974-01-01	0.561222	0.642233	0	0	1.22702	0.708776	LRRK2
mitotic spindle organization (GO:0007052)	1974-01-01	0.561222	0.642233	0	0	1.22702	0.708776	PLK2
nitrogen compound transport (GO:0071705)	1974-01-01	0.561222	0.642233	0	0	1.22702	0.708776	SLC6A2
gland development (GO:0048732)	1975-01-01	0.566089	0.645215	0	0	1.21038	0.688712	WNT10A
retinoid metabolic process (GO:0001523)	1975-01-01	0.566089	0.645215	0	0	1.21038	0.688712	ABCA4
purine ribonucleotide biosynthetic process (GO:0009152)	1975-01-01	0.566089	0.645215	0	0	1.21038	0.688712	ADSS
C-terminal protein lipidation (GO:0006501)	1975-01-01	0.566089	0.645215	0	0	1.21038	0.688712	ART4
cAMP-mediated signaling (GO:0019933)	1975-01-01	0.566089	0.645215	0	0	1.21038	0.688712	CALCRL
positive regulation of protein kinase activity (GO:0045860)	2/172	0.56894	0.647597	0	0	1.0534	0.594096	ADRA2A;TGFBR2
transforming growth factor beta receptor signaling pathway (GO:0007179)	1976-01-01	0.570902	0.647597	0	0	1.19418	0.669385	TGFBR2
nucleic acid-templated transcription (GO:0097659)	1976-01-01	0.570902	0.647597	0	0	1.19418	0.669385	MLF1
positive regulation of JNK cascade (GO:0046330)	1976-01-01	0.570902	0.647597	0	0	1.19418	0.669385	TLR6
positive regulation of apoptotic signaling pathway (GO:2001235)	1976-01-01	0.570902	0.647597	0	0	1.19418	0.669385	PMAIP1
hemopoiesis (GO:0030097)	1976-01-01	0.570902	0.647597	0	0	1.19418	0.669385	TGFBR2
negative regulation of transmembrane receptor protein serine/threonine kinase signaling pathway (GO:0090101)	1977-01-01	0.575661	0.651959	0	0	1.17841	0.65076	TGFBR2
response to ionizing radiation (GO:0010212)	1977-01-01	0.575661	0.651959	0	0	1.17841	0.65076	RAD9B
fibroblast growth factor receptor signaling pathway (GO:0008543)	1978-01-01	0.580368	0.65521	0	0	1.16305	0.632805	GALNT3
negative regulation of cell communication (GO:0010648)	1978-01-01	0.580368	0.65521	0	0	1.16305	0.632805	PDGFRB
negative regulation of inflammatory response (GO:0050728)	1978-01-01	0.580368	0.65521	0	0	1.16305	0.632805	ZC3H12A
regulation of cellular response to heat (GO:1900034)	1978-01-01	0.580368	0.65521	0	0	1.16305	0.632805	DNAJB1
steroid biosynthetic process (GO:0006694)	1979-01-01	0.585023	0.658901	0	0	1.14808	0.615488	TSPO
response to calcium ion (GO:0051592)	1979-01-01	0.585023	0.658901	0	0	1.14808	0.615488	TRPC1
regulation of transforming growth factor beta receptor signaling pathway (GO:0017015)	1979-01-01	0.585023	0.658901	0	0	1.14808	0.615488	TGFBR2
RNA transport (GO:0050658)	1980-01-01	0.589627	0.660956	0	0	1.13349	0.598782	TGFBR2
positive regulation of stress-activated MAPK cascade (GO:0032874)	1980-01-01	0.589627	0.660956	0	0	1.13349	0.598782	ZC3H12A
regulation of phosphatidylinositol 3-kinase signaling (GO:0014066)	1980-01-01	0.589627	0.660956	0	0	1.13349	0.598782	PDGFRB
spindle assembly (GO:0051225)	1980-01-01	0.589627	0.660956	0	0	1.13349	0.598782	HAUS4
cellular response to hormone stimulus (GO:0032870)	1980-01-01	0.589627	0.660956	0	0	1.13349	0.598782	ADRA2A
NIK/NF-kappaB signaling (GO:0038061)	1980-01-01	0.589627	0.660956	0	0	1.13349	0.598782	TLR6
protein catabolic process (GO:0030163)	1981-01-01	0.59418	0.663807	0	0	1.11926	0.582658	PMAIP1
positive regulation of protein targeting to mitochondrion (GO:1903955)	1981-01-01	0.59418	0.663807	0	0	1.11926	0.582658	GPHA2
negative regulation of cell death (GO:0060548)	1981-01-01	0.59418	0.663807	0	0	1.11926	0.582658	LRRK2
negative regulation of cell cycle process (GO:0010948)	1981-01-01	0.59418	0.663807	0	0	1.11926	0.582658	CHEK1
MAPK cascade (GO:0000165)	3/278	0.595658	0.663807	0	0	0.976013	0.505662	PDGFRB;EGF;LRRK2
organonitrogen compound biosynthetic process (GO:1901566)	2/181	0.596734	0.663807	0	0	0.999974	0.516271	OAT;ST3GAL2
positive regulation of protein secretion (GO:0050714)	1982-01-01	0.598682	0.663807	0	0	1.10539	0.56709	TNFRSF4
DNA damage response, signal transduction by p53 class mediator (GO:0030330)	1982-01-01	0.598682	0.663807	0	0	1.10539	0.56709	PLK2
retrograde transport, endosome to Golgi (GO:0042147)	1982-01-01	0.598682	0.663807	0	0	1.10539	0.56709	RHOBTB3
positive regulation of transmembrane receptor protein serine/threonine kinase signaling pathway (GO:0090100)	1982-01-01	0.598682	0.663807	0	0	1.10539	0.56709	BMP3
positive regulation of cell cycle (GO:0045787)	1982-01-01	0.598682	0.663807	0	0	1.10539	0.56709	CHEK1
C-terminal protein amino acid modification (GO:0018410)	1982-01-01	0.598682	0.663807	0	0	1.10539	0.56709	ART4
negative regulation of binding (GO:0051100)	1982-01-01	0.598682	0.663807	0	0	1.10539	0.56709	LRRK2
positive regulation of cell cycle arrest (GO:0071158)	1982-01-01	0.598682	0.663807	0	0	1.10539	0.56709	PLK2
negative regulation of signaling (GO:0023057)	1983-01-01	0.603135	0.666672	0	0	1.09185	0.552055	PDGFRB
establishment of protein localization to membrane (GO:0090150)	1983-01-01	0.603135	0.666672	0	0	1.09185	0.552055	RAB31
positive regulation of protein ubiquitination (GO:0031398)	1983-01-01	0.603135	0.666672	0	0	1.09185	0.552055	LRRK2
positive regulation of homeostatic process (GO:0032846)	1983-01-01	0.603135	0.666672	0	0	1.09185	0.552055	GNL3
regulation of neuron differentiation (GO:0045664)	1984-01-01	0.607539	0.669465	0	0	1.07864	0.53753	LRRK2
positive regulation of supramolecular fiber organization (GO:1902905)	1984-01-01	0.607539	0.669465	0	0	1.07864	0.53753	NAV3
protein modification process (GO:0036211)	1984-01-01	0.607539	0.669465	0	0	1.07864	0.53753	TGM3
regulation of cell cycle G2/M phase transition (GO:1902749)	1984-01-01	0.607539	0.669465	0	0	1.07864	0.53753	HAUS4
DNA repair (GO:0006281)	3/288	0.619584	0.682212	0	0	0.941284	0.450599	RFC3;CHEK1;RAD9B
positive regulation of cellular component biogenesis (GO:0044089)	1987-01-01	0.62046	0.682649	0	0	1.04086	0.496795	IL1RAP
chemical synaptic transmission (GO:0007268)	3/289	0.621924	0.683207	0	0	0.937945	0.445465	PCDHB14;GRIK1;SLC6A2
ion transport (GO:0006811)	3/289	0.621924	0.683207	0	0	0.937945	0.445465	SLC24A2;TSPO;ATP6V1G3
regulation of proteasomal ubiquitin-dependent protein catabolic process (GO:0032434)	1988-01-01	0.624672	0.685698	0	0	1.02884	0.484099	LRRK2
proteolysis (GO:0006508)	3/291	0.626574	0.687256	0	0	0.931336	0.435389	MMP3;HTRA1;CASP1
regulation of neuron apoptotic process (GO:0043523)	1989-01-01	0.628838	0.68921	0	0	1.0171	0.471813	CRLF1
regulation of cytokine-mediated signaling pathway (GO:0001959)	1990-01-01	0.632957	0.693193	0	0	1.00562	0.459922	VRK2
lipid transport (GO:0006869)	1991-01-01	0.637032	0.696052	0	0	0.994394	0.448408	ABCA4
regulation of protein catabolic process (GO:0042176)	1991-01-01	0.637032	0.696052	0	0	0.994394	0.448408	PLK2
negative regulation of kinase activity (GO:0033673)	1991-01-01	0.637032	0.696052	0	0	0.994394	0.448408	CEP85
transmembrane receptor protein tyrosine kinase signaling pathway (GO:0007169)	4/396	0.64007	0.698837	0	0	0.911643	0.406755	PDGFRB;NGFR;GALNT3;ATP6V1G3
cell cycle G1/S phase transition (GO:0044843)	1992-01-01	0.641061	0.699383	0	0	0.983417	0.437258	PLK2
proteolysis involved in cellular protein catabolic process (GO:0051603)	1993-01-01	0.645045	0.703193	0	0	0.972678	0.426456	PMAIP1
cellular response to fibroblast growth factor stimulus (GO:0044344)	1994-01-01	0.648986	0.706409	0	0	0.96217	0.415989	GALNT3
vesicle fusion (GO:0006906)	1994-01-01	0.648986	0.706409	0	0	0.96217	0.415989	SAMD9L
regulation of heart contraction (GO:0008016)	1995-01-01	0.652883	0.71011	0	0	0.951886	0.405844	TRPC1
positive regulation of protein metabolic process (GO:0051247)	1996-01-01	0.656737	0.713214	0	0	0.941818	0.396008	PLK2
cellular metal ion homeostasis (GO:0006875)	1996-01-01	0.656737	0.713214	0	0	0.941818	0.396008	SLC24A2
positive regulation of neuron projection development (GO:0010976)	1997-01-01	0.660548	0.715719	0	0	0.93196	0.38647	NGFR
cellular response to organonitrogen compound (GO:0071417)	1997-01-01	0.660548	0.715719	0	0	0.93196	0.38647	SHMT1
protein localization to organelle (GO:0033365)	1997-01-01	0.660548	0.715719	0	0	0.93196	0.38647	LRRK2
regulation of insulin secretion (GO:0050796)	1998-01-01	0.664317	0.719257	0	0	0.922306	0.377219	ADRA2A
positive regulation of signal transduction (GO:0009967)	2/206	0.666837	0.720942	0	0	0.876309	0.35509	RWDD3;GRB10
vesicle-mediated transport (GO:0016192)	4/410	0.666884	0.720942	0	0	0.879571	0.356349	LRRK2;RHOBTB3;VRK2;S100A10
steroid metabolic process (GO:0008202)	1999-01-01	0.668045	0.72165	0	0	0.912848	0.368243	TSPO
cellular response to metal ion (GO:0071248)	1/100	0.671731	0.725084	0	0	0.903581	0.359532	LRRK2
protein processing (GO:0016485)	1/101	0.675377	0.726819	0	0	0.8945	0.351077	CASP1
cellular divalent inorganic cation homeostasis (GO:0072503)	1/101	0.675377	0.726819	0	0	0.8945	0.351077	SLC24A2
regulation of protein ubiquitination (GO:0031396)	1/101	0.675377	0.726819	0	0	0.8945	0.351077	LRRK2
regulation of kinase activity (GO:0043549)	1/101	0.675377	0.726819	0	0	0.8945	0.351077	PDGFRB
plasma membrane invagination (GO:0099024)	1/103	0.682547	0.73343	0	0	0.876872	0.334898	ARHGAP25
protein import into nucleus (GO:0006606)	1/103	0.682547	0.73343	0	0	0.876872	0.334898	EGF
regulation of translation (GO:0006417)	2/213	0.684624	0.735108	0	0	0.846935	0.320891	SHMT1;IGF2BP2
regulation of cellular response to stress (GO:0080135)	1/104	0.686073	0.735557	0	0	0.868314	0.327155	DNAJB1
phagocytosis, engulfment (GO:0006911)	1/104	0.686073	0.735557	0	0	0.868314	0.327155	ARHGAP25
G1/S transition of mitotic cell cycle (GO:0000082)	1/105	0.68956	0.737635	0	0	0.859921	0.319634	PLK2
positive regulation of sequence-specific DNA binding transcription factor activity (GO:0051091)	2/215	0.689562	0.737635	0	0	0.838896	0.311817	TLR6;TLR4
regulation of cell cycle (GO:0051726)	2/215	0.689562	0.737635	0	0	0.838896	0.311817	CHEK1;LIN9
response to endoplasmic reticulum stress (GO:0034976)	1/106	0.693009	0.740212	0	0	0.851688	0.312325	CASP4
positive regulation of cellular component organization (GO:0051130)	1/106	0.693009	0.740212	0	0	0.851688	0.312325	IL1RAP
central nervous system development (GO:0007417)	2/217	0.694436	0.741182	0	0	0.831008	0.303031	GRIK1;TGFBR2
regulation of protein secretion (GO:0050708)	1/107	0.696419	0.742743	0	0	0.843611	0.305221	ADRA2A
nucleotide-excision repair (GO:0006289)	1/108	0.699792	0.745226	0	0	0.835684	0.298316	RFC3
negative regulation of hydrolase activity (GO:0051346)	1/108	0.699792	0.745226	0	0	0.835684	0.298316	LRRK2
regulation of cell motility (GO:2000145)	1/109	0.703127	0.747662	0	0	0.827904	0.291602	EGF
negative regulation of protein kinase activity (GO:0006469)	1/109	0.703127	0.747662	0	0	0.827904	0.291602	CEP85
mitotic cell cycle phase transition (GO:0044772)	2/221	0.703996	0.748029	0	0	0.815663	0.286283	PLK2;HAUS4
cellular response to peptide hormone stimulus (GO:0071375)	1/110	0.706426	0.750052	0	0	0.820267	0.285074	RAB31
regulation of protein binding (GO:0043393)	1/111	0.709687	0.752955	0	0	0.812769	0.278723	LRRK2
positive regulation of kinase activity (GO:0033674)	1/113	0.716103	0.758071	0	0	0.798174	0.266535	PDGFRB
positive regulation of developmental process (GO:0051094)	1/113	0.716103	0.758071	0	0	0.798174	0.266535	BMPR1B
positive regulation of canonical Wnt signaling pathway (GO:0090263)	1/113	0.716103	0.758071	0	0	0.798174	0.266535	LRRK2
epithelium development (GO:0060429)	1/115	0.722378	0.764147	0	0	0.784091	0.254991	KRT16
positive regulation of transcription from RNA polymerase II promoter (GO:0045944)	8/848	0.724584	0.765708	0	0	0.846814	0.272807	NGFR;IL33;PID1;ZC3H12A;EFCAB7;BMPR1B;TLR4;GNL3
regulation of macroautophagy (GO:0016241)	1/116	0.725464	0.765708	0	0	0.777233	0.249449	LRRK2
chromatin remodeling (GO:0006338)	1/116	0.725464	0.765708	0	0	0.777233	0.249449	CHEK1
protein localization to cell periphery (GO:1990778)	1/117	0.728515	0.76836	0	0	0.770494	0.244052	S100A10
regulation of signal transduction (GO:0009966)	2/233	0.731196	0.769836	0	0	0.772816	0.241948	PDGFRB;RWDD3
cytosolic transport (GO:0016482)	1/118	0.731533	0.769836	0	0	0.763869	0.238796	RHOBTB3
plasma membrane bounded cell projection organization (GO:0120036)	1/118	0.731533	0.769836	0	0	0.763869	0.238796	PTPRM
brain development (GO:0007420)	1/119	0.734517	0.770702	0	0	0.757357	0.233677	TGFBR2
positive regulation of B cell activation (GO:0050871)	1/119	0.734517	0.770702	0	0	0.757357	0.233677	TNFRSF4
regulation of neuron projection development (GO:0010975)	1/119	0.734517	0.770702	0	0	0.757357	0.233677	NGFR
regulation of phosphorylation (GO:0042325)	1/119	0.734517	0.770702	0	0	0.757357	0.233677	EGF
enzyme linked receptor protein signaling pathway (GO:0007167)	1/120	0.737468	0.772663	0	0	0.750955	0.22869	IL6ST
macromolecular complex assembly (GO:0065003)	1/120	0.737468	0.772663	0	0	0.750955	0.22869	IL1RAP
nervous system development (GO:0007399)	4/455	0.743638	0.778556	0	0	0.78997	0.23399	NAV3;GDA;PCDHB14;GRIK1
dephosphorylation (GO:0016311)	1/124	0.748949	0.782968	0	0	0.726386	0.209986	PTPRM
negative regulation of macromolecule metabolic process (GO:0010605)	1/124	0.748949	0.782968	0	0	0.726386	0.209986	ZC3H12A
protein dephosphorylation (GO:0006470)	1/125	0.751741	0.78531	0	0	0.720491	0.205602	PTPRM
positive regulation of gene expression (GO:0010628)	7/771	0.75262	0.785654	0	0	0.814118	0.231368	WNT6;PID1;SFR1;EGF;ZC3H12A;TLR6;TLR4
G2/M transition of mitotic cell cycle (GO:0000086)	1/126	0.754501	0.787042	0	0	0.714691	0.201327	HAUS4
cell cycle G2/M phase transition (GO:0044839)	1/127	0.757231	0.788736	0	0	0.708983	0.197159	HAUS4
protein lipidation (GO:0006497)	1/127	0.757231	0.788736	0	0	0.708983	0.197159	ART4
regulation of mRNA stability (GO:0043488)	1/128	0.759931	0.790971	0	0	0.703364	0.193093	IGF2BP2
regulation of macromolecule metabolic process (GO:0060255)	1/129	0.762601	0.793172	0	0	0.697834	0.189127	ZC3H12A
negative regulation of cell proliferation (GO:0008285)	3/363	0.767823	0.798021	0	0	0.742317	0.196117	SCIN;IGFBP7;BMPR1B
cellular response to hypoxia (GO:0071456)	1/132	0.770434	0.800153	0	0	0.681749	0.177801	PMAIP1
protein targeting (GO:0006605)	1/133	0.772988	0.801638	0	0	0.67655	0.174206	TSPO
positive regulation of cytosolic calcium ion concentration (GO:0007204)	1/133	0.772988	0.801638	0	0	0.67655	0.174206	CYSLTR1
phagocytosis (GO:0006909)	1/135	0.77801	0.806261	0	0	0.666384	0.167273	ARHGAP25
protein deubiquitination (GO:0016579)	2/257	0.779277	0.806987	0	0	0.699221	0.174378	IL33;ZC3H12A
cellular protein metabolic process (GO:0044267)	4/484	0.785549	0.812892	0	0	0.741129	0.178888	IGFBP7;PRSS23;LMCD1;TGM3
protein modification by small protein removal (GO:0070646)	2/261	0.786519	0.813306	0	0	0.688281	0.165283	IL33;ZC3H12A
organelle assembly (GO:0070925)	3/376	0.788085	0.814336	0	0	0.715965	0.170506	ANLN;HAUS4;CC2D2A
positive regulation of Wnt signaling pathway (GO:0030177)	1/140	0.790088	0.815814	0	0	0.64225	0.151321	LRRK2
cellular protein complex assembly (GO:0043623)	1/144	0.799277	0.82411	0	0	0.624158	0.139841	ANLN
neuron development (GO:0048666)	1/144	0.799277	0.82411	0	0	0.624158	0.139841	PTPRM
regulation of protein kinase activity (GO:0045859)	1/147	0.805905	0.830345	0	0	0.611239	0.131899	CEP85
regulation of G2/M transition of mitotic cell cycle (GO:0010389)	1/149	0.810203	0.83417	0	0	0.602918	0.126897	HAUS4
protein stabilization (GO:0050821)	1/152	0.816472	0.83963	0	0	0.590849	0.119802	WNT10B
negative regulation of gene expression (GO:0010629)	5/618	0.816683	0.83963	0	0	0.723748	0.146562	TSHZ3;SHMT1;ZC3H12A;IGF2BP2;TNFRSF4
spermatogenesis (GO:0007283)	1/153	0.818515	0.840908	0	0	0.586932	0.117541	CATSPERD
male gamete generation (GO:0048232)	1/154	0.820536	0.841927	0	0	0.583066	0.115329	CATSPERD
negative regulation of cellular macromolecule biosynthetic process (GO:2000113)	4/512	0.820688	0.841927	0	0	0.699263	0.138183	TSHZ3;SHMT1;IGF2BP2;TNFRSF4
cilium assembly (GO:0060271)	2/288	0.83016	0.851033	0	0	0.622441	0.11586	HAUS4;CC2D2A
protein localization to membrane (GO:0072657)	1/160	0.832199	0.852511	0	0	0.560892	0.103027	S100A10
neuron projection morphogenesis (GO:0048812)	1/163	0.837745	0.856348	0	0	0.550421	0.0974475	LRRK2
positive regulation of protein modification process (GO:0031401)	1/163	0.837745	0.856348	0	0	0.550421	0.0974475	LRRK2
T cell receptor signaling pathway (GO:0050852)	1/163	0.837745	0.856348	0	0	0.550421	0.0974475	PDE4B
negative regulation of Wnt signaling pathway (GO:0030178)	1/174	0.856562	0.87433	0	0	0.515134	0.0797576	GRB10
nuclear-transcribed mRNA catabolic process (GO:0000956)	1/174	0.856562	0.87433	0	0	0.515134	0.0797576	ZC3H12A
ER to Golgi vesicle-mediated transport (GO:0006888)	1/180	0.865893	0.883223	0	0	0.497715	0.071668	COL7A1
positive regulation of transcription, DNA-templated (GO:0045893)	9/1120	0.876645	0.893552	0	0	0.71333	0.0939119	IL33;PID1;SFR1;EGF;CHEK1;ZC3H12A;EFCAB7;BMPR1B;TLR4
protein homooligomerization (GO:0051260)	1/190	0.880121	0.896454	0	0	0.47114	0.0601628	SHMT1
RNA metabolic process (GO:0016070)	1/191	0.881458	0.897176	0	0	0.468636	0.0591315	ZC3H12A
cilium organization (GO:0044782)	1/192	0.882781	0.897882	0	0	0.466159	0.0581201	CC2D2A
regulation of gene expression (GO:0010468)	8/1037	0.891724	0.906332	0	0	0.684378	0.0784289	WNT6;PID1;EFEMP1;EGF;ZC3H12A;TLR6;TLR4;MLF1
neutrophil degranulation (GO:0043312)	3/479	0.902004	0.916128	0	0	0.558062	0.0575567	SERPINB10;RAB31;SLC2A5
neutrophil activation involved in immune response (GO:0002283)	3/483	0.905038	0.918556	0	0	0.553297	0.0552071	SERPINB10;RAB31;SLC2A5
regulation of canonical Wnt signaling pathway (GO:0060828)	1/213	0.907397	0.919587	0	0	0.419533	0.040768	LRRK2
post-translational protein modification (GO:0043687)	2/357	0.907537	0.919587	0	0	0.499685	0.0484798	IGFBP7;PRSS23
neutrophil mediated immunity (GO:0002446)	3/487	0.907987	0.919587	0	0	0.548611	0.0529545	SERPINB10;RAB31;SLC2A5
ribosome biogenesis (GO:0042254)	1/226	0.919981	0.931073	0	0	0.39503	0.0329463	GNL3
endosomal transport (GO:0016197)	1/229	0.922634	0.933096	0	0	0.389773	0.0313854	RHOBTB3
proteasomal protein catabolic process (GO:0010498)	1/237	0.929289	0.939161	0	0	0.376406	0.027604	PMAIP1
plasma membrane bounded cell projection assembly (GO:0120031)	1/241	0.932399	0.941638	0	0	0.370057	0.0259018	CC2D2A
regulation of immune response (GO:0050776)	1/251	0.939592	0.948231	0	0	0.355073	0.0221243	ITGB1
regulation of transcription from RNA polymerase II promoter (GO:0006357)	11/1478	0.941299	0.949282	0	0	0.653851	0.0395541	IL33;BMP3;PID1;TSHZ3;AMHR2;ZC3H12A;HOXC5;LIN9;EFCAB7;BMPR1B;TLR4
antigen receptor-mediated signaling pathway (GO:0050851)	1/257	0.943537	0.950866	0	0	0.346644	0.020147	PDE4B
Golgi vesicle transport (GO:0048193)	1/271	0.951772	0.958488	0	0	0.328434	0.0162346	COL7A1
negative regulation of nucleic acid-templated transcription (GO:1903507)	2/444	0.958626	0.96471	0	0	0.399533	0.016882	TSHZ3;TNFRSF4
positive regulation of nucleic acid-templated transcription (GO:1903508)	2/502	0.976224	0.981728	0	0	0.352128	0.0084734	SFR1;EGF
transcription, DNA-templated (GO:0006351)	1/356	0.981525	0.986363	0	0	0.248707	0.00463796	MLF1
negative regulation of cellular process (GO:0048523)	2/534	0.982574	0.986723	0	0	0.330398	0.00580833	SCIN;IGFBP7
gene expression (GO:0010467)	1/411	0.990091	0.993572	0	0	0.214734	0.00213838	MLF1
regulation of nucleic acid-templated transcription (GO:1903506)	2/607	0.991522	0.994309	0	0	0.28943	0.00246438	EFEMP1;MLF1
regulation of cellular macromolecule biosynthetic process (GO:2000112)	2/631	0.993331	0.995423	0	0	0.278038	0.0018605	EFEMP1;MLF1
regulation of transcription, DNA-templated (GO:0006355)	8/1598	0.997404	0.998804	0	0	0.429657	0.0011167	EFEMP1;TSHZ3;SFR1;EGF;HOXC5;LIN9;TNFRSF4;MLF1
negative regulation of transcription from RNA polymerase II promoter (GO:0000122)	1/565	0.998283	0.998963	0	0	0.15486	0.00026613	DNAJB1
negative regulation of transcription, DNA-templated (GO:0045892)	2/813	0.998963	0.998963	0	0	0.213593	0.000221614	TSHZ3;TNFRSF4

## Sheet: GO_downaged
Term	Overlap	P-value	Adjusted P-value	Old P-value	Old Adjusted P-value	Odds Ratio	Combined Score	Genes
transmembrane receptor protein tyrosine kinase signaling pathway (GO:0007169)	17/396	5.44399e-06	0.00699008	0	0	3.95212	47.9037	FOXC1;SORT1;PIK3R2;IDE;SHB;EFNA5;MTSS1;SULF2;EFNB1;FGF18;BLNK;EPHB2;ATP6V0E2;EPHB1;PAG1;BCAR1;ATP6V1C2
epidermal growth factor receptor signaling pathway (GO:0007173)	1957-06-01	5.6911e-05	0.036249	0	0	10.0392	98.1235	BTC;GAREM1;SOX9;PAG1;BCAR1;FAM83A
embryonic skeletal system development (GO:0048706)	2021-04-01	9.81864e-05	0.036249	0	0	19.9404	184.023	WNT11;NOG;PCSK5;SULF2
nervous system development (GO:0007399)	16/455	0.000112925	0.036249	0	0	3.18684	28.9645	TCF7L1;NOG;GFRA1;EFNA5;BARX2;DCLK1;ABTB2;NELL1;RPS6KA6;DPYSL5;ENC1;CHAC1;NPTX1;EPHB2;EPHB1;ADGRL3
skeletal system development (GO:0001501)	8/146	0.000357846	0.0804247	0	0	4.96804	39.4234	AKAP13;WNT11;MYOC;NOG;SOX9;PCSK5;BMP6;SULF2
ERBB signaling pathway (GO:0038127)	1980-06-01	0.000375816	0.0804247	0	0	6.91085	54.5018	BTC;GAREM1;SOX9;PAG1;BCAR1;FAM83A
actin filament organization (GO:0007015)	7/120	0.000574352	0.105353	0	0	5.29242	39.4935	NEBL;ACTN1;DPYSL3;RHOJ;SHROOM3;AKAP2;BCAR1
insulin receptor signaling pathway (GO:0008286)	1967-05-01	0.00119015	0.173995	0	0	6.84823	46.1138	PIK3R2;IDE;ATP6V0E2;BCAR1;ATP6V1C2
regulation of cell migration (GO:0030334)	11/316	0.00143647	0.173995	0	0	3.10515	20.325	CAMSAP3;IGSF10;WNT11;MYOC;DPYSL3;NOG;CYP1B1;SEMA4G;SRGAP1;BCAR1;FERMT3
regulation of fibroblast growth factor receptor signaling pathway (GO:0040036)	2020-03-01	0.00161365	0.173995	0	0	14.8914	95.7407	NOG;FGFBP3;SULF2
regulation of lipoprotein lipase activity (GO:0051004)	2020-03-01	0.00161365	0.173995	0	0	14.8914	95.7407	SORT1;PCSK6;PCSK5
regulation of protein secretion (GO:0050708)	6/107	0.00173514	0.173995	0	0	5.05645	32.1422	RHBDF2;ITPR3;ATP13A2;CACNA1C;LLGL1;BMP6
cellular response to insulin stimulus (GO:0032869)	6/110	0.00199705	0.173995	0	0	4.90984	30.52	PIK3R2;INHBB;IDE;ATP6V0E2;BCAR1;ATP6V1C2
positive regulation of kidney development (GO:0090184)	2021-06-02	0.00203265	0.173995	0	0	42.0404	260.584	NOG;SOX9
chondrocyte development (GO:0002063)	2021-06-02	0.00203265	0.173995	0	0	42.0404	260.584	SOX9;SULF2
limb development (GO:0060173)	2024-03-01	0.0027667	0.200093	0	0	12.0525	70.9905	SMOC1;NOG;PCSK5
neurogenesis (GO:0022008)	1950-04-01	0.00288852	0.200093	0	0	7.35846	43.025	ABTB2;TCF7L1;CHAC1;EPHB1
regulation of MAPK cascade (GO:0043408)	8/203	0.00297906	0.200093	0	0	3.50563	20.3893	PHLPP1;MYOC;LMTK2;PIK3R2;INHBB;EPHB2;EPHB1;BMP6
enzyme linked receptor protein signaling pathway (GO:0007167)	6/120	0.00308952	0.200093	0	0	4.47687	25.8752	BLNK;PAG1;PTPRF;MTSS1;AKAP2;BCAR1
cellular response to epidermal growth factor stimulus (GO:0071364)	2025-03-01	0.00311671	0.200093	0	0	11.5041	66.3898	FOXC1;GAREM1;SOX9
regulation of protein transport (GO:0051223)	2027-03-01	0.00389526	0.22661	0	0	10.5443	58.4999	RHBDF2;ATP13A2;LLGL1
Wnt signaling pathway, planar cell polarity pathway (GO:0060071)	1988-05-01	0.00395181	0.22661	0	0	5.1101	28.2771	VANGL1;FZD3;WNT11;FZD7;CELSR2
regulation of establishment of planar polarity (GO:0090175)	1989-05-01	0.00414743	0.22661	0	0	5.049	27.6951	VANGL1;FZD3;WNT11;FZD7;CELSR2
chordate embryonic development (GO:0043009)	1956-04-01	0.00435943	0.22661	0	0	6.50743	35.3706	WNT11;NOG;PCSK5;SULF2
generation of neurons (GO:0048699)	6/130	0.0045765	0.22661	0	0	4.11374	22.16	FZD3;TCF7L1;WNT11;FZD7;MARK1;ADGRL3
neurotrophin TRK receptor signaling pathway (GO:0048011)	2021-09-02	0.00476515	0.22661	0	0	24.0195	128.418	SORT1;BCAR1
positive regulation of long-term synaptic potentiation (GO:1900273)	2021-09-02	0.00476515	0.22661	0	0	24.0195	128.418	EPHB2;SHISA7
glomerular filtration (GO:0003094)	2021-10-02	0.0059101	0.242832	0	0	21.016	107.835	CD34;SULF2
negative regulation of embryonic development (GO:0045992)	2021-10-02	0.0059101	0.242832	0	0	21.016	107.835	RPS6KA6;FZD3
negative regulation of cell motility (GO:2000146)	1997-05-01	0.00596861	0.242832	0	0	4.60809	23.5991	WNT11;DPYSL3;NOG;CYP1B1;SRGAP1
dendrite morphogenesis (GO:0048813)	1932-03-01	0.00632462	0.242832	0	0	8.72414	44.173	EPHB2;CELSR2;EPHB1
cellular response to glucagon stimulus (GO:0071377)	1932-03-01	0.00632462	0.242832	0	0	8.72414	44.173	GNG4;ADCY1;GNG13
regulation of cell-cell adhesion (GO:0022407)	1932-03-01	0.00632462	0.242832	0	0	8.72414	44.173	EFNA5;CELSR2;FERMT3
regulation of protein kinase C signaling (GO:0090036)	2021-11-02	0.0071673	0.242832	0	0	18.6799	92.2456	PHLPP1;WNT11
renal filtration (GO:0097205)	2021-11-02	0.0071673	0.242832	0	0	18.6799	92.2456	CD34;SULF2
negative regulation of receptor binding (GO:1900121)	2021-11-02	0.0071673	0.242832	0	0	18.6799	92.2456	NOG;PTPRF
bone development (GO:0060348)	1934-03-01	0.00749924	0.242832	0	0	8.16046	39.9288	AKAP13;MYOC;SULF2
response to glucagon (GO:0033762)	1934-03-01	0.00749924	0.242832	0	0	8.16046	39.9288	GNG4;ADCY1;GNG13
negative regulation of cell-substrate adhesion (GO:0010812)	1935-03-01	0.00813158	0.242832	0	0	7.90505	38.0391	MYOC;FZD7;EFNA5
positive regulation of stem cell differentiation (GO:2000738)	2021-12-02	0.00853397	0.242832	0	0	16.8111	80.0829	FOXC1;SOX9
cellular modified amino acid catabolic process (GO:0042219)	2021-12-02	0.00853397	0.242832	0	0	16.8111	80.0829	SARDH;CHAC1
positive regulation of branching involved in ureteric bud morphogenesis (GO:0090190)	2021-12-02	0.00853397	0.242832	0	0	16.8111	80.0829	NOG;SOX9
negative regulation of myoblast differentiation (GO:0045662)	2021-12-02	0.00853397	0.242832	0	0	16.8111	80.0829	SOSTDC1;SOX9
ferric iron transport (GO:0015682)	1936-03-01	0.00879438	0.242832	0	0	7.66511	36.2839	LMTK2;ATP6V0E2;ATP6V1C2
transferrin transport (GO:0033572)	1936-03-01	0.00879438	0.242832	0	0	7.66511	36.2839	LMTK2;ATP6V0E2;ATP6V1C2
regulation of osteoblast differentiation (GO:0045667)	1969-04-01	0.00910897	0.242832	0	0	5.20251	24.444	NELL1;SMOC1;NOG;BMP6
negative regulation of Ras protein signal transduction (GO:0046580)	1937-03-01	0.00948795	0.242832	0	0	7.43929	34.6502	MYOC;RASAL2;EPHB2
negative regulation of developmental process (GO:0051093)	1970-04-01	0.00957319	0.242832	0	0	5.12342	23.8177	RPS6KA6;WNT11;SOSTDC1;SOX9
Wnt signaling pathway (GO:0016055)	5/109	0.0096586	0.242832	0	0	4.0739	18.9025	FZD3;TCF7L1;WNT11;FZD7;CELSR2
regulation of Wnt signaling pathway (GO:0030111)	5/109	0.0096586	0.242832	0	0	4.0739	18.9025	TCF7L1;SOSTDC1;SOX7;ATP6V1C2;SULF2
renal absorption (GO:0070293)	2013-02-01	0.0100073	0.242832	0	0	15.282	70.365	CLDN4;WNK4
negative regulation of cartilage development (GO:0061037)	2013-02-01	0.0100073	0.242832	0	0	15.282	70.365	WNT11;SOX9
cellular response to peptide hormone stimulus (GO:0071375)	5/110	0.0100234	0.242832	0	0	4.03489	18.5719	GNG4;PIK3R2;INHBB;ADCY1;GNG13
axon guidance (GO:0007411)	6/158	0.0114869	0.253516	0	0	3.35116	14.9681	EFNB1;SH3KBP1;GFRA1;EPHB2;EFNA5;EPHB1
regulation of lipase activity (GO:0060191)	2014-02-01	0.0115847	0.253516	0	0	14.0078	62.4477	PCSK6;PCSK5
negative regulation of ERK1 and ERK2 cascade (GO:0070373)	1940-03-01	0.0117559	0.253516	0	0	6.83507	30.371	RPS6KA6;CAMK2N1;EPHB2
mesenchymal cell differentiation (GO:0048762)	1941-03-01	0.012575	0.253516	0	0	6.65486	29.122	FOXC1;NOG;SOX9
regulation of stress-activated MAPK cascade (GO:0032872)	1941-03-01	0.012575	0.253516	0	0	6.65486	29.122	PHLPP1;EPHB1;MID1
neuron projection morphogenesis (GO:0048812)	6/163	0.0132355	0.253516	0	0	3.24361	14.0281	NYAP1;EPHB2;CELSR2;EPHB1;LLGL1;DCLK1
regulation of branching involved in ureteric bud morphogenesis (GO:0090189)	2015-02-01	0.0132635	0.253516	0	0	12.9296	55.8914	NOG;SOX9
negative regulation of muscle cell differentiation (GO:0051148)	2015-02-01	0.0132635	0.253516	0	0	12.9296	55.8914	SOSTDC1;SOX9
endocardial cushion morphogenesis (GO:0003203)	2015-02-01	0.0132635	0.253516	0	0	12.9296	55.8914	NOG;SOX9
positive regulation of mesonephros development (GO:0061213)	2015-02-01	0.0132635	0.253516	0	0	12.9296	55.8914	NOG;SOX9
mesenchyme morphogenesis (GO:0072132)	2015-02-01	0.0132635	0.253516	0	0	12.9296	55.8914	NOG;SOX9
regulation of peptide secretion (GO:0002791)	2015-02-01	0.0132635	0.253516	0	0	12.9296	55.8914	RHBDF2;LLGL1
regulation of cell-substrate junction assembly (GO:0090109)	2015-02-01	0.0132635	0.253516	0	0	12.9296	55.8914	CAMSAP3;EFNA5
regulation of cartilage development (GO:0061035)	2015-02-01	0.0132635	0.253516	0	0	12.9296	55.8914	WNT11;SOX9
cellular response to retinoic acid (GO:0071300)	1942-03-01	0.0134261	0.253516	0	0	6.48389	27.9492	WNT11;FZD7;SOX9
eye development (GO:0001654)	1943-03-01	0.0143092	0.264166	0	0	6.32147	26.8464	FOXC1;SMOC1;CACNA1C
negative regulation of cell migration (GO:0030336)	5/121	0.0146771	0.264166	0	0	3.65023	15.4093	WNT11;DPYSL3;NOG;CYP1B1;SRGAP1
stabilization of membrane potential (GO:0030322)	2016-02-01	0.015041	0.264166	0	0	12.0055	50.3866	KCNK10;KCNK2
dendritic spine morphogenesis (GO:0060997)	2016-02-01	0.015041	0.264166	0	0	12.0055	50.3866	EPHB2;EPHB1
negative regulation of MAPK cascade (GO:0043409)	1980-04-01	0.0150749	0.264166	0	0	4.44703	18.6541	RPS6KA6;CAMK2N1;PIK3R2;EPHB2
regulation of focal adhesion assembly (GO:0051893)	1944-03-01	0.0152245	0.264166	0	0	6.16698	25.8079	CAMSAP3;MYOC;EFNA5
ephrin receptor signaling pathway (GO:0048013)	1982-04-01	0.0163709	0.274918	0	0	4.33256	17.8166	EFNB1;EPHB2;EFNA5;EPHB1
ureteric bud development (GO:0001657)	2017-02-01	0.0169148	0.274918	0	0	11.2045	45.7097	FOXC1;WNT11
neurotrophin signaling pathway (GO:0038179)	2017-02-01	0.0169148	0.274918	0	0	11.2045	45.7097	SORT1;BCAR1
mesonephric tubule development (GO:0072164)	2017-02-01	0.0169148	0.274918	0	0	11.2045	45.7097	FOXC1;WNT11
membrane depolarization during cardiac muscle cell action potential (GO:0086012)	2017-02-01	0.0169148	0.274918	0	0	11.2045	45.7097	HCN4;CACNA1C
axonogenesis (GO:0007409)	7/223	0.0172807	0.277356	0	0	2.75421	11.177	EFNB1;SH3KBP1;GFRA1;EPHB2;EFNA5;EPHB1;LLGL1
non-canonical Wnt signaling pathway (GO:0035567)	5/127	0.0177411	0.281229	0	0	3.46965	13.9892	VANGL1;FZD3;WNT11;FZD7;CELSR2
regulation of adherens junction organization (GO:1903391)	2018-02-01	0.0188822	0.292105	0	0	10.5037	41.6949	CAMSAP3;EFNA5
positive regulation of morphogenesis of an epithelium (GO:1905332)	2018-02-01	0.0188822	0.292105	0	0	10.5037	41.6949	NOG;SOX9
cellular response to BMP stimulus (GO:0071773)	1987-04-01	0.0199098	0.298756	0	0	4.07053	15.9424	NOG;SOX9;BMP6;RGMA
negative regulation of signal transduction (GO:0009968)	8/283	0.0199486	0.298756	0	0	2.47565	9.69117	BTC;NOTCH3;SOSTDC1;LMTK2;CHAC1;EPHB2;EPHB1;SULF2
striated muscle cell differentiation (GO:0051146)	2019-02-01	0.0209408	0.298756	0	0	9.88536	38.2173	AKAP13;SORT1
primary alcohol metabolic process (GO:0034308)	2019-02-01	0.0209408	0.298756	0	0	9.88536	38.2173	GDPD1;CYP1B1
calcium ion transport into cytosol (GO:0060402)	2019-02-01	0.0209408	0.298756	0	0	9.88536	38.2173	ITPR3;CACNA1C
regulation of long-term synaptic potentiation (GO:1900271)	2019-02-01	0.0209408	0.298756	0	0	9.88536	38.2173	EPHB2;SHISA7
endocardial cushion development (GO:0003197)	2019-02-01	0.0209408	0.298756	0	0	9.88536	38.2173	NOG;SOX9
regulation of signal transduction (GO:0009966)	7/233	0.0213945	0.301874	0	0	2.63099	10.1152	TCF7L1;GNG4;LMTK2;RGS20;EPHB2;EPHB1;LLGL1
heparan sulfate proteoglycan metabolic process (GO:0030201)	2020-02-01	0.0230883	0.322233	0	0	9.3357	35.1809	EXTL3;SULF2
regulation of cell-matrix adhesion (GO:0001952)	1952-03-01	0.0237183	0.324223	0	0	5.15803	19.2988	CAMSAP3;MYOC;EFNA5
positive regulation of transferase activity (GO:0051347)	5/137	0.023736	0.324223	0	0	3.20517	11.9898	ARRDC4;PKIB;LMTK2;EPHB2;EPHB1
cellular response to growth factor stimulus (GO:0071363)	5/139	0.0250737	0.338891	0	0	3.15701	11.6365	FOXC1;GAREM1;SOX9;BMP6;BCAR1
cell-cell adhesion via plasma-membrane adhesion molecules (GO:0098742)	5/142	0.0271695	0.347942	0	0	3.0874	11.1321	CLDN4;CELSR2;CD200;ADGRL3;NECTIN1
negative regulation of cellular response to growth factor stimulus (GO:0090288)	1955-03-01	0.0274424	0.347942	0	0	4.85971	17.4739	NOG;SOSTDC1;SULF2
urogenital system development (GO:0001655)	2022-02-01	0.0276402	0.347942	0	0	8.40128	30.1478	SOX9;EPHB2
regulation of ERBB signaling pathway (GO:1901184)	2022-02-01	0.0276402	0.347942	0	0	8.40128	30.1478	BTC;RHBDF2
inner ear morphogenesis (GO:0042472)	2022-02-01	0.0276402	0.347942	0	0	8.40128	30.1478	SOX9;EPHB2
cytosolic calcium ion transport (GO:0060401)	2022-02-01	0.0276402	0.347942	0	0	8.40128	30.1478	ITPR3;CACNA1C
protein localization to cell surface (GO:0034394)	2022-02-01	0.0276402	0.347942	0	0	8.40128	30.1478	RIC3;WNT11
positive regulation of intracellular signal transduction (GO:1902533)	11/479	0.0281339	0.348242	0	0	2.0067	7.1655	BTC;AKAP13;WNT11;MYOC;FGF18;LMTK2;CHD5;PIK3R2;SOX9;EPHB2;EPHB1
transmembrane receptor protein serine/threonine kinase signaling pathway (GO:0007178)	5/144	0.0286269	0.348242	0	0	3.04267	10.8118	NOG;INHBB;BMP6;AKAP2;RGMA
regulation of secretion by cell (GO:1903530)	1956-03-01	0.028749	0.348242	0	0	4.76778	16.9216	RHBDF2;CPLX2;LLGL1
regulation of BMP signaling pathway (GO:0030510)	1956-03-01	0.028749	0.348242	0	0	4.76778	16.9216	NOG;SOSTDC1;PCSK6
regulation of insulin secretion (GO:0050796)	1998-04-01	0.0292513	0.351015	0	0	3.59218	12.687	ITPR3;INHBB;CACNA1C;EFNA5
regulation of microtubule cytoskeleton organization (GO:0070507)	2023-02-01	0.0300401	0.35121	0	0	8.00081	28.0446	CAMSAP3;EFNA5
regulation of ion homeostasis (GO:2000021)	2023-02-01	0.0300401	0.35121	0	0	8.00081	28.0446	HCN4;WNK4
response to retinoic acid (GO:0032526)	1957-03-01	0.0300881	0.35121	0	0	4.67925	16.3943	WNT11;FZD7;SOX9
dendritic spine organization (GO:0097061)	2024-02-01	0.0325195	0.354593	0	0	7.63675	26.1629	EPHB2;EPHB1
positive regulation of vascular endothelial growth factor production (GO:0010575)	2024-02-01	0.0325195	0.354593	0	0	7.63675	26.1629	CYP1B1;SULF2
ear morphogenesis (GO:0042471)	2024-02-01	0.0325195	0.354593	0	0	7.63675	26.1629	NOG;EPHB2
cellular modified amino acid biosynthetic process (GO:0042398)	2024-02-01	0.0325195	0.354593	0	0	7.63675	26.1629	SLC27A1;CHAC1
regulation of neuronal synaptic plasticity (GO:0048168)	2024-02-01	0.0325195	0.354593	0	0	7.63675	26.1629	EPHB2;SHISA7
camera-type eye development (GO:0043010)	2024-02-01	0.0325195	0.354593	0	0	7.63675	26.1629	CYP1B1;CACNA1C
regulation of cardiac muscle cell action potential (GO:0098901)	2024-02-01	0.0325195	0.354593	0	0	7.63675	26.1629	HCN4;CACNA1C
renal system development (GO:0072001)	1959-03-01	0.0328634	0.354593	0	0	4.51168	15.4092	FOXC1;PCSK5;SULF2
regulation of pathway-restricted SMAD protein phosphorylation (GO:0060393)	1959-03-01	0.0328634	0.354593	0	0	4.51168	15.4092	NOG;INHBB;BMP6
peptide catabolic process (GO:0043171)	2025-02-01	0.0350763	0.372214	0	0	7.30435	24.4713	IDE;CHAC1
positive regulation of filopodium assembly (GO:0051491)	2025-02-01	0.0350763	0.372214	0	0	7.30435	24.4713	PALM;DPYSL3
regulation of protein phosphorylation (GO:0001932)	7/261	0.0364183	0.383137	0	0	2.33761	7.74375	PHLPP1;MYOC;INHBB;SOX9;EPHB2;EFNA5;BMP6
positive regulation of synapse assembly (GO:0051965)	2026-02-01	0.0377082	0.383137	0	0	6.99965	22.944	EPHB2;EPHB1
regulation of cardiac muscle cell contraction (GO:0086004)	2026-02-01	0.0377082	0.383137	0	0	6.99965	22.944	HCN4;CACNA1C
regulation of microtubule-based process (GO:0032886)	2026-02-01	0.0377082	0.383137	0	0	6.99965	22.944	CAMSAP3;EFNA5
regulation of supramolecular fiber organization (GO:1902903)	2026-02-01	0.0377082	0.383137	0	0	6.99965	22.944	CAMSAP3;AKAP13
positive regulation of phosphorylation (GO:0042327)	6/208	0.037896	0.383137	0	0	2.51524	8.23215	FZD7;LMTK2;SOX9;EPHB2;EFNA5;EPHB1
kidney development (GO:0001822)	1963-03-01	0.0387994	0.385518	0	0	4.21004	13.6799	FOXC1;PCSK5;SULF2
homophilic cell adhesion via plasma membrane adhesion molecules (GO:0007156)	1964-03-01	0.0403629	0.385518	0	0	4.14082	13.2914	CELSR2;CD200;NECTIN1
endocytic recycling (GO:0032456)	2027-02-01	0.0404133	0.385518	0	0	6.71932	21.5596	EHD4;LMTK2
negative regulation of small GTPase mediated signal transduction (GO:0051058)	2027-02-01	0.0404133	0.385518	0	0	6.71932	21.5596	RASAL2;EPHB2
phagosome acidification (GO:0090383)	2027-02-01	0.0404133	0.385518	0	0	6.71932	21.5596	ATP6V0E2;ATP6V1C2
regulation of vascular endothelial growth factor production (GO:0010574)	2027-02-01	0.0404133	0.385518	0	0	6.71932	21.5596	CYP1B1;SULF2
circulatory system development (GO:0072359)	4/109	0.0408045	0.385518	0	0	3.21406	10.2817	AKAP13;FOXC1;CACNA1C;PCSK5
chondrocyte differentiation (GO:0002062)	2028-02-01	0.0431893	0.385518	0	0	6.46056	20.3001	SOX9;SULF2
regulation of protein kinase B signaling (GO:0051896)	5/163	0.0449473	0.385518	0	0	2.67419	8.29603	BTC;PHLPP1;MYOC;FGF18;PIK3R2
cardiac muscle cell action potential (GO:0086001)	2029-02-01	0.0460343	0.385518	0	0	6.22096	19.1504	HCN4;CACNA1C
cortical cytoskeleton organization (GO:0030865)	2029-02-01	0.0460343	0.385518	0	0	6.22096	19.1504	RHOJ;LLGL1
negative regulation of Notch signaling pathway (GO:0045746)	2029-02-01	0.0460343	0.385518	0	0	6.22096	19.1504	NOTCH3;CHAC1
regulation of myoblast differentiation (GO:0045661)	2029-02-01	0.0460343	0.385518	0	0	6.22096	19.1504	SOSTDC1;SOX9
positive regulation of cell migration (GO:0030335)	6/221	0.048393	0.385518	0	0	2.36158	7.15181	WNT11;MYOC;SOX9;SEMA4G;BCAR1;FERMT3
connective tissue development (GO:0061448)	1930-02-01	0.0489462	0.385518	0	0	5.99848	18.0976	SOX9;SULF2
phosphatidylinositol 3-kinase signaling (GO:0014065)	1930-02-01	0.0489462	0.385518	0	0	5.99848	18.0976	NYAP1;PIK3R2
regulation of protein polymerization (GO:0032271)	1930-02-01	0.0489462	0.385518	0	0	5.99848	18.0976	FCHSD1;CAMSAP3
regulation of cell adhesion mediated by integrin (GO:0033628)	1930-02-01	0.0489462	0.385518	0	0	5.99848	18.0976	CYP1B1;FERMT3
neuron projection development (GO:0031175)	5/167	0.0489666	0.385518	0	0	2.60763	7.86621	NYAP1;MYOC;EPHB2;EPHB1;DCLK1
regulation of macroautophagy (GO:0016241)	4/116	0.0493251	0.385518	0	0	3.01211	9.06441	ATP13A2;ATP6V0E2;LZTS1;ATP6V1C2
regulation of Notch signaling pathway (GO:0008593)	1970-03-01	0.0503989	0.385518	0	0	3.76885	11.2605	NOTCH3;CHAC1;LLGL1
vascular endothelial growth factor receptor signaling pathway (GO:0048010)	1970-03-01	0.0503989	0.385518	0	0	3.76885	11.2605	PIK3R2;SHB;BCAR1
renal water homeostasis (GO:0003091)	1931-02-01	0.051923	0.385518	0	0	5.79134	17.1307	MYO5B;ADCY1
positive regulation of bone mineralization (GO:0030501)	1931-02-01	0.051923	0.385518	0	0	5.79134	17.1307	NELL1;BMP6
response to insulin (GO:0032868)	1971-03-01	0.0521789	0.385518	0	0	3.71324	10.9655	SORT1;PIK3R2;INHBB
regulation of neuron death (GO:1901214)	1972-03-01	0.053989	0.385518	0	0	3.65923	10.6812	ATP13A2;CD34;EPHB1
regulation of epithelial cell proliferation (GO:0050678)	1972-03-01	0.053989	0.385518	0	0	3.65923	10.6812	SOX9;MTSS1;BMP6
microtubule bundle formation (GO:0001578)	1932-02-01	0.0549629	0.385518	0	0	5.59801	16.2404	LRGUK;PSRC1
negative regulation of BMP signaling pathway (GO:0030514)	1932-02-01	0.0549629	0.385518	0	0	5.59801	16.2404	NOG;SOSTDC1
cyclic-nucleotide-mediated signaling (GO:0019935)	1932-02-01	0.0549629	0.385518	0	0	5.59801	16.2404	ADCY1;SOX9
phagosome maturation (GO:0090382)	1932-02-01	0.0549629	0.385518	0	0	5.59801	16.2404	ATP6V0E2;ATP6V1C2
endosomal transport (GO:0016197)	6/229	0.0556633	0.385518	0	0	2.27593	6.57387	EHD4;SORT1;MYO5B;LMTK2;RASSF9;DCLK1
canonical Wnt signaling pathway (GO:0060070)	1973-03-01	0.0558289	0.385518	0	0	3.60678	10.4072	TCF7L1;FZD3;FZD7
ion transport (GO:0006811)	7/289	0.0571572	0.385518	0	0	2.10248	6.0172	HCN4;WNK4;ATP13A2;SLC26A9;ATP6V0E2;ATP12A;ATP6V1C2
sulfur compound biosynthetic process (GO:0044272)	4/122	0.0573491	0.385518	0	0	2.85808	8.1701	CHST13;CHAC1;EXTL3;CHST2
intracellular pH reduction (GO:0051452)	1933-02-01	0.058064	0.385518	0	0	5.41716	15.4184	ATP6V0E2;ATP6V1C2
positive regulation of biomineral tissue development (GO:0070169)	1933-02-01	0.058064	0.385518	0	0	5.41716	15.4184	NELL1;BMP6
retinoid metabolic process (GO:0001523)	1975-03-01	0.0595974	0.385518	0	0	3.50623	9.88808	CYP1B1;GPC6;PLB1
cAMP-mediated signaling (GO:0019933)	1975-03-01	0.0595974	0.385518	0	0	3.50623	9.88808	SOX9;ADCY1;RAMP1
platelet degranulation (GO:0002576)	4/124	0.0601703	0.385518	0	0	2.81016	7.89816	ACTN1;SELENOP;ENDOD1;FERMT3
embryonic limb morphogenesis (GO:0030326)	1934-02-01	0.0612243	0.385518	0	0	5.24761	14.6577	NOG;CACNA1C
anterior/posterior pattern specification (GO:0009952)	1934-02-01	0.0612243	0.385518	0	0	5.24761	14.6577	CELSR2;PCSK5
negative regulation of multicellular organismal process (GO:0051241)	4/125	0.0616081	0.385518	0	0	2.78679	7.76668	RPS6KA6;WNT11;SOSTDC1;SOX9
positive regulation of cell motility (GO:2000147)	5/179	0.0622592	0.385518	0	0	2.4263	6.73651	WNT11;MYOC;SEMA4G;BCAR1;FERMT3
cytoskeleton organization (GO:0007010)	4/126	0.063064	0.385518	0	0	2.76381	7.63808	SH3KBP1;RHOJ;FLNB;MARK1
regulation of heart rate by cardiac conduction (GO:0086091)	1935-02-01	0.064442	0.385518	0	0	5.08833	13.9521	HCN4;CACNA1C
positive regulation of peptide secretion (GO:0002793)	1935-02-01	0.064442	0.385518	0	0	5.08833	13.9521	ATP13A2;BMP6
regulation of microtubule polymerization (GO:0031113)	1935-02-01	0.064442	0.385518	0	0	5.08833	13.9521	CAMSAP3;PSRC1
regulation of synapse assembly (GO:0051963)	1935-02-01	0.064442	0.385518	0	0	5.08833	13.9521	EPHB2;EPHB1
actin filament bundle organization (GO:0061572)	1935-02-01	0.064442	0.385518	0	0	5.08833	13.9521	DPYSL3;ADD2
positive regulation of osteoblast differentiation (GO:0045669)	1935-02-01	0.064442	0.385518	0	0	5.08833	13.9521	NELL1;BMP6
positive regulation of protein kinase B signaling (GO:0051897)	4/127	0.0645379	0.385518	0	0	2.7412	7.51226	BTC;MYOC;FGF18;PIK3R2
negative regulation of response to stimulus (GO:0048585)	4/127	0.0645379	0.385518	0	0	2.7412	7.51226	LMTK2;EPHB2;EPHB1;CD34
negative regulation of cell communication (GO:0010648)	1978-03-01	0.0654677	0.385518	0	0	3.36547	9.17494	LMTK2;EPHB2;EPHB1
Wnt signaling pathway, calcium modulating pathway (GO:0007223)	1936-02-01	0.0677154	0.385518	0	0	4.93842	13.2964	FZD3;WNT11
regulation of filopodium assembly (GO:0051489)	1936-02-01	0.0677154	0.385518	0	0	4.93842	13.2964	PALM;DPYSL3
negative regulation of cell proliferation (GO:0008285)	8/363	0.0681644	0.385518	0	0	1.90988	5.12963	NELL1;CAMK2N1;NOG;CYP1B1;CHD5;SOX9;SOX7;MTSS1
type B pancreatic cell development (GO:0003323)	2021-06-01	0.0690348	0.385518	0	0	16.7441	44.7593	BMP6
positive regulation of protein glycosylation (GO:0060050)	2021-06-01	0.0690348	0.385518	0	0	16.7441	44.7593	RAMP1
response to chemokine (GO:1990868)	2021-06-01	0.0690348	0.385518	0	0	16.7441	44.7593	FOXC1
transmembrane receptor protein tyrosine phosphatase signaling pathway (GO:0007185)	2021-06-01	0.0690348	0.385518	0	0	16.7441	44.7593	PTPRF
response to heparin (GO:0071503)	2021-06-01	0.0690348	0.385518	0	0	16.7441	44.7593	SOX9
cellular response to chemokine (GO:1990869)	2021-06-01	0.0690348	0.385518	0	0	16.7441	44.7593	FOXC1
amylin receptor signaling pathway (GO:0097647)	2021-06-01	0.0690348	0.385518	0	0	16.7441	44.7593	RAMP1
embryonic skeletal joint development (GO:0072498)	2021-06-01	0.0690348	0.385518	0	0	16.7441	44.7593	NOG
cellular response to iron ion (GO:0071281)	2021-06-01	0.0690348	0.385518	0	0	16.7441	44.7593	BMP6
striated muscle hypertrophy (GO:0014897)	2021-06-01	0.0690348	0.385518	0	0	16.7441	44.7593	MYOC
regulation of skeletal muscle satellite cell proliferation (GO:0014842)	2021-06-01	0.0690348	0.385518	0	0	16.7441	44.7593	EPHB1
regulation of aldosterone biosynthetic process (GO:0032347)	2021-06-01	0.0690348	0.385518	0	0	16.7441	44.7593	BMP6
negative regulation of cellular response to hypoxia (GO:1900038)	2021-06-01	0.0690348	0.385518	0	0	16.7441	44.7593	CD34
ventricular compact myocardium morphogenesis (GO:0003223)	2021-06-01	0.0690348	0.385518	0	0	16.7441	44.7593	NOG
regulation of male gonad development (GO:2000018)	2021-06-01	0.0690348	0.385518	0	0	16.7441	44.7593	SOX9
retinal ganglion cell axon guidance (GO:0031290)	2021-06-01	0.0690348	0.385518	0	0	16.7441	44.7593	EPHB1
choline catabolic process (GO:0042426)	2021-06-01	0.0690348	0.385518	0	0	16.7441	44.7593	SARDH
negative regulation of phospholipid metabolic process (GO:1903726)	2021-06-01	0.0690348	0.385518	0	0	16.7441	44.7593	SLC27A1
regulation of mesenchymal stem cell differentiation (GO:2000739)	2021-06-01	0.0690348	0.385518	0	0	16.7441	44.7593	SOX9
epithelial tube formation (GO:0072175)	2021-06-01	0.0690348	0.385518	0	0	16.7441	44.7593	SOX9
glomerulus vasculature development (GO:0072012)	2021-06-01	0.0690348	0.385518	0	0	16.7441	44.7593	CD34
regulation of epithelial to mesenchymal transition involved in endocardial cushion formation (GO:1905005)	2021-06-01	0.0690348	0.385518	0	0	16.7441	44.7593	NOG
regulation of lysosomal protein catabolic process (GO:1905165)	2021-06-01	0.0690348	0.385518	0	0	16.7441	44.7593	ATP13A2
glandular epithelial cell development (GO:0002068)	2021-06-01	0.0690348	0.385518	0	0	16.7441	44.7593	BMP6
embryonic skeletal joint morphogenesis (GO:0060272)	2021-06-01	0.0690348	0.385518	0	0	16.7441	44.7593	NOG
regulation of sarcomere organization (GO:0060297)	2021-06-01	0.0690348	0.385518	0	0	16.7441	44.7593	AKAP13
negative regulation of vasculature development (GO:1901343)	2021-06-01	0.0690348	0.385518	0	0	16.7441	44.7593	FOXC1
response to manganese ion (GO:0010042)	2021-06-01	0.0690348	0.385518	0	0	16.7441	44.7593	ATP13A2
positive regulation of stress fiber assembly (GO:0051496)	1937-02-01	0.0710427	0.385518	0	0	4.79708	12.6858	WNT11;MYOC
epithelial to mesenchymal transition (GO:0001837)	1937-02-01	0.0710427	0.385518	0	0	4.79708	12.6858	NOG;SOX9
positive regulation of receptor activity (GO:2000273)	1937-02-01	0.0710427	0.385518	0	0	4.79708	12.6858	SOX9;EPHB2
actin filament bundle assembly (GO:0051017)	1937-02-01	0.0710427	0.385518	0	0	4.79708	12.6858	DPYSL3;ADD2
positive regulation of multi-organism process (GO:0043902)	1937-02-01	0.0710427	0.385518	0	0	4.79708	12.6858	INHBB;BMP6
BMP signaling pathway (GO:0030509)	1981-03-01	0.0715929	0.385518	0	0	3.23554	8.53133	NOG;BMP6;RGMA
negative regulation of cell death (GO:0060548)	1981-03-01	0.0715929	0.385518	0	0	3.23554	8.53133	WNT11;ATP13A2;CD34
regulation of ERK1 and ERK2 cascade (GO:0070372)	6/247	0.0743126	0.385518	0	0	2.104	5.4693	RPS6KA6;GAREM1;CAMK2N1;LMTK2;EPHB2;EPHB1
membrane depolarization during action potential (GO:0086010)	1938-02-01	0.0744222	0.385518	0	0	4.66359	12.116	HCN4;CACNA1C
regulation of ossification (GO:0030278)	1938-02-01	0.0744222	0.385518	0	0	4.66359	12.116	SMOC1;SOX9
regulation of cellular amide metabolic process (GO:0034248)	1938-02-01	0.0744222	0.385518	0	0	4.66359	12.116	ATP13A2;FOXO3
positive regulation of gene expression (GO:0010628)	14/771	0.0756651	0.385518	0	0	1.57622	4.06893	CASZ1;FOXC1;FZD7;NOG;NFATC2;FOXO3;PSRC1;WNT11;CAMK2N1;LHX2;SOX9;SLC26A9;EPHB2;CD34
negative regulation of signaling (GO:0023057)	1983-03-01	0.0758142	0.385518	0	0	3.15433	8.13649	LMTK2;EPHB2;EPHB1
protein maturation (GO:0051604)	1983-03-01	0.0758142	0.385518	0	0	3.15433	8.13649	RHBDF2;PCSK6;PCSK5
ERBB2 signaling pathway (GO:0038128)	1939-02-01	0.0778521	0.385518	0	0	4.53732	11.5835	BTC;MYOC
ATP hydrolysis coupled proton transport (GO:0015991)	2021-07-01	0.08007	0.385518	0	0	13.9527	35.2285	ATP12A
phosphate ion transmembrane transport (GO:0035435)	2021-07-01	0.08007	0.385518	0	0	13.9527	35.2285	SLC37A2
regulation of transcription from RNA polymerase II promoter involved in heart development (GO:1901213)	2021-07-01	0.08007	0.385518	0	0	13.9527	35.2285	NOG
positive regulation of epithelial cell proliferation involved in wound healing (GO:0060054)	2021-07-01	0.08007	0.385518	0	0	13.9527	35.2285	FZD7
ATP hydrolysis coupled cation transmembrane transport (GO:0099132)	2021-07-01	0.08007	0.385518	0	0	13.9527	35.2285	ATP12A
negative regulation of nitric oxide metabolic process (GO:1904406)	2021-07-01	0.08007	0.385518	0	0	13.9527	35.2285	CD34
AV node cell action potential (GO:0086016)	2021-07-01	0.08007	0.385518	0	0	13.9527	35.2285	CACNA1C
negative regulation of cardiocyte differentiation (GO:1905208)	2021-07-01	0.08007	0.385518	0	0	13.9527	35.2285	FZD7
positive regulation of hemopoiesis (GO:1903708)	2021-07-01	0.08007	0.385518	0	0	13.9527	35.2285	FOXC1
positive regulation of glutamate receptor signaling pathway (GO:1900451)	2021-07-01	0.08007	0.385518	0	0	13.9527	35.2285	EPHB2
ion homeostasis (GO:0050801)	2021-07-01	0.08007	0.385518	0	0	13.9527	35.2285	WNK4
cellular ion homeostasis (GO:0006873)	2021-07-01	0.08007	0.385518	0	0	13.9527	35.2285	ATP13A2
positive regulation of neuroblast proliferation (GO:0002052)	2021-07-01	0.08007	0.385518	0	0	13.9527	35.2285	FZD3
regulation of endothelial cell chemotaxis to fibroblast growth factor (GO:2000544)	2021-07-01	0.08007	0.385518	0	0	13.9527	35.2285	FGF18
positive regulation of protein kinase C signaling (GO:0090037)	2021-07-01	0.08007	0.385518	0	0	13.9527	35.2285	WNT11
pharyngeal arch artery morphogenesis (GO:0061626)	2021-07-01	0.08007	0.385518	0	0	13.9527	35.2285	NOG
negative regulation of cardiac muscle cell differentiation (GO:2000726)	2021-07-01	0.08007	0.385518	0	0	13.9527	35.2285	FZD7
regulation of NADP metabolic process (GO:1902031)	2021-07-01	0.08007	0.385518	0	0	13.9527	35.2285	ME1
negative regulation of osteoblast proliferation (GO:0033689)	2021-07-01	0.08007	0.385518	0	0	13.9527	35.2285	NELL1
epithelial cell differentiation involved in kidney development (GO:0035850)	2021-07-01	0.08007	0.385518	0	0	13.9527	35.2285	MTSS1
negative regulation of nitric oxide biosynthetic process (GO:0045019)	2021-07-01	0.08007	0.385518	0	0	13.9527	35.2285	CD34
regulation of cell-cell adhesion mediated by integrin (GO:0033632)	2021-07-01	0.08007	0.385518	0	0	13.9527	35.2285	FERMT3
SA node cell action potential (GO:0086015)	2021-07-01	0.08007	0.385518	0	0	13.9527	35.2285	HCN4
central nervous system neuron axonogenesis (GO:0021955)	2021-07-01	0.08007	0.385518	0	0	13.9527	35.2285	EPHB1
positive regulation of membrane depolarization (GO:1904181)	2021-07-01	0.08007	0.385518	0	0	13.9527	35.2285	MYOC
negative regulation of cardiac muscle tissue development (GO:0055026)	2021-07-01	0.08007	0.385518	0	0	13.9527	35.2285	FZD7
negative regulation of cell adhesion mediated by integrin (GO:0033629)	2021-07-01	0.08007	0.385518	0	0	13.9527	35.2285	CYP1B1
store-operated calcium entry (GO:0002115)	2021-07-01	0.08007	0.385518	0	0	13.9527	35.2285	CRACR2B
regulation of transcription involved in cell fate commitment (GO:0060850)	2021-07-01	0.08007	0.385518	0	0	13.9527	35.2285	CHD5
calcitonin family receptor signaling pathway (GO:0097646)	2021-07-01	0.08007	0.385518	0	0	13.9527	35.2285	RAMP1
malate metabolic process (GO:0006108)	2021-07-01	0.08007	0.385518	0	0	13.9527	35.2285	ME1
vascular endothelial growth factor signaling pathway (GO:0038084)	2021-07-01	0.08007	0.385518	0	0	13.9527	35.2285	FOXC1
regulation of cellular localization (GO:0060341)	1940-02-01	0.0813308	0.385518	0	0	4.41769	11.085	CPLX2;EFNA5
neuron migration (GO:0001764)	1940-02-01	0.0813308	0.385518	0	0	4.41769	11.085	MARK1;ADGRL3
sensory organ development (GO:0007423)	1940-02-01	0.0813308	0.385518	0	0	4.41769	11.085	FOXC1;SMOC1
positive regulation of cell differentiation (GO:0045597)	5/194	0.0814644	0.385518	0	0	2.23203	5.59701	NELL1;FOXC1;SOX9;CD34;BMP6
positive regulation of cellular component biogenesis (GO:0044089)	1987-03-01	0.0845768	0.385518	0	0	3.00351	7.41896	ATP13A2;EPHB2;EPHB1
peptide transport (GO:0015833)	1941-02-01	0.0848568	0.385518	0	0	4.3042	10.6176	ARRDC4;RAMP1
negative regulation of proteolysis (GO:0045861)	1941-02-01	0.0848568	0.385518	0	0	4.3042	10.6176	CAMK2N1;CHAC1
regulation of substrate adhesion-dependent cell spreading (GO:1900024)	1941-02-01	0.0848568	0.385518	0	0	4.3042	10.6176	MYOC;EFNA5
regulation of small GTPase mediated signal transduction (GO:0051056)	4/140	0.0853057	0.385518	0	0	2.47753	6.09848	AKAP13;RHOJ;PIK3R2;SRGAP1
negative regulation of protein secretion (GO:0050709)	1942-02-01	0.0884283	0.385518	0	0	4.19638	10.1786	RHBDF2;INHBB
negative regulation of cellular protein metabolic process (GO:0032269)	1989-03-01	0.0891132	0.385518	0	0	2.93336	7.09243	NELL1;CAMK2N1;ENC1
positive regulation of vasculogenesis (GO:2001214)	2021-08-01	0.0909749	0.385518	0	0	11.9588	28.6674	CD34
barbed-end actin filament capping (GO:0051016)	2021-08-01	0.0909749	0.385518	0	0	11.9588	28.6674	ADD2
regulation of chaperone-mediated autophagy (GO:1904714)	2021-08-01	0.0909749	0.385518	0	0	11.9588	28.6674	ATP13A2
negative regulation of glial cell differentiation (GO:0045686)	2021-08-01	0.0909749	0.385518	0	0	11.9588	28.6674	NOG
integrin activation (GO:0033622)	2021-08-01	0.0909749	0.385518	0	0	11.9588	28.6674	FERMT3
cellular response to forskolin (GO:1904322)	2021-08-01	0.0909749	0.385518	0	0	11.9588	28.6674	ADCY1
cellular biogenic amine catabolic process (GO:0042402)	2021-08-01	0.0909749	0.385518	0	0	11.9588	28.6674	SARDH
membrane lipid catabolic process (GO:0046466)	2021-08-01	0.0909749	0.385518	0	0	11.9588	28.6674	CYP1B1
peripheral nervous system axon ensheathment (GO:0032292)	2021-08-01	0.0909749	0.385518	0	0	11.9588	28.6674	MYOC
negative regulation of lipase activity (GO:0060192)	2021-08-01	0.0909749	0.385518	0	0	11.9588	28.6674	SORT1
positive regulation of transforming growth factor beta production (GO:0071636)	2021-08-01	0.0909749	0.385518	0	0	11.9588	28.6674	CD34
cardiolipin biosynthetic process (GO:0032049)	2021-08-01	0.0909749	0.385518	0	0	11.9588	28.6674	SLC27A1
cellular cation homeostasis (GO:0030003)	2021-08-01	0.0909749	0.385518	0	0	11.9588	28.6674	ATP13A2
actin filament network formation (GO:0051639)	2021-08-01	0.0909749	0.385518	0	0	11.9588	28.6674	ACTN1
negative regulation of execution phase of apoptosis (GO:1900118)	2021-08-01	0.0909749	0.385518	0	0	11.9588	28.6674	FZD3
negative regulation of cAMP-dependent protein kinase activity (GO:2000480)	2021-08-01	0.0909749	0.385518	0	0	11.9588	28.6674	PKIB
asymmetric protein localization (GO:0008105)	2021-08-01	0.0909749	0.385518	0	0	11.9588	28.6674	SHROOM3
protein localization to microtubule (GO:0035372)	2021-08-01	0.0909749	0.385518	0	0	11.9588	28.6674	MID1
benzene-containing compound metabolic process (GO:0042537)	2021-08-01	0.0909749	0.385518	0	0	11.9588	28.6674	ACSM1
response to forskolin (GO:1904321)	2021-08-01	0.0909749	0.385518	0	0	11.9588	28.6674	ADCY1
Schwann cell development (GO:0014044)	2021-08-01	0.0909749	0.385518	0	0	11.9588	28.6674	MYOC
plasma membrane to endosome transport (GO:0048227)	2021-08-01	0.0909749	0.385518	0	0	11.9588	28.6674	SORT1
insulin metabolic process (GO:1901142)	2021-08-01	0.0909749	0.385518	0	0	11.9588	28.6674	IDE
regulation of striated muscle cell differentiation (GO:0051153)	2021-08-01	0.0909749	0.385518	0	0	11.9588	28.6674	AKAP13
regulation of dopamine receptor signaling pathway (GO:0060159)	2021-08-01	0.0909749	0.385518	0	0	11.9588	28.6674	PALM
dimeric G-protein coupled receptor signaling pathway (GO:0038042)	2021-08-01	0.0909749	0.385518	0	0	11.9588	28.6674	RAMP1
depyrimidination (GO:0045008)	2021-08-01	0.0909749	0.385518	0	0	11.9588	28.6674	NTHL1
protein localization to microtubule cytoskeleton (GO:0072698)	2021-08-01	0.0909749	0.385518	0	0	11.9588	28.6674	MID1
regulation of receptor binding (GO:1900120)	2021-08-01	0.0909749	0.385518	0	0	11.9588	28.6674	PTPRF
endochondral ossification (GO:0001958)	2021-08-01	0.0909749	0.385518	0	0	11.9588	28.6674	FOXC1
angiogenesis involved in wound healing (GO:0060055)	2021-08-01	0.0909749	0.385518	0	0	11.9588	28.6674	CD34
regulation of cardiac muscle cell action potential involved in regulation of contraction (GO:0098909)	2021-08-01	0.0909749	0.385518	0	0	11.9588	28.6674	HCN4
heterochromatin assembly (GO:0031507)	2021-08-01	0.0909749	0.385518	0	0	11.9588	28.6674	BAHD1
regulation of JNK cascade (GO:0046328)	1990-03-01	0.0914191	0.386125	0	0	2.8995	6.93648	PHLPP1;FZD7;EPHB1
negative regulation of ERBB signaling pathway (GO:1901185)	1943-02-01	0.0920439	0.38749	0	0	4.09382	9.76578	BTC;SH3KBP1
cellular response to acid chemical (GO:0071229)	1991-03-01	0.0937496	0.388989	0	0	2.8664	6.78514	WNT11;FZD7;SOX9
regulation of autophagy (GO:0010506)	5/203	0.0943372	0.388989	0	0	2.12959	5.02771	PIK3R2;ATP13A2;ATP6V0E2;RNF152;ATP6V1C2
positive regulation of actin filament bundle assembly (GO:0032233)	1944-02-01	0.095702	0.388989	0	0	3.99615	9.37703	WNT11;MYOC
positive regulation of blood vessel endothelial cell migration (GO:0043536)	1945-02-01	0.099401	0.388989	0	0	3.90302	9.01048	FGF18;RHOJ
negative regulation of ossification (GO:0030279)	1945-02-01	0.099401	0.388989	0	0	3.90302	9.01048	NOG;SOX9
regulated exocytosis (GO:0045055)	4/148	0.0995139	0.388989	0	0	2.33894	5.397	ACTN1;SELENOP;ENDOD1;FERMT3
regulation of programmed cell death (GO:0043067)	6/268	0.100053	0.388989	0	0	1.93328	4.45052	PHLPP1;ACTN1;INHBB;SOX9;BMP6;BCAR1
skin development (GO:0043588)	1994-03-01	0.100886	0.388989	0	0	2.77148	6.35713	SPRR4;CLDN4;SPRR1A
heart development (GO:0007507)	4/149	0.101363	0.388989	0	0	2.32269	5.31674	AKAP13;FOXC1;CACNA1C;PCSK5
type B pancreatic cell differentiation (GO:0003309)	2021-09-01	0.101751	0.388989	0	0	10.4635	23.9113	BMP6
omega-hydroxylase P450 pathway (GO:0097267)	2021-09-01	0.101751	0.388989	0	0	10.4635	23.9113	CYP1B1
actin filament reorganization (GO:0090527)	2021-09-01	0.101751	0.388989	0	0	10.4635	23.9113	BCAR1
neuronal ion channel clustering (GO:0045161)	2021-09-01	0.101751	0.388989	0	0	10.4635	23.9113	MYOC
actin crosslink formation (GO:0051764)	2021-09-01	0.101751	0.388989	0	0	10.4635	23.9113	DPYSL3
negative regulation of pri-miRNA transcription from RNA polymerase II promoter (GO:1902894)	2021-09-01	0.101751	0.388989	0	0	10.4635	23.9113	SOX9
short-chain fatty acid metabolic process (GO:0046459)	2021-09-01	0.101751	0.388989	0	0	10.4635	23.9113	ACSM1
glucose import (GO:0046323)	2021-09-01	0.101751	0.388989	0	0	10.4635	23.9113	SORT1
embryonic forelimb morphogenesis (GO:0035115)	2021-09-01	0.101751	0.388989	0	0	10.4635	23.9113	CACNA1C
Cdc42 protein signal transduction (GO:0032488)	2021-09-01	0.101751	0.388989	0	0	10.4635	23.9113	RHOJ
mitochondrion morphogenesis (GO:0070584)	2021-09-01	0.101751	0.388989	0	0	10.4635	23.9113	MYH14
positive regulation of ion transmembrane transport (GO:0034767)	2021-09-01	0.101751	0.388989	0	0	10.4635	23.9113	WNK4
potassium ion import across plasma membrane (GO:1990573)	2021-09-01	0.101751	0.388989	0	0	10.4635	23.9113	HCN4
nicotinamide nucleotide biosynthetic process (GO:0019359)	2021-09-01	0.101751	0.388989	0	0	10.4635	23.9113	ME1
heterochromatin organization (GO:0070828)	2021-09-01	0.101751	0.388989	0	0	10.4635	23.9113	BAHD1
cytoskeletal anchoring at plasma membrane (GO:0007016)	2021-09-01	0.101751	0.388989	0	0	10.4635	23.9113	FLNB
establishment of epithelial cell apical/basal polarity (GO:0045198)	2021-09-01	0.101751	0.388989	0	0	10.4635	23.9113	CAMSAP3
sympathetic ganglion development (GO:0061549)	2021-09-01	0.101751	0.388989	0	0	10.4635	23.9113	FZD3
receptor recycling (GO:0001881)	2021-09-01	0.101751	0.388989	0	0	10.4635	23.9113	LMTK2
regulation of cellular component movement (GO:0051270)	1946-02-01	0.10314	0.388989	0	0	3.81412	8.66443	BTC;ACTN1
cartilage development (GO:0051216)	1946-02-01	0.10314	0.388989	0	0	3.81412	8.66443	SOX9;SULF2
regulation of cytoskeleton organization (GO:0051493)	1995-03-01	0.103312	0.388989	0	0	2.74122	6.22257	CAMSAP3;RHOJ;EFNA5
peptide cross-linking (GO:0018149)	1947-02-01	0.106916	0.388989	0	0	3.72917	8.33735	SPRR4;SPRR1A
negative regulation of cellular biosynthetic process (GO:0031327)	1947-02-01	0.106916	0.388989	0	0	3.72917	8.33735	SLC27A1;CD34
heterophilic cell-cell adhesion via plasma membrane cell adhesion molecules (GO:0007157)	1947-02-01	0.106916	0.388989	0	0	3.72917	8.33735	CD200;NECTIN1
positive regulation of pathway-restricted SMAD protein phosphorylation (GO:0010862)	1947-02-01	0.106916	0.388989	0	0	3.72917	8.33735	INHBB;BMP6
protein phosphorylation (GO:0006468)	9/470	0.107823	0.388989	0	0	1.65276	3.68112	RPS6KA6;WNT11;WNK4;LMTK2;ATP13A2;EPHB2;EPHB1;DCLK1;MARK1
negative regulation of mitotic cell cycle (GO:0045930)	1948-02-01	0.11073	0.388989	0	0	3.64792	8.02784	FOXC1;FZD3
positive regulation of macromolecule metabolic process (GO:0010604)	6/276	0.110956	0.388989	0	0	1.87523	4.12292	WNT11;CAMK2N1;NOG;SLC26A9;EPHB2;CD34
actin filament capping (GO:0051693)	2021-10-01	0.1124	0.388989	0	0	9.30038	20.3277	ADD2
adrenal gland development (GO:0030325)	2021-10-01	0.1124	0.388989	0	0	9.30038	20.3277	WNT11
ganglion development (GO:0061548)	2021-10-01	0.1124	0.388989	0	0	9.30038	20.3277	FZD3
negative regulation of cellular protein catabolic process (GO:1903363)	2021-10-01	0.1124	0.388989	0	0	9.30038	20.3277	NELL1
endothelium development (GO:0003158)	2021-10-01	0.1124	0.388989	0	0	9.30038	20.3277	CD34
negative regulation of protein maturation (GO:1903318)	2021-10-01	0.1124	0.388989	0	0	9.30038	20.3277	CHAC1
energy coupled proton transmembrane transport, against electrochemical gradient (GO:0015988)	2021-10-01	0.1124	0.388989	0	0	9.30038	20.3277	ATP12A
oxalate transport (GO:0019532)	2021-10-01	0.1124	0.388989	0	0	9.30038	20.3277	SLC26A9
phosphatidylglycerol biosynthetic process (GO:0006655)	2021-10-01	0.1124	0.388989	0	0	9.30038	20.3277	SLC27A1
establishment of spindle localization (GO:0051293)	2021-10-01	0.1124	0.388989	0	0	9.30038	20.3277	LLGL1
neuron projection fasciculation (GO:0106030)	2021-10-01	0.1124	0.388989	0	0	9.30038	20.3277	EPHB2
polarized epithelial cell differentiation (GO:0030859)	2021-10-01	0.1124	0.388989	0	0	9.30038	20.3277	CAMSAP3
positive regulation of glucose import in response to insulin stimulus (GO:2001275)	2021-10-01	0.1124	0.388989	0	0	9.30038	20.3277	PIK3R2
mesenchymal to epithelial transition (GO:0060231)	2021-10-01	0.1124	0.388989	0	0	9.30038	20.3277	FZD7
negative regulation of inclusion body assembly (GO:0090084)	2021-10-01	0.1124	0.388989	0	0	9.30038	20.3277	HSPA2
regulation of mitochondrial depolarization (GO:0051900)	2021-10-01	0.1124	0.388989	0	0	9.30038	20.3277	MYOC
cell-cell junction maintenance (GO:0045217)	2021-10-01	0.1124	0.388989	0	0	9.30038	20.3277	CAMSAP3
base-excision repair, AP site formation (GO:0006285)	2021-10-01	0.1124	0.388989	0	0	9.30038	20.3277	NTHL1
neuroepithelial cell differentiation (GO:0060563)	2021-10-01	0.1124	0.388989	0	0	9.30038	20.3277	WNT11
regulation of transforming growth factor beta production (GO:0071634)	2021-10-01	0.1124	0.388989	0	0	9.30038	20.3277	CD34
regulation of astrocyte differentiation (GO:0048710)	2021-10-01	0.1124	0.388989	0	0	9.30038	20.3277	NOG
negative regulation of pathway-restricted SMAD protein phosphorylation (GO:0060394)	2021-10-01	0.1124	0.388989	0	0	9.30038	20.3277	NOG
regulation of neuroblast proliferation (GO:1902692)	2021-10-01	0.1124	0.388989	0	0	9.30038	20.3277	FZD3
regulation of phospholipid metabolic process (GO:1903725)	2021-10-01	0.1124	0.388989	0	0	9.30038	20.3277	PIK3R2
forelimb morphogenesis (GO:0035136)	2021-10-01	0.1124	0.388989	0	0	9.30038	20.3277	CACNA1C
central nervous system projection neuron axonogenesis (GO:0021952)	2021-10-01	0.1124	0.388989	0	0	9.30038	20.3277	EPHB1
positive regulation of reproductive process (GO:2000243)	2021-10-01	0.1124	0.388989	0	0	9.30038	20.3277	INHBB
glycosaminoglycan biosynthetic process (GO:0006024)	1999-03-01	0.113244	0.388989	0	0	2.62647	5.72101	CHST13;GPC6;CHST2
cellular response to metal ion (GO:0071248)	3/100	0.115781	0.388989	0	0	2.59926	5.60414	ATP13A2;ADCY1;BMP6
protein processing (GO:0016485)	3/101	0.118341	0.388989	0	0	2.57261	5.49042	RHBDF2;PCSK6;PCSK5
regulation of kinase activity (GO:0043549)	3/101	0.118341	0.388989	0	0	2.57261	5.49042	LMTK2;EPHB2;EPHB1
regulation of bone mineralization (GO:0030500)	1950-02-01	0.118461	0.388989	0	0	3.49557	7.45666	NELL1;BMP6
heart morphogenesis (GO:0003007)	1950-02-01	0.118461	0.388989	0	0	3.49557	7.45666	NOG;SOX9
wound healing (GO:0042060)	1950-02-01	0.118461	0.388989	0	0	3.49557	7.45666	FZD7;NOG
regulation of exocytosis (GO:0017157)	1951-02-01	0.122376	0.388989	0	0	3.42406	7.19278	CPLX2;LLGL1
carboxylic acid transport (GO:0046942)	1951-02-01	0.122376	0.388989	0	0	3.42406	7.19278	SLC43A2;SLC16A6
sulfate transmembrane transport (GO:1902358)	2021-11-01	0.122924	0.388989	0	0	8.36992	17.545	SLC26A9
cell part morphogenesis (GO:0032990)	2021-11-01	0.122924	0.388989	0	0	8.36992	17.545	MYH14
positive regulation of chondrocyte differentiation (GO:0032332)	2021-11-01	0.122924	0.388989	0	0	8.36992	17.545	SOX9
nitric oxide biosynthetic process (GO:0006809)	2021-11-01	0.122924	0.388989	0	0	8.36992	17.545	CYP1B1
regulation of lipid kinase activity (GO:0043550)	2021-11-01	0.122924	0.388989	0	0	8.36992	17.545	PIK3R2
regulation of inclusion body assembly (GO:0090083)	2021-11-01	0.122924	0.388989	0	0	8.36992	17.545	HSPA2
import across plasma membrane (GO:0098739)	2021-11-01	0.122924	0.388989	0	0	8.36992	17.545	HCN4
regulation of leukocyte cell-cell adhesion (GO:1903037)	2021-11-01	0.122924	0.388989	0	0	8.36992	17.545	PAG1
negative regulation of leukocyte cell-cell adhesion (GO:1903038)	2021-11-01	0.122924	0.388989	0	0	8.36992	17.545	PAG1
calcineurin-NFAT signaling cascade (GO:0033173)	2021-11-01	0.122924	0.388989	0	0	8.36992	17.545	NFATC2
intrinsic apoptotic signaling pathway in response to oxidative stress (GO:0008631)	2021-11-01	0.122924	0.388989	0	0	8.36992	17.545	CYP1B1
retinal metabolic process (GO:0042574)	2021-11-01	0.122924	0.388989	0	0	8.36992	17.545	CYP1B1
regulation of ventricular cardiac muscle cell action potential (GO:0098911)	2021-11-01	0.122924	0.388989	0	0	8.36992	17.545	CACNA1C
positive regulation of transcription from RNA polymerase II promoter in response to endoplasmic reticulum stress (GO:1990440)	2021-11-01	0.122924	0.388989	0	0	8.36992	17.545	CREB3L1
epithelial cell-cell adhesion (GO:0090136)	2021-11-01	0.122924	0.388989	0	0	8.36992	17.545	CAMSAP3
regulation of cardiac muscle cell differentiation (GO:2000725)	2021-11-01	0.122924	0.388989	0	0	8.36992	17.545	FZD7
negative regulation of peptide secretion (GO:0002792)	2021-11-01	0.122924	0.388989	0	0	8.36992	17.545	RHBDF2
glutathione biosynthetic process (GO:0006750)	2021-11-01	0.122924	0.388989	0	0	8.36992	17.545	CHAC1
response to axon injury (GO:0048678)	2021-11-01	0.122924	0.388989	0	0	8.36992	17.545	DPYSL3
positive regulation of mesenchymal cell proliferation (GO:0002053)	2021-11-01	0.122924	0.388989	0	0	8.36992	17.545	SOX9
regulation of short-term neuronal synaptic plasticity (GO:0048172)	2021-11-01	0.122924	0.388989	0	0	8.36992	17.545	SHISA7
positive regulation of glycoprotein biosynthetic process (GO:0010560)	2021-11-01	0.122924	0.388989	0	0	8.36992	17.545	RAMP1
cochlea morphogenesis (GO:0090103)	2021-11-01	0.122924	0.388989	0	0	8.36992	17.545	SOX9
hepatocyte growth factor receptor signaling pathway (GO:0048012)	2021-11-01	0.122924	0.388989	0	0	8.36992	17.545	BCAR1
positive regulation of angiogenesis (GO:0045766)	3/103	0.123522	0.388989	0	0	2.5209	5.27205	FGF18;CYP1B1;CD34
positive regulation of vasculature development (GO:1904018)	3/104	0.126143	0.388989	0	0	2.49581	5.16718	FGF18;CYP1B1;CD34
plasma membrane bounded cell projection morphogenesis (GO:0120039)	1952-02-01	0.126322	0.388989	0	0	3.3554	6.94207	NYAP1;DCLK1
positive regulation of nervous system development (GO:0051962)	1952-02-01	0.126322	0.388989	0	0	3.3554	6.94207	EPHB2;EPHB1
positive regulation of ossification (GO:0045778)	1952-02-01	0.126322	0.388989	0	0	3.3554	6.94207	NELL1;BMP6
positive regulation of secretion by cell (GO:1903532)	1952-02-01	0.126322	0.388989	0	0	3.3554	6.94207	ATP13A2;BMP6
positive regulation of MAPK cascade (GO:0043410)	6/289	0.129906	0.388989	0	0	1.78789	3.649	GAREM1;FGF18;LMTK2;EPHB2;EPHB1;MID1
regulation of intracellular signal transduction (GO:1902531)	8/422	0.129949	0.388989	0	0	1.63272	3.33175	AKAP13;PHLPP1;MYOC;RHOJ;PIK3R2;INHBB;SRGAP1;BMP6
positive regulation of phosphatidylinositol 3-kinase signaling (GO:0014068)	1953-02-01	0.130298	0.388989	0	0	3.28945	6.70366	MYOC;SOX9
positive regulation of protein import into nucleus (GO:0042307)	1953-02-01	0.130298	0.388989	0	0	3.28945	6.70366	PIK3R2;BMP6
response to endoplasmic reticulum stress (GO:0034976)	3/106	0.131445	0.388989	0	0	2.4471	4.96558	CREB3L1;PIK3R2;CHAC1
cellular response to fluid shear stress (GO:0071498)	2021-12-01	0.133323	0.388989	0	0	7.60863	15.3313	MTSS1
regulation of mesenchymal cell proliferation (GO:0010464)	2021-12-01	0.133323	0.388989	0	0	7.60863	15.3313	SOX9
regulation of vasculogenesis (GO:2001212)	2021-12-01	0.133323	0.388989	0	0	7.60863	15.3313	CD34
axonal fasciculation (GO:0007413)	2021-12-01	0.133323	0.388989	0	0	7.60863	15.3313	EPHB2
negative regulation of chondrocyte differentiation (GO:0032331)	2021-12-01	0.133323	0.388989	0	0	7.60863	15.3313	SOX9
regulation of DNA-dependent DNA replication (GO:0090329)	2021-12-01	0.133323	0.388989	0	0	7.60863	15.3313	BMP6
regulation of protein glycosylation (GO:0060049)	2021-12-01	0.133323	0.388989	0	0	7.60863	15.3313	RAMP1
establishment of apical/basal cell polarity (GO:0035089)	2021-12-01	0.133323	0.388989	0	0	7.60863	15.3313	CAMSAP3
retinol metabolic process (GO:0042572)	2021-12-01	0.133323	0.388989	0	0	7.60863	15.3313	CYP1B1
cell differentiation in hindbrain (GO:0021533)	2021-12-01	0.133323	0.388989	0	0	7.60863	15.3313	NOG
endochondral bone morphogenesis (GO:0060350)	2021-12-01	0.133323	0.388989	0	0	7.60863	15.3313	FOXC1
positive regulation of DNA-dependent DNA replication (GO:2000105)	2021-12-01	0.133323	0.388989	0	0	7.60863	15.3313	BMP6
regulation of actomyosin structure organization (GO:0110020)	2021-12-01	0.133323	0.388989	0	0	7.60863	15.3313	AKAP13
pre-mRNA cleavage required for polyadenylation (GO:0098789)	2021-12-01	0.133323	0.388989	0	0	7.60863	15.3313	CPSF4L
nonribosomal peptide biosynthetic process (GO:0019184)	2021-12-01	0.133323	0.388989	0	0	7.60863	15.3313	CHAC1
positive regulation of keratinocyte differentiation (GO:0045618)	2021-12-01	0.133323	0.388989	0	0	7.60863	15.3313	FOXC1
transcription from mitochondrial promoter (GO:0006390)	2021-12-01	0.133323	0.388989	0	0	7.60863	15.3313	FOXO3
negative regulation of substrate adhesion-dependent cell spreading (GO:1900025)	2021-12-01	0.133323	0.388989	0	0	7.60863	15.3313	EFNA5
pyrimidine deoxyribonucleotide catabolic process (GO:0009223)	2021-12-01	0.133323	0.388989	0	0	7.60863	15.3313	NTHL1
endosome transport via multivesicular body sorting pathway (GO:0032509)	2021-12-01	0.133323	0.388989	0	0	7.60863	15.3313	SORT1
negative regulation of fibroblast growth factor receptor signaling pathway (GO:0040037)	2021-12-01	0.133323	0.388989	0	0	7.60863	15.3313	SULF2
plasminogen activation (GO:0031639)	2021-12-01	0.133323	0.388989	0	0	7.60863	15.3313	TMPRSS7
nitric oxide metabolic process (GO:0046209)	2021-12-01	0.133323	0.388989	0	0	7.60863	15.3313	CYP1B1
calcineurin-mediated signaling (GO:0097720)	2021-12-01	0.133323	0.388989	0	0	7.60863	15.3313	NFATC2
microtubule anchoring (GO:0034453)	2021-12-01	0.133323	0.388989	0	0	7.60863	15.3313	CAMSAP3
positive regulation of SMAD protein import into nucleus (GO:0060391)	2021-12-01	0.133323	0.388989	0	0	7.60863	15.3313	BMP6
positive regulation of epithelial cell proliferation (GO:0050679)	3/107	0.134125	0.388989	0	0	2.42345	4.86867	FZD7;SOX9;BMP6
cell morphogenesis involved in differentiation (GO:0000904)	1954-02-01	0.134303	0.388989	0	0	3.22602	6.47674	ACTN1;FERMT3
action potential (GO:0001508)	1954-02-01	0.134303	0.388989	0	0	3.22602	6.47674	MYH14;CACNA1C
phosphatidylinositol-mediated signaling (GO:0048015)	1956-02-01	0.142394	0.388989	0	0	3.10623	6.05451	NYAP1;PIK3R2
cellular iron ion homeostasis (GO:0006879)	1956-02-01	0.142394	0.388989	0	0	3.10623	6.05451	ATP13A2;BMP6
positive regulation of protein transport (GO:0051222)	1956-02-01	0.142394	0.388989	0	0	3.10623	6.05451	ATP13A2;BMP6
positive regulation of nucleic acid-templated transcription (GO:1903508)	9/502	0.143593	0.388989	0	0	1.54292	2.99445	CASZ1;FOXC1;PSRC1;WNT11;LHX2;FZD7;NFATC2;SOX9;FOXO3
negative regulation of reactive oxygen species biosynthetic process (GO:1903427)	2013-01-01	0.143599	0.388989	0	0	6.97422	13.5351	CD34
response to iron ion (GO:0010039)	2013-01-01	0.143599	0.388989	0	0	6.97422	13.5351	BMP6
sodium ion export from cell (GO:0036376)	2013-01-01	0.143599	0.388989	0	0	6.97422	13.5351	ATP12A
negative regulation of hemostasis (GO:1900047)	2013-01-01	0.143599	0.388989	0	0	6.97422	13.5351	CD34
regulation of lymphocyte activation (GO:0051249)	2013-01-01	0.143599	0.388989	0	0	6.97422	13.5351	PAG1
atrial cardiac muscle cell action potential (GO:0086014)	2013-01-01	0.143599	0.388989	0	0	6.97422	13.5351	CACNA1C
glucosamine-containing compound metabolic process (GO:1901071)	2013-01-01	0.143599	0.388989	0	0	6.97422	13.5351	CHST2
regulation of neurotransmitter transport (GO:0051588)	2013-01-01	0.143599	0.388989	0	0	6.97422	13.5351	CPLX2
regulation of NMDA receptor activity (GO:2000310)	2013-01-01	0.143599	0.388989	0	0	6.97422	13.5351	EPHB2
Notch receptor processing, ligand-dependent (GO:0035333)	2013-01-01	0.143599	0.388989	0	0	6.97422	13.5351	NOTCH3
regulation of cAMP-dependent protein kinase activity (GO:2000479)	2013-01-01	0.143599	0.388989	0	0	6.97422	13.5351	PKIB
regulation of glucose import in response to insulin stimulus (GO:2001273)	2013-01-01	0.143599	0.388989	0	0	6.97422	13.5351	PIK3R2
maintenance of gastrointestinal epithelium (GO:0030277)	2013-01-01	0.143599	0.388989	0	0	6.97422	13.5351	SOX9
mRNA cleavage involved in mRNA processing (GO:0098787)	2013-01-01	0.143599	0.388989	0	0	6.97422	13.5351	CPSF4L
regulation of biomineral tissue development (GO:0070167)	2013-01-01	0.143599	0.388989	0	0	6.97422	13.5351	SOX9
myelination in peripheral nervous system (GO:0022011)	2013-01-01	0.143599	0.388989	0	0	6.97422	13.5351	MYOC
multivesicular body sorting pathway (GO:0071985)	2013-01-01	0.143599	0.388989	0	0	6.97422	13.5351	SORT1
sodium ion export (GO:0071436)	2013-01-01	0.143599	0.388989	0	0	6.97422	13.5351	ATP12A
DNA damage response, signal transduction by p53 class mediator resulting in transcription of p21 class mediator (GO:0006978)	2013-01-01	0.143599	0.388989	0	0	6.97422	13.5351	RPS6KA6
positive regulation of endothelial cell chemotaxis (GO:2001028)	2013-01-01	0.143599	0.388989	0	0	6.97422	13.5351	FGF18
cellular potassium ion homeostasis (GO:0030007)	2013-01-01	0.143599	0.388989	0	0	6.97422	13.5351	ATP12A
regulation of cAMP metabolic process (GO:0030814)	2013-01-01	0.143599	0.388989	0	0	6.97422	13.5351	RAMP1
cardiocyte differentiation (GO:0035051)	2013-01-01	0.143599	0.388989	0	0	6.97422	13.5351	AKAP13
cardiolipin metabolic process (GO:0032048)	2013-01-01	0.143599	0.388989	0	0	6.97422	13.5351	SLC27A1
phosphate ion transport (GO:0006817)	2013-01-01	0.143599	0.388989	0	0	6.97422	13.5351	SLC37A2
amyloid precursor protein metabolic process (GO:0042982)	2013-01-01	0.143599	0.388989	0	0	6.97422	13.5351	TMCC2
regulation of execution phase of apoptosis (GO:1900117)	2013-01-01	0.143599	0.388989	0	0	6.97422	13.5351	FZD3
regulation of neurogenesis (GO:0050767)	1957-02-01	0.146478	0.395122	0	0	3.04959	5.8579	IGSF10;CASZ1
regulation of Rho protein signal transduction (GO:0035023)	1957-02-01	0.146478	0.395122	0	0	3.04959	5.8579	AKAP13;MYOC
receptor metabolic process (GO:0043112)	1958-02-01	0.150586	0.396425	0	0	2.99498	5.67016	LMTK2;RAMP1
post-Golgi vesicle-mediated transport (GO:0006892)	1958-02-01	0.150586	0.396425	0	0	2.99498	5.67016	SORT1;LLGL1
regulation of epidermal growth factor receptor signaling pathway (GO:0042058)	1958-02-01	0.150586	0.396425	0	0	2.99498	5.67016	SH3KBP1;RHBDF2
integrin-mediated signaling pathway (GO:0007229)	1958-02-01	0.150586	0.396425	0	0	2.99498	5.67016	BCAR1;FERMT3
positive regulation of kinase activity (GO:0033674)	3/113	0.15059	0.396425	0	0	2.29056	4.33647	LMTK2;EPHB2;EPHB1
negative regulation of Wnt signaling pathway (GO:0030178)	4/174	0.152395	0.396425	0	0	1.97859	3.72228	WNT11;NOG;SOSTDC1;SOX9
cAMP biosynthetic process (GO:0006171)	2014-01-01	0.153754	0.396425	0	0	6.43742	12.0534	ADCY1
positive regulation of neural precursor cell proliferation (GO:2000179)	2014-01-01	0.153754	0.396425	0	0	6.43742	12.0534	FZD3
regulation of Golgi organization (GO:1903358)	2014-01-01	0.153754	0.396425	0	0	6.43742	12.0534	CAMSAP3
DNA damage response, signal transduction resulting in transcription (GO:0042772)	2014-01-01	0.153754	0.396425	0	0	6.43742	12.0534	RPS6KA6
negative regulation of endoplasmic reticulum stress-induced intrinsic apoptotic signaling pathway (GO:1902236)	2014-01-01	0.153754	0.396425	0	0	6.43742	12.0534	CREB3L1
DNA modification (GO:0006304)	2014-01-01	0.153754	0.396425	0	0	6.43742	12.0534	NTHL1
fatty acid transport (GO:0015908)	2014-01-01	0.153754	0.396425	0	0	6.43742	12.0534	SLC27A1
negative regulation of Rho protein signal transduction (GO:0035024)	2014-01-01	0.153754	0.396425	0	0	6.43742	12.0534	MYOC
cell communication by electrical coupling involved in cardiac conduction (GO:0086064)	2014-01-01	0.153754	0.396425	0	0	6.43742	12.0534	CACNA1C
positive regulation of purine nucleotide metabolic process (GO:1900544)	2014-01-01	0.153754	0.396425	0	0	6.43742	12.0534	RAMP1
cell surface receptor signaling pathway involved in heart development (GO:0061311)	2014-01-01	0.153754	0.396425	0	0	6.43742	12.0534	NOG
N-acetylglucosamine metabolic process (GO:0006044)	2014-01-01	0.153754	0.396425	0	0	6.43742	12.0534	CHST2
positive regulation of transporter activity (GO:0032411)	2014-01-01	0.153754	0.396425	0	0	6.43742	12.0534	WNK4
estrogen metabolic process (GO:0008210)	2014-01-01	0.153754	0.396425	0	0	6.43742	12.0534	CYP1B1
negative regulation of biomineral tissue development (GO:0070168)	2014-01-01	0.153754	0.396425	0	0	6.43742	12.0534	SOX9
amyloid-beta metabolic process (GO:0050435)	2014-01-01	0.153754	0.396425	0	0	6.43742	12.0534	IDE
keratinocyte differentiation (GO:0030216)	1959-02-01	0.154717	0.396802	0	0	2.94229	5.49078	SPRR4;SPRR1A
negative regulation of cell growth (GO:0030308)	3/115	0.156217	0.396802	0	0	2.24943	4.17608	PSRC1;WNT11;GNG4
regulation of stress fiber assembly (GO:0051492)	1960-02-01	0.158869	0.396802	0	0	2.89142	5.31926	WNT11;MYOC
cell chemotaxis (GO:0060326)	1960-02-01	0.158869	0.396802	0	0	2.89142	5.31926	EPHB1;BCAR1
regulation of angiogenesis (GO:0045765)	4/177	0.159082	0.396802	0	0	1.94398	3.57369	FOXC1;FGF18;CYP1B1;CD34
cellular response to lipid (GO:0071396)	4/178	0.161335	0.396802	0	0	1.93271	3.52579	WNT11;FZD7;SOX9;ADCY1
negative regulation of protein phosphorylation (GO:0001933)	4/178	0.161335	0.396802	0	0	1.93271	3.52579	CAMK2N1;NOG;PIK3R2;EPHB2
myotube differentiation (GO:0014902)	2015-01-01	0.163789	0.396802	0	0	5.9773	10.814	SORT1
mesenchymal cell development (GO:0014031)	2015-01-01	0.163789	0.396802	0	0	5.9773	10.814	FOXC1
regulation of delayed rectifier potassium channel activity (GO:1902259)	2015-01-01	0.163789	0.396802	0	0	5.9773	10.814	KCNS1
sodium ion import across plasma membrane (GO:0098719)	2015-01-01	0.163789	0.396802	0	0	5.9773	10.814	HCN4
heparan sulfate proteoglycan biosynthetic process (GO:0015012)	2015-01-01	0.163789	0.396802	0	0	5.9773	10.814	EXTL3
phosphatidylethanolamine biosynthetic process (GO:0006646)	2015-01-01	0.163789	0.396802	0	0	5.9773	10.814	SLC27A1
negative regulation of axon extension involved in axon guidance (GO:0048843)	2015-01-01	0.163789	0.396802	0	0	5.9773	10.814	SEMA4G
positive regulation of cellular response to insulin stimulus (GO:1900078)	2015-01-01	0.163789	0.396802	0	0	5.9773	10.814	PIK3R2
negative regulation of TORC1 signaling (GO:1904262)	2015-01-01	0.163789	0.396802	0	0	5.9773	10.814	RNF152
positive regulation of collagen metabolic process (GO:0010714)	2015-01-01	0.163789	0.396802	0	0	5.9773	10.814	CREB3L1
transport along microtubule (GO:0010970)	2015-01-01	0.163789	0.396802	0	0	5.9773	10.814	CAMSAP3
positive regulation of stress-activated protein kinase signaling cascade (GO:0070304)	2015-01-01	0.163789	0.396802	0	0	5.9773	10.814	MID1
negative regulation of insulin secretion (GO:0046676)	2015-01-01	0.163789	0.396802	0	0	5.9773	10.814	INHBB
sodium ion import (GO:0097369)	2015-01-01	0.163789	0.396802	0	0	5.9773	10.814	HCN4
protein O-linked fucosylation (GO:0036066)	2015-01-01	0.163789	0.396802	0	0	5.9773	10.814	ADAMTSL1
positive regulation of exosomal secretion (GO:1903543)	2015-01-01	0.163789	0.396802	0	0	5.9773	10.814	ATP13A2
cardiac muscle cell differentiation (GO:0055007)	2015-01-01	0.163789	0.396802	0	0	5.9773	10.814	AKAP13
negative regulation of coagulation (GO:0050819)	2015-01-01	0.163789	0.396802	0	0	5.9773	10.814	CD34
positive regulation of collagen biosynthetic process (GO:0032967)	2015-01-01	0.163789	0.396802	0	0	5.9773	10.814	CREB3L1
negative regulation of protein processing (GO:0010955)	2015-01-01	0.163789	0.396802	0	0	5.9773	10.814	CHAC1
negative regulation of interleukin-2 production (GO:0032703)	2015-01-01	0.163789	0.396802	0	0	5.9773	10.814	CD34
sulfate transport (GO:0008272)	2015-01-01	0.163789	0.396802	0	0	5.9773	10.814	SLC26A9
endoderm development (GO:0007492)	2015-01-01	0.163789	0.396802	0	0	5.9773	10.814	SOX7
cellular sodium ion homeostasis (GO:0006883)	2015-01-01	0.163789	0.396802	0	0	5.9773	10.814	ATP12A
negative regulation of cellular component movement (GO:0051271)	2015-01-01	0.163789	0.396802	0	0	5.9773	10.814	ACTN1
calcium ion transport (GO:0006816)	3/118	0.164778	0.398446	0	0	2.19041	3.94966	CRACR2B;CACNA1C;RAMP1
diterpenoid metabolic process (GO:0016101)	1962-02-01	0.167235	0.400427	0	0	2.79475	4.99802	GPC6;PLB1
regulation of actin filament-based process (GO:0032970)	1962-02-01	0.167235	0.400427	0	0	2.79475	4.99802	RHOJ;EFNA5
negative regulation of growth (GO:0045926)	3/120	0.170561	0.400427	0	0	2.15275	3.80749	PSRC1;WNT11;GNG4
macromolecular complex assembly (GO:0065003)	3/120	0.170561	0.400427	0	0	2.15275	3.80749	SOX9;LLGL1;ADD2
iron ion homeostasis (GO:0055072)	1963-02-01	0.171446	0.400427	0	0	2.7488	4.84747	ATP13A2;BMP6
regulation of proteolysis (GO:0030162)	1963-02-01	0.171446	0.400427	0	0	2.7488	4.84747	ABTB2;CAMK2N1
regulation of apoptotic process (GO:0042981)	13/815	0.171587	0.400427	0	0	1.37209	2.41853	PHLPP1;ACTN1;LMTK2;INHBB;FOXO3;BMP6;AKAP13;WNT11;CYP1B1;SOX9;EPHB2;EPHB1;BCAR1
regulation of osteoblast proliferation (GO:0033688)	2016-01-01	0.173705	0.400427	0	0	5.57853	9.76463	NELL1
regulation of SMAD protein import into nucleus (GO:0060390)	2016-01-01	0.173705	0.400427	0	0	5.57853	9.76463	BMP6
Notch receptor processing (GO:0007220)	2016-01-01	0.173705	0.400427	0	0	5.57853	9.76463	NOTCH3
positive regulation of cyclic nucleotide metabolic process (GO:0030801)	2016-01-01	0.173705	0.400427	0	0	5.57853	9.76463	RAMP1
establishment of skin barrier (GO:0061436)	2016-01-01	0.173705	0.400427	0	0	5.57853	9.76463	CLDN4
protein transport along microtubule (GO:0098840)	2016-01-01	0.173705	0.400427	0	0	5.57853	9.76463	CAMSAP3
regulation of membrane depolarization (GO:0003254)	2016-01-01	0.173705	0.400427	0	0	5.57853	9.76463	HCN4
negative regulation of peptide hormone secretion (GO:0090278)	2016-01-01	0.173705	0.400427	0	0	5.57853	9.76463	INHBB
embryonic digit morphogenesis (GO:0042733)	2016-01-01	0.173705	0.400427	0	0	5.57853	9.76463	NOG
leukocyte tethering or rolling (GO:0050901)	2016-01-01	0.173705	0.400427	0	0	5.57853	9.76463	ADD2
positive regulation of cell migration involved in sprouting angiogenesis (GO:0090050)	2016-01-01	0.173705	0.400427	0	0	5.57853	9.76463	RHOJ
odontogenesis of dentin-containing tooth (GO:0042475)	2016-01-01	0.173705	0.400427	0	0	5.57853	9.76463	FOXC1
regulation of exosomal secretion (GO:1903541)	2016-01-01	0.173705	0.400427	0	0	5.57853	9.76463	ATP13A2
regulation of water loss via skin (GO:0033561)	2016-01-01	0.173705	0.400427	0	0	5.57853	9.76463	CLDN4
sympathetic nervous system development (GO:0048485)	2016-01-01	0.173705	0.400427	0	0	5.57853	9.76463	FZD3
negative regulation of striated muscle cell differentiation (GO:0051154)	2016-01-01	0.173705	0.400427	0	0	5.57853	9.76463	FZD7
leukocyte adhesion to vascular endothelial cell (GO:0061756)	2016-01-01	0.173705	0.400427	0	0	5.57853	9.76463	ADD2
activation of protein kinase A activity (GO:0034199)	2016-01-01	0.173705	0.400427	0	0	5.57853	9.76463	ADCY1
mesenchyme development (GO:0060485)	2016-01-01	0.173705	0.400427	0	0	5.57853	9.76463	WNT11
phosphorylation (GO:0016310)	7/386	0.175586	0.402769	0	0	1.55659	2.70788	RPS6KA6;WNT11;WNK4;LMTK2;EPHB2;DCLK1;MARK1
inorganic anion transmembrane transport (GO:0098661)	1964-02-01	0.175674	0.402769	0	0	2.70432	4.70316	SLC37A2;SLC26A9
negative regulation of neuron differentiation (GO:0045665)	1964-02-01	0.175674	0.402769	0	0	2.70432	4.70316	DPYSL3;SOX9
chromatin assembly (GO:0031497)	1965-02-01	0.179919	0.402769	0	0	2.66126	4.56473	BAHD1;SOX9
negative regulation of cell adhesion (GO:0007162)	1965-02-01	0.179919	0.402769	0	0	2.66126	4.56473	FZD7;CYP1B1
regulation of cellular protein catabolic process (GO:1903362)	2017-01-01	0.183505	0.402769	0	0	5.22961	8.86688	NELL1
cardiac myofibril assembly (GO:0055003)	2017-01-01	0.183505	0.402769	0	0	5.22961	8.86688	NEBL
regulation of collagen biosynthetic process (GO:0032965)	2017-01-01	0.183505	0.402769	0	0	5.22961	8.86688	CREB3L1
pharyngeal system development (GO:0060037)	2017-01-01	0.183505	0.402769	0	0	5.22961	8.86688	NOG
positive regulation of focal adhesion assembly (GO:0051894)	2017-01-01	0.183505	0.402769	0	0	5.22961	8.86688	MYOC
negative regulation of axon guidance (GO:1902668)	2017-01-01	0.183505	0.402769	0	0	5.22961	8.86688	SEMA4G
embryo development ending in birth or egg hatching (GO:0009792)	2017-01-01	0.183505	0.402769	0	0	5.22961	8.86688	CAMSAP3
positive regulation of epidermal cell differentiation (GO:0045606)	2017-01-01	0.183505	0.402769	0	0	5.22961	8.86688	FOXC1
positive regulation of signal transduction by p53 class mediator (GO:1901798)	2017-01-01	0.183505	0.402769	0	0	5.22961	8.86688	CHD5
cardiac muscle cell contraction (GO:0086003)	2017-01-01	0.183505	0.402769	0	0	5.22961	8.86688	CACNA1C
positive regulation of response to biotic stimulus (GO:0002833)	2017-01-01	0.183505	0.402769	0	0	5.22961	8.86688	BMP6
negative regulation of lipid biosynthetic process (GO:0051055)	2017-01-01	0.183505	0.402769	0	0	5.22961	8.86688	SLC27A1
regulation of cardiac muscle contraction by regulation of the release of sequestered calcium ion (GO:0010881)	2017-01-01	0.183505	0.402769	0	0	5.22961	8.86688	CACNA1C
regulation of establishment or maintenance of cell polarity (GO:0032878)	2017-01-01	0.183505	0.402769	0	0	5.22961	8.86688	LLGL1
cardiac atrium morphogenesis (GO:0003209)	2017-01-01	0.183505	0.402769	0	0	5.22961	8.86688	NOG
positive regulation of telomere capping (GO:1904355)	2017-01-01	0.183505	0.402769	0	0	5.22961	8.86688	PKIB
positive regulation of cartilage development (GO:0061036)	2017-01-01	0.183505	0.402769	0	0	5.22961	8.86688	SOX9
platelet-derived growth factor receptor signaling pathway (GO:0048008)	2017-01-01	0.183505	0.402769	0	0	5.22961	8.86688	BCAR1
positive regulation of transcription of Notch receptor target (GO:0007221)	2017-01-01	0.183505	0.402769	0	0	5.22961	8.86688	NOTCH3
positive regulation of stem cell proliferation (GO:2000648)	2017-01-01	0.183505	0.402769	0	0	5.22961	8.86688	FZD3
viral entry into host cell (GO:0046718)	2017-01-01	0.183505	0.402769	0	0	5.22961	8.86688	NECTIN1
cellular monovalent inorganic cation homeostasis (GO:0030004)	2017-01-01	0.183505	0.402769	0	0	5.22961	8.86688	ATP12A
negative regulation of stress fiber assembly (GO:0051497)	2017-01-01	0.183505	0.402769	0	0	5.22961	8.86688	MYOC
negative regulation of epithelial cell proliferation (GO:0050680)	1966-02-01	0.184179	0.40356	0	0	2.61955	4.43187	SOX9;MTSS1
negative regulation of cellular process (GO:0048523)	9/534	0.18464	0.403881	0	0	1.44647	2.44358	PSRC1;WNT11;CAMK2N1;GNG4;ACTN1;CYP1B1;CHD5;SOX7;CD34
epidermal cell differentiation (GO:0009913)	1967-02-01	0.188454	0.408656	0	0	2.57912	4.30428	SPRR4;SPRR1A
positive regulation of synaptic transmission (GO:0050806)	1967-02-01	0.188454	0.408656	0	0	2.57912	4.30428	EPHB2;SHISA7
protein homooligomerization (GO:0051260)	4/190	0.189236	0.408656	0	0	1.80691	3.00808	EHD4;DPYSL3;ITPR3;IDE
peptidyl-threonine phosphorylation (GO:0018107)	1968-02-01	0.192743	0.408656	0	0	2.53991	4.1817	LMTK2;DCLK1
negative regulation of microtubule depolymerization (GO:0007026)	2018-01-01	0.193188	0.408656	0	0	4.92173	8.09177	CAMSAP3
regulation of cardiac muscle cell proliferation (GO:0060043)	2018-01-01	0.193188	0.408656	0	0	4.92173	8.09177	NOG
membrane lipid metabolic process (GO:0006643)	2018-01-01	0.193188	0.408656	0	0	4.92173	8.09177	CYP1B1
skeletal muscle contraction (GO:0003009)	2018-01-01	0.193188	0.408656	0	0	4.92173	8.09177	MYH14
regulation of spindle organization (GO:0090224)	2018-01-01	0.193188	0.408656	0	0	4.92173	8.09177	PSRC1
heart trabecula morphogenesis (GO:0061384)	2018-01-01	0.193188	0.408656	0	0	4.92173	8.09177	NOG
positive regulation of cyclic nucleotide biosynthetic process (GO:0030804)	2018-01-01	0.193188	0.408656	0	0	4.92173	8.09177	RAMP1
negative regulation of protein transport (GO:0051224)	2018-01-01	0.193188	0.408656	0	0	4.92173	8.09177	RHBDF2
regulation of cellular response to growth factor stimulus (GO:0090287)	2018-01-01	0.193188	0.408656	0	0	4.92173	8.09177	PCSK6
regulation of epithelial cell differentiation (GO:0030856)	2018-01-01	0.193188	0.408656	0	0	4.92173	8.09177	SOX9
regulation of microtubule polymerization or depolymerization (GO:0031110)	2018-01-01	0.193188	0.408656	0	0	4.92173	8.09177	CAMSAP3
regulation of peptidase activity (GO:0052547)	2018-01-01	0.193188	0.408656	0	0	4.92173	8.09177	ATP13A2
establishment of epithelial cell polarity (GO:0090162)	2018-01-01	0.193188	0.408656	0	0	4.92173	8.09177	CAMSAP3
regulation of lipopolysaccharide-mediated signaling pathway (GO:0031664)	2018-01-01	0.193188	0.408656	0	0	4.92173	8.09177	BMP6
cell-substrate adherens junction assembly (GO:0007045)	2018-01-01	0.193188	0.408656	0	0	4.92173	8.09177	ACTN1
focal adhesion assembly (GO:0048041)	2018-01-01	0.193188	0.408656	0	0	4.92173	8.09177	ACTN1
positive regulation of plasma membrane bounded cell projection assembly (GO:0120034)	1969-02-01	0.197044	0.416127	0	0	2.50187	4.06386	DPYSL3;PALM
positive regulation of endothelial cell migration (GO:0010595)	1970-02-01	0.201357	0.417213	0	0	2.46496	3.95052	FGF18;BCAR1
protein ubiquitination involved in ubiquitin-dependent protein catabolic process (GO:0042787)	1970-02-01	0.201357	0.417213	0	0	2.46496	3.95052	ABTB2;ENC1
negative regulation of lymphocyte activation (GO:0051250)	2019-01-01	0.202758	0.417213	0	0	4.64807	7.41713	PAG1
regulation of neuron migration (GO:2001222)	2019-01-01	0.202758	0.417213	0	0	4.64807	7.41713	IGSF10
NADP metabolic process (GO:0006739)	2019-01-01	0.202758	0.417213	0	0	4.64807	7.41713	ME1
positive regulation of STAT cascade (GO:1904894)	2019-01-01	0.202758	0.417213	0	0	4.64807	7.41713	CYP1B1
cyclic nucleotide biosynthetic process (GO:0009190)	2019-01-01	0.202758	0.417213	0	0	4.64807	7.41713	ADCY1
cellular response to zinc ion (GO:0071294)	2019-01-01	0.202758	0.417213	0	0	4.64807	7.41713	ATP13A2
positive regulation of adherens junction organization (GO:1903393)	2019-01-01	0.202758	0.417213	0	0	4.64807	7.41713	MYOC
positive regulation of epithelial cell differentiation (GO:0030858)	2019-01-01	0.202758	0.417213	0	0	4.64807	7.41713	SOX9
regulation of transcription factor import into nucleus (GO:0042990)	2019-01-01	0.202758	0.417213	0	0	4.64807	7.41713	PIK3R2
regulation of cAMP biosynthetic process (GO:0030817)	2019-01-01	0.202758	0.417213	0	0	4.64807	7.41713	RAMP1
positive regulation of transcription regulatory region DNA binding (GO:2000679)	2019-01-01	0.202758	0.417213	0	0	4.64807	7.41713	FOXC1
regulation of catenin import into nucleus (GO:0035412)	2019-01-01	0.202758	0.417213	0	0	4.64807	7.41713	FZD7
activin receptor signaling pathway (GO:0032924)	2019-01-01	0.202758	0.417213	0	0	4.64807	7.41713	INHBB
positive regulation of neuron apoptotic process (GO:0043525)	2019-01-01	0.202758	0.417213	0	0	4.64807	7.41713	FOXO3
regulation of cation channel activity (GO:2001257)	1971-02-01	0.205681	0.417918	0	0	2.42911	3.84146	KCNS1;SHISA7
phosphatidylcholine metabolic process (GO:0046470)	1971-02-01	0.205681	0.417918	0	0	2.42911	3.84146	SLC27A1;PLB1
cellular response to organic substance (GO:0071310)	3/133	0.209439	0.417918	0	0	1.93619	3.02689	DPYSL3;CYP1B1;RAMP1
negative regulation of cell cycle (GO:0045786)	1972-02-01	0.210016	0.417918	0	0	2.39429	3.73646	FOXC1;CAMK2N1
vacuolar acidification (GO:0007035)	2020-01-01	0.212214	0.417918	0	0	4.40321	6.82568	ATP6V0E2
Golgi to endosome transport (GO:0006895)	2020-01-01	0.212214	0.417918	0	0	4.40321	6.82568	SORT1
cell projection assembly (GO:0030031)	2020-01-01	0.212214	0.417918	0	0	4.40321	6.82568	RHOJ
regulation of endoplasmic reticulum stress-induced intrinsic apoptotic signaling pathway (GO:1902235)	2020-01-01	0.212214	0.417918	0	0	4.40321	6.82568	CREB3L1
proteoglycan metabolic process (GO:0006029)	2020-01-01	0.212214	0.417918	0	0	4.40321	6.82568	SULF2
ureteric bud morphogenesis (GO:0060675)	2020-01-01	0.212214	0.417918	0	0	4.40321	6.82568	WNT11
positive regulation of dendritic spine development (GO:0060999)	2020-01-01	0.212214	0.417918	0	0	4.40321	6.82568	FOXO6
regulation of regulatory T cell differentiation (GO:0045589)	2020-01-01	0.212214	0.417918	0	0	4.40321	6.82568	NFATC2
negative regulation of actin filament bundle assembly (GO:0032232)	2020-01-01	0.212214	0.417918	0	0	4.40321	6.82568	MYOC
adrenergic receptor signaling pathway (GO:0071875)	2020-01-01	0.212214	0.417918	0	0	4.40321	6.82568	AKAP13
negative regulation of ion transport (GO:0043271)	2020-01-01	0.212214	0.417918	0	0	4.40321	6.82568	WNK4
embryonic digestive tract development (GO:0048566)	2020-01-01	0.212214	0.417918	0	0	4.40321	6.82568	PCSK5
dorsal/ventral pattern formation (GO:0009953)	2020-01-01	0.212214	0.417918	0	0	4.40321	6.82568	NOG
negative regulation of cyclase activity (GO:0031280)	2020-01-01	0.212214	0.417918	0	0	4.40321	6.82568	PALM
inositol phosphate-mediated signaling (GO:0048016)	2020-01-01	0.212214	0.417918	0	0	4.40321	6.82568	NFATC2
phosphatidylethanolamine metabolic process (GO:0046337)	2020-01-01	0.212214	0.417918	0	0	4.40321	6.82568	SLC27A1
calcium-independent cell-cell adhesion via plasma membrane cell-adhesion molecules (GO:0016338)	2020-01-01	0.212214	0.417918	0	0	4.40321	6.82568	CLDN4
negative regulation of adenylate cyclase activity (GO:0007194)	2020-01-01	0.212214	0.417918	0	0	4.40321	6.82568	PALM
chondroitin sulfate biosynthetic process (GO:0030206)	2020-01-01	0.212214	0.417918	0	0	4.40321	6.82568	CHST13
regulation of cell development (GO:0060284)	2020-01-01	0.212214	0.417918	0	0	4.40321	6.82568	AKAP13
immune response-activating cell surface receptor signaling pathway (GO:0002429)	2020-01-01	0.212214	0.417918	0	0	4.40321	6.82568	BCAR1
negative regulation of protein depolymerization (GO:1901880)	2020-01-01	0.212214	0.417918	0	0	4.40321	6.82568	CAMSAP3
positive regulation of cAMP biosynthetic process (GO:0030819)	2020-01-01	0.212214	0.417918	0	0	4.40321	6.82568	RAMP1
mitochondrial RNA metabolic process (GO:0000959)	2020-01-01	0.212214	0.417918	0	0	4.40321	6.82568	FOXO3
regulation of peptide hormone secretion (GO:0090276)	1973-02-01	0.214359	0.421496	0	0	2.36044	3.63533	ITPR3;CACNA1C
cellular response to organic cyclic compound (GO:0071407)	3/135	0.21559	0.422706	0	0	1.90666	2.92554	HCN4;CYP1B1;ADCY1
positive regulation of ERK1 and ERK2 cascade (GO:0070374)	4/201	0.216052	0.422706	0	0	1.70506	2.61256	GAREM1;LMTK2;EPHB2;EPHB1
regulation of cell growth (GO:0001558)	4/201	0.216052	0.422706	0	0	1.70506	2.61256	PSRC1;WNT11;GNG4;BCAR1
positive regulation of protein phosphorylation (GO:0001934)	7/412	0.218152	0.422706	0	0	1.45471	2.21488	LMTK2;INHBB;SOX9;EPHB2;EFNA5;EPHB1;BMP6
positive regulation of multicellular organismal process (GO:0051240)	4/202	0.21854	0.422706	0	0	1.69636	2.5798	FOXC1;INHBB;SOX9;CD34
positive regulation of epithelial cell migration (GO:0010634)	1974-02-01	0.218711	0.422706	0	0	2.32754	3.53788	SOX9;BCAR1
regulation of G-protein coupled receptor protein signaling pathway (GO:0008277)	1974-02-01	0.218711	0.422706	0	0	2.32754	3.53788	GNG4;RGS20
epoxygenase P450 pathway (GO:0019373)	2021-01-01	0.221559	0.422706	0	0	4.18284	6.30382	CYP1B1
ventricular septum morphogenesis (GO:0060412)	2021-01-01	0.221559	0.422706	0	0	4.18284	6.30382	NOG
limb morphogenesis (GO:0035108)	2021-01-01	0.221559	0.422706	0	0	4.18284	6.30382	PCSK5
cortical actin cytoskeleton organization (GO:0030866)	2021-01-01	0.221559	0.422706	0	0	4.18284	6.30382	LLGL1
regulation of cardiac muscle contraction by calcium ion signaling (GO:0010882)	2021-01-01	0.221559	0.422706	0	0	4.18284	6.30382	CACNA1C
establishment of spindle orientation (GO:0051294)	2021-01-01	0.221559	0.422706	0	0	4.18284	6.30382	LLGL1
negative regulation of cAMP biosynthetic process (GO:0030818)	2021-01-01	0.221559	0.422706	0	0	4.18284	6.30382	PALM
negative regulation of cyclin-dependent protein kinase activity (GO:1904030)	2021-01-01	0.221559	0.422706	0	0	4.18284	6.30382	CAMK2N1
negative regulation of macroautophagy (GO:0016242)	2021-01-01	0.221559	0.422706	0	0	4.18284	6.30382	LZTS1
negative regulation of cytokine biosynthetic process (GO:0042036)	2021-01-01	0.221559	0.422706	0	0	4.18284	6.30382	INHBB
ERK1 and ERK2 cascade (GO:0070371)	2021-01-01	0.221559	0.422706	0	0	4.18284	6.30382	SOX9
negative regulation of G-protein coupled receptor protein signaling pathway (GO:0045744)	2021-01-01	0.221559	0.422706	0	0	4.18284	6.30382	PALM
embryonic skeletal system morphogenesis (GO:0048704)	2021-01-01	0.221559	0.422706	0	0	4.18284	6.30382	NOG
gland development (GO:0048732)	1975-02-01	0.22307	0.424328	0	0	2.29554	3.44393	WNT11;SOX9
regulation of actin cytoskeleton organization (GO:0032956)	1975-02-01	0.22307	0.424328	0	0	2.29554	3.44393	RHOJ;EFNA5
neuron differentiation (GO:0030182)	3/139	0.228004	0.430724	0	0	1.85021	2.73533	FZD3;WNT11;FZD7
positive regulation of signal transduction (GO:0009967)	4/206	0.228572	0.430724	0	0	1.66243	2.45359	FGFBP3;BMP6;ATP6V1C2;SULF2
regulation of microtubule depolymerization (GO:0031114)	2022-01-01	0.230793	0.430724	0	0	3.98345	5.84068	CAMSAP3
cellular response to unfolded protein (GO:0034620)	2022-01-01	0.230793	0.430724	0	0	3.98345	5.84068	HSPA2
early endosome to late endosome transport (GO:0045022)	2022-01-01	0.230793	0.430724	0	0	3.98345	5.84068	LMTK2
negative regulation of response to endoplasmic reticulum stress (GO:1903573)	2022-01-01	0.230793	0.430724	0	0	3.98345	5.84068	CREB3L1
negative regulation of lyase activity (GO:0051350)	2022-01-01	0.230793	0.430724	0	0	3.98345	5.84068	PALM
positive regulation of interleukin-10 production (GO:0032733)	2022-01-01	0.230793	0.430724	0	0	3.98345	5.84068	CD34
positive regulation of erythrocyte differentiation (GO:0045648)	2022-01-01	0.230793	0.430724	0	0	3.98345	5.84068	FOXO3
regulation of insulin secretion involved in cellular response to glucose stimulus (GO:0061178)	2022-01-01	0.230793	0.430724	0	0	3.98345	5.84068	EFNA5
phosphatidylglycerol metabolic process (GO:0046471)	2022-01-01	0.230793	0.430724	0	0	3.98345	5.84068	SLC27A1
glucose transport (GO:0015758)	2022-01-01	0.230793	0.430724	0	0	3.98345	5.84068	SORT1
regulation of cellular component organization (GO:0051128)	3/140	0.231129	0.430724	0	0	1.83661	2.69023	CAMSAP3;EFNA5;BCAR1
inorganic cation transmembrane transport (GO:0098662)	3/140	0.231129	0.430724	0	0	1.83661	2.69023	HCN4;CACNA1C;ATP6V0E2
negative regulation of transmembrane receptor protein serine/threonine kinase signaling pathway (GO:0090101)	1977-02-01	0.231808	0.431364	0	0	2.2341	3.26591	NOG;SOSTDC1
MAPK cascade (GO:0000165)	5/278	0.234676	0.43607	0	0	1.53862	2.2303	BTC;FGF18;GFRA1;SOX9;RASAL2
adenylate cyclase-activating G-protein coupled receptor signaling pathway (GO:0007189)	1978-02-01	0.236185	0.436338	0	0	2.20459	3.18153	ADCY1;RAMP1
fibroblast growth factor receptor signaling pathway (GO:0008543)	1978-02-01	0.236185	0.436338	0	0	2.20459	3.18153	NOG;FGF18
regulation of axon extension involved in axon guidance (GO:0048841)	2023-01-01	0.239918	0.436338	0	0	3.8022	5.42748	SEMA4G
regulation of protein oligomerization (GO:0032459)	2023-01-01	0.239918	0.436338	0	0	3.8022	5.42748	IDE
cellular nitrogen compound biosynthetic process (GO:0044271)	2023-01-01	0.239918	0.436338	0	0	3.8022	5.42748	CYP1B1
neuronal action potential (GO:0019228)	2023-01-01	0.239918	0.436338	0	0	3.8022	5.42748	MYH14
regulation of telomere capping (GO:1904353)	2023-01-01	0.239918	0.436338	0	0	3.8022	5.42748	PKIB
positive regulation of protein oligomerization (GO:0032461)	2023-01-01	0.239918	0.436338	0	0	3.8022	5.42748	IDE
divalent inorganic cation homeostasis (GO:0072507)	2023-01-01	0.239918	0.436338	0	0	3.8022	5.42748	ATP13A2
regulation of release of sequestered calcium ion into cytosol by sarcoplasmic reticulum (GO:0010880)	2023-01-01	0.239918	0.436338	0	0	3.8022	5.42748	CACNA1C
vesicle-mediated transport between endosomal compartments (GO:0098927)	2023-01-01	0.239918	0.436338	0	0	3.8022	5.42748	LMTK2
positive regulation of ion transmembrane transporter activity (GO:0032414)	2023-01-01	0.239918	0.436338	0	0	3.8022	5.42748	WNK4
positive regulation of cell junction assembly (GO:1901890)	2023-01-01	0.239918	0.436338	0	0	3.8022	5.42748	MYOC
regulation of chondrocyte differentiation (GO:0032330)	2023-01-01	0.239918	0.436338	0	0	3.8022	5.42748	SOX9
negative regulation of axon extension (GO:0030517)	2023-01-01	0.239918	0.436338	0	0	3.8022	5.42748	SEMA4G
response to calcium ion (GO:0051592)	1979-02-01	0.240567	0.4369	0	0	2.17585	3.10005	ITPR3;ADCY1
positive regulation of stress-activated MAPK cascade (GO:0032874)	1980-02-01	0.244953	0.43917	0	0	2.14785	3.02135	FZD7;MID1
regulation of phosphatidylinositol 3-kinase signaling (GO:0014066)	1980-02-01	0.244953	0.43917	0	0	2.14785	3.02135	MYOC;SOX9
regulation of canonical Wnt signaling pathway (GO:0060828)	4/213	0.246395	0.43917	0	0	1.60618	2.24996	WNT11;NOG;SOX9;SOX7
positive regulation of microtubule polymerization (GO:0031116)	2024-01-01	0.248935	0.43917	0	0	3.6367	5.05706	PSRC1
membrane protein intracellular domain proteolysis (GO:0031293)	2024-01-01	0.248935	0.43917	0	0	3.6367	5.05706	NOTCH3
cellular lipid catabolic process (GO:0044242)	2024-01-01	0.248935	0.43917	0	0	3.6367	5.05706	CYP1B1
chaperone mediated protein folding requiring cofactor (GO:0051085)	2024-01-01	0.248935	0.43917	0	0	3.6367	5.05706	HSPA2
positive regulation of purine nucleotide biosynthetic process (GO:1900373)	2024-01-01	0.248935	0.43917	0	0	3.6367	5.05706	RAMP1
negative regulation of sequestering of calcium ion (GO:0051283)	2024-01-01	0.248935	0.43917	0	0	3.6367	5.05706	ITPR3
proteasomal ubiquitin-independent protein catabolic process (GO:0010499)	2024-01-01	0.248935	0.43917	0	0	3.6367	5.05706	ENC1
intrinsic apoptotic signaling pathway in response to endoplasmic reticulum stress (GO:0070059)	2024-01-01	0.248935	0.43917	0	0	3.6367	5.05706	CHAC1
positive regulation of microtubule polymerization or depolymerization (GO:0031112)	2024-01-01	0.248935	0.43917	0	0	3.6367	5.05706	PSRC1
neuromuscular synaptic transmission (GO:0007274)	2024-01-01	0.248935	0.43917	0	0	3.6367	5.05706	FCHSD1
sensory perception of pain (GO:0019233)	2024-01-01	0.248935	0.43917	0	0	3.6367	5.05706	EPHB1
axoneme assembly (GO:0035082)	2024-01-01	0.248935	0.43917	0	0	3.6367	5.05706	LRGUK
transition metal ion homeostasis (GO:0055076)	2024-01-01	0.248935	0.43917	0	0	3.6367	5.05706	ATP13A2
proteoglycan biosynthetic process (GO:0030166)	2024-01-01	0.248935	0.43917	0	0	3.6367	5.05706	EXTL3
cGMP biosynthetic process (GO:0006182)	2024-01-01	0.248935	0.43917	0	0	3.6367	5.05706	ADCY1
regulation of AMPA receptor activity (GO:2000311)	2024-01-01	0.248935	0.43917	0	0	3.6367	5.05706	SHISA7
cAMP metabolic process (GO:0046058)	2024-01-01	0.248935	0.43917	0	0	3.6367	5.05706	ADCY1
positive regulation of binding (GO:0051099)	1981-02-01	0.249342	0.43917	0	0	2.12055	2.9453	FOXC1;ADD2
epidermis development (GO:0008544)	1981-02-01	0.249342	0.43917	0	0	2.12055	2.9453	KRT17;SPRR1A
positive regulation of protein secretion (GO:0050714)	1982-02-01	0.253733	0.440737	0	0	2.09394	2.87178	ATP13A2;BMP6
regulation of anatomical structure morphogenesis (GO:0022603)	1982-02-01	0.253733	0.440737	0	0	2.09394	2.87178	AKAP13;EFNA5
positive regulation of transmembrane receptor protein serine/threonine kinase signaling pathway (GO:0090100)	1982-02-01	0.253733	0.440737	0	0	2.09394	2.87178	INHBB;BMP6
negative regulation of canonical Wnt signaling pathway (GO:0090090)	3/148	0.256387	0.440737	0	0	1.73457	2.36087	WNT11;NOG;SOX9
protein oligomerization (GO:0051259)	4/217	0.256715	0.440737	0	0	1.57569	2.1426	EHD4;DPYSL3;ITPR3;IDE
cellular response to vascular endothelial growth factor stimulus (GO:0035924)	2025-01-01	0.257846	0.440737	0	0	3.48499	4.72353	FOXC1
negative regulation of wound healing (GO:0061045)	2025-01-01	0.257846	0.440737	0	0	3.48499	4.72353	CD34
signal peptide processing (GO:0006465)	2025-01-01	0.257846	0.440737	0	0	3.48499	4.72353	PCSK5
regulation of potassium ion transmembrane transporter activity (GO:1901016)	2025-01-01	0.257846	0.440737	0	0	3.48499	4.72353	KCNS1
long-chain fatty acid transport (GO:0015909)	2025-01-01	0.257846	0.440737	0	0	3.48499	4.72353	SLC27A1
respiratory tube development (GO:0030323)	2025-01-01	0.257846	0.440737	0	0	3.48499	4.72353	PCSK5
cyclic nucleotide metabolic process (GO:0009187)	2025-01-01	0.257846	0.440737	0	0	3.48499	4.72353	ADCY1
inorganic cation import across plasma membrane (GO:0098659)	2025-01-01	0.257846	0.440737	0	0	3.48499	4.72353	HCN4
potassium ion homeostasis (GO:0055075)	2025-01-01	0.257846	0.440737	0	0	3.48499	4.72353	ATP12A
neutral amino acid transport (GO:0015804)	2025-01-01	0.257846	0.440737	0	0	3.48499	4.72353	SLC43A2
positive regulation of Rho protein signal transduction (GO:0035025)	2025-01-01	0.257846	0.440737	0	0	3.48499	4.72353	AKAP13
negative regulation of epithelial to mesenchymal transition (GO:0010719)	2025-01-01	0.257846	0.440737	0	0	3.48499	4.72353	NOG
chondroitin sulfate proteoglycan biosynthetic process (GO:0050650)	2025-01-01	0.257846	0.440737	0	0	3.48499	4.72353	CHST13
regulation of interleukin-10 production (GO:0032653)	2025-01-01	0.257846	0.440737	0	0	3.48499	4.72353	CD34
peptidyl-tyrosine dephosphorylation (GO:0035335)	2025-01-01	0.257846	0.440737	0	0	3.48499	4.72353	PTPRF
regulation of cellular protein localization (GO:1903827)	2025-01-01	0.257846	0.440737	0	0	3.48499	4.72353	ATP13A2
regulation of protein import into nucleus (GO:0042306)	2025-01-01	0.257846	0.440737	0	0	3.48499	4.72353	FZD7
negative regulation of neuron death (GO:1901215)	1983-02-01	0.258126	0.440737	0	0	2.06798	2.80068	ATP13A2;CD34
ion transmembrane transport (GO:0034220)	4/219	0.261909	0.446601	0	0	1.56087	2.0912	ATP13A2;ATP6V0E2;ATP12A;ATP6V1C2
proteolysis (GO:0006508)	5/291	0.263435	0.448609	0	0	1.4677	1.95784	TMPRSS7;RHBDF2;IDE;PCSK6;PCSK5
sodium ion homeostasis (GO:0055078)	2026-01-01	0.266652	0.44873	0	0	3.34542	4.42202	ATP12A
positive regulation of cyclin-dependent protein kinase activity (GO:1904031)	2026-01-01	0.266652	0.44873	0	0	3.34542	4.42202	PSRC1
positive regulation of glucose import (GO:0046326)	2026-01-01	0.266652	0.44873	0	0	3.34542	4.42202	PIK3R2
nucleotide biosynthetic process (GO:0009165)	2026-01-01	0.266652	0.44873	0	0	3.34542	4.42202	ADCY1
regulation of pri-miRNA transcription from RNA polymerase II promoter (GO:1902893)	2026-01-01	0.266652	0.44873	0	0	3.34542	4.42202	SOX9
regulation of p38MAPK cascade (GO:1900744)	2026-01-01	0.266652	0.44873	0	0	3.34542	4.42202	PHLPP1
negative chemotaxis (GO:0050919)	2026-01-01	0.266652	0.44873	0	0	3.34542	4.42202	SEMA4G
endocrine system development (GO:0035270)	2026-01-01	0.266652	0.44873	0	0	3.34542	4.42202	WNT11
positive regulation of cAMP metabolic process (GO:0030816)	2026-01-01	0.266652	0.44873	0	0	3.34542	4.42202	RAMP1
spermatogenesis (GO:0007283)	3/153	0.272364	0.45385	0	0	1.67632	2.18025	LRGUK;SOX9;HSPA2
negative regulation of cell-matrix adhesion (GO:0001953)	2027-01-01	0.275353	0.45385	0	0	3.21659	4.14844	MYOC
phosphatidylcholine acyl-chain remodeling (GO:0036151)	2027-01-01	0.275353	0.45385	0	0	3.21659	4.14844	PLB1
negative regulation of osteoblast differentiation (GO:0045668)	2027-01-01	0.275353	0.45385	0	0	3.21659	4.14844	NOG
mRNA polyadenylation (GO:0006378)	2027-01-01	0.275353	0.45385	0	0	3.21659	4.14844	CPSF4L
phosphatidylinositol phosphorylation (GO:0046854)	2027-01-01	0.275353	0.45385	0	0	3.21659	4.14844	PIK3R2
leukocyte cell-cell adhesion (GO:0007159)	2027-01-01	0.275353	0.45385	0	0	3.21659	4.14844	FERMT3
extrinsic apoptotic signaling pathway via death domain receptors (GO:0008625)	2027-01-01	0.275353	0.45385	0	0	3.21659	4.14844	SORT1
negative regulation of microtubule polymerization or depolymerization (GO:0031111)	2027-01-01	0.275353	0.45385	0	0	3.21659	4.14844	CAMSAP3
phosphatidylserine metabolic process (GO:0006658)	2027-01-01	0.275353	0.45385	0	0	3.21659	4.14844	SLC27A1
regulation of neurotransmitter secretion (GO:0046928)	2027-01-01	0.275353	0.45385	0	0	3.21659	4.14844	CPLX2
positive regulation of substrate adhesion-dependent cell spreading (GO:1900026)	2027-01-01	0.275353	0.45385	0	0	3.21659	4.14844	MYOC
release of sequestered calcium ion into cytosol (GO:0051209)	2027-01-01	0.275353	0.45385	0	0	3.21659	4.14844	ITPR3
regulation of autophagy of mitochondrion (GO:1903146)	2027-01-01	0.275353	0.45385	0	0	3.21659	4.14844	ATP13A2
cellular response to topologically incorrect protein (GO:0035967)	2027-01-01	0.275353	0.45385	0	0	3.21659	4.14844	HSPA2
male gamete generation (GO:0048232)	3/154	0.275573	0.45385	0	0	1.66514	2.1462	LRGUK;SOX9;HSPA2
regulation of MAP kinase activity (GO:0043405)	1987-02-01	0.275703	0.45385	0	0	1.97026	2.53855	FGF18;EPHB2
divalent metal ion transport (GO:0070838)	1988-02-01	0.280096	0.456885	0	0	1.94725	2.47812	CACNA1C;RAMP1
RNA polyadenylation (GO:0043631)	2028-01-01	0.283952	0.456885	0	0	3.0973	3.89935	CPSF4L
regulation of TORC1 signaling (GO:1903432)	2028-01-01	0.283952	0.456885	0	0	3.0973	3.89935	RNF152
cellular response to ketone (GO:1901655)	2028-01-01	0.283952	0.456885	0	0	3.0973	3.89935	ADCY1
cellular response to hydrogen peroxide (GO:0070301)	2028-01-01	0.283952	0.456885	0	0	3.0973	3.89935	CYP1B1
hydrogen ion transmembrane transport (GO:1902600)	2028-01-01	0.283952	0.456885	0	0	3.0973	3.89935	ATP6V0E2
cardiac muscle cell action potential involved in contraction (GO:0086002)	2028-01-01	0.283952	0.456885	0	0	3.0973	3.89935	CACNA1C
neural crest cell migration (GO:0001755)	2028-01-01	0.283952	0.456885	0	0	3.0973	3.89935	SEMA4G
synaptic transmission, cholinergic (GO:0007271)	2028-01-01	0.283952	0.456885	0	0	3.0973	3.89935	RIC3
cGMP metabolic process (GO:0046068)	2028-01-01	0.283952	0.456885	0	0	3.0973	3.89935	ADCY1
positive regulation of phosphate metabolic process (GO:0045937)	2028-01-01	0.283952	0.456885	0	0	3.0973	3.89935	FZD7
positive regulation of sprouting angiogenesis (GO:1903672)	2028-01-01	0.283952	0.456885	0	0	3.0973	3.89935	RHOJ
ventricular septum development (GO:0003281)	2028-01-01	0.283952	0.456885	0	0	3.0973	3.89935	NOG
calcium ion import (GO:0070509)	2028-01-01	0.283952	0.456885	0	0	3.0973	3.89935	CACNA1C
regulation of adenylate cyclase activity (GO:0045761)	2028-01-01	0.283952	0.456885	0	0	3.0973	3.89935	PALM
regulation of cell morphogenesis (GO:0022604)	2028-01-01	0.283952	0.456885	0	0	3.0973	3.89935	EFNA5
regulation of actin polymerization or depolymerization (GO:0008064)	2028-01-01	0.283952	0.456885	0	0	3.0973	3.89935	FCHSD1
regulation of transmembrane receptor protein serine/threonine kinase signaling pathway (GO:0090092)	2028-01-01	0.283952	0.456885	0	0	3.0973	3.89935	PCSK6
peptidyl-threonine modification (GO:0018210)	1989-02-01	0.284486	0.457171	0	0	1.92477	2.41958	LMTK2;DCLK1
cell-matrix adhesion (GO:0007160)	1990-02-01	0.288874	0.461307	0	0	1.9028	2.36284	ACTN1;CD34
regulation of Ras protein signal transduction (GO:0046578)	1990-02-01	0.288874	0.461307	0	0	1.9028	2.36284	RASAL2;EPHB2
transmembrane transport (GO:0055085)	6/378	0.292124	0.461307	0	0	1.35393	1.66612	ABCA3;ATP13A2;ATP6V0E2;ATP12A;ATP6V1C2;ADD2
regulation of striated muscle contraction (GO:0006942)	2029-01-01	0.292449	0.461307	0	0	2.98653	3.67184	HCN4
dicarboxylic acid transport (GO:0006835)	2029-01-01	0.292449	0.461307	0	0	2.98653	3.67184	SLC26A9
collagen fibril organization (GO:0030199)	2029-01-01	0.292449	0.461307	0	0	2.98653	3.67184	CYP1B1
regulation of keratinocyte differentiation (GO:0045616)	2029-01-01	0.292449	0.461307	0	0	2.98653	3.67184	FOXC1
keratan sulfate biosynthetic process (GO:0018146)	2029-01-01	0.292449	0.461307	0	0	2.98653	3.67184	CHST2
lung development (GO:0030324)	2029-01-01	0.292449	0.461307	0	0	2.98653	3.67184	WNT11
positive regulation of myeloid cell differentiation (GO:0045639)	2029-01-01	0.292449	0.461307	0	0	2.98653	3.67184	FOXO3
semaphorin-plexin signaling pathway (GO:0071526)	2029-01-01	0.292449	0.461307	0	0	2.98653	3.67184	SEMA4G
skeletal muscle organ development (GO:0060538)	2029-01-01	0.292449	0.461307	0	0	2.98653	3.67184	MYH14
regulation of embryonic development (GO:0045995)	2029-01-01	0.292449	0.461307	0	0	2.98653	3.67184	RPS6KA6
positive regulation of transcription from RNA polymerase II promoter in response to stress (GO:0036003)	2029-01-01	0.292449	0.461307	0	0	2.98653	3.67184	CREB3L1
striated muscle tissue development (GO:0014706)	2029-01-01	0.292449	0.461307	0	0	2.98653	3.67184	MYH14
regulation of protein catabolic process (GO:0042176)	1991-02-01	0.293259	0.462017	0	0	1.88133	2.30783	ATP13A2;IDE
positive regulation of cation channel activity (GO:2001259)	1930-01-01	0.300845	0.465404	0	0	2.8834	3.46342	EPHB2
regulation of cell migration involved in sprouting angiogenesis (GO:0090049)	1930-01-01	0.300845	0.465404	0	0	2.8834	3.46342	RHOJ
negative regulation of cation channel activity (GO:2001258)	1930-01-01	0.300845	0.465404	0	0	2.8834	3.46342	EPHB2
beta-catenin-TCF complex assembly (GO:1904837)	1930-01-01	0.300845	0.465404	0	0	2.8834	3.46342	TCF7L1
aminoglycan metabolic process (GO:0006022)	1930-01-01	0.300845	0.465404	0	0	2.8834	3.46342	GPC6
positive regulation of cyclin-dependent protein serine/threonine kinase activity (GO:0045737)	1930-01-01	0.300845	0.465404	0	0	2.8834	3.46342	PSRC1
cellular response to cAMP (GO:0071320)	1930-01-01	0.300845	0.465404	0	0	2.8834	3.46342	HCN4
artery morphogenesis (GO:0048844)	1930-01-01	0.300845	0.465404	0	0	2.8834	3.46342	NOG
regulation of blood coagulation (GO:0030193)	1930-01-01	0.300845	0.465404	0	0	2.8834	3.46342	CD34
positive regulation of B cell proliferation (GO:0030890)	1930-01-01	0.300845	0.465404	0	0	2.8834	3.46342	NFATC2
negative regulation of secretion by cell (GO:1903531)	1930-01-01	0.300845	0.465404	0	0	2.8834	3.46342	RHBDF2
cyclic purine nucleotide metabolic process (GO:0052652)	1930-01-01	0.300845	0.465404	0	0	2.8834	3.46342	ADCY1
negative regulation of cell morphogenesis involved in differentiation (GO:0010771)	1930-01-01	0.300845	0.465404	0	0	2.8834	3.46342	EFNA5
chondroitin sulfate metabolic process (GO:0030204)	1930-01-01	0.300845	0.465404	0	0	2.8834	3.46342	CHST13
'de novo' posttranslational protein folding (GO:0051084)	1930-01-01	0.300845	0.465404	0	0	2.8834	3.46342	HSPA2
cellular transition metal ion homeostasis (GO:0046916)	1993-02-01	0.302017	0.466654	0	0	1.83979	2.20273	ATP13A2;BMP6
positive regulation of protein modification process (GO:0031401)	3/163	0.304598	0.469512	0	0	1.57075	1.86725	SOX9;EFNA5;RAMP1
T cell receptor signaling pathway (GO:0050852)	3/163	0.304598	0.469512	0	0	1.57075	1.86725	PIK3R2;PAG1;BCAR1
axon development (GO:0061564)	1994-02-01	0.306389	0.471425	0	0	1.8197	2.15253	EPHB2;LLGL1
cellular zinc ion homeostasis (GO:0006882)	1931-01-01	0.309143	0.471425	0	0	2.78715	3.27198	ATP13A2
regulation of dendritic spine development (GO:0060998)	1931-01-01	0.309143	0.471425	0	0	2.78715	3.27198	FOXO6
positive regulation of ubiquitin-protein transferase activity (GO:0051443)	1931-01-01	0.309143	0.471425	0	0	2.78715	3.27198	ARRDC4
negative regulation of tumor necrosis factor superfamily cytokine production (GO:1903556)	1931-01-01	0.309143	0.471425	0	0	2.78715	3.27198	CD34
regulation of ubiquitin-protein transferase activity (GO:0051438)	1931-01-01	0.309143	0.471425	0	0	2.78715	3.27198	ARRDC4
zinc ion homeostasis (GO:0055069)	1931-01-01	0.309143	0.471425	0	0	2.78715	3.27198	ATP13A2
proton transport (GO:0015992)	1931-01-01	0.309143	0.471425	0	0	2.78715	3.27198	ATP6V0E2
vesicle-mediated transport to the plasma membrane (GO:0098876)	1931-01-01	0.309143	0.471425	0	0	2.78715	3.27198	LLGL1
regulation of heart contraction (GO:0008016)	1995-02-01	0.310757	0.473323	0	0	1.80005	2.1038	HCN4;ITPR3
regulation of cell death (GO:0010941)	1996-02-01	0.315118	0.473799	0	0	1.78081	2.05649	WNT11;EPHB1
cellular metal ion homeostasis (GO:0006875)	1996-02-01	0.315118	0.473799	0	0	1.78081	2.05649	ATP13A2;ATP12A
activation of adenylate cyclase activity (GO:0007190)	1932-01-01	0.317342	0.473799	0	0	2.6971	3.09567	ADCY1
response to zinc ion (GO:0010043)	1932-01-01	0.317342	0.473799	0	0	2.6971	3.09567	ATP13A2
regulation of glutamate receptor signaling pathway (GO:1900449)	1932-01-01	0.317342	0.473799	0	0	2.6971	3.09567	SHISA7
phosphatidylcholine biosynthetic process (GO:0006656)	1932-01-01	0.317342	0.473799	0	0	2.6971	3.09567	SLC27A1
positive regulation of dendrite development (GO:1900006)	1932-01-01	0.317342	0.473799	0	0	2.6971	3.09567	FOXO6
central nervous system neuron differentiation (GO:0021953)	1932-01-01	0.317342	0.473799	0	0	2.6971	3.09567	CHD5
substrate adhesion-dependent cell spreading (GO:0034446)	1932-01-01	0.317342	0.473799	0	0	2.6971	3.09567	FERMT3
oxoacid metabolic process (GO:0043436)	1932-01-01	0.317342	0.473799	0	0	2.6971	3.09567	SULF2
positive regulation of telomere maintenance via telomerase (GO:0032212)	1932-01-01	0.317342	0.473799	0	0	2.6971	3.09567	PKIB
positive regulation of transcription factor import into nucleus (GO:0042993)	1932-01-01	0.317342	0.473799	0	0	2.6971	3.09567	PIK3R2
regulation of erythrocyte differentiation (GO:0045646)	1932-01-01	0.317342	0.473799	0	0	2.6971	3.09567	FOXO3
positive regulation of telomere maintenance (GO:0032206)	1932-01-01	0.317342	0.473799	0	0	2.6971	3.09567	PKIB
regulation of nitric oxide biosynthetic process (GO:0045428)	1932-01-01	0.317342	0.473799	0	0	2.6971	3.09567	CD34
negative regulation of receptor activity (GO:2000272)	1932-01-01	0.317342	0.473799	0	0	2.6971	3.09567	EPHB2
aminoglycan catabolic process (GO:0006026)	1932-01-01	0.317342	0.473799	0	0	2.6971	3.09567	GPC6
cell morphogenesis involved in neuron differentiation (GO:0048667)	1997-02-01	0.319474	0.475875	0	0	1.76197	2.01055	CELSR2;LLGL1
cellular response to organonitrogen compound (GO:0071417)	1997-02-01	0.319474	0.475875	0	0	1.76197	2.01055	HCN4;SOX9
phosphatidylinositol biosynthetic process (GO:0006661)	1998-02-01	0.323822	0.478113	0	0	1.74353	1.96593	SLC27A1;PIK3R2
positive regulation of adenylate cyclase activity (GO:0045762)	1933-01-01	0.325445	0.478113	0	0	2.61269	2.9329	ADCY1
regulation of phosphatidylinositol 3-kinase activity (GO:0043551)	1933-01-01	0.325445	0.478113	0	0	2.61269	2.9329	PIK3R2
regulation of T cell differentiation (GO:0045580)	1933-01-01	0.325445	0.478113	0	0	2.61269	2.9329	NFATC2
entry into host cell (GO:0030260)	1933-01-01	0.325445	0.478113	0	0	2.61269	2.9329	NECTIN1
regulation of cell-substrate adhesion (GO:0010810)	1933-01-01	0.325445	0.478113	0	0	2.61269	2.9329	FZD7
positive regulation of cell-matrix adhesion (GO:0001954)	1933-01-01	0.325445	0.478113	0	0	2.61269	2.9329	MYOC
platelet aggregation (GO:0070527)	1933-01-01	0.325445	0.478113	0	0	2.61269	2.9329	FERMT3
cellular glucose homeostasis (GO:0001678)	1933-01-01	0.325445	0.478113	0	0	2.61269	2.9329	PIK3R2
regulation of intracellular protein transport (GO:0033157)	1933-01-01	0.325445	0.478113	0	0	2.61269	2.9329	ATP13A2
regulation of neurotransmitter receptor activity (GO:0099601)	1933-01-01	0.325445	0.478113	0	0	2.61269	2.9329	SHISA7
establishment or maintenance of epithelial cell apical/basal polarity (GO:0045197)	1933-01-01	0.325445	0.478113	0	0	2.61269	2.9329	CAMSAP3
regulation of lipid metabolic process (GO:0019216)	2/100	0.332499	0.485433	0	0	1.70777	1.88046	SLC27A1;ME1
epithelial tube morphogenesis (GO:0060562)	1934-01-01	0.333451	0.485433	0	0	2.53338	2.78231	MTSS1
ventricular cardiac muscle tissue morphogenesis (GO:0055010)	1934-01-01	0.333451	0.485433	0	0	2.53338	2.78231	NOG
keratan sulfate metabolic process (GO:0042339)	1934-01-01	0.333451	0.485433	0	0	2.53338	2.78231	CHST2
negative regulation of T cell activation (GO:0050868)	1934-01-01	0.333451	0.485433	0	0	2.53338	2.78231	PAG1
positive regulation of exocytosis (GO:0045921)	1934-01-01	0.333451	0.485433	0	0	2.53338	2.78231	ATP13A2
positive regulation of telomere maintenance via telomere lengthening (GO:1904358)	1934-01-01	0.333451	0.485433	0	0	2.53338	2.78231	PKIB
positive regulation of DNA binding (GO:0043388)	1934-01-01	0.333451	0.485433	0	0	2.53338	2.78231	FOXC1
intrinsic apoptotic signaling pathway (GO:0097193)	2/101	0.336825	0.489186	0	0	1.69044	1.83952	CYP1B1;CHAC1
lipid phosphorylation (GO:0046834)	1935-01-01	0.341363	0.489186	0	0	2.45875	2.64268	PIK3R2
regulation of cyclin-dependent protein kinase activity (GO:1904029)	1935-01-01	0.341363	0.489186	0	0	2.45875	2.64268	CAMK2N1
negative regulation of protein kinase B signaling (GO:0051898)	1935-01-01	0.341363	0.489186	0	0	2.45875	2.64268	PHLPP1
positive regulation of DNA replication (GO:0045740)	1935-01-01	0.341363	0.489186	0	0	2.45875	2.64268	BMP6
endothelial cell migration (GO:0043542)	1935-01-01	0.341363	0.489186	0	0	2.45875	2.64268	CYP1B1
positive regulation of telomerase activity (GO:0051973)	1935-01-01	0.341363	0.489186	0	0	2.45875	2.64268	PKIB
negative regulation of tumor necrosis factor production (GO:0032720)	1935-01-01	0.341363	0.489186	0	0	2.45875	2.64268	CD34
regulation of mitotic spindle organization (GO:0060236)	1935-01-01	0.341363	0.489186	0	0	2.45875	2.64268	PSRC1
regulation of cardiac muscle contraction (GO:0055117)	1935-01-01	0.341363	0.489186	0	0	2.45875	2.64268	HCN4
neural crest cell development (GO:0014032)	1935-01-01	0.341363	0.489186	0	0	2.45875	2.64268	SEMA4G
sulfur compound catabolic process (GO:0044273)	1935-01-01	0.341363	0.489186	0	0	2.45875	2.64268	CHAC1
protein kinase B signaling (GO:0043491)	1935-01-01	0.341363	0.489186	0	0	2.45875	2.64268	FOXO3
regulation of sodium ion transport (GO:0002028)	1935-01-01	0.341363	0.489186	0	0	2.45875	2.64268	WNK4
protein autophosphorylation (GO:0046777)	3/175	0.343464	0.491648	0	0	1.46027	1.56055	LMTK2;ATP13A2;EPHB1
protein transport (GO:0015031)	5/326	0.344031	0.49191	0	0	1.30532	1.39281	ARRDC4;LMTK2;ATP6V0E2;RAMP1;ATP6V1C2
epithelial cell migration (GO:0010631)	1936-01-01	0.349182	0.49404	0	0	2.38838	2.51296	CYP1B1
endoderm formation (GO:0001706)	1936-01-01	0.349182	0.49404	0	0	2.38838	2.51296	SOX7
cardiac muscle tissue morphogenesis (GO:0055008)	1936-01-01	0.349182	0.49404	0	0	2.38838	2.51296	NOG
sodium ion transmembrane transport (GO:0035725)	1936-01-01	0.349182	0.49404	0	0	2.38838	2.51296	HCN4
negative regulation of blood coagulation (GO:0030195)	1936-01-01	0.349182	0.49404	0	0	2.38838	2.51296	CD34
calcium ion transmembrane import into cytosol (GO:0097553)	1936-01-01	0.349182	0.49404	0	0	2.38838	2.51296	ITPR3
cardiac muscle tissue development (GO:0048738)	1936-01-01	0.349182	0.49404	0	0	2.38838	2.51296	AKAP13
spermatid development (GO:0007286)	1936-01-01	0.349182	0.49404	0	0	2.38838	2.51296	PTCHD3
zymogen activation (GO:0031638)	1936-01-01	0.349182	0.49404	0	0	2.38838	2.51296	TMPRSS7
B cell receptor signaling pathway (GO:0050853)	2/104	0.349753	0.49404	0	0	1.64047	1.72336	NFATC2;BCAR1
peptide metabolic process (GO:0006518)	2/104	0.349753	0.49404	0	0	1.64047	1.72336	IDE;PCSK5
base-excision repair (GO:0006284)	1937-01-01	0.356908	0.501939	0	0	2.32192	2.39222	NTHL1
myelination (GO:0042552)	1937-01-01	0.356908	0.501939	0	0	2.32192	2.39222	MYOC
nucleotide-excision repair, DNA incision, 5'-to lesion (GO:0006296)	1937-01-01	0.356908	0.501939	0	0	2.32192	2.39222	NTHL1
protein K63-linked ubiquitination (GO:0070534)	1937-01-01	0.356908	0.501939	0	0	2.32192	2.39222	RNF152
positive regulation of cellular component organization (GO:0051130)	2/106	0.358324	0.503379	0	0	1.60876	1.65109	EPHB2;EPHB1
vesicle-mediated transport (GO:0016192)	6/410	0.358789	0.50348	0	0	1.24463	1.27577	EHD4;SORT1;MYO5B;RHOJ;LMTK2;HSPA2
viral life cycle (GO:0019058)	2/107	0.362595	0.507121	0	0	1.59335	1.61641	PCSK5;NECTIN1
cellular response to starvation (GO:0009267)	2/107	0.362595	0.507121	0	0	1.59335	1.61641	INHBB;RNF152
antigen receptor-mediated signaling pathway (GO:0050851)	4/257	0.363053	0.507121	0	0	1.32386	1.34134	NFATC2;PIK3R2;PAG1;BCAR1
potassium ion import (GO:0010107)	1938-01-01	0.364543	0.507121	0	0	2.25905	2.27963	ATP12A
positive regulation of neuron death (GO:1901216)	1938-01-01	0.364543	0.507121	0	0	2.25905	2.27963	FOXO3
homotypic cell-cell adhesion (GO:0034109)	1938-01-01	0.364543	0.507121	0	0	2.25905	2.27963	FERMT3
regulation of cellular pH (GO:0030641)	1938-01-01	0.364543	0.507121	0	0	2.25905	2.27963	SLC26A9
chemical homeostasis (GO:0048878)	1938-01-01	0.364543	0.507121	0	0	2.25905	2.27963	WNK4
monocarboxylic acid metabolic process (GO:0032787)	2/108	0.366854	0.509785	0	0	1.57824	1.58265	ACSM1;ME1
regulation of cell motility (GO:2000145)	2/109	0.371103	0.51152	0	0	1.56341	1.54977	BTC;CAMSAP3
negative regulation of protein kinase activity (GO:0006469)	2/109	0.371103	0.51152	0	0	1.56341	1.54977	CAMK2N1;EPHB2
negative regulation of protein catabolic process (GO:0042177)	1939-01-01	0.372087	0.51152	0	0	2.19949	2.17447	NELL1
skeletal muscle tissue development (GO:0007519)	1939-01-01	0.372087	0.51152	0	0	2.19949	2.17447	MYH14
inositol lipid-mediated signaling (GO:0048017)	1939-01-01	0.372087	0.51152	0	0	2.19949	2.17447	PIK3R2
Golgi to plasma membrane transport (GO:0006893)	1939-01-01	0.372087	0.51152	0	0	2.19949	2.17447	LLGL1
alpha-amino acid catabolic process (GO:1901606)	1939-01-01	0.372087	0.51152	0	0	2.19949	2.17447	SARDH
cellular response to amino acid starvation (GO:0034198)	1939-01-01	0.372087	0.51152	0	0	2.19949	2.17447	RNF152
acyl-CoA metabolic process (GO:0006637)	1939-01-01	0.372087	0.51152	0	0	2.19949	2.17447	ACSM1
regulation of coenzyme metabolic process (GO:0051196)	1939-01-01	0.372087	0.51152	0	0	2.19949	2.17447	ME1
response to peptide hormone (GO:0043434)	1940-01-01	0.379543	0.515696	0	0	2.14298	2.0761	SORT1
negative regulation of TOR signaling (GO:0032007)	1940-01-01	0.379543	0.515696	0	0	2.14298	2.0761	RNF152
nucleotide-excision repair, DNA incision (GO:0033683)	1940-01-01	0.379543	0.515696	0	0	2.14298	2.0761	NTHL1
phosphatidic acid biosynthetic process (GO:0006654)	1940-01-01	0.379543	0.515696	0	0	2.14298	2.0761	SLC27A1
negative regulation of epidermal growth factor receptor signaling pathway (GO:0042059)	1940-01-01	0.379543	0.515696	0	0	2.14298	2.0761	SH3KBP1
positive regulation of epithelial to mesenchymal transition (GO:0010718)	1940-01-01	0.379543	0.515696	0	0	2.14298	2.0761	FOXC1
ameboidal-type cell migration (GO:0001667)	1940-01-01	0.379543	0.515696	0	0	2.14298	2.0761	SEMA4G
regulation of intracellular transport (GO:0032386)	1940-01-01	0.379543	0.515696	0	0	2.14298	2.0761	ATP13A2
positive regulation of Ras protein signal transduction (GO:0046579)	1940-01-01	0.379543	0.515696	0	0	2.14298	2.0761	AKAP13
response to cAMP (GO:0051591)	1940-01-01	0.379543	0.515696	0	0	2.14298	2.0761	HCN4
negative regulation of cytokine secretion (GO:0050710)	1940-01-01	0.379543	0.515696	0	0	2.14298	2.0761	CD34
phosphatidylinositol metabolic process (GO:0046488)	2/112	0.383781	0.520903	0	0	1.52054	1.4562	SLC27A1;PIK3R2
odontogenesis (GO:0042476)	1941-01-01	0.38691	0.522389	0	0	2.0893	1.98392	FOXC1
bicarbonate transport (GO:0015701)	1941-01-01	0.38691	0.522389	0	0	2.0893	1.98392	SLC26A9
phosphatidic acid metabolic process (GO:0046473)	1941-01-01	0.38691	0.522389	0	0	2.0893	1.98392	SLC27A1
regulation of cellular metabolic process (GO:0031323)	1941-01-01	0.38691	0.522389	0	0	2.0893	1.98392	CYP1B1
negative regulation of cell projection organization (GO:0031345)	1941-01-01	0.38691	0.522389	0	0	2.0893	1.98392	DPYSL3
regulation of organelle organization (GO:0033043)	2/113	0.387982	0.522738	0	0	1.50677	1.4266	CAMSAP3;ATP13A2
positive regulation of developmental process (GO:0051094)	2/113	0.387982	0.522738	0	0	1.50677	1.4266	SOX9;CD34
regulation of ion transmembrane transporter activity (GO:0032412)	1942-01-01	0.39419	0.528881	0	0	2.03824	1.89744	WNK4
cellular response to calcium ion (GO:0071277)	1942-01-01	0.39419	0.528881	0	0	2.03824	1.89744	ADCY1
regulation of telomerase activity (GO:0051972)	1942-01-01	0.39419	0.528881	0	0	2.03824	1.89744	PKIB
translesion synthesis (GO:0019985)	1942-01-01	0.39419	0.528881	0	0	2.03824	1.89744	USP43
cellular response to oxidative stress (GO:0034599)	2/115	0.396347	0.531221	0	0	1.47995	1.36964	ATP13A2;FOXO3
chromatin remodeling (GO:0006338)	2/116	0.40051	0.531864	0	0	1.46689	1.34223	BAHD1;SOX9
regulation of B cell proliferation (GO:0030888)	1943-01-01	0.401384	0.531864	0	0	1.98961	1.81619	NFATC2
mitotic metaphase plate congression (GO:0007080)	1943-01-01	0.401384	0.531864	0	0	1.98961	1.81619	PSRC1
positive regulation of protein localization to plasma membrane (GO:1903078)	1943-01-01	0.401384	0.531864	0	0	1.98961	1.81619	EPHB2
male gonad development (GO:0008584)	1943-01-01	0.401384	0.531864	0	0	1.98961	1.81619	SOX9
membrane depolarization (GO:0051899)	1943-01-01	0.401384	0.531864	0	0	1.98961	1.81619	CACNA1C
development of primary male sexual characteristics (GO:0046546)	1943-01-01	0.401384	0.531864	0	0	1.98961	1.81619	SOX9
response to unfolded protein (GO:0006986)	1943-01-01	0.401384	0.531864	0	0	1.98961	1.81619	HSPA2
response to hydrogen peroxide (GO:0042542)	1943-01-01	0.401384	0.531864	0	0	1.98961	1.81619	CYP1B1
digestive tract development (GO:0048565)	1943-01-01	0.401384	0.531864	0	0	1.98961	1.81619	PCSK5
regulation of multicellular organismal development (GO:2000026)	1943-01-01	0.401384	0.531864	0	0	1.98961	1.81619	NOG
adherens junction organization (GO:0034332)	1944-01-01	0.408493	0.53506	0	0	1.94324	1.73975	NECTIN1
amide biosynthetic process (GO:0043604)	1944-01-01	0.408493	0.53506	0	0	1.94324	1.73975	PCSK5
regulation of intracellular pH (GO:0051453)	1944-01-01	0.408493	0.53506	0	0	1.94324	1.73975	SLC26A9
negative regulation of immune system process (GO:0002683)	1944-01-01	0.408493	0.53506	0	0	1.94324	1.73975	SOX9
metaphase plate congression (GO:0051310)	1944-01-01	0.408493	0.53506	0	0	1.94324	1.73975	PSRC1
inorganic anion transport (GO:0015698)	1944-01-01	0.408493	0.53506	0	0	1.94324	1.73975	SLC26A9
unsaturated fatty acid metabolic process (GO:0033559)	1944-01-01	0.408493	0.53506	0	0	1.94324	1.73975	CYP1B1
posttranscriptional regulation of gene expression (GO:0010608)	1944-01-01	0.408493	0.53506	0	0	1.94324	1.73975	FOXO3
regulation of T cell activation (GO:0050863)	1944-01-01	0.408493	0.53506	0	0	1.94324	1.73975	PAG1
cellular response to oxygen-containing compound (GO:1901701)	4/274	0.408589	0.53506	0	0	1.23942	1.10934	HCN4;WNT11;FZD7;SOX9
cytosolic transport (GO:0016482)	2/118	0.408796	0.53506	0	0	1.44145	1.28944	SORT1;LMTK2
positive regulation of protein serine/threonine kinase activity (GO:0071902)	2/118	0.408796	0.53506	0	0	1.44145	1.28944	PSRC1;FGF18
mitochondrial gene expression (GO:0140053)	1945-01-01	0.415517	0.542751	0	0	1.89898	1.66774	FOXO3
protein complex subunit organization (GO:0071822)	1945-01-01	0.415517	0.542751	0	0	1.89898	1.66774	CYP1B1
positive regulation of protein localization to cell periphery (GO:1904377)	1946-01-01	0.422459	0.549026	0	0	1.85669	1.59984	EPHB2
icosanoid metabolic process (GO:0006690)	1946-01-01	0.422459	0.549026	0	0	1.85669	1.59984	CYP1B1
pyruvate metabolic process (GO:0006090)	1946-01-01	0.422459	0.549026	0	0	1.85669	1.59984	ME1
aminoglycan biosynthetic process (GO:0006023)	1946-01-01	0.422459	0.549026	0	0	1.85669	1.59984	GPC6
negative regulation of autophagy (GO:0010507)	1946-01-01	0.422459	0.549026	0	0	1.85669	1.59984	LZTS1
fatty acid biosynthetic process (GO:0006633)	1947-01-01	0.429319	0.555131	0	0	1.81623	1.53572	ACSM1
histone H4 acetylation (GO:0043967)	1947-01-01	0.429319	0.555131	0	0	1.81623	1.53572	CHD5
cellular response to heat (GO:0034605)	1947-01-01	0.429319	0.555131	0	0	1.81623	1.53572	HSPA2
regulation of organelle assembly (GO:1902115)	1947-01-01	0.429319	0.555131	0	0	1.81623	1.53572	AKAP13
postreplication repair (GO:0006301)	1947-01-01	0.429319	0.555131	0	0	1.81623	1.53572	USP43
endosome to lysosome transport (GO:0008333)	1948-01-01	0.436097	0.559389	0	0	1.7775	1.47513	SORT1
cytoplasmic microtubule organization (GO:0031122)	1948-01-01	0.436097	0.559389	0	0	1.7775	1.47513	CAMSAP3
protein K48-linked ubiquitination (GO:0070936)	1948-01-01	0.436097	0.559389	0	0	1.7775	1.47513	RNF152
regulation of epithelial cell migration (GO:0010632)	1948-01-01	0.436097	0.559389	0	0	1.7775	1.47513	SOX9
glycoprotein metabolic process (GO:0009100)	1948-01-01	0.436097	0.559389	0	0	1.7775	1.47513	PCSK6
regulation of mitochondrion organization (GO:0010821)	1948-01-01	0.436097	0.559389	0	0	1.7775	1.47513	ATP13A2
amino acid transport (GO:0006865)	1948-01-01	0.436097	0.559389	0	0	1.7775	1.47513	SLC43A2
cellular response to mechanical stimulus (GO:0071260)	1948-01-01	0.436097	0.559389	0	0	1.7775	1.47513	SOX9
protein dephosphorylation (GO:0006470)	2/125	0.437343	0.560428	0	0	1.35893	1.12389	PHLPP1;PTPRF
protein heterooligomerization (GO:0051291)	1949-01-01	0.442795	0.565158	0	0	1.74038	1.41779	ITPR3
glutathione metabolic process (GO:0006749)	1949-01-01	0.442795	0.565158	0	0	1.74038	1.41779	CHAC1
regulation of reactive oxygen species metabolic process (GO:2000377)	1949-01-01	0.442795	0.565158	0	0	1.74038	1.41779	CYP1B1
gonad development (GO:0008406)	1949-01-01	0.442795	0.565158	0	0	1.74038	1.41779	SOX9
vesicle organization (GO:0016050)	2/127	0.445363	0.56787	0	0	1.33706	1.0815	SORT1;CD34
regulation of cellular protein metabolic process (GO:0032268)	1950-01-01	0.449415	0.570206	0	0	1.70477	1.36349	FOXO3
fatty acid oxidation (GO:0019395)	1950-01-01	0.449415	0.570206	0	0	1.70477	1.36349	ACSM1
receptor internalization (GO:0031623)	1950-01-01	0.449415	0.570206	0	0	1.70477	1.36349	RAMP1
blood circulation (GO:0008015)	1950-01-01	0.449415	0.570206	0	0	1.70477	1.36349	HCN4
regulation of blood vessel endothelial cell migration (GO:0043535)	1950-01-01	0.449415	0.570206	0	0	1.70477	1.36349	FGF18
regulation of macromolecule metabolic process (GO:0060255)	2/129	0.453318	0.574591	0	0	1.31587	1.04106	NELL1;SORT1
peptidyl-tyrosine modification (GO:0018212)	1951-01-01	0.455955	0.575095	0	0	1.67059	1.31202	EPHB2
negative regulation of neuron projection development (GO:0010977)	1951-01-01	0.455955	0.575095	0	0	1.67059	1.31202	DPYSL3
regulation of telomere maintenance via telomerase (GO:0032210)	1951-01-01	0.455955	0.575095	0	0	1.67059	1.31202	PKIB
arachidonic acid metabolic process (GO:0019369)	1951-01-01	0.455955	0.575095	0	0	1.67059	1.31202	CYP1B1
coenzyme metabolic process (GO:0006732)	1951-01-01	0.455955	0.575095	0	0	1.67059	1.31202	ACSM1
positive regulation of transcription, DNA-templated (GO:0045893)	14/1120	0.457816	0.576553	0	0	1.05903	0.827411	CASZ1;FOXC1;PLAG1;FZD7;NFATC2;PIK3R2;FOXO3;BARX2;BMP6;RGMA;PSRC1;WNT11;LHX2;SOX9
regulation of gene expression (GO:0010468)	13/1037	0.45801	0.576553	0	0	1.06204	0.829312	FOXC1;TCF7L1;SORT1;FZD7;NOG;NFATC2;CELSR2;NELL1;WNT11;CAMK2N1;SLC26A9;EPHB2;CD34
B cell differentiation (GO:0030183)	1952-01-01	0.462419	0.57983	0	0	1.63775	1.26317	BLNK
positive regulation of cell-substrate adhesion (GO:0010811)	1952-01-01	0.462419	0.57983	0	0	1.63775	1.26317	MYOC
chemokine-mediated signaling pathway (GO:0070098)	1952-01-01	0.462419	0.57983	0	0	1.63775	1.26317	FOXC1
regulation of DNA binding (GO:0051101)	1952-01-01	0.462419	0.57983	0	0	1.63775	1.26317	FOXC1
monocarboxylic acid transport (GO:0015718)	1953-01-01	0.468806	0.586406	0	0	1.60618	1.21679	SLC16A6
embryonic organ development (GO:0048568)	1953-01-01	0.468806	0.586406	0	0	1.60618	1.21679	PCSK5
positive regulation of cytosolic calcium ion concentration (GO:0007204)	2/133	0.469033	0.586406	0	0	1.27543	0.965602	ITPR3;CACNA1C
adenylate cyclase-modulating G-protein coupled receptor signaling pathway (GO:0007188)	2/134	0.47292	0.59069	0	0	1.2657	0.947792	ADCY1;RAMP1
cellular response to nutrient levels (GO:0031669)	1954-01-01	0.475117	0.591707	0	0	1.57579	1.17269	INHBB
negative regulation of supramolecular fiber organization (GO:1902904)	1954-01-01	0.475117	0.591707	0	0	1.57579	1.17269	CAMSAP3
negative regulation of cellular component organization (GO:0051129)	1954-01-01	0.475117	0.591707	0	0	1.57579	1.17269	HSPA2
central nervous system development (GO:0007417)	3/217	0.476015	0.592251	0	0	1.17116	0.869359	RPS6KA6;NPTX1;DCLK1
regulation of cellular catabolic process (GO:0031329)	1955-01-01	0.481354	0.595432	0	0	1.54653	1.13075	PIK3R2
positive regulation of cysteine-type endopeptidase activity (GO:2001056)	1955-01-01	0.481354	0.595432	0	0	1.54653	1.13075	SOX7
long-chain fatty acid metabolic process (GO:0001676)	1955-01-01	0.481354	0.595432	0	0	1.54653	1.13075	CYP1B1
fat cell differentiation (GO:0045444)	1955-01-01	0.481354	0.595432	0	0	1.54653	1.13075	INHBB
Notch signaling pathway (GO:0007219)	1955-01-01	0.481354	0.595432	0	0	1.54653	1.13075	NOTCH3
positive regulation of DNA biosynthetic process (GO:2000573)	1955-01-01	0.481354	0.595432	0	0	1.54653	1.13075	PKIB
regulation of cytosolic calcium ion concentration (GO:0051480)	2/137	0.484477	0.598718	0	0	1.23738	0.896714	ITPR3;CACNA1C
positive regulation of cytokine production (GO:0001819)	3/220	0.485062	0.598865	0	0	1.15479	0.835467	CYP1B1;CD34;SULF2
anion transport (GO:0006820)	1956-01-01	0.487517	0.599016	0	0	1.51834	1.09082	SLC26A9
negative regulation of cellular catabolic process (GO:0031330)	1956-01-01	0.487517	0.599016	0	0	1.51834	1.09082	NELL1
organonitrogen compound catabolic process (GO:1901565)	1956-01-01	0.487517	0.599016	0	0	1.51834	1.09082	IDE
autophagosome organization (GO:1905037)	1956-01-01	0.487517	0.599016	0	0	1.51834	1.09082	ATP13A2
glycosaminoglycan catabolic process (GO:0006027)	1956-01-01	0.487517	0.599016	0	0	1.51834	1.09082	GPC6
regulation of vesicle-mediated transport (GO:0060627)	2/138	0.488295	0.599398	0	0	1.22822	0.880435	CPLX2;LLGL1
regulation of primary metabolic process (GO:0080090)	2/139	0.492094	0.603485	0	0	1.2192	0.864513	SLC27A1;ME1
IRE1-mediated unfolded protein response (GO:0036498)	1957-01-01	0.493607	0.604186	0	0	1.49115	1.05277	EXTL3
chloride transmembrane transport (GO:1902476)	1957-01-01	0.493607	0.604186	0	0	1.49115	1.05277	SLC26A9
positive regulation of apoptotic process (GO:0043065)	4/307	0.494651	0.604888	0	0	1.10257	0.776098	AKAP13;CYP1B1;FOXO3;SOX7
positive regulation of Wnt signaling pathway (GO:0030177)	2/140	0.495876	0.605809	0	0	1.2103	0.848938	ATP6V1C2;SULF2
positive regulation of cell morphogenesis involved in differentiation (GO:0010770)	1958-01-01	0.499624	0.608074	0	0	1.46491	1.0165	MYOC
sterol homeostasis (GO:0055092)	1958-01-01	0.499624	0.608074	0	0	1.46491	1.0165	ACSM1
sodium ion transport (GO:0006814)	1958-01-01	0.499624	0.608074	0	0	1.46491	1.0165	HCN4
cholesterol homeostasis (GO:0042632)	1958-01-01	0.499624	0.608074	0	0	1.46491	1.0165	ACSM1
regulation of protein metabolic process (GO:0051246)	1959-01-01	0.505571	0.612987	0	0	1.43958	0.981891	ABTB2
cell morphogenesis (GO:0000902)	1959-01-01	0.505571	0.612987	0	0	1.43958	0.981891	SHROOM3
dicarboxylic acid metabolic process (GO:0043648)	1959-01-01	0.505571	0.612987	0	0	1.43958	0.981891	ME1
sterol metabolic process (GO:0016125)	1959-01-01	0.505571	0.612987	0	0	1.43958	0.981891	CYP1B1
protein modification by small protein conjugation (GO:0032446)	5/398	0.510503	0.61836	0	0	1.06223	0.714201	ARRDC4;KLHL29;ENC1;LMO7;RNF152
nucleosome assembly (GO:0006334)	1960-01-01	0.511447	0.61836	0	0	1.41511	0.948846	SOX9
positive regulation of protein binding (GO:0032092)	1960-01-01	0.511447	0.61836	0	0	1.41511	0.948846	ADD2
peptidyl-serine phosphorylation (GO:0018105)	2/145	0.514517	0.621286	0	0	1.16768	0.775957	LMTK2;DCLK1
negative regulation of apoptotic process (GO:0043066)	6/485	0.515176	0.621286	0	0	1.04569	0.693547	FZD3;WNT11;LMTK2;SOX9;EPHB2;EPHB1
striated muscle contraction (GO:0006941)	1961-01-01	0.517254	0.621286	0	0	1.39145	0.917276	MYH14
actin cytoskeleton reorganization (GO:0031532)	1961-01-01	0.517254	0.621286	0	0	1.39145	0.917276	BCAR1
potassium ion transport (GO:0006813)	1961-01-01	0.517254	0.621286	0	0	1.39145	0.917276	KCNS1
glycosaminoglycan metabolic process (GO:0030203)	1961-01-01	0.517254	0.621286	0	0	1.39145	0.917276	GPC6
regulation of tumor necrosis factor production (GO:0032680)	1961-01-01	0.517254	0.621286	0	0	1.39145	0.917276	CD34
positive regulation of catabolic process (GO:0009896)	1962-01-01	0.522992	0.62642	0	0	1.36857	0.887095	IDE
negative regulation of intrinsic apoptotic signaling pathway (GO:2001243)	1962-01-01	0.522992	0.62642	0	0	1.36857	0.887095	CREB3L1
cellular protein catabolic process (GO:0044257)	1962-01-01	0.522992	0.62642	0	0	1.36857	0.887095	IDE
synapse assembly (GO:0007416)	1963-01-01	0.528662	0.630272	0	0	1.34643	0.858223	ADGRL3
negative regulation of protein modification process (GO:0031400)	1963-01-01	0.528662	0.630272	0	0	1.34643	0.858223	EPHB2
adenylate cyclase-inhibiting G-protein coupled receptor signaling pathway (GO:0007193)	1963-01-01	0.528662	0.630272	0	0	1.34643	0.858223	ADCY1
negative regulation of dephosphorylation (GO:0035305)	1963-01-01	0.528662	0.630272	0	0	1.34643	0.858223	CAMSAP3
positive regulation of cell projection organization (GO:0031346)	1963-01-01	0.528662	0.630272	0	0	1.34643	0.858223	DPYSL3
negative regulation of programmed cell death (GO:0043069)	5/408	0.532502	0.633906	0	0	1.03534	0.652438	WNT11;LMTK2;SOX9;EPHB2;EPHB1
negative regulation of cell differentiation (GO:0045596)	2/150	0.532699	0.633906	0	0	1.12795	0.71038	NOG;SOX9
positive regulation of protein polymerization (GO:0032273)	1964-01-01	0.534265	0.634595	0	0	1.32499	0.830589	PSRC1
positive regulation of JAK-STAT cascade (GO:0046427)	1964-01-01	0.534265	0.634595	0	0	1.32499	0.830589	CYP1B1
DNA synthesis involved in DNA repair (GO:0000731)	1965-01-01	0.539802	0.638807	0	0	1.30422	0.804123	USP43
regulation of JAK-STAT cascade (GO:0046425)	1965-01-01	0.539802	0.638807	0	0	1.30422	0.804123	CYP1B1
cellular response to reactive oxygen species (GO:0034614)	1965-01-01	0.539802	0.638807	0	0	1.30422	0.804123	CYP1B1
negative regulation of blood vessel morphogenesis (GO:2000181)	1965-01-01	0.539802	0.638807	0	0	1.30422	0.804123	FOXC1
extrinsic apoptotic signaling pathway (GO:0097191)	1967-01-01	0.550679	0.647502	0	0	1.26457	0.754448	SORT1
regulation of cyclin-dependent protein serine/threonine kinase activity (GO:0000079)	1967-01-01	0.550679	0.647502	0	0	1.26457	0.754448	PSRC1
negative regulation of protein serine/threonine kinase activity (GO:0071901)	1967-01-01	0.550679	0.647502	0	0	1.26457	0.754448	PKIB
negative regulation of protein binding (GO:0032091)	1967-01-01	0.550679	0.647502	0	0	1.26457	0.754448	PTPRF
positive regulation of autophagy (GO:0010508)	1967-01-01	0.550679	0.647502	0	0	1.26457	0.754448	RNF152
regulation of cardiac conduction (GO:1903779)	1967-01-01	0.550679	0.647502	0	0	1.26457	0.754448	ITPR3
regulation of protein localization to plasma membrane (GO:1903076)	1967-01-01	0.550679	0.647502	0	0	1.26457	0.754448	EPHB2
positive regulation of transcription from RNA polymerase II promoter (GO:0045944)	10/848	0.55176	0.648179	0	0	0.994869	0.591592	NOTCH3;FOXC1;PLAG1;NFATC2;PIK3R2;SOX9;FOXO3;BARX2;BMP6;RGMA
regulation of epithelial to mesenchymal transition (GO:0010717)	1968-01-01	0.556022	0.650211	0	0	1.24564	0.731123	FOXC1
negative regulation of phosphatase activity (GO:0010923)	1968-01-01	0.556022	0.650211	0	0	1.24564	0.731123	CAMSAP3
monocarboxylic acid biosynthetic process (GO:0072330)	1968-01-01	0.556022	0.650211	0	0	1.24564	0.731123	ACSM1
regulation of endopeptidase activity (GO:0052548)	1968-01-01	0.556022	0.650211	0	0	1.24564	0.731123	ATP13A2
regulation of actin filament polymerization (GO:0030833)	1968-01-01	0.556022	0.650211	0	0	1.24564	0.731123	FCHSD1
protein ubiquitination (GO:0016567)	6/506	0.556689	0.650399	0	0	1.00068	0.586144	ARRDC4;ABTB2;KLHL29;ENC1;LMO7;RNF152
response to organic cyclic compound (GO:0014070)	1969-01-01	0.561301	0.653409	0	0	1.22726	0.708738	CYP1B1
regulation of endothelial cell migration (GO:0010594)	1969-01-01	0.561301	0.653409	0	0	1.22726	0.708738	BCAR1
positive regulation of neurogenesis (GO:0050769)	1969-01-01	0.561301	0.653409	0	0	1.22726	0.708738	FZD3
negative regulation of angiogenesis (GO:0016525)	1969-01-01	0.561301	0.653409	0	0	1.22726	0.708738	FOXC1
phospholipid metabolic process (GO:0006644)	1970-01-01	0.566517	0.657099	0	0	1.20941	0.687243	PLB1
neuropeptide signaling pathway (GO:0007218)	1970-01-01	0.566517	0.657099	0	0	1.20941	0.687243	SORT1
interferon-gamma-mediated signaling pathway (GO:0060333)	1970-01-01	0.566517	0.657099	0	0	1.20941	0.687243	MID1
calcium-mediated signaling (GO:0019722)	1970-01-01	0.566517	0.657099	0	0	1.20941	0.687243	CACNA1C
transcription initiation from RNA polymerase II promoter (GO:0006367)	2/160	0.56765	0.657818	0	0	1.05602	0.597971	NOTCH3;SOX9
negative regulation of intracellular signal transduction (GO:1902532)	2/161	0.57104	0.660096	0	0	1.04932	0.587931	PHLPP1;PIK3R2
actomyosin structure organization (GO:0031032)	1971-01-01	0.571672	0.660096	0	0	1.19207	0.666593	MYH14
positive regulation of lymphocyte proliferation (GO:0050671)	1971-01-01	0.571672	0.660096	0	0	1.19207	0.666593	NFATC2
histone acetylation (GO:0016573)	1971-01-01	0.571672	0.660096	0	0	1.19207	0.666593	CHD5
response to metal ion (GO:0010038)	1972-01-01	0.576766	0.662404	0	0	1.17522	0.646746	ITPR3
regulation of phosphatase activity (GO:0010921)	1972-01-01	0.576766	0.662404	0	0	1.17522	0.646746	CAMSAP3
[truncated: 170 more rows]

## Sheet: DEG_IL17vsIgGcontrol
entrez	symbol	mgi	genename	Counts.c_1	Counts.c_2	Counts.c_3	Counts.c_4	Counts.IL_1	Counts.IL_2	Counts.IL_3	Counts.IL_4	log2NormCounts.c_1	log2NormCounts.c_2	log2NormCounts.c_3	log2NormCounts.c_4	log2NormCounts.IL_1	log2NormCounts.IL_2	log2NormCounts.IL_3	log2NormCounts.IL_4	GroupMean.Control	GroupMean.IL	baseMean	log2FoldChange	lfcSE	stat	pvalue	padj	rej
[truncated: 27,179 more rows]

[truncated: 2 more sheets: GO_upIL17blocked, GO_downIL17blocked]
