# Supplementary material for: Targeting lymphoid-derived IL-17 signaling to delay skin aging
Source: Nat Aging. 2023 Jun 8;3(6):688–704. doi: 10.1038/s43587-023-00431-z (PMC10275755; doi:10.1038/s43587-023-00431-z)
Supplement: Supplementary file 8 — List of peaks annotated to the closest gene. GO analysis of protein-coding genes bound by p65 in adult, aged control IgG-treated and aged IL-17A/F-blocking antibody-treated. The analysis is based on BP database. [file 43587_2023_431_MOESM8_ESM.xlsx]

## Sheet: annotation adult
PeakID (cmd=annotatePeaks.pl Adult_m_peaks.narrowPeak mm10 -annStats stats_adult.txt)	Chr	Start	End	Strand	Peak Score	Focus Ratio/Region Size	Annotation	Detailed Annotation	Distance to TSS	Nearest PromoterID	Entrez ID	Nearest Unigene	Nearest Refseq	Nearest Ensembl	Gene Name	Gene Alias	Gene Description	Gene Type
Treated_m_peak_1794	chr12	55491456	55493167	+	3986	NA	exon (NM_010907, exon 1 of 6)	exon (NM_010907, exon 1 of 6)	336	NM_010907	18035	Mm.170515	NM_010907	ENSMUSG00000021025	Nfkbia	AI462015|Nfkbi	nuclear factor of kappa light polypeptide gene enhancer in B cells inhibitor, alpha	protein-coding
Treated_m_peak_1097	chr11	54955590	54956557	+	3775	NA	5' UTR (NM_001199275, exon 2 of 19)	5' UTR (NM_001199275, exon 2 of 19)	6867	NM_001271456	57783	Mm.259671	NM_021327	ENSMUSG00000020400	Tnip1	ABIN|ABIN-1|ABIN1|AU018810|Naf1|Nef|VAN	TNFAIP3 interacting protein 1	protein-coding
Treated_m_peak_7032	chr7	28765918	28766857	+	3457	NA	promoter-TSS (NM_001122766)	promoter-TSS (NM_001122766)	257	NM_010908	18036	Mm.220333	NM_010908	ENSMUSG00000030595	Nfkbib	I(Kappa)B(beta)|I-kappa-B-beta|IKB-beta|IKappaBbeta|IkB|IkBb|NF-kappa-BIB|ikB-B	nuclear factor of kappa light polypeptide gene enhancer in B cells inhibitor, beta	protein-coding
Treated_m_peak_7190	chr7	73537399	73538295	+	3431	NA	intron (NM_001081345, intron 2 of 38)	CpG	3899	NM_001081345	244059	Mm.34539	NM_001081345	ENSMUSG00000078671	Chd2	2810013C04Rik|2810040A01Rik|5630401D06Rik|AI851092|BC029703|CHD-2	chromodomain helicase DNA binding protein 2	protein-coding
Treated_m_peak_4863	chr2	160313465	160314268	+	3384	NA	intron (NM_001033411, intron 2 of 2)	intron (NM_001033411, intron 2 of 2)	13628	NM_001033411	329554	Mm.291144	NM_001033411	ENSMUSG00000074623	Gm826	-	predicted gene 826	protein-coding
Treated_m_peak_4238	chr19	46304093	46306176	+	3371	NA	promoter-TSS (NM_001177370)	promoter-TSS (NM_001177370)	397	NM_001177369	18034	Mm.102365	NM_019408	ENSMUSG00000025225	Nfkb2	NF-kappaB2|lyt|p49|p49/p100|p50B|p52	nuclear factor of kappa light polypeptide gene enhancer in B cells 2, p49/p100	protein-coding
Treated_m_peak_2318	chr13	111489574	111491016	+	3123	NA	promoter-TSS (NM_028487)	promoter-TSS (NM_028487)	-254	NM_001122963	73274	Mm.57286	NM_028487	ENSMUSG00000032745	Gpbp1	1700034P14Rik|AU019836|D230035M11Rik|Gpbp|mGPBP	GC-rich promoter binding protein 1	protein-coding
Treated_m_peak_7723	chr8	84975939	84977064	+	3048	NA	TTS (NM_008416)	TTS (NM_008416)	2247	NM_008416	16477	Mm.1167	NM_008416	ENSMUSG00000052837	Junb	-	jun B proto-oncogene	protein-coding
Treated_m_peak_7124	chr7	45017077	45018152	+	3041	NA	promoter-TSS (NM_009101)	promoter-TSS (NM_009101)	-393	NM_009101	20130	Mm.389894	NM_009101	ENSMUSG00000038387	Rras	AI573426	related RAS viral (r-ras) oncogene	protein-coding
Treated_m_peak_1411	chr11	97304526	97305128	+	2837	NA	Intergenic	Intergenic	-10889	NM_025927	67036	Mm.5381	NM_025927	ENSMUSG00000018882	Mrpl45	2600005P05Rik|AU043542|R75241	mitochondrial ribosomal protein L45	protein-coding
Treated_m_peak_7516	chr7	144566664	144567807	+	2831	NA	Intergenic	Intergenic	-13506	NM_001033319	233977	Mm.490347	NM_001033319	ENSMUSG00000037519	Ppfia1	C030014K08Rik|C87158|LIP.1|LIP1	protein tyrosine phosphatase, receptor type, f polypeptide (PTPRF), interacting protein (liprin), alpha 1	protein-coding
Treated_m_peak_2414	chr14	34378673	34379558	+	2761	NA	intron (NM_153127, intron 1 of 6)	intron (NM_153127, intron 1 of 6)	3611	NM_153127	105450	Mm.272673	NM_153127	ENSMUSG00000041445	Mmrn2	AA986839|ENDOGLYX1|Emilin3|EndoGlyx-1	multimerin 2	protein-coding
Treated_m_peak_557	chr10	19014767	19015784	+	2705	NA	5' UTR (NM_009397, exon 1 of 9)	5' UTR (NM_009397, exon 1 of 9)	135	NM_009397	21929	Mm.116683	NM_009397	ENSMUSG00000019850	Tnfaip3	A20|Tnfip3	tumor necrosis factor, alpha-induced protein 3	protein-coding
Treated_m_peak_2098	chr13	34212655	34213443	+	2694	NA	intron (NM_001033167, intron 4 of 10)	intron (NM_001033167, intron 4 of 10)	50085	NM_001110515	69666	Mm.24788	NM_001101430	ENSMUSG00000071451	Psmg4	PAC-4|mPAC4	proteasome (prosome, macropain) assembly chaperone 4	protein-coding
Treated_m_peak_4600	chr2	75625062	75625653	+	2694	NA	Intergenic	Intergenic	-33902	NM_146130	229279	Mm.316306	NM_053263	ENSMUSG00000059005	Hnrnpa3	2410013L13Rik|2610209F03Rik|2610510D13Rik|Hnrpa3	heterogeneous nuclear ribonucleoprotein A3	protein-coding
Treated_m_peak_951	chr11	5061490	5062908	+	2557	NA	exon (NM_001190408, exon 5 of 6)	exon (NM_001190408, exon 5 of 6)	3128	NM_001190406	78926	Mm.44591	NM_030228	ENSMUSG00000034201	Gas2l1	4930500E24Rik|D0Jmb1|Gar22|TU-71.1	growth arrest-specific 2 like 1	protein-coding
Treated_m_peak_3527	chr17	31753116	31753896	+	2555	NA	Intergenic	Intergenic	75575	NM_001278569	12954	Mm.1228	NM_013501	ENSMUSG00000024041	Cryaa	Acry-1|Crya-1|Crya1|DAcry-1|lop18	crystallin, alpha A	protein-coding
Treated_m_peak_5423	chr4	33261080	33261877	+	2537	NA	Intergenic	Intergenic	-12691	NM_001033225	108767	Mm.27769	NM_001033225	ENSMUSG00000040128	Pnrc1	5730463C12Rik|B4-2|PRR2|Prol2	proline-rich nuclear receptor coactivator 1	protein-coding
Treated_m_peak_1125	chr11	59458788	59459615	+	2522	NA	TTS (NM_178659)	TTS (NM_178659)	9156	NR_037992	194952	Mm.295954	NM_178659	ENSMUSG00000036819	Jmjd4	6430559I23	jumonji domain containing 4	protein-coding
Treated_m_peak_6390	chr5	134332637	134333424	+	2519	NA	Intergenic	Intergenic	-18270	NM_001080746	14886	Mm.261570	NM_010365	ENSMUSG00000060261	Gtf2i	6030441I21Rik|BAP-135|Diws1t|GtfII-I|Spin|TFII-I|WBSCR6	general transcription factor II I	protein-coding
Treated_m_peak_3669	chr17	56004976	56005918	+	2505	NA	non-coding (NR_102313, exon 1 of 12)	non-coding (NR_102313, exon 1 of 12)	159	NR_102313	106766	Mm.204991	NM_145934	ENSMUSG00000038781	Stap2	AW049765|STAP-2	signal transducing adaptor family member 2	protein-coding
Treated_m_peak_6101	chr5	53995095	53995810	+	2505	NA	Intergenic	CpG	-3071	NM_001081103	116873	Mm.265985	NM_054083	ENSMUSG00000039156	Stim2	-	stromal interaction molecule 2	protein-coding
Treated_m_peak_1533	chr11	106674621	106675663	+	2484	NA	intron (NM_001305157, intron 13 of 15)	intron (NM_001305157, intron 13 of 15)	40139	NM_001032378	18613	Mm.343951	NM_008816	ENSMUSG00000020717	Pecam1	C85791|Cd31|PECAM-1|Pecam	platelet/endothelial cell adhesion molecule 1	protein-coding
Treated_m_peak_6046	chr5	32182983	32183729	+	2451	NA	Intergenic	Intergenic	46884	NM_008037	14284	Mm.24684	NM_008037	ENSMUSG00000029135	Fosl2	Fra-2	fos-like antigen 2	protein-coding
Treated_m_peak_4403	chr2	25533680	25534908	+	2444	NA	intron (NM_009422, intron 4 of 10)	intron (NM_009422, intron 4 of 10)	12646	NM_001290413	22030	Mm.3399	NM_009422	ENSMUSG00000026942	Traf2	AI325259	TNF receptor-associated factor 2	protein-coding
Treated_m_peak_3564	chr17	34218500	34219320	+	2410	NA	Intergenic	Intergenic	14431	NM_011530	21355	Mm.14814	NM_011530	ENSMUSG00000024339	Tap2	ABC18|AI462429|APT2|Abcb3|Ham-2|Ham2|MTP2|PSF2|RING11|Tap-2|Y1|jas	transporter 2, ATP-binding cassette, sub-family B (MDR/TAP)	protein-coding
Treated_m_peak_7660	chr8	70865213	70866336	+	2409	NA	Intergenic	CpG	7716	NM_026964	234388	Mm.295791	NM_026964	ENSMUSG00000007721	Ccdc124	1810023B24Rik	coiled-coil domain containing 124	protein-coding
Treated_m_peak_3984	chr18	77799601	77800309	+	2394	NA	intron (NM_013831, intron 1 of 14)	intron (NM_013831, intron 1 of 14)	5405	NM_013831	19201	Mm.57174	NM_013831	ENSMUSG00000025429	Pstpip2	MAYP|cmo	proline-serine-threonine phosphatase-interacting protein 2	protein-coding
Treated_m_peak_3320	chr16	95728643	95729447	+	2373	NA	Intergenic	Intergenic	26638	NM_011809	23872	Mm.290207	NM_011809	ENSMUSG00000022895	Ets2	AU022856|Ets-2	E26 avian leukemia oncogene 2, 3' domain	protein-coding
Treated_m_peak_5359	chr3	145923712	145925362	+	2356	NA	intron (NM_009740, intron 1 of 2)	CpG	275	NM_009740	12042	Mm.239141	NM_009740	ENSMUSG00000028191	Bcl10	AI132454|BCL-10|C81403|CARMEN|CIPER|CLAP|ME10|cE10	B cell leukemia/lymphoma 10	protein-coding
Treated_m_peak_7792	chr8	105288829	105289775	+	2345	NA	TTS (NM_177788)	TTS (NM_177788)	226	NM_001166394	74356	Mm.204876	NM_028888	ENSMUSG00000014837	4931428F04Rik	AI426165|Kiaa0895l	RIKEN cDNA 4931428F04 gene	protein-coding
Treated_m_peak_3537	chr17	31903663	31904585	+	2342	NA	Intergenic	Intergenic	-48332	NM_010831	17691	Mm.290941	NM_010831	ENSMUSG00000024042	Sik1	Msk|Sik|Snf1lk	salt inducible kinase 1	protein-coding
Treated_m_peak_7745	chr8	88696273	88697604	+	2324	NA	promoter-TSS (NM_001128171)	promoter-TSS (NM_001128171)	-90	NM_173369	74256	Mm.490395	NM_173369	ENSMUSG00000036712	Cyld	2010013M14Rik|2900009M21Rik|C130039D01Rik|CDMT|CYLD1|EAC|mKIAA0849	CYLD lysine 63 deubiquitinase	protein-coding
Treated_m_peak_4359	chr2	15054413	15055422	+	2304	NA	promoter-TSS (NM_001165941)	promoter-TSS (NM_001165941)	-45	NM_001165941	74455	Mm.478923	NM_028950	ENSMUSG00000026707	Nsun6	4933403D21Rik|4933414E04Rik|NOPD1	NOL1/NOP2/Sun domain family member 6	protein-coding
Treated_m_peak_460	chr1	183250456	183251134	+	2302	NA	Intergenic	L1ME2z|LINE|L1	-29266	NM_026866	68897	Mm.327216	NM_026866	ENSMUSG00000030768	Disp1	1190008H24Rik|DispA	dispatched RND transporter family member 1	protein-coding
Treated_m_peak_6086	chr5	43692384	43693375	+	2299	NA	intron (NM_172274, intron 12 of 39)	intron (NM_172274, intron 12 of 39)	30500	NM_172274	231214	Mm.44434	NM_172274	ENSMUSG00000039765	Cc2d2a	5730509K17Rik|b2b1035Clo	coiled-coil and C2 domain containing 2A	protein-coding
Treated_m_peak_7394	chr7	127027216	127028108	+	2298	NA	TTS (NM_145588)	TTS (NM_145588)	-1183	NM_010772	17188	Mm.378964	NM_010772	ENSMUSG00000030678	Maz	MAZI|PUR1|Pur-1|SAF-1|SAF-2	MYC-associated zinc finger protein (purine-binding transcription factor)	protein-coding
Treated_m_peak_967	chr11	7404710	7405353	+	2294	NA	Intergenic	AmnSINE1|SINE|Deu	-191108	NM_008343	16009	Mm.29254	NM_008343	ENSMUSG00000020427	Igfbp3	AI649005|IGFBP-3|IGgfbp3	insulin-like growth factor binding protein 3	protein-coding
Treated_m_peak_3629	chr17	45555249	45555933	+	2273	NA	promoter-TSS (NM_008690)	promoter-TSS (NM_008690)	-109	NM_008690	18037	Mm.57043	NM_008690	ENSMUSG00000023947	Nfkbie	I-kappa-B-epsilon|IKBE|IkB-E|NF-kappa-BIE|ikB-epsilon	nuclear factor of kappa light polypeptide gene enhancer in B cells inhibitor, epsilon	protein-coding
Treated_m_peak_696	chr10	75641720	75642524	+	2266	NA	intron (NM_001162913, intron 1 of 12)	intron (NM_001162913, intron 1 of 12)	1886	NM_001162913	71733	Mm.247956	NM_027890	ENSMUSG00000006342	Susd2	1200011D11Rik	sushi domain containing 2	protein-coding
Treated_m_peak_1022	chr11	34515185	34515978	+	2260	NA	intron (NM_033374, intron 22 of 51)	intron (NM_033374, intron 22 of 51)	200759	NM_001025382	574403	Mm.444796	NM_001025382	ENSMUSG00000069911	Fam196b	EG574403|Gm6041	family with sequence similarity 196, member B	protein-coding
Treated_m_peak_5749	chr4	129793669	129794480	+	2236	NA	Intergenic	Intergenic	-26405	NM_008974	19244	Mm.193688	NM_008974	ENSMUSG00000028788	Ptp4a2	Prl-2	protein tyrosine phosphatase 4a2	protein-coding
Treated_m_peak_55	chr1	52113428	52114069	+	2223	NA	Intergenic	CpG	-5690	NM_009283	20846	Mm.277406	NM_009283	ENSMUSG00000026104	Stat1	2010005J02Rik|AA408197	signal transducer and activator of transcription 1	protein-coding
Treated_m_peak_5662	chr4	119784503	119785471	+	2220	NA	Intergenic	Intergenic	-29691	NM_010657	16656	Mm.302758	NM_010657	ENSMUSG00000028634	Hivep3	2900056N03Rik|A130075N07|AI848000|E030045D18Rik|KBP-1|KBP1|Krc|Rc|Schnurri-3|Shn3|Zas3	human immunodeficiency virus type I enhancer binding protein 3	protein-coding
Treated_m_peak_8379	chr9	109911579	109912224	+	2207	NA	Intergenic	Intergenic	-19873	NM_008633	17758	Mm.217318	NM_008633	ENSMUSG00000032479	Map4	AA407148|MAP-4|Mtap-4|Mtap4	microtubule-associated protein 4	protein-coding
Treated_m_peak_4290	chr19	55874700	55875485	+	2202	NA	intron (NR_138565, intron 4 of 15)	intron (NR_138565, intron 4 of 15)	-20229	NM_001142924	21416	Mm.139815	NM_009333	ENSMUSG00000024985	Tcf7l2	TCF4B|TCF4E|Tcf-4|Tcf4	transcription factor 7 like 2, T cell specific, HMG box	protein-coding
Treated_m_peak_7364	chr7	119860372	119861628	+	2201	NA	intron (NM_001163703, intron 1 of 2)	intron (NM_001163703, intron 1 of 2)	34458	NM_173408	233805	Mm.31539	NM_173408	ENSMUSG00000048787	Dcun1d3	1700020A13Rik|BC030335	DCN1, defective in cullin neddylation 1, domain containing 3 (S. cerevisiae)	protein-coding
Treated_m_peak_1879	chr12	79600075	79600800	+	2126	NA	intron (NM_009014, intron 7 of 10)	intron (NM_009014, intron 7 of 10)	303086	NM_001252562	19363	Mm.341756	NM_009014	ENSMUSG00000059060	Rad51b	AI553500|R51H2|Rad51l1|mREC2	RAD51 paralog B	protein-coding
Treated_m_peak_159	chr1	86503731	86505379	+	2118	NA	Intergenic	Intergenic	-22181	NM_008972	19231	Mm.19187	NM_008972	ENSMUSG00000026238	Ptma	Thym	prothymosin alpha	protein-coding
Treated_m_peak_6653	chr6	83134906	83136559	+	2111	NA	promoter-TSS (NM_001136227)	promoter-TSS (NM_001136227)	-76	NM_001136227	20166	Mm.4139	NM_009106	ENSMUSG00000034930	Rtkn	-	rhotekin	protein-coding
Treated_m_peak_7154	chr7	49400480	49401433	+	2107	NA	intron (NM_175272, intron 4 of 37)	AT_rich|Low_complexity|Low_complexity	154767	NM_175272	78286	Mm.333881	NM_175272	ENSMUSG00000052512	Nav2	5330421F07Rik|AU067780|BQ960892|HELAD1|POMFIL2|RAINB1|RAINB2|Unc53H2|mKIAA3015	neuron navigator 2	protein-coding
Treated_m_peak_4046	chr19	5637051	5638010	+	2106	NA	promoter-TSS (NM_009045)	promoter-TSS (NM_009045)	40	NM_009045	19697	Mm.249966	NM_009045	ENSMUSG00000024927	Rela	p65	v-rel reticuloendotheliosis viral oncogene homolog A (avian)	protein-coding
Treated_m_peak_5576	chr4	98130662	98131427	+	2085	NA	Intergenic	Intergenic	252221	NM_053157	94043	Mm.331719	NM_053157	ENSMUSG00000028563	Tm2d1	2310026L18Rik|AA990549|Bbp	TM2 domain containing 1	protein-coding
Treated_m_peak_3698	chr17	65905100	65906002	+	2070	NA	Intergenic	Intergenic	-19796	NM_009067	19765	Mm.17009	NM_009067	ENSMUSG00000024096	Ralbp1	RLIP76|Rip1	ralA binding protein 1	protein-coding
Treated_m_peak_239	chr1	126817329	126818228	+	2045	NA	intron (NM_001081756, intron 1 of 16)	intron (NM_001081756, intron 1 of 16)	12854	NM_176957	210356	Mm.377234	NM_172484	ENSMUSG00000049690	Nckap5	8430408F21|D130011D22Rik|E030049G20Rik|Erih1|Erih2|Gm1548|Nap5	NCK-associated protein 5	protein-coding
Treated_m_peak_5170	chr3	92033834	92035096	+	2020	NA	Intergenic	Intergenic	19882	NM_207247	242100	Mm.297406	NM_207247	ENSMUSG00000042244	Pglyrp3	Gm420	peptidoglycan recognition protein 3	protein-coding
Treated_m_peak_158	chr1	86501145	86501942	+	2014	NA	Intergenic	Intergenic	-25193	NM_008972	19231	Mm.19187	NM_008972	ENSMUSG00000026238	Ptma	Thym	prothymosin alpha	protein-coding
Treated_m_peak_6958	chr7	19628129	19630034	+	2007	NA	intron (NM_001290457, intron 1 of 10)	CpG	357	NM_009046	19698	Mm.1741	NM_009046	ENSMUSG00000002983	Relb	shep	avian reticuloendotheliosis viral (v-rel) oncogene related B	protein-coding
Treated_m_peak_481	chr1	191193600	191194476	+	2007	NA	Intergenic	Intergenic	-10705	NM_007498	11910	Mm.2706	NM_007498	ENSMUSG00000026628	Atf3	LRG-21	activating transcription factor 3	protein-coding
Treated_m_peak_5422	chr4	33247465	33248860	+	1989	NA	exon (NM_001033225, exon 1 of 2)	exon (NM_001033225, exon 1 of 2)	625	NM_001033225	108767	Mm.27769	NM_001033225	ENSMUSG00000040128	Pnrc1	5730463C12Rik|B4-2|PRR2|Prol2	proline-rich nuclear receptor coactivator 1	protein-coding
Treated_m_peak_7546	chr8	12957854	12958829	+	1987	NA	intron (NM_001159486, intron 1 of 29)	intron (NM_001159486, intron 1 of 29)	8923	NM_001159485	17207	Mm.334413	NM_178076	ENSMUSG00000031442	Mcf2l	C130040G20Rik|Dbs|Ost|mKIAA0362	mcf.2 transforming sequence-like	protein-coding
Treated_m_peak_2727	chr15	58033867	58034781	+	1985	NA	promoter-TSS (NM_029418)	promoter-TSS (NM_029418)	-30	NM_029418	75758	Mm.455792	NM_029418	ENSMUSG00000101892	9130401M01Rik	AI849328	RIKEN cDNA 9130401M01 gene	protein-coding
Treated_m_peak_1791	chr12	55446545	55447510	+	1983	NA	intron (NR_035430, intron 1 of 3)	intron (NR_035430, intron 1 of 3)	45620	NM_010907	18035	Mm.170515	NM_010907	ENSMUSG00000021025	Nfkbia	AI462015|Nfkbi	nuclear factor of kappa light polypeptide gene enhancer in B cells inhibitor, alpha	protein-coding
Treated_m_peak_6362	chr5	125147042	125147865	+	1968	NA	intron (NM_011424, intron 1 of 46)	intron (NM_011424, intron 1 of 46)	31761	NM_001253905	20602	Mm.278646	NM_011424	ENSMUSG00000029478	Ncor2	N-CoR|SMRT|SMRTe	nuclear receptor co-repressor 2	protein-coding
Treated_m_peak_1790	chr12	55442895	55444031	+	1965	NA	intron (NR_035430, intron 1 of 3)	intron (NR_035430, intron 1 of 3)	44638	NM_011968	26443	Mm.30210	NM_011968	ENSMUSG00000021024	Psma6	IOTA	proteasome (prosome, macropain) subunit, alpha type 6	protein-coding
Treated_m_peak_4052	chr19	5726867	5727578	+	1957	NA	promoter-TSS (NM_001114597)	promoter-TSS (NM_001114597)	-905	NM_001114597	114601	Mm.210447	NM_053252	ENSMUSG00000024937	Ehbp1l1	G430002G23Rik	EH domain binding protein 1-like 1	protein-coding
Treated_m_peak_5786	chr4	133613691	133614793	+	1952	NA	intron (NM_001017968, intron 3 of 7)	intron (NM_001017968, intron 3 of 7)	-12074	NM_018754	55948	Mm.44482	NM_018754	ENSMUSG00000047281	Sfn	Er|Mme1|Ywhas	stratifin	protein-coding
Treated_m_peak_8137	chr9	58549567	58550194	+	1942	NA	Intergenic	Intergenic	-8940	NM_133983	102657	Mm.5356	NM_133983	ENSMUSG00000035914	Cd276	6030411F23Rik|AU016588|B7RP-2|B7h3	CD276 antigen	protein-coding
Treated_m_peak_3156	chr16	31066543	31067289	+	1942	NA	intron (NM_198626, intron 1 of 3)	intron (NM_198626, intron 1 of 3)	14516	NM_198626	268880	Mm.286693	NM_198626	ENSMUSG00000047434	Xxylt1	AI480653	xyloside xylosyltransferase 1	protein-coding
Treated_m_peak_5777	chr4	133467784	133468508	+	1884	NA	Intergenic	Intergenic	-11987	NM_175307	100342	Mm.204656	NM_175307	ENSMUSG00000046694	Fam46b	4732473B16Rik|AU045678|AU046069	family with sequence similarity 46, member B	protein-coding
Treated_m_peak_8389	chr9	111103724	111104451	+	1873	NA	Intergenic	Intergenic	-14024	NM_027742	71268	Mm.302287	NM_027742	ENSMUSG00000032497	Lrrfip2	5133400F20Rik|AI850587	leucine rich repeat (in FLII) interacting protein 2	protein-coding
Treated_m_peak_7007	chr7	27228211	27229017	+	1869	NA	promoter-TSS (NM_181593)	promoter-TSS (NM_181593)	-17	NM_181593	233011	Mm.30963	NM_181593	ENSMUSG00000003752	Itpkc	9130023N17Rik	inositol 1,4,5-trisphosphate 3-kinase C	protein-coding
Treated_m_peak_3552	chr17	33918458	33920186	+	1860	NA	promoter-TSS (NM_009318)	promoter-TSS (NM_009318)	-156	NM_009318	21356	Mm.154457	NM_009318	ENSMUSG00000024308	Tapbp	D17Wsu91e|TPN	TAP binding protein	protein-coding
Treated_m_peak_5604	chr4	107118723	107119789	+	1846	NA	Intergenic	Intergenic	22365	NM_172873	242603	Mm.257231	NM_172873	ENSMUSG00000047636	Cdcp2	D030010E02Rik	CUB domain containing protein 2	protein-coding
Treated_m_peak_3516	chr17	31066921	31067517	+	1846	NA	intron (NM_009593, intron 2 of 14)	intron (NM_009593, intron 2 of 14)	9525	NM_009593	11307	Mm.15691	NM_009593	ENSMUSG00000024030	Abcg1	AW413978|Abc8|White	ATP-binding cassette, sub-family G (WHITE), member 1	protein-coding
Treated_m_peak_1788	chr12	55433678	55434389	+	1831	NA	intron (NR_035430, intron 1 of 3)	intron (NR_035430, intron 1 of 3)	35208	NM_011968	26443	Mm.30210	NM_011968	ENSMUSG00000021024	Psma6	IOTA	proteasome (prosome, macropain) subunit, alpha type 6	protein-coding
Treated_m_peak_1660	chr11	119491051	119491998	+	1805	NA	promoter-TSS (NM_177394)	promoter-TSS (NM_177394)	-96	NM_177394	338371	Mm.271946	NM_177394	ENSMUSG00000039850	Endov	A730011L01Rik	endonuclease V	protein-coding
Treated_m_peak_2555	chr14	77036413	77037069	+	1766	NA	promoter-TSS (NM_172488)	promoter-TSS (NM_172488)	-31	NM_175369	108811	Mm.102168	NM_175369	ENSMUSG00000034795	Ccdc122	4933415L06Rik	coiled-coil domain containing 122	protein-coding
Treated_m_peak_6551	chr6	37276897	37277614	+	1754	NA	intron (NM_001347104, intron 1 of 32)	intron (NM_001347104, intron 1 of 32)	22721	NM_001347104	320127	Mm.119469	NM_001081206	ENSMUSG00000038665	Dgki	C130010K08Rik	diacylglycerol kinase, iota	protein-coding
Treated_m_peak_5810	chr4	134379303	134380027	+	1754	NA	Intergenic	B4A|SINE|B4	-7118	NM_019578	56219	Mm.30978	NM_019578	ENSMUSG00000028838	Extl1	D430033M16Rik	exostoses (multiple)-like 1	protein-coding
Treated_m_peak_5072	chr3	65957851	65959086	+	1750	NA	promoter-TSS (NM_019937)	promoter-TSS (NM_019937)	-243	NM_019937	56706	Mm.175612	NM_019937	ENSMUSG00000027829	Ccnl1	2610030E23Rik|AU018493|Ccnl|ania-6a	cyclin L1	protein-coding
Treated_m_peak_2234	chr13	67399485	67400116	+	1750	NA	promoter-TSS (NM_001080941)	promoter-TSS (NM_001080941)	-33	NM_001080941	72807	Mm.303790	NM_001080941	ENSMUSG00000078994	Zfp429	2810487A22Rik|AI929863|Rsl2	zinc finger protein 429	protein-coding
Treated_m_peak_847	chr10	99081517	99082121	+	1731	NA	Intergenic	ERVL-E-int|LTR|ERVL	-25352	NM_027740	382406	Mm.440656	NM_027740	ENSMUSG00000019952	Poc1b	4933430F16Rik|Wdr51b	POC1 centriolar protein B	protein-coding
Treated_m_peak_1795	chr12	55494975	55495652	+	1730	NA	Intergenic	Intergenic	-2666	NM_010907	18035	Mm.170515	NM_010907	ENSMUSG00000021025	Nfkbia	AI462015|Nfkbi	nuclear factor of kappa light polypeptide gene enhancer in B cells inhibitor, alpha	protein-coding
Treated_m_peak_279	chr1	133880605	133881520	+	1725	NA	Intergenic	B1F|SINE|Alu	26111	NM_001160422	269120	Mm.59985	NM_054076	ENSMUSG00000010311	Optc	-	opticin	protein-coding
Treated_m_peak_8356	chr9	107929706	107930368	+	1724	NA	exon (NM_026338, exon 1 of 1)	exon (NM_026338, exon 1 of 1)	1568	NM_026338	67722	Mm.390222	NM_026338	ENSMUSG00000066368	Actl11	4921517D21Rik	actin-like 11	protein-coding
Treated_m_peak_1201	chr11	69580045	69580637	+	1714	NA	promoter-TSS (NM_011640)	promoter-TSS (NM_011640)	-18	NM_011640	22059	Mm.222	NM_011640	ENSMUSG00000059552	Trp53	Tp53|bbl|bfy|bhy|p44|p53	transformation related protein 53	protein-coding
Treated_m_peak_6924	chr7	16308933	16310251	+	1701	NA	promoter-TSS (NM_133234)	promoter-TSS (NM_133234)	9	NM_133234	170770	Mm.7660	NM_133234	ENSMUSG00000002083	Bbc3	PUMA|PUMA/JFY1	BCL2 binding component 3	protein-coding
Treated_m_peak_3738	chr17	83277121	83277982	+	1701	NA	Intergenic	Intergenic	62268	NM_134117	106522	Mm.311974	NM_134117	ENSMUSG00000024247	Pkdcc	AI115348|AW548124|Adtk1|ESTM17|MAd1|Sgk493|Vlk|X83346	protein kinase domain containing, cytoplasmic	protein-coding
Treated_m_peak_1889	chr12	80115109	80116084	+	1701	NA	Intergenic	CpG	-2583	NM_007564	12192	Mm.235132	NM_007564	ENSMUSG00000021127	Zfp36l1	AW742437|AW743212|Berg36|Brf1|D530020L18Rik|ERF1|TIS11b|cMG1	zinc finger protein 36, C3H type-like 1	protein-coding
Treated_m_peak_7936	chr9	7872705	7873354	+	1696	NA	5' UTR (NM_007464, exon 1 of 9)	5' UTR (NM_007464, exon 1 of 9)	141	NM_007464	11796	Mm.2026	NM_007464	ENSMUSG00000032000	Birc3	AW107670|Api1|Api2|Birc2|C-IAP2|HIAP2|IAP1|IAP2|MIAP1|MIAP2|MIHB|MIHC|RNF49|cIAP-1|cIAP-2|cIAP1|cIAP2	baculoviral IAP repeat-containing 3	protein-coding
Treated_m_peak_439	chr1	180312732	180313395	+	1695	NA	Intergenic	Intergenic	-17413	NM_001081175	320404	Mm.132535	NM_001081175	ENSMUSG00000038855	Itpkb	1110033J02Rik|E130307H12Rik	inositol 1,4,5-trisphosphate 3-kinase B	protein-coding
Treated_m_peak_2779	chr15	73089883	73091087	+	1689	NA	promoter-TSS (NM_053068)	promoter-TSS (NM_053068)	73	NM_053068	93696	Mm.23095	NM_053068	ENSMUSG00000068391	Chrac1	2410152E03Rik|2810406L04Rik|YCL1	chromatin accessibility complex 1	protein-coding
Treated_m_peak_6971	chr7	19823962	19824808	+	1686	NA	Intergenic	Intergenic	-1630	NM_033601	12051	Mm.439658	NM_033601	ENSMUSG00000053175	Bcl3	AI528691|Bcl-3	B cell leukemia/lymphoma 3	protein-coding
Treated_m_peak_8285	chr9	95857254	95858066	+	1684	NA	promoter-TSS (NM_019864)	promoter-TSS (NM_019864)	63	NM_019864	245000	Mm.212462	NM_019864	ENSMUSG00000032409	Atr	-	ataxia telangiectasia and Rad3 related	protein-coding
Treated_m_peak_204	chr1	93687858	93689095	+	1677	NA	intron (NM_016778, intron 2 of 4)	intron (NM_016778, intron 2 of 4)	2901	NM_016778	51800	Mm.3295	NM_016778	ENSMUSG00000026278	Bok	matador|mtd	BCL2-related ovarian killer	protein-coding
Treated_m_peak_8269	chr9	87254966	87255811	+	1666	NA	5' UTR (NM_199316, exon 1 of 27)	5' UTR (NM_199316, exon 1 of 27)	144	NM_199316	382090	Mm.335338	NM_199316	ENSMUSG00000056919	Cep162	4922501C03Rik|mKIAA1009	centrosomal protein 162	protein-coding
Treated_m_peak_2831	chr15	79740916	79742670	+	1666	NA	promoter-TSS (NR_045069)	promoter-TSS (NR_045069)	743	NM_001205346	223697	Mm.202715	NM_194342	ENSMUSG00000042524	Sun2	B230369L08Rik|C030011B15|Unc84b	Sad1 and UNC84 domain containing 2	protein-coding
Treated_m_peak_2232	chr13	67172884	67173512	+	1666	NA	promoter-TSS (NM_001013769)	promoter-TSS (NM_001013769)	16	NM_001013769	380855	Mm.284988	NM_001013769	ENSMUSG00000058900	Rsl1	rslcan-9	regulator of sex limited protein 1	protein-coding
Treated_m_peak_7992	chr9	31602626	31603398	+	1661	NA	Intergenic	Intergenic	-138774	NM_144936	235135	Mm.390134	NM_144936	ENSMUSG00000041737	Tmem45b	BC018222	transmembrane protein 45b	protein-coding
Treated_m_peak_1088	chr11	53769648	53770931	+	1657	NA	promoter-TSS (NM_001159396)	promoter-TSS (NM_001159396)	-184	NM_001159396	16362	Mm.105218	NM_008390	ENSMUSG00000018899	Irf1	AU020929|Irf-1	interferon regulatory factor 1	protein-coding
Treated_m_peak_7111	chr7	44245959	44247045	+	1655	NA	promoter-TSS (NM_025880)	promoter-TSS (NM_025880)	-220	NM_025880	668661	Mm.274492	NM_025880	ENSMUSG00000045411	2410002F23Rik	-	RIKEN cDNA 2410002F23 gene	protein-coding
Treated_m_peak_1637	chr11	117848525	117849473	+	1655	NA	promoter-TSS (NM_009689)	promoter-TSS (NM_009689)	-238	NM_009689	11799	Mm.8552	NM_009689	ENSMUSG00000017716	Birc5	AAC-11|Api4|TIAP|survivin40	baculoviral IAP repeat-containing 5	protein-coding
Treated_m_peak_6776	chr6	119230710	119231363	+	1654	NA	Intergenic	Intergenic	-5490	NM_001033382	319734	Mm.440773	NM_001033382	ENSMUSG00000041460	Cacna2d4	5730412N02Rik|BE686333	calcium channel, voltage-dependent, alpha 2/delta subunit 4	protein-coding
Treated_m_peak_4049	chr19	5688690	5690222	+	1647	NA	promoter-TSS (NM_144868)	promoter-TSS (NM_144868)	325	NM_022012	26403	Mm.185026	NM_022012	ENSMUSG00000004054	Map3k11	2610017K16Rik|Mlk3|PTK1|SPRK	mitogen-activated protein kinase kinase kinase 11	protein-coding
Treated_m_peak_3586	chr17	35262492	35263445	+	1639	NA	promoter-TSS (NM_001267808)	promoter-TSS (NM_001267808)	-126	NM_010380	14964	Mm.439675	NM_010380	ENSMUSG00000073411	H2-D1	H-2D|H2-D	histocompatibility 2, D region locus 1	protein-coding
Treated_m_peak_3292	chr16	91484791	91485608	+	1638	NA	promoter-TSS (NM_010508)	promoter-TSS (NM_010508)	-16	NM_010508	15975	Mm.502	NM_010508	ENSMUSG00000022967	Ifnar1	CD118|Ifar|Ifnar|Ifrc|Infar	interferon (alpha and beta) receptor 1	protein-coding
Treated_m_peak_238	chr1	125701655	125702266	+	1625	NA	intron (NM_027677, intron 1 of 1)	intron (NM_027677, intron 1 of 1)	24964	NM_027677	71111	Mm.32727	NM_027677	ENSMUSG00000026343	Gpr39	4933415E13Rik	G protein-coupled receptor 39	protein-coding
Treated_m_peak_5579	chr4	99715140	99715741	+	1620	NA	promoter-TSS (NM_001081264)	promoter-TSS (NM_001081264)	-190	NM_001081264	320438	Mm.32408	NM_001081264	ENSMUSG00000073792	Alg6	E230028F23Rik	asparagine-linked glycosylation 6 (alpha-1,3,-glucosyltransferase)	protein-coding
Treated_m_peak_6436	chr5	137947263	137947942	+	1606	NA	Intergenic	Intergenic	15357	NM_080450	118446	Mm.332771	NM_080450	ENSMUSG00000056966	Gjc3	Cx29|Gje1	gap junction protein, gamma 3	protein-coding
Treated_m_peak_445	chr1	180778752	180779486	+	1606	NA	Intergenic	L2|LINE|L2	34486	NM_008210	15078	Mm.138832	NM_008210	ENSMUSG00000060743	H3f3a	H3.3A	H3 histone, family 3A	protein-coding
Treated_m_peak_4999	chr3	36475525	36476142	+	1603	NA	promoter-TSS (NR_105976)	promoter-TSS (NR_105976)	54	NM_009673	11747	Mm.1620	NM_009673	ENSMUSG00000027712	Anxa5	Anx5|R74653	annexin A5	protein-coding
Treated_m_peak_780	chr10	80985431	80986127	+	1602	NA	intron (NM_001038655, intron 2 of 3)	CpG	15586	NM_001038655	14708	Mm.222496	NM_010319	ENSMUSG00000048240	Gng7	AI840417	guanine nucleotide binding protein (G protein), gamma 7	protein-coding
Treated_m_peak_304	chr1	135248172	135248965	+	1596	NA	Intergenic	Intergenic	9904	NM_007921	13710	Mm.441439	NM_007921	ENSMUSG00000003051	Elf3	ESE-1|ESX|jen	E74-like factor 3	protein-coding
Treated_m_peak_7120	chr7	44895541	44896341	+	1590	NA	promoter-TSS (NM_027376)	promoter-TSS (NM_027376)	-138	NM_027376	70300	Mm.276298	NM_027376	ENSMUSG00000011658	Fuz	2600013E07Rik|b2b1273Clo	fuzzy planar cell polarity protein	protein-coding
Treated_m_peak_4145	chr19	24173818	24174686	+	1582	NA	promoter-TSS (NM_001198985)	promoter-TSS (NM_001198985)	-112	NM_001198985	21873	Mm.104744	NM_011597	ENSMUSG00000024812	Tjp2	ZO-2	tight junction protein 2	protein-coding
Treated_m_peak_1608	chr11	116621056	116621776	+	1579	NA	intron (NM_172572, intron 1 of 18)	intron (NM_172572, intron 1 of 18)	2836	NM_001167680	217344	Mm.89695	NM_172572	ENSMUSG00000020806	Rhbdf2	4732465I17Rik|Rhbdl6|cub	rhomboid 5 homolog 2	protein-coding
Treated_m_peak_7308	chr7	105810478	105811571	+	1579	NA	promoter-TSS (NM_025301)	promoter-TSS (NM_025301)	63	NM_025301	27397	Mm.44225	NM_025301	ENSMUSG00000030879	Mrpl17	MRP-L26|Rpml26	mitochondrial ribosomal protein L17	protein-coding
Treated_m_peak_2329	chr13	112463703	112464729	+	1579	NA	5' UTR (NM_010560, exon 1 of 17)	5' UTR (NM_010560, exon 1 of 17)	146	NM_010560	16195	Mm.4364	NM_010560	ENSMUSG00000021756	Il6st	5133400A03Rik|AA389424|BB405851|CD130|D13Ertd699e|gp130	interleukin 6 signal transducer	protein-coding
Treated_m_peak_716	chr10	78223925	78224583	+	1559	NA	intron (NM_001081055, intron 3 of 22)	intron (NM_001081055, intron 3 of 22)	20388	NM_001081055	216131	Mm.27539	NM_001081055	ENSMUSG00000000374	Trappc10	B230307C21Rik|Gm870|Tmem1	trafficking protein particle complex 10	protein-coding
Treated_m_peak_4170	chr19	32263627	32264341	+	1552	NA	intron (NM_001168525, intron 2 of 9)	intron (NM_001168525, intron 2 of 9)	-52971	NM_001168526	208449	Mm.329810	NM_144792	ENSMUSG00000040451	Sgms1	9530058O11Rik|AI841905|C80702|Mob|Sms1|Sor1|Tmem23	sphingomyelin synthase 1	protein-coding
Treated_m_peak_1437	chr11	98762558	98763615	+	1547	NA	intron (NM_178060, intron 7 of 8)	intron (NM_178060, intron 7 of 8)	12291	NM_145434	217166	Mm.390397	NM_145434	ENSMUSG00000020889	Nr1d1	A530070C09Rik|R75201	nuclear receptor subfamily 1, group D, member 1	protein-coding
Treated_m_peak_7230	chr7	81154788	81155418	+	1544	NA	intron (NM_001004184, intron 11 of 17)	MT2B2|LTR|ERVL	40304	NM_001004184	434203	Mm.389909	NM_001004184	ENSMUSG00000025726	Slc28a1	Cnt1	solute carrier family 28 (sodium-coupled nucleoside transporter), member 1	protein-coding
Treated_m_peak_7528	chr8	4677370	4678877	+	1539	NA	Intergenic	CpG	64953	NM_145591	233987	Mm.102799	NM_145591	ENSMUSG00000058748	Zfp958	-	zinc finger protein 958	protein-coding
Treated_m_peak_2135	chr13	42052007	42053347	+	1536	NA	intron (NM_007772, intron 1 of 8)	CpG	656	NM_007772	110521	Mm.4808	NM_007772	ENSMUSG00000021366	Hivep1	Cryabp1	human immunodeficiency virus type I enhancer binding protein 1	protein-coding
Treated_m_peak_661	chr10	62340071	62340946	+	1516	NA	promoter-TSS (NM_001146100)	promoter-TSS (NM_001146100)	-87	NM_001146100	15275	Mm.196605	NM_010438	ENSMUSG00000037012	Hk1	BB404130|Hk-1|Hk1-s|dea|mHk1-s	hexokinase 1	protein-coding
Treated_m_peak_7401	chr7	127562654	127563280	+	1513	NA	intron (NM_001304267, intron 1 of 2)	intron (NM_001304267, intron 1 of 2)	1744	NM_001304267	105180375	Mm.428042	NM_001304267	ENSMUSG00000106715	Tmem265	-	transmembrane protein 265	protein-coding
Treated_m_peak_7148	chr7	47022537	47023247	+	1512	NA	Intergenic	Intergenic	-14478	NM_175318	101685	Mm.155687	NM_175318	ENSMUSG00000049516	Spty2d1	5830435K17Rik|AI852426|P16H6	SPT2, Suppressor of Ty, domain containing 1 (S. cerevisiae)	protein-coding
Treated_m_peak_2180	chr13	49402470	49403134	+	1511	NA	Intergenic	Intergenic	-18421	NR_075085	75678	Mm.390586	NM_199056	ENSMUSG00000021385	Ippk	1810043M15Rik|InsP6	inositol 1,3,4,5,6-pentakisphosphate 2-kinase	protein-coding
Treated_m_peak_6253	chr5	110807883	110808926	+	1507	NA	intron (NM_001347394, intron 3 of 27)	intron (NM_001347394, intron 3 of 27)	1677	NM_009469	22241	Mm.271898	NM_009469	ENSMUSG00000029512	Ulk1	AU041434|Unc51.1|mKIAA0722	unc-51 like kinase 1	protein-coding
Treated_m_peak_1006	chr11	23770419	23771712	+	1503	NA	promoter-TSS (NM_009044)	promoter-TSS (NM_009044)	-95	NM_009044	19696	Mm.4869	NM_009044	ENSMUSG00000020275	Rel	c-Rel	reticuloendotheliosis oncogene	protein-coding
Treated_m_peak_8363	chr9	108338767	108339469	+	1490	NA	promoter-TSS (NM_008160)	promoter-TSS (NM_008160)	38	NM_001329528	14775	Mm.1090	NM_008160	ENSMUSG00000063856	Gpx1	AI195024|AL033363|CGPx|GPx-1|GSHPx-1|Gpx	glutathione peroxidase 1	protein-coding
Treated_m_peak_2233	chr13	67375490	67376076	+	1489	NA	promoter-TSS (NM_001001186)	promoter-TSS (NM_001001186)	-20	NM_001001186	408065	Mm.461583	NM_001001186	ENSMUSG00000078995	Zfp456	BC065418|Rslcan-13	zinc finger protein 456	protein-coding
Treated_m_peak_3252	chr16	76508732	76509640	+	1489	NA	Intergenic	(CAAA)n|Simple_repeat|Simple_repeat	-136137	NM_173440	268903	Mm.74711	NM_173440	ENSMUSG00000048490	Nrip1	6030458L20Rik|8430438I05Rik|9630050P12|AA959574|AW456757|RIP140	nuclear receptor interacting protein 1	protein-coding
Treated_m_peak_7921	chr8	126594470	126595797	+	1480	NA	Intergenic	Intergenic	-1697	NM_001164598	270110	Mm.334918	NM_001164598	ENSMUSG00000051495	Irf2bp2	E130305N23Rik|IRF-2BP2	interferon regulatory factor 2 binding protein 2	protein-coding
Treated_m_peak_3374	chr17	8282890	8284321	+	1480	NA	promoter-TSS (NM_018819)	promoter-TSS (NM_018819)	-208	NM_018819	55951	Mm.288510	NM_018819	ENSMUSG00000023861	Mpc1	0610006G08Rik|3830411I18Rik|Brp44l	mitochondrial pyruvate carrier 1	protein-coding
Treated_m_peak_925	chr10	128302885	128303886	+	1478	NA	promoter-TSS (NM_001252327)	promoter-TSS (NM_001252327)	50	NM_001252326	103135	Mm.244183	NM_133992	ENSMUSG00000005682	Pan2	1200014O24Rik|AI047843|AW742773|Usp52|mKIAA0710	PAN2 poly(A) specific ribonuclease subunit	protein-coding
Treated_m_peak_5669	chr4	120071726	120072706	+	1464	NA	intron (NM_010657, intron 3 of 8)	intron (NM_010657, intron 3 of 8)	-88990	NM_007902	13615	Mm.284855	NM_007902	ENSMUSG00000028635	Edn2	ET-2|PPET2|VIC	endothelin 2	protein-coding
Treated_m_peak_3946	chr18	65739432	65740313	+	1463	NA	intron (NM_177028, intron 9 of 14)	intron (NM_177028, intron 9 of 14)	41604	NM_177028	319888	Mm.183576	NM_177028	ENSMUSG00000046610	Oacyl	5330437I02Rik|Acyl3	O-acyltransferase like	protein-coding
Treated_m_peak_4892	chr2	167485545	167486365	+	1451	NA	intron (NM_170756, intron 1 of 2)	intron (NM_170756, intron 1 of 2)	-6690	NM_030743	81018	Mm.22225	NM_030743	ENSMUSG00000006418	Rnf114	1110008J21Rik|AI225886|AW549494|Zfp228|Zfp313|Znf228	ring finger protein 114	protein-coding
Treated_m_peak_7551	chr8	13548724	13549565	+	1451	NA	Intergenic	Intergenic	13317	NM_025601	66501	Mm.46136	NM_025601	ENSMUSG00000031452	1700029H14Rik	-	RIKEN cDNA 1700029H14 gene	protein-coding
Treated_m_peak_7781	chr8	95154602	95155202	+	1446	NA	Intergenic	Intergenic	-12362	NM_001145831	16582	Mm.378951	NM_010631	ENSMUSG00000031788	Kifc3	AI325457|BB123200	kinesin family member C3	protein-coding
Treated_m_peak_5225	chr3	98013090	98014299	+	1442	NA	5' UTR (NM_010928, exon 1 of 34)	5' UTR (NM_010928, exon 1 of 34)	156	NM_010928	18129	Mm.485843	NM_010928	ENSMUSG00000027878	Notch2	AI853703|N2	notch 2	protein-coding
Treated_m_peak_8464	chrX	7762412	7763102	+	1440	NA	promoter-TSS (NM_001271489)	promoter-TSS (NM_001271489)	96	NM_001105196	209446	Mm.249142	NM_172472	ENSMUSG00000000134	Tfe3	F830016E06Rik|Tcfe3|Tfe-3|bHLHe33	transcription factor E3	protein-coding
Treated_m_peak_4035	chr19	5431784	5432619	+	1430	NA	Intergenic	Intergenic	7057	NM_001256515	107242	Mm.329658	NM_134149	ENSMUSG00000047423	AI837181	Bles03|N28173	expressed sequence AI837181	protein-coding
Treated_m_peak_5629	chr4	115088542	115089210	+	1424	NA	5' UTR (NM_001164557, exon 1 of 4)	5' UTR (NM_001164557, exon 1 of 4)	168	NM_026018	67182	Mm.30181	NM_026018	ENSMUSG00000028716	Pdzk1ip1	0610007F13Rik|2700030M23Rik|AU046042|Map17	PDZK1 interacting protein 1	protein-coding
Treated_m_peak_4508	chr2	37442850	37443736	+	1424	NA	promoter-TSS (NM_146121)	promoter-TSS (NM_146121)	8	NM_146121	227800	Mm.383192	NM_146121	ENSMUSG00000035437	Rabgap1	Gapcena|mKIAA4104	RAB GTPase activating protein 1	protein-coding
Treated_m_peak_4878	chr2	164442909	164443661	+	1422	NA	promoter-TSS (NM_011521)	promoter-TSS (NM_011521)	-97	NM_011521	20971	Mm.3815	NM_011521	ENSMUSG00000017009	Sdc4	AA959608|AW108331|S4|Synd4|ryudocan|syndecan-4	syndecan 4	protein-coding
Treated_m_peak_3445	chr17	26478590	26479234	+	1420	NA	Intergenic	Intergenic	29560	NM_013642	19252	Mm.239041	NM_013642	ENSMUSG00000024190	Dusp1	3CH134|MKP1|Ptpn16|U19515|erp|mkp-1	dual specificity phosphatase 1	protein-coding
Treated_m_peak_2575	chr14	101664255	101664844	+	1420	NA	intron (NM_016723, intron 2 of 8)	intron (NM_016723, intron 2 of 8)	10582	NM_016723	50933	Mm.275970	NM_016723	ENSMUSG00000022111	Uchl3	-	ubiquitin carboxyl-terminal esterase L3 (ubiquitin thiolesterase)	protein-coding
Treated_m_peak_2092	chr13	31506635	31507278	+	1418	NA	Intergenic	Intergenic	-51214	NM_008239	15220	Mm.44235	NM_008239	ENSMUSG00000038415	Foxq1	HFH-1|Hfh1|Hfh1l|sa	forkhead box Q1	protein-coding
Treated_m_peak_7422	chr7	130237085	130237837	+	1415	NA	intron (NM_001347638, intron 2 of 15)	intron (NM_001347638, intron 2 of 15)	29347	NM_201601	14183	Mm.16340	NM_010207	ENSMUSG00000030849	Fgfr2	AU043015|AW556123|Bek|Fgfr-2|Fgfr-7|Fgfr7|KGFR|KGFRTr|svs	fibroblast growth factor receptor 2	protein-coding
Treated_m_peak_2944	chr15	98775496	98777000	+	1411	NA	intron (NM_011718, intron 3 of 4)	intron (NM_011718, intron 3 of 4)	1902	NM_011718	22410	Mm.4709	NM_011718	ENSMUSG00000022996	Wnt10b	Wnt12	wingless-type MMTV integration site family, member 10B	protein-coding
Treated_m_peak_3587	chr17	35378983	35380162	+	1409	NA	promoter-TSS (NM_001143689)	promoter-TSS (NM_001143689)	-45	NM_001143689	15015	Mm.464284	NM_001143689	ENSMUSG00000035929	H2-Q4	H-2Q4|H2-Gs10|Qa-4|Qa4|Qat-4|Qb-1|Qb1	histocompatibility 2, Q region locus 4	protein-coding
Treated_m_peak_156	chr1	86471898	86473114	+	1398	NA	Intergenic	Intergenic	46177	NM_027966	71863	Mm.179627	NM_027966	ENSMUSG00000036574	1700019O17Rik	-	RIKEN cDNA 1700019O17 gene	protein-coding
Treated_m_peak_3635	chr17	45808327	45809080	+	1397	NA	Intergenic	Intergenic	-74859	NM_028164	72240	Mm.482897	NM_028164	ENSMUSG00000094690	1600014C23Rik	-	RIKEN cDNA 1600014C23 gene	protein-coding
Treated_m_peak_5496	chr4	55902745	55903507	+	1390	NA	Intergenic	Intergenic	-370651	NM_010637	16600	Mm.4325	NM_010637	ENSMUSG00000003032	Klf4	EZF|Gklf|Zie	Kruppel-like factor 4 (gut)	protein-coding
Treated_m_peak_8222	chr9	70942440	70943111	+	1390	NA	intron (NM_001324472, intron 1 of 9)	intron (NM_001324472, intron 1 of 9)	-7967	NM_008280	15450	Mm.390187	NM_008280	ENSMUSG00000032207	Lipc	AI256194|HL|Hpl	lipase, hepatic	protein-coding
Treated_m_peak_1396	chr11	96824170	96825028	+	1387	NA	promoter-TSS (NM_001130451)	promoter-TSS (NM_001130451)	-472	NM_001130452	18023	Mm.6743	NM_008686	ENSMUSG00000038615	Nfe2l1	AA408798|AW212678|LCR-F1|Lcrf1|NRF1|TCF-11|TCF11	nuclear factor, erythroid derived 2,-like 1	protein-coding
Treated_m_peak_2545	chr14	76148212	76148804	+	1383	NA	Intergenic	Intergenic	37617	NM_013745	27275	Mm.21138	NM_013745	ENSMUSG00000022009	Nufip1	Nufip	nuclear fragile X mental retardation protein interacting protein 1	protein-coding
Treated_m_peak_5126	chr3	88509701	88510542	+	1371	NA	Intergenic	Intergenic	-6769	NM_001002011	16905	Mm.243014	NM_019390	ENSMUSG00000028063	Lmna	Dhe	lamin A	protein-coding
Treated_m_peak_5540	chr4	82850469	82851085	+	1362	NA	intron (NM_026647, intron 2 of 8)	intron (NM_026647, intron 2 of 8)	8884	NM_026647	68268	Mm.32047	NM_026647	ENSMUSG00000028403	Zdhhc21	9130404H11Rik|AL024349|D130004H04Rik|dep	zinc finger, DHHC domain containing 21	protein-coding
Treated_m_peak_1964	chr12	100882956	100883592	+	1362	NA	intron (NM_001177673, intron 2 of 2)	intron (NM_001177673, intron 2 of 2)	16250	NM_001177674	238377	Mm.32160	NM_175493	ENSMUSG00000047415	Gpr68	BB131428|Ogr1	G protein-coupled receptor 68	protein-coding
Treated_m_peak_5426	chr4	35082233	35082912	+	1362	NA	intron (NM_178061, intron 2 of 3)	intron (NM_178061, intron 2 of 3)	-69483	NM_199157	387510	Mm.386929	NM_199157	ENSMUSG00000042993	Ifnk	-	interferon kappa	protein-coding
Treated_m_peak_4065	chr19	6117908	6119032	+	1362	NA	TTS (NM_026912)	TTS (NM_026912)	116	NM_133678	66406	Mm.303924	NM_133678	ENSMUSG00000024790	Sac3d1	2410004C24Rik|AU015683|shd1	SAC3 domain containing 1	protein-coding
Treated_m_peak_6750	chr6	113237381	113238094	+	1362	NA	promoter-TSS (NM_026849)	promoter-TSS (NM_026849)	-106	NM_026849	97287	Mm.197816	NM_026849	ENSMUSG00000030269	Mtmr14	1110061O04Rik|AW553738|C76151	myotubularin related protein 14	protein-coding
Treated_m_peak_5687	chr4	123787447	123788663	+	1357	NA	intron (NM_183163, intron 1 of 7)	intron (NM_183163, intron 1 of 7)	180	NM_183163	230726	Mm.37334	NM_183163	ENSMUSG00000043333	Rhbdl2	9130416B15|RRP2	rhomboid, veinlet-like 2 (Drosophila)	protein-coding
Treated_m_peak_3772	chr18	4352746	4353731	+	1356	NA	promoter-TSS (NM_007746)	promoter-TSS (NM_007746)	-285	NM_007746	26410	Mm.3275	NM_007746	ENSMUSG00000024235	Map3k8	Cot|Cot/Tpl2|Est|Estf|Tpl-2|Tpl2|c-COT	mitogen-activated protein kinase kinase kinase 8	protein-coding
Treated_m_peak_5415	chr4	31963708	31964325	+	1355	NA	promoter-TSS (NM_009316)	promoter-TSS (NM_009316)	-91	NM_172688	26409	Mm.258589	NM_009316	ENSMUSG00000028284	Map3k7	B430101B05|C87327|Tak1	mitogen-activated protein kinase kinase kinase 7	protein-coding
Treated_m_peak_8375	chr9	109059025	109059872	+	1351	NA	promoter-TSS (NM_001012236)	promoter-TSS (NM_001012236)	-197	NM_001012236	22040	Mm.439964	NM_011637	ENSMUSG00000049734	Trex1	AU041952	three prime repair exonuclease 1	protein-coding
Treated_m_peak_4927	chr2	170922551	170923592	+	1350	NA	Intergenic	Intergenic	191264	NM_001163686	76829	Mm.41633	NM_029761	ENSMUSG00000027560	Dok5	2700055C10Rik	docking protein 5	protein-coding
Treated_m_peak_6897	chr6	149193452	149194200	+	1349	NA	Intergenic	RLTR30B_MM|LTR|ERV1	-5114	NM_001113424	232566	Mm.209147	NM_001113424	ENSMUSG00000068250	Amn1	5830467E07Rik|A230083D09|C730024G19Rik	antagonist of mitotic exit network 1	protein-coding
Treated_m_peak_3448	chr17	26502550	26503727	+	1348	NA	Intergenic	Intergenic	5334	NM_013642	19252	Mm.239041	NM_013642	ENSMUSG00000024190	Dusp1	3CH134|MKP1|Ptpn16|U19515|erp|mkp-1	dual specificity phosphatase 1	protein-coding
Treated_m_peak_512	chr10	7725730	7726374	+	1344	NA	promoter-TSS (NM_011835)	promoter-TSS (NM_011835)	52	NM_011835	23924	Mm.28127	NM_011835	ENSMUSG00000019794	Katna1	-	katanin p60 (ATPase-containing) subunit A1	protein-coding
Treated_m_peak_1098	chr11	54958240	54959006	+	1343	NA	intron (NM_001199275, intron 1 of 18)	intron (NM_001199275, intron 1 of 18)	4317	NM_001271456	57783	Mm.259671	NM_021327	ENSMUSG00000020400	Tnip1	ABIN|ABIN-1|ABIN1|AU018810|Naf1|Nef|VAN	TNFAIP3 interacting protein 1	protein-coding
Treated_m_peak_6088	chr5	43948014	43948929	+	1328	NA	Intergenic	Intergenic	33328	NM_001271616	14181	Mm.46053	NM_008009	ENSMUSG00000048373	Fgfbp1	FGF-BP|FGF-BP1|FGFBP-1	fibroblast growth factor binding protein 1	protein-coding
Treated_m_peak_2208	chr13	56437691	56438702	+	1325	NA	promoter-TSS (NM_177809)	promoter-TSS (NM_177809)	-159	NM_177809	328258	Mm.482177	NM_177809	ENSMUSG00000021509	Slc25a48	AU042651|E230025K15	solute carrier family 25, member 48	protein-coding
Treated_m_peak_7424	chr7	130574319	130575210	+	1322	NA	Intergenic	Intergenic	-2720	NM_206856	57752	Mm.86322	NM_021314	ENSMUSG00000030852	Tacc2	mKIAA4180	transforming, acidic coiled-coil containing protein 2	protein-coding
Treated_m_peak_400	chr1	170174951	170175608	+	1319	NA	promoter-TSS (NM_133806)	promoter-TSS (NM_133806)	-315	NM_001305046	107652	Mm.27969	NM_133806	ENSMUSG00000026670	Uap1	AA420407|AA437972|AGX-1|AGX-2|AGX1|AgX|ESTM38|SPAG2	UDP-N-acetylglucosamine pyrophosphorylase 1	protein-coding
Treated_m_peak_2222	chr13	63072100	63072826	+	1318	NA	intron (NM_001289926, intron 5 of 15)	intron (NM_001289926, intron 5 of 15)	107570	NM_001289924	72061	Mm.188105	NM_028079	ENSMUSG00000021458	2010111I01Rik	2300006M17Rik|AP-O|AW742919|Aopep|ApO|mir-23b|mir-24-1|mir-27b	RIKEN cDNA 2010111I01 gene	protein-coding
Treated_m_peak_7371	chr7	121734082	121734739	+	1316	NA	promoter-TSS (NM_011326)	promoter-TSS (NM_011326)	-69	NM_011326	20278	Mm.35247	NM_011326	ENSMUSG00000000216	Scnn1g	SCNEG	sodium channel, nonvoltage-gated 1 gamma	protein-coding
Treated_m_peak_2207	chr13	56430375	56431199	+	1315	NA	Intergenic	Intergenic	-7568	NM_177809	328258	Mm.482177	NM_177809	ENSMUSG00000021509	Slc25a48	AU042651|E230025K15	solute carrier family 25, member 48	protein-coding
Treated_m_peak_3798	chr18	12252851	12253394	+	1314	NA	3' UTR (NM_001190371, exon 10 of 10)	3' UTR (NM_001190371, exon 10 of 10)	-16736	NM_008720	18145	Mm.3484	NM_008720	ENSMUSG00000024413	Npc1	A430089E03Rik|C85354|D18Ertd139e|D18Ertd723e|lcsd|nmf164|spm	Niemann-Pick type C1	protein-coding
Treated_m_peak_8364	chr9	108459794	108460778	+	1308	NA	promoter-TSS (NM_133744)	promoter-TSS (NM_133744)	-232	NM_133744	72454	Mm.46488	NM_133744	ENSMUSG00000049305	Ccdc71	2600016J21Rik	coiled-coil domain containing 71	protein-coding
Treated_m_peak_305	chr1	135258212	135258910	+	1307	NA	promoter-TSS (NM_001163131)	promoter-TSS (NM_001163131)	-89	NM_001163131	13710	Mm.441439	NM_007921	ENSMUSG00000003051	Elf3	ESE-1|ESX|jen	E74-like factor 3	protein-coding
Treated_m_peak_2374	chr14	20973698	20974354	+	1306	NA	intron (NM_009502, intron 2 of 20)	intron (NM_009502, intron 2 of 20)	44593	NM_009502	22330	Mm.279361	NM_009502	ENSMUSG00000021823	Vcl	9430097D22|AA571387|AI462105|AW545629	vinculin	protein-coding
Treated_m_peak_5395	chr4	11419225	11419920	+	1305	NA	Intergenic	Intergenic	-32789	NM_001290383	207920	Mm.387719	NM_194055	ENSMUSG00000040728	Esrp1	2210008M09Rik|A630065D16|BC031468|Rbm35a	epithelial splicing regulatory protein 1	protein-coding
Treated_m_peak_2648	chr15	25805395	25806232	+	1304	NA	intron (NM_019472, intron 36 of 40)	intron (NM_019472, intron 36 of 40)	-37485	NM_001034851	66270	Mm.25311	NM_025459	ENSMUSG00000022270	Fam134b	1810015C04Rik|AU015349	family with sequence similarity 134, member B	protein-coding
Treated_m_peak_4867	chr2	160729045	160730006	+	1301	NA	Intergenic	Intergenic	-1785	NM_021280	18803	Mm.44463	NM_021280	ENSMUSG00000016933	Plcg1	AI894140|Cded|Plc-1|Plc-gamma1|Plcg-1	phospholipase C, gamma 1	protein-coding
Treated_m_peak_5739	chr4	129231409	129232522	+	1299	NA	intron (NM_001285867, intron 1 of 6)	intron (NM_001285867, intron 1 of 6)	-4054	NM_001285866	97130	Mm.331907	NM_001033189	ENSMUSG00000050390	C77080	Kiaa1522|mKIAA1522	expressed sequence C77080	protein-coding
Treated_m_peak_7297	chr7	101107974	101108805	+	1299	NA	promoter-TSS (NM_001146010)	promoter-TSS (NM_001146010)	-386	NM_199012	207278	Mm.263041	NM_199012	ENSMUSG00000030691	Fchsd2	BC034086|R74866|Sh3md3|mKIAA0769	FCH and double SH3 domains 2	protein-coding
Treated_m_peak_1247	chr11	74829752	74830976	+	1297	NA	promoter-TSS (NM_010813)	promoter-TSS (NM_010813)	-560	NM_010813	17428	Mm.3759	NM_010813	ENSMUSG00000000282	Mnt	Rox|bHLHd3	max binding protein	protein-coding
Treated_m_peak_4657	chr2	103302909	103304136	+	1297	NA	promoter-TSS (NM_007914)	promoter-TSS (NM_007914)	-326	NM_007914	13661	Mm.10724	NM_007914	ENSMUSG00000012350	Ehf	9030625L19Rik|AU019492	ets homologous factor	protein-coding
Treated_m_peak_8395	chr9	113930393	113931154	+	1296	NA	promoter-TSS (NM_001083319)	promoter-TSS (NM_001083319)	-161	NM_013699	22221	Mm.28052	NM_013699	ENSMUSG00000009741	Ubp1	Cp2b|LBP-1a|LBP-1b|NF2d9	upstream binding protein 1	protein-coding
Treated_m_peak_7712	chr8	84656285	84657357	+	1293	NA	Intergenic	CpG	6031	NM_010499	15936	Mm.399	NM_010499	ENSMUSG00000053560	Ier2	AI317238|Ch1|Pip92	immediate early response 2	protein-coding
Treated_m_peak_3002	chr15	102262577	102263597	+	1289	NA	Intergenic	Intergenic	-5565	NM_011244	19411	Mm.1273	NM_011244	ENSMUSG00000001288	Rarg	Nr1b3|RAR-gamma|RARD|RARgamma2	retinoic acid receptor, gamma	protein-coding
Treated_m_peak_3991	chr18	80655462	80656236	+	1287	NA	intron (NM_198429, intron 6 of 9)	intron (NM_198429, intron 6 of 9)	52324	NM_016791	18018	Mm.329560	NM_016791	ENSMUSG00000033016	Nfatc1	2210017P03Rik|AI449492|AV076380|NF-ATc|NFAT2|NFATc|Nfatcb	nuclear factor of activated T cells, cytoplasmic, calcineurin dependent 1	protein-coding
Treated_m_peak_7495	chr7	142094826	142095760	+	1285	NA	promoter-TSS (NM_008748)	promoter-TSS (NM_008748)	-9	NM_008748	18218	Mm.39725	NM_008748	ENSMUSG00000037887	Dusp8	5530400B01Rik|AI593498|Nttp1	dual specificity phosphatase 8	protein-coding
Treated_m_peak_6827	chr6	125517925	125518665	+	1284	NA	Intergenic	Intergenic	-23540	NM_007657	12527	Mm.210676	NM_007657	ENSMUSG00000030342	Cd9	Tspan29	CD9 antigen	protein-coding
Treated_m_peak_904	chr10	127144080	127145243	+	1283	NA	Intergenic	Intergenic	-20495	NM_008080	14421	Mm.386762	NM_008080	ENSMUSG00000006731	B4galnt1	4933429D13Rik|Gal-NAc-T|GalNAc-T|GalNAcT|Galgt1|Ggm-2|Ggm2	beta-1,4-N-acetyl-galactosaminyl transferase 1	protein-coding
Treated_m_peak_7096	chr7	35596310	35596924	+	1275	NA	intron (NM_145633, intron 2 of 28)	intron (NM_145633, intron 2 of 28)	10370	NM_145633	245886	Mm.272620	NM_145633	ENSMUSG00000034867	Ankrd27	AA408090|BC016493|D330003H11Rik|Varp	ankyrin repeat domain 27 (VPS9 domain)	protein-coding
Treated_m_peak_5553	chr4	86873263	86874732	+	1272	NA	promoter-TSS (NM_001290543)	promoter-TSS (NM_001290543)	-417	NM_001290543	230379	Mm.45019	NM_139306	ENSMUSG00000038007	Acer2	2410116I05Rik|Asah3l|CRG-L1|maCER2	alkaline ceramidase 2	protein-coding
Treated_m_peak_5938	chr4	149571242	149572926	+	1269	NA	Intergenic	Intergenic	-14384	NM_023051	65945	Mm.38993	NM_023051	ENSMUSG00000039953	Clstn1	1810034E21Rik|Cst-1|Cstn1	calsyntenin 1	protein-coding
Treated_m_peak_4681	chr2	117360764	117361483	+	1268	NA	Intergenic	Intergenic	-18246	NM_011246	19419	Mm.42150	NM_011246	ENSMUSG00000027347	Rasgrp1	Rasgrp	RAS guanyl releasing protein 1	protein-coding
Treated_m_peak_1228	chr11	70467711	70468242	+	1265	NA	Intergenic	Intergenic	-7992	NM_023158	66102	Mm.425692	NM_023158	ENSMUSG00000018920	Cxcl16	0910001K24Rik|AV290116|BB024863|CXCL16v1|CXCL16v2|SR-PSOX|Zmynd15|b2b498Clo	chemokine (C-X-C motif) ligand 16	protein-coding
Treated_m_peak_3751	chr17	84320558	84321149	+	1260	NA	intron (NM_183021, intron 28 of 37)	intron (NM_183021, intron 28 of 37)	-132906	NM_001001806	12193	Mm.259321	NM_001001806	ENSMUSG00000045817	Zfp36l2	Brf2|ERF2|Tis11d	zinc finger protein 36, C3H type-like 2	protein-coding
Treated_m_peak_7822	chr8	110792756	110793497	+	1254	NA	intron (NM_029646, intron 1 of 7)	intron (NM_029646, intron 1 of 7)	12798	NM_029646	76527	Mm.77697	NM_029646	ENSMUSG00000031750	Il34	2010004A03Rik|AI593503	interleukin 34	protein-coding
Treated_m_peak_4108	chr19	9946794	9947485	+	1250	NA	Intergenic	Intergenic	-33461	NR_073181	14319	Mm.1776	NM_010239	ENSMUSG00000024661	Fth1	FHC|Fth|HFt|MFH	ferritin heavy polypeptide 1	protein-coding
Treated_m_peak_5650	chr4	117980203	117980774	+	1243	NA	intron (NM_009176, intron 5 of 11)	intron (NM_009176, intron 5 of 11)	-50725	NM_001284191	11876	Mm.56897	NM_009711	ENSMUSG00000028539	Artn	neublastin	artemin	protein-coding
Treated_m_peak_789	chr10	81267811	81268432	+	1235	NA	promoter-TSS (NM_018758)	promoter-TSS (NM_018758)	-51	NM_018758	57267	Mm.293931	NM_018758	ENSMUSG00000004931	Apba3	AW208791|Mint-3|X11gamma|lin-10|mint3	amyloid beta (A4) precursor protein-binding, family A, member 3	protein-coding
Treated_m_peak_6648	chr6	72794804	72795634	+	1234	NA	Intergenic	MER74A|LTR|ERVL	-6174	NM_009332	21415	Mm.440067	NM_009332	ENSMUSG00000055799	Tcf7l1	Tcf-3|Tcf3|bHLHb21	transcription factor 7 like 1 (T cell specific, HMG box)	protein-coding
Treated_m_peak_8050	chr9	44199426	44200030	+	1229	NA	intron (NM_007619, intron 2 of 15)	intron (NM_007619, intron 2 of 15)	34318	NM_007619	12402	Mm.266871	NM_007619	ENSMUSG00000034342	Cbl	4732447J05Rik|Cbl-2|c-Cbl|cbl	Casitas B-lineage lymphoma	protein-coding
Treated_m_peak_3529	chr17	31826836	31828637	+	1226	NA	Intergenic	Intergenic	28056	NM_010831	17691	Mm.290941	NM_010831	ENSMUSG00000024042	Sik1	Msk|Sik|Snf1lk	salt inducible kinase 1	protein-coding
Treated_m_peak_7152	chr7	49332434	49333069	+	1224	NA	intron (NM_175272, intron 1 of 37)	intron (NM_175272, intron 1 of 37)	86562	NM_175272	78286	Mm.333881	NM_175272	ENSMUSG00000052512	Nav2	5330421F07Rik|AU067780|BQ960892|HELAD1|POMFIL2|RAINB1|RAINB2|Unc53H2|mKIAA3015	neuron navigator 2	protein-coding
Treated_m_peak_1763	chr12	40222405	40223925	+	1223	NA	promoter-TSS (NM_013562)	promoter-TSS (NM_013562)	24	NM_013562	15982	Mm.168	NM_013562	ENSMUSG00000001627	Ifrd1	Ifnl|PC4|Tis7	interferon-related developmental regulator 1	protein-coding
Treated_m_peak_7275	chr7	98561408	98562215	+	1219	NA	Intergenic	Intergenic	67589	NM_001113379	434215	Mm.323057	NM_001113379	ENSMUSG00000090958	Lrrc32	AI426318|D11S833Eh|D7H11S833E|EG434215|Garp	leucine rich repeat containing 32	protein-coding
Treated_m_peak_353	chr1	153191177	153191786	+	1216	NA	Intergenic	Intergenic	-5034	NM_008485	16782	Mm.329272	NM_008485	ENSMUSG00000026479	Lamc2	AA589349	laminin, gamma 2	protein-coding
Treated_m_peak_3306	chr16	93040293	93040943	+	1216	NA	Intergenic	Intergenic	-214544	NM_001111021	12394	Mm.4081	NM_009821	ENSMUSG00000022952	Runx1	AML1|CBF-alpha-2|Cbfa2|Pebp2a2|Pebpa2b	runt related transcription factor 1	protein-coding
Treated_m_peak_7699	chr8	83601962	83603021	+	1204	NA	Intergenic	Intergenic	-5684	NM_018808	81489	Mm.282092	NM_018808	ENSMUSG00000005483	Dnajb1	0610007I11Rik|DjB1|HSPF1|Hdj1|Hsp40	DnaJ heat shock protein family (Hsp40) member B1	protein-coding
Treated_m_peak_6184	chr5	92348734	92349296	+	1203	NA	promoter-TSS (NM_021274)	promoter-TSS (NM_021274)	-126	NM_021274	15945	Mm.877	NM_021274	ENSMUSG00000034855	Cxcl10	C7|CRG-2|INP10|IP-10|IP10|Ifi10|Scyb10|gIP-10|mob-1	chemokine (C-X-C motif) ligand 10	protein-coding
Treated_m_peak_3183	chr16	35363068	35364157	+	1203	NA	intron (NM_133704, intron 1 of 6)	CpG	306	NM_133704	317717	Mm.259164	NM_133704	ENSMUSG00000034473	Sec22a	1810005C06Rik|Sec22l2	SEC22 homolog A, vesicle trafficking protein	protein-coding
Treated_m_peak_8383	chr9	110653734	110654411	+	1203	NA	promoter-TSS (NM_183276)	promoter-TSS (NM_183276)	89	NM_183276	235627	Mm.335481	NM_183276	ENSMUSG00000056724	Nbeal2	1110014F23Rik|BC042396|mKIAA0540	neurobeachin-like 2	protein-coding
Treated_m_peak_5587	chr4	102520799	102521485	+	1199	NA	intron (NM_019840, intron 5 of 14)	intron (NM_019840, intron 5 of 14)	-48918	NM_001177980	18578	Mm.20181	NM_019840	ENSMUSG00000028525	Pde4b	Dpde4|R74983|dunce	phosphodiesterase 4B, cAMP specific	protein-coding
Treated_m_peak_8419	chr9	119340838	119341524	+	1197	NA	promoter-TSS (NM_130864)	promoter-TSS (NM_130864)	-113	NM_130864	113868	Mm.205266	NM_130864	ENSMUSG00000036138	Acaa1a	Acaa|Acaa1|D9Ertd25e|PTL	acetyl-Coenzyme A acyltransferase 1A	protein-coding
Treated_m_peak_6320	chr5	122372249	122372947	+	1191	NA	promoter-TSS (NM_026883)	promoter-TSS (NM_026883)	90	NM_024216	68080	Mm.266328	NM_024216	ENSMUSG00000029464	Gpn3	A930018B01Rik|Atpbd1c|D5Ertd708e	GPN-loop GTPase 3	protein-coding
Treated_m_peak_6733	chr6	100802196	100803001	+	1187	NA	intron (NM_198612, intron 6 of 6)	intron (NM_198612, intron 6 of 6)	-31040	NM_182939	232314	Mm.27223	NM_182939	ENSMUSG00000052144	Ppp4r2	BE691708|C230060M08Rik	protein phosphatase 4, regulatory subunit 2	protein-coding
Treated_m_peak_3270	chr16	85195881	85197093	+	1184	NA	Intergenic	Intergenic	-22780	NM_007471	11820	Mm.277585	NM_007471	ENSMUSG00000022892	App	Abeta|Abpp|Adap|Ag|Cvap|E030013M08Rik|betaApp	amyloid beta (A4) precursor protein	protein-coding
Treated_m_peak_2707	chr15	51070848	51071735	+	1183	NA	Intergenic	Intergenic	-181250	NM_032000	83925	Mm.30466	NM_032000	ENSMUSG00000038679	Trps1	AI115454|AI447310|D15Ertd586e	trichorhinophalangeal syndrome I (human)	protein-coding
Treated_m_peak_75	chr1	58438151	58438703	+	1183	NA	intron (NM_001285826, intron 4 of 6)	intron (NM_001285826, intron 4 of 6)	-6724	NM_022988	65102	Mm.340248	NM_022988	ENSMUSG00000026036	Nif3l1	1110030G24Rik	Ngg1 interacting factor 3-like 1 (S. pombe)	protein-coding
Treated_m_peak_888	chr10	120190998	120191678	+	1182	NA	intron (NM_028679, intron 1 of 11)	intron (NM_028679, intron 1 of 11)	10199	NM_028679	73914	Mm.146194	NM_028679	ENSMUSG00000020227	Irak3	4833428C18Rik|AI563835|IRAK-M	interleukin-1 receptor-associated kinase 3	protein-coding
Treated_m_peak_2351	chr14	7994136	7995229	+	1182	NA	promoter-TSS (NM_007870)	promoter-TSS (NM_007870)	-500	NM_007870	13421	Mm.272258	NM_007870	ENSMUSG00000025279	Dnase1l3	DNasegamma|Dhp2|Lsd	deoxyribonuclease 1-like 3	protein-coding
Treated_m_peak_5800	chr4	134067545	134068331	+	1180	NA	promoter-TSS (NM_001162970)	promoter-TSS (NM_001162970)	-514	NM_001162970	230806	Mm.240080	NM_001162970	ENSMUSG00000012123	Aim1l	-	absent in melanoma 1-like	protein-coding
Treated_m_peak_5514	chr4	57301434	57302188	+	1179	NA	promoter-TSS (NM_011207)	promoter-TSS (NM_011207)	26	NM_011207	545622	Mm.246552	NM_011207	ENSMUSG00000038764	Ptpn3	9530011I20Rik|PTP-H1|PTPCL	protein tyrosine phosphatase, non-receptor type 3	protein-coding
Treated_m_peak_1661	chr11	119533762	119535027	+	1177	NA	Intergenic	Intergenic	13426	NM_008730	18164	Mm.5142	NM_008730	ENSMUSG00000025582	Nptx1	D11Bwg1004e|Np1	neuronal pentraxin 1	protein-coding
Treated_m_peak_7060	chr7	30421725	30422520	+	1175	NA	Intergenic	CpG	-1182	NM_172142	243910	Mm.386878	NM_172142	ENSMUSG00000036931	Nfkbid	IkappaBNS	nuclear factor of kappa light polypeptide gene enhancer in B cells inhibitor, delta	protein-coding
Treated_m_peak_287	chr1	134113571	134114610	+	1174	NA	intron (NM_001284524, intron 1 of 10)	B1_Mus1|SINE|Alu	2848	NM_001284525	71884	Mm.328268	NM_027979	ENSMUSG00000026450	Chit1	2300002L19Rik	chitinase 1 (chitotriosidase)	protein-coding
Treated_m_peak_3868	chr18	42025666	42026768	+	1168	NA	Intergenic	Intergenic	-27168	NM_001033426	332309	Mm.240520	NM_001033426	ENSMUSG00000073574	Grxcr2	Gm851	glutaredoxin, cysteine rich 2	protein-coding
Treated_m_peak_3100	chr16	21995204	21995838	+	1166	NA	promoter-TSS (NM_153404)	promoter-TSS (NM_153404)	21	NM_001289581	239759	Mm.33192	NM_153404	ENSMUSG00000044626	Liph	C130037N08Rik|D16Wsu119e|H06|Lpdlr|P3|PLA1B|lpd1|lpd2|mPA-PLA1	lipase, member H	protein-coding
Treated_m_peak_4710	chr2	120237645	120238318	+	1164	NA	intron (NM_177845, intron 1 of 19)	intron (NM_177845, intron 1 of 19)	7354	NM_177845	329502	Mm.330505	NM_177845	ENSMUSG00000050211	Pla2g4e	2310026J01Rik|C230096D22|Pla2epsilon	phospholipase A2, group IVE	protein-coding
Treated_m_peak_1525	chr11	106009598	106010200	+	1160	NA	intron (NM_001037712, intron 2 of 12)	MER5B|DNA|hAT-Charlie	1696	NM_001037712	192775	Mm.343850	NM_001037712	ENSMUSG00000001901	Kcnh6	m-erg2	potassium voltage-gated channel, subfamily H (eag-related), member 6	protein-coding
Treated_m_peak_7050	chr7	29505259	29505866	+	1159	NA	promoter-TSS (NM_001081028)	promoter-TSS (NM_001081028)	-102	NM_001081028	74206	Mm.447042	NM_001081028	ENSMUSG00000030583	Sipa1l3	2610511M17Rik	signal-induced proliferation-associated 1 like 3	protein-coding
Treated_m_peak_7764	chr8	94171441	94172106	+	1156	NA	promoter-TSS (NM_008630)	promoter-TSS (NM_008630)	-845	NM_008630	17750	Mm.147226	NM_008630	ENSMUSG00000031762	Mt2	AA409533|MT-II|Mt-2	metallothionein 2	protein-coding
Treated_m_peak_3027	chr16	4586487	4587296	+	1153	NA	Intergenic	CpG	-7822	NM_031184	83396	Mm.134072	NM_031184	ENSMUSG00000014303	Glis2	Gli5|Klf16|Nkl	GLIS family zinc finger 2	protein-coding
Treated_m_peak_7380	chr7	125551955	125552660	+	1152	NA	promoter-TSS (NM_001008700)	promoter-TSS (NM_001008700)	25	NM_001008700	16190	Mm.233802	NM_010557	ENSMUSG00000030748	Il4ra	CD124|Il4r	interleukin 4 receptor, alpha	protein-coding
Treated_m_peak_2673	chr15	36656493	36657055	+	1151	NA	Intergenic	Intergenic	-47801	NM_008774	18458	Mm.371570	NM_008774	ENSMUSG00000022283	Pabpc1	PABP|Pabp1|PabpI|Pabpl1|ePAB	poly(A) binding protein, cytoplasmic 1	protein-coding
Treated_m_peak_1668	chr11	120256735	120257408	+	1148	NA	intron (NM_001347621, intron 2 of 27)	intron (NM_001347621, intron 2 of 27)	24124	NM_001347621	268515	Mm.309498	NM_198423	ENSMUSG00000039741	Bahcc1	B930044J06|BC060615	BAH domain and coiled-coil containing 1	protein-coding
Treated_m_peak_5217	chr3	96679142	96679762	+	1134	NA	intron (NM_001081139, intron 3 of 12)	intron (NM_001081139, intron 3 of 12)	9321	NM_001081139	213121	Mm.39732	NM_001081139	ENSMUSG00000038354	Ankrd35	4732436F15Rik	ankyrin repeat domain 35	protein-coding
Treated_m_peak_4414	chr2	27027417	27028713	+	1132	NA	promoter-TSS (NM_172659)	promoter-TSS (NM_172659)	-67	NM_001177627	227659	Mm.41203	NM_172659	ENSMUSG00000036067	Slc2a6	A330096C23|F630103L12Rik|Glut6|Glut9	solute carrier family 2 (facilitated glucose transporter), member 6	protein-coding
Treated_m_peak_3921	chr18	61725225	61726613	+	1132	NA	promoter-TSS (NR_029432)	promoter-TSS (NR_029432)	412	NM_021296	17714	Mm.269657	NM_021296	ENSMUSG00000024580	Grpel2	mt-GrpE#2|mt-Grpel2	GrpE-like 2, mitochondrial	protein-coding
Treated_m_peak_92	chr1	64532044	64533283	+	1132	NA	promoter-TSS (NM_009952)	promoter-TSS (NM_009952)	-141	NM_001037726	12912	Mm.422634	NM_009952	ENSMUSG00000025958	Creb1	2310001E10Rik|3526402H21Rik|AV083133|Creb|Creb-1	cAMP responsive element binding protein 1	protein-coding
Treated_m_peak_3651	chr17	47070398	47070999	+	1131	NA	Intergenic	Lx2B2|LINE|L1	-60166	NM_146078	224826	Mm.28234	NM_146078	ENSMUSG00000023977	Ubr2	9930021A08Rik|AI462103|AW540746|E130209G04Rik|ENSMUSG00000043296|mKIAA0349	ubiquitin protein ligase E3 component n-recognin 2	protein-coding
Treated_m_peak_5842	chr4	137447752	137448606	+	1130	NA	Intergenic	Intergenic	-5117	NM_027063	69380	Mm.272519	NM_027063	ENSMUSG00000041399	1700013G24Rik	AI507018	RIKEN cDNA 1700013G24 gene	protein-coding
Treated_m_peak_7880	chr8	121578875	121580017	+	1128	NA	promoter-TSS (NM_133765)	promoter-TSS (NM_133765)	-640	NM_133765	76454	Mm.24829	NM_133765	ENSMUSG00000052934	Fbxo31	1110003O08Rik|2310046N15Rik|Fbx14|Fbxo14	F-box protein 31	protein-coding
Treated_m_peak_1535	chr11	106779320	106780032	+	1127	NA	promoter-TSS (NR_027785)	promoter-TSS (NR_027785)	-139	NM_015810	50776	Mm.859	NM_015810	ENSMUSG00000020718	Polg2	-	polymerase (DNA directed), gamma 2, accessory subunit	protein-coding
Treated_m_peak_4723	chr2	122147219	122148265	+	1124	NA	promoter-TSS (NM_009735)	promoter-TSS (NM_009735)	55	NM_009735	12010	Mm.163	NM_009735	ENSMUSG00000060802	B2m	Ly-m11|beta2-m|beta2m	beta-2 microglobulin	protein-coding
Treated_m_peak_283	chr1	134078779	134079539	+	1121	NA	promoter-TSS (NM_007570)	promoter-TSS (NM_007570)	-4	NM_007570	12227	Mm.392646	NM_007570	ENSMUSG00000020423	Btg2	AA959598|APRO1|Pc3|TIS21	B cell translocation gene 2, anti-proliferative	protein-coding
Treated_m_peak_3864	chr18	38348297	38348889	+	1118	NA	Intergenic	Intergenic	-9600	NM_011937	26384	Mm.22374	NM_011937	ENSMUSG00000052102	Gnpda1	GNPDA|Gnp1|Gnpi|oscillin	glucosamine-6-phosphate deaminase 1	protein-coding
Treated_m_peak_6757	chr6	114789991	114790575	+	1117	NA	intron (NM_001253718, intron 19 of 19)	intron (NM_001253718, intron 19 of 19)	131469	NM_177683	232334	Mm.268357	NM_177683	ENSMUSG00000030315	Vgll4	BC048841|VGL-4	vestigial like family member 4	protein-coding
Treated_m_peak_6933	chr7	18214552	18215290	+	1113	NA	Intergenic	Intergenic	-30426	NM_153749	266815	Mm.106769	NM_153749	ENSMUSG00000054005	Mill1	5530400I18Rik	MHC I like leukocyte 1	protein-coding
Treated_m_peak_7339	chr7	112720129	112721306	+	1111	NA	intron (NM_009346, intron 1 of 12)	intron (NM_009346, intron 1 of 12)	-38667	NM_001166585	21676	Mm.24685	NM_009346	ENSMUSG00000055320	Tead1	2610024B07Rik|B230114H05Rik|Gtrgeo5|TEAD-1|TEF-1|Tcf13|mTEF-1	TEA domain family member 1	protein-coding
Treated_m_peak_2865	chr15	83099814	83100527	+	1109	NA	promoter-TSS (NM_023475)	promoter-TSS (NM_023475)	-35	NM_023475	68607	Mm.30056	NM_023475	ENSMUSG00000058586	Serhl	0610008B10Rik|1110019M09Rik|AU019786	serine hydrolase-like	protein-coding
Treated_m_peak_5580	chr4	100776253	100776960	+	1108	NA	promoter-TSS (NM_198037)	promoter-TSS (NM_198037)	-73	NM_198037	320508	Mm.151962	NM_198037	ENSMUSG00000028532	Cachd1	1190007F10Rik|AI852726|B430218L07Rik|Vwcd1|mKIAA1573	cache domain containing 1	protein-coding
Treated_m_peak_2378	chr14	22019167	22019884	+	1107	NA	promoter-TSS (NM_028275)	promoter-TSS (NM_028275)	-187	NM_028275	76633	Mm.489898	NM_028275	ENSMUSG00000063458	1700112E06Rik	2700009F18Rik	RIKEN cDNA 1700112E06 gene	protein-coding
Treated_m_peak_2918	chr15	93336722	93337446	+	1106	NA	promoter-TSS (NM_024189)	promoter-TSS (NM_024189)	-149	NR_028315	67057	Mm.4714	NM_024189	ENSMUSG00000022634	Yaf2	2810021M11Rik	YY1 associated factor 2	protein-coding
Treated_m_peak_7031	chr7	28741907	28742635	+	1103	NA	promoter-TSS (NM_011885)	promoter-TSS (NM_011885)	303	NM_023637	71984	Mm.333725	NM_023637	ENSMUSG00000070699	Sars2	2410015F05Rik|D7Ertd353e|SerRS|SerRSmt	seryl-aminoacyl-tRNA synthetase 2	protein-coding
Treated_m_peak_5088	chr3	83862631	83863364	+	1103	NA	Intergenic	Intergenic	-21389	NM_011905	24088	Mm.87596	NM_011905	ENSMUSG00000027995	Tlr2	Ly105	toll-like receptor 2	protein-coding
Treated_m_peak_1481	chr11	100759810	100760369	+	1099	NA	promoter-TSS (NM_001081194)	promoter-TSS (NM_001081194)	-311	NM_001081194	380728	Mm.297539	NM_001081194	ENSMUSG00000035355	Kcnh4	BEC2	potassium voltage-gated channel, subfamily H (eag-related), member 4	protein-coding
Treated_m_peak_2362	chr14	18238320	18239530	+	1095	NA	5' UTR (NM_011584, exon 1 of 8)	5' UTR (NM_011584, exon 1 of 8)	181	NM_011584	353187	Mm.26587	NM_011584	ENSMUSG00000021775	Nr1d2	RVR|Rev-erb	nuclear receptor subfamily 1, group D, member 2	protein-coding
Treated_m_peak_2573	chr14	99521600	99522505	+	1092	NA	Intergenic	Intergenic	223361	NM_009769	12224	Mm.30262	NM_009769	ENSMUSG00000005148	Klf5	4930520J07Rik|Bteb2|CKLF|IKLF	Kruppel-like factor 5	protein-coding
Treated_m_peak_1243	chr11	73266268	73266943	+	1092	NA	Intergenic	Intergenic	-1015	NM_145099	246788	Mm.75196	NM_145099	ENSMUSG00000043029	Trpv3	1110036I10Rik|AI644701|Nh|VRL3	transient receptor potential cation channel, subfamily V, member 3	protein-coding
Treated_m_peak_4437	chr2	30133119	30134015	+	1091	NA	promoter-TSS (NM_146252)	promoter-TSS (NM_146252)	-179	NM_146252	70296	Mm.19172	NM_146252	ENSMUSG00000039678	Tbc1d13	2600014A06Rik|BC025586	TBC1 domain family, member 13	protein-coding
Treated_m_peak_3273	chr16	87625285	87625822	+	1091	NA	Intergenic	Intergenic	72223	NM_144854	224419	Mm.194466	NM_144854	ENSMUSG00000025610	Map3k7cl	C21orf7|ORF63|Tak1l	Map3k7 C-terminal like	protein-coding
Treated_m_peak_106	chr1	72196689	72197323	+	1085	NA	intron (NM_001005423, intron 1 of 4)	MLTR73|LTR|ERV1	15301	NM_001005423	381269	Mm.422636	NM_001005423	ENSMUSG00000039395	Mreg	Gm974|Wdt2|dsu	melanoregulin	protein-coding
Treated_m_peak_5207	chr3	96233031	96233741	+	1081	NA	Intergenic	MLT1D|LTR|ERVL-MaLR	5741	NM_054045	97114	Mm.358797	NM_054045	ENSMUSG00000081058	Hist2h3c2	H3-614|H3.2-614|Hist2h3c2-ps|Hist2h3ca1|M32461	histone cluster 2, H3c2	protein-coding
Treated_m_peak_7564	chr8	19225056	19225620	+	1080	NA	promoter-TSS (NM_054074)	promoter-TSS (NM_054074)	-140	NM_054074	116746	Mm.358822	NM_054074	ENSMUSG00000050756	Defb6	BD-6	defensin beta 6	protein-coding
Treated_m_peak_3220	chr16	55838523	55839242	+	1079	NA	promoter-TSS (NM_030612)	promoter-TSS (NM_030612)	-241	NM_030612	80859	Mm.247272	NM_030612	ENSMUSG00000035356	Nfkbiz	AA408868|INAP|Mail	nuclear factor of kappa light polypeptide gene enhancer in B cells inhibitor, zeta	protein-coding
Treated_m_peak_6200	chr5	99252614	99253334	+	1075	NA	promoter-TSS (NM_181318)	promoter-TSS (NM_181318)	-47	NM_181318	320292	Mm.259074	NM_145839	ENSMUSG00000089809	Rasgef1b	4732452O09Rik|GPIgamma4|Gpig4	RasGEF domain family, member 1B	protein-coding
Treated_m_peak_5706	chr4	125122270	125123028	+	1073	NA	intron (NM_153159, intron 2 of 5)	intron (NM_153159, intron 2 of 5)	5232	NM_153159	230738	Mm.402	NM_153159	ENSMUSG00000042677	Zc3h12a	BC036563|MCPIP|MCPIP-1|Mcpip1|Reg1	zinc finger CCCH type containing 12A	protein-coding
Treated_m_peak_3387	chr17	14287325	14288476	+	1069	NA	intron (NM_022315, intron 1 of 12)	intron (NM_022315, intron 1 of 12)	8394	NM_022315	64074	Mm.30162	NM_022315	ENSMUSG00000023886	Smoc2	1700056C05Rik|5430426J21Rik|Smoc2l	SPARC related modular calcium binding 2	protein-coding
Treated_m_peak_1683	chr11	121078721	121079305	+	1066	NA	intron (NM_145373, intron 1 of 5)	intron (NM_145373, intron 1 of 5)	2126	NM_145373	209588	Mm.69553	NM_145373	ENSMUSG00000025165	Sectm1a	BC010462	secreted and transmembrane 1A	protein-coding
Treated_m_peak_7023	chr7	28380703	28382648	+	1064	NA	Intergenic	Intergenic	-2447	NM_011756	22695	Mm.389856	NM_011756	ENSMUSG00000044786	Zfp36	Gos24|Nup475|TIS11D|TISII|Tis11|Ttp|Zfp-36	zinc finger protein 36	protein-coding
Treated_m_peak_3925	chr18	62179536	62180497	+	1063	NA	promoter-TSS (NM_007420)	promoter-TSS (NM_007420)	-35	NM_007420	11555	Mm.5598	NM_007420	ENSMUSG00000045730	Adrb2	Adrb-2|Badm|Gpcr7	adrenergic receptor, beta 2	protein-coding
Treated_m_peak_3522	chr17	31535158	31535760	+	1063	NA	Intergenic	Intergenic	15344	NM_030087	78330	Mm.28349	NM_030087	ENSMUSG00000024038	Ndufv3	1500032D16Rik	NADH dehydrogenase (ubiquinone) flavoprotein 3	protein-coding
Treated_m_peak_3285	chr16	90810156	90811482	+	1060	NA	promoter-TSS (NM_029497)	promoter-TSS (NM_029497)	-406	NM_029497	207932	Mm.328688	NM_029497	ENSMUSG00000039929	Urb1	4921511H13Rik|5730405K23Rik|AA670781|AI645590|mKIAA0539	URB1 ribosome biogenesis 1 homolog (S. cerevisiae)	protein-coding
Treated_m_peak_3962	chr18	73489649	73490264	+	1059	NA	Intergenic	MTEb|LTR|ERVL-MaLR	-82749	NM_001039214	240396	Mm.24131	NM_001039214	ENSMUSG00000037253	Mex3c	A130001D14Rik|BC035207|BM-013|Rkhd2	mex3 RNA binding family member C	protein-coding
Treated_m_peak_5490	chr4	55496277	55497041	+	1058	NA	Intergenic	Intergenic	35816	NM_010637	16600	Mm.4325	NM_010637	ENSMUSG00000003032	Klf4	EZF|Gklf|Zie	Kruppel-like factor 4 (gut)	protein-coding
Treated_m_peak_3558	chr17	33999852	34000801	+	1057	NA	promoter-TSS (NM_001001892)	promoter-TSS (NM_001001892)	7	NM_001001892	14972	Mm.422886	NM_001001892	ENSMUSG00000061232	H2-K1	H-2K|H-2K(d)|H2-K|K-f	histocompatibility 2, K1, K region	protein-coding
Treated_m_peak_252	chr1	131279737	131280591	+	1056	NA	promoter-TSS (NM_019777)	promoter-TSS (NM_019777)	-601	NM_019777	56489	Mm.386783	NM_019777	ENSMUSG00000042349	Ikbke	AW558201|IKK-i|IKKepsilon|Ikki	inhibitor of kappaB kinase epsilon	protein-coding
Treated_m_peak_5516	chr4	57956004	57956987	+	1053	NA	promoter-TSS (NM_011660)	promoter-TSS (NM_011660)	-84	NM_011660	22166	Mm.260618	NM_011660	ENSMUSG00000028367	Txn1	ADF|AW550880|Trx1|Txn	thioredoxin 1	protein-coding
Treated_m_peak_2352	chr14	7999072	7999801	+	1050	NA	Intergenic	Intergenic	-3452	NM_025341	66082	Mm.181473	NM_025341	ENSMUSG00000025277	Abhd6	0610041D24Rik|AA673485|AV065425	abhydrolase domain containing 6	protein-coding
Treated_m_peak_2260	chr13	91223730	91224893	+	1050	NA	promoter-TSS (NM_025770)	promoter-TSS (NM_025770)	-324	NM_025770	66795	Mm.235385	NM_025770	ENSMUSG00000021619	Atg10	5330424L23Rik|5430428K15Rik|AI852123|APG10|Agp10|Apg10l|Apg10p|Atg10l	autophagy related 10	protein-coding
Treated_m_peak_2138	chr13	42374136	42374878	+	1050	NA	Intergenic	Intergenic	73031	NM_010104	13614	Mm.14543	NM_010104	ENSMUSG00000021367	Edn1	ET-1|PPET1|preproET	endothelin 1	protein-coding
Treated_m_peak_8366	chr9	108566943	108567765	+	1046	NA	promoter-TSS (NR_029577)	promoter-TSS (NR_029577)	-12	NM_023247	66706	Mm.29471	NM_023247	ENSMUSG00000070283	Ndufaf3	4733401H18Rik	NADH dehydrogenase (ubiquinone) 1 alpha subcomplex, assembly factor 3	protein-coding
Treated_m_peak_3360	chr17	5958718	5959601	+	1046	NA	intron (NM_001113352, intron 1 of 25)	intron (NM_001113352, intron 1 of 25)	-16427	NM_001113351	20975	Mm.236068	NM_011523	ENSMUSG00000023805	Synj2	AI481647|SJ2|mKIAA0348	synaptojanin 2	protein-coding
Treated_m_peak_6452	chr5	139737622	139738697	+	1043	NA	Intergenic	Intergenic	-1826	NM_174850	231830	Mm.240510	NM_174850	ENSMUSG00000036718	Micall2	A930021H16Rik|JRAB|MICAL-L2|mFLJ00139	MICAL-like 2	protein-coding
Treated_m_peak_6604	chr6	54757358	54757952	+	1041	NA	Intergenic	Intergenic	-59261	NM_199143	387524	Mm.286149	NM_199143	ENSMUSG00000058446	Znrf2	1190002C14Rik|AU044205|D6Ertd365e	zinc and ring finger 2	protein-coding
Treated_m_peak_6585	chr6	50390180	50390737	+	1040	NA	intron (NM_001347213, intron 2 of 23)	intron (NM_001347213, intron 2 of 23)	-7621	NM_027881	71720	Mm.44153	NM_027881	ENSMUSG00000029822	Osbpl3	1200014M06Rik|6720421I08Rik|A530055M08|ORP-3|ORP3|OSBP3	oxysterol binding protein-like 3	protein-coding
Treated_m_peak_7647	chr8	70509853	70510717	+	1040	NA	promoter-TSS (NM_019883)	promoter-TSS (NM_019883)	82	NM_019883	22186	Mm.297372	NM_019883	ENSMUSG00000090137	Uba52	D8Ertd21e|Gm1863|Rps27a|Ubb|Ubc	ubiquitin A-52 residue ribosomal protein fusion product 1	protein-coding
Treated_m_peak_1047	chr11	48710905	48711563	+	1040	NA	Intergenic	Intergenic	-89126	NM_008143	14694	Mm.5305	NM_008143	ENSMUSG00000020372	Rack1	AL033335|GB-like|Gnb2-rs1|Gnb2l1|p205	receptor for activated C kinase 1	protein-coding
Treated_m_peak_7573	chr8	24431186	24431971	+	1039	NA	Intergenic	Intergenic	7368	NM_026931	69068	Mm.25775	NM_026931	ENSMUSG00000056313	1810011O10Rik	1110065B09Rik|AW121743|AW321058	RIKEN cDNA 1810011O10 gene	protein-coding
Treated_m_peak_8176	chr9	65246695	65247417	+	1038	NA	Intergenic	Intergenic	-18124	NM_173385	214425	Mm.138455	NM_173385	ENSMUSG00000042254	Cilp	9830114D16|C130036G17Rik	cartilage intermediate layer protein, nucleotide pyrophosphohydrolase	protein-coding
Treated_m_peak_7683	chr8	79150370	79151021	+	1037	NA	intron (NM_001294279, intron 8 of 14)	intron (NM_001294279, intron 8 of 14)	97888	NM_026315	67687	Mm.178707	NM_026315	ENSMUSG00000031682	1700011L22Rik	-	RIKEN cDNA 1700011L22 gene	protein-coding
Treated_m_peak_1186	chr11	69094523	69095459	+	1035	NA	Intergenic	Intergenic	-3965	NM_011065	18626	Mm.7373	NM_011065	ENSMUSG00000020893	Per1	Hftm|Per|m-rigui|mPer1	period circadian clock 1	protein-coding
Treated_m_peak_133	chr1	77840525	77841277	+	1031	NA	Intergenic	Intergenic	-325813	NM_007936	13838	Mm.400747	NM_007936	ENSMUSG00000026235	Epha4	2900005C20Rik|AI385584|Cek8|Hek8|Sek|Sek1|Tyro1|rb	Eph receptor A4	protein-coding
Treated_m_peak_2388	chr14	26637439	26638411	+	1031	NA	promoter-TSS (NM_007479)	promoter-TSS (NM_007479)	-272	NM_007479	11843	Mm.297768	NM_007479	ENSMUSG00000021877	Arf4	AA407803	ADP-ribosylation factor 4	protein-coding
Treated_m_peak_4574	chr2	70838645	70839273	+	1031	NA	Intergenic	Intergenic	-13479	NM_172664	228012	Mm.136511	NM_172664	ENSMUSG00000041997	Tlk1	4930545J15Rik	tousled-like kinase 1	protein-coding
Treated_m_peak_2657	chr15	27658184	27658822	+	1029	NA	intron (NM_001242423, intron 6 of 7)	intron (NM_001242423, intron 6 of 7)	23039	NM_001242423	223433	Mm.266485	NM_198301	ENSMUSG00000056069	Fam105a	9830126M18	family with sequence similarity 105, member A	protein-coding
Treated_m_peak_5269	chr3	107877536	107878288	+	1027	NA	intron (NM_133867, intron 1 of 18)	intron (NM_133867, intron 1 of 18)	682	NM_133867	99662	Mm.108491	NM_133867	ENSMUSG00000040600	Eps8l3	AI504489|Eps8r3	EPS8-like 3	protein-coding
Treated_m_peak_6099	chr5	53961886	53962496	+	1019	NA	Intergenic	Intergenic	-36332	NM_001081103	116873	Mm.265985	NM_054083	ENSMUSG00000039156	Stim2	-	stromal interaction molecule 2	protein-coding
Treated_m_peak_5503	chr4	56481403	56482005	+	1019	NA	Intergenic	Intergenic	259721	NM_025271	11471	Mm.251434	NM_025271	ENSMUSG00000070980	Actl7b	Tact1	actin-like 7b	protein-coding
Treated_m_peak_3462	chr17	27547123	27547764	+	1019	NA	Intergenic	Intergenic	-9131	NM_001166536	15361	Mm.4438	NM_016660	ENSMUSG00000046711	Hmga1	AL023995|Hmga1a|Hmga1b|Hmgi|Hmgiy|Hmgy	high mobility group AT-hook 1	protein-coding
Treated_m_peak_6731	chr6	100799081	100799701	+	1016	NA	intron (NM_198612, intron 6 of 6)	Tigger7|DNA|TcMar-Tigger	-34247	NM_182939	232314	Mm.27223	NM_182939	ENSMUSG00000052144	Ppp4r2	BE691708|C230060M08Rik	protein phosphatase 4, regulatory subunit 2	protein-coding
Treated_m_peak_4088	chr19	7494047	7495068	+	1011	NA	5' UTR (NM_146091, exon 1 of 13)	5' UTR (NM_146091, exon 1 of 13)	119	NM_146091	109168	Mm.264016	NM_146091	ENSMUSG00000024759	Atl3	4633402C03Rik|5730596K20Rik|AI465397|AW228836	atlastin GTPase 3	protein-coding
Treated_m_peak_911	chr10	127621319	127622038	+	1008	NA	promoter-TSS (NM_008512)	promoter-TSS (NM_008512)	-530	NM_008512	16971	Mm.271854	NM_008512	ENSMUSG00000040249	Lrp1	A2mr|AI316852|CD91|Lrp|b2b1554Clo	low density lipoprotein receptor-related protein 1	protein-coding
Treated_m_peak_4455	chr2	31687910	31688809	+	1006	NA	promoter-TSS (NM_001283047)	promoter-TSS (NM_001283047)	-178	NM_001283046	11350	Mm.1318	NM_009594	ENSMUSG00000026842	Abl1	AI325092|Abl|E430008G22Rik|c-Abl	c-abl oncogene 1, non-receptor tyrosine kinase	protein-coding
Treated_m_peak_1226	chr11	70458614	70459247	+	1004	NA	promoter-TSS (NM_001029929)	promoter-TSS (NM_001029929)	-692	NM_001029929	574428	Mm.472771	NM_001029929	ENSMUSG00000040829	Zmynd15	-	zinc finger, MYND-type containing 15	protein-coding
Treated_m_peak_6974	chr7	19831885	19832604	+	1001	NA	Intergenic	Intergenic	-9489	NM_033601	12051	Mm.439658	NM_033601	ENSMUSG00000053175	Bcl3	AI528691|Bcl-3	B cell leukemia/lymphoma 3	protein-coding
Treated_m_peak_7785	chr8	95492031	95492561	+	1000	NA	Intergenic	Intergenic	-3476	NM_009974	13000	Mm.51136	NM_009974	ENSMUSG00000046707	Csnk2a2	1110035J23Rik|C77789|CK2	casein kinase 2, alpha prime polypeptide	protein-coding
Treated_m_peak_2134	chr13	42051077	42051828	+	998	NA	promoter-TSS (NM_007772)	promoter-TSS (NM_007772)	-569	NM_007772	110521	Mm.4808	NM_007772	ENSMUSG00000021366	Hivep1	Cryabp1	human immunodeficiency virus type I enhancer binding protein 1	protein-coding
Treated_m_peak_4004	chr18	84851142	84851951	+	995	NA	exon (NM_025797, exon 1 of 5)	exon (NM_025797, exon 1 of 5)	132	NM_025797	109672	Mm.31018	NM_025797	ENSMUSG00000024646	Cyb5a	0610009N12Rik|Cyb5	cytochrome b5 type A (microsomal)	protein-coding
Treated_m_peak_5230	chr3	101031589	101032506	+	990	NA	Intergenic	Intergenic	-2552	NM_001167906	630146	Mm.190915	NM_001099332	ENSMUSG00000086564	Cd101	EWI-101|Gm1016|Gm734|Igsf2	CD101 antigen	protein-coding
Treated_m_peak_5030	chr3	51591763	51592334	+	990	NA	Intergenic	MER5A|DNA|hAT-Charlie	-31225	NM_080793	73251	Mm.192111	NM_080793	ENSMUSG00000037111	Setd7	1600028F23Rik|H3K4MT|KMT7|Set7|Set7/9|mKIAA1717	SET domain containing (lysine methyltransferase) 7	protein-coding
Treated_m_peak_2046	chr12	116231381	116232087	+	990	NA	exon (NM_146039, exon 11 of 22)	exon (NM_146039, exon 11 of 22)	31291	NM_146039	217935	Mm.31382	NM_146039	ENSMUSG00000042050	Wdr60	D430033N04Rik	WD repeat domain 60	protein-coding
Treated_m_peak_8267	chr9	86701763	86702344	+	989	NA	TTS (NR_045835)	TTS (NR_045835)	-6139	NM_008615	17436	Mm.148155	NM_008615	ENSMUSG00000032418	Me1	D9Ertd267e|Mdh-1|Mod-1|Mod1	malic enzyme 1, NADP(+)-dependent, cytosolic	protein-coding
Treated_m_peak_527	chr10	13964314	13966080	+	989	NA	Intergenic	CpG	-1182	NM_010437	15273	Mm.42157	NM_010437	ENSMUSG00000015501	Hivep2	Gm20114|MIBP1|Schnurri-2|Shn-2	human immunodeficiency virus type I enhancer binding protein 2	protein-coding
Treated_m_peak_3176	chr16	32914000	32914679	+	988	NA	exon (NM_001310673, exon 1 of 19)	exon (NM_001310673, exon 1 of 19)	239	NM_001310672	70144	Mm.491178	NM_001081255	ENSMUSG00000022801	Lrch3	2210409B11Rik|AW215594|Gm1742	leucine-rich repeats and calponin homology (CH) domain containing 3	protein-coding
Treated_m_peak_7905	chr8	123859230	123860113	+	988	NA	intron (NM_028536, intron 1 of 3)	CpG-14647	538	NM_028536	73420	Mm.157746	NM_028536	ENSMUSG00000031971	Ccsap	1700054N08Rik|AI853424	centriole, cilia and spindle associated protein	protein-coding
Treated_m_peak_2438	chr14	50924530	50925318	+	988	NA	promoter-TSS (NM_009687)	promoter-TSS (NM_009687)	-25	NM_009687	11792	Mm.203	NM_009687	ENSMUSG00000035960	Apex1	APE|Apex|HAP1|Ref-1	apurinic/apyrimidinic endonuclease 1	protein-coding
Treated_m_peak_5354	chr3	144819336	144819878	+	988	NA	promoter-TSS (NM_030601)	promoter-TSS (NM_030601)	-113	NM_030601	80797	Mm.20897	NM_030601	ENSMUSG00000028262	Clca3a2	Clca2	chloride channel accessory 3A2	protein-coding
Treated_m_peak_1107	chr11	55453494	55454343	+	986	NA	intron (NM_009720, intron 2 of 3)	intron (NM_009720, intron 2 of 3)	7220	NM_009720	11927	Mm.217759	NM_009720	ENSMUSG00000018585	Atox1	AI256639|Atx1	antioxidant 1 copper chaperone	protein-coding
Treated_m_peak_4728	chr2	126675044	126676048	+	984	NA	promoter-TSS (NM_010249)	promoter-TSS (NM_010249)	46	NM_001271492	14391	Mm.293266	NM_010249	ENSMUSG00000027361	Gabpb1	BABPB2|E4TF1|E4TF1-47|E4TF1-53|E4Tf1B|GABPB|GABPB-1|GABPB-2|GABPB1-1|GABPB1-2|NRF2B1|NRF2B2	GA repeat binding protein, beta 1	protein-coding
Treated_m_peak_3470	chr17	28084909	28085442	+	982	NA	Intergenic	Intergenic	-4536	NM_001085555	21463	Mm.29758	NM_013687	ENSMUSG00000062859	Tcp11	D17Ken1|Tcp-11	t-complex protein 11	protein-coding
Treated_m_peak_5383	chr4	8961952	8963535	+	980	NA	Intergenic	HAL1|LINE|L1	272337	NM_001277149	320790	Mm.138792	NM_001033395	ENSMUSG00000041235	Chd7	A730019I05Rik|Cycn|Cyn|Dz|Edy|Flo|GENA 47|GENA 60|Gena 52|Lda|Mt|Obt|Todo|WBE1|Whi|metis	chromodomain helicase DNA binding protein 7	protein-coding
Treated_m_peak_8474	chrX	13461406	13462241	+	979	NA	Intergenic	CpG	-5849	NM_173415	236690	Mm.90233	NM_173415	ENSMUSG00000051228	Nyx	CLNP|CSNB1|CSNB4|nob	nyctalopin	protein-coding
Treated_m_peak_1756	chr12	39766022	39766734	+	979	NA	Intergenic	LTR33C|LTR|ERVL	270998	NM_007487	11861	Mm.12723	NM_007487	ENSMUSG00000047446	Arl4a	AI467555|Arl4	ADP-ribosylation factor-like 4A	protein-coding
Treated_m_peak_5683	chr4	123050524	123051296	+	977	NA	intron (NM_025873, intron 8 of 10)	intron (NM_025873, intron 8 of 10)	34313	NM_025873	66966	Mm.235030	NM_025873	ENSMUSG00000028653	Trit1	2310075G14Rik|AI314189|AI314635|AV099619|IPT|MOD5	tRNA isopentenyltransferase 1	protein-coding
Treated_m_peak_4034	chr19	5429671	5430960	+	976	NA	Intergenic	Intergenic	5171	NM_001256515	107242	Mm.329658	NM_134149	ENSMUSG00000047423	AI837181	Bles03|N28173	expressed sequence AI837181	protein-coding
Treated_m_peak_1686	chr11	121192313	121193121	+	975	NA	intron (NM_025402, intron 7 of 8)	intron (NM_025402, intron 7 of 8)	-11716	NM_001001333	238023	Mm.275130	NM_001001333	ENSMUSG00000039307	Hexdc	BC069960	hexosaminidase (glycosyl hydrolase family 20, catalytic domain) containing	protein-coding
Treated_m_peak_5751	chr4	129819438	129820977	+	972	NA	promoter-TSS (NM_001164745)	promoter-TSS (NM_001164745)	-272	NM_008974	19244	Mm.193688	NM_008974	ENSMUSG00000028788	Ptp4a2	Prl-2	protein tyrosine phosphatase 4a2	protein-coding
Treated_m_peak_1326	chr11	83455505	83456156	+	971	NA	intron (NM_172797, intron 1 of 7)	intron (NM_172797, intron 1 of 7)	7210	NM_172797	118453	Mm.264648	NM_080453	ENSMUSG00000020682	Mmp28	D130023P12	matrix metallopeptidase 28 (epilysin)	protein-coding
Treated_m_peak_844	chr10	96690222	96691435	+	970	NA	Intergenic	Intergenic	73827	NM_007569	12226	Mm.23811	NM_007569	ENSMUSG00000036478	Btg1	AI426953|AW546738	B cell translocation gene 1, anti-proliferative	protein-coding
Treated_m_peak_7225	chr7	80779094	80779960	+	970	NA	intron (NM_016721, intron 2 of 37)	intron (NM_016721, intron 2 of 37)	23804	NM_016721	29875	Mm.207619	NM_016721	ENSMUSG00000030536	Iqgap1	AA682088|D7Ertd237e|D7Ertd257e|mKIAA0051	IQ motif containing GTPase activating protein 1	protein-coding
Treated_m_peak_5750	chr4	129810783	129811623	+	968	NA	Intergenic	Intergenic	-9276	NM_008974	19244	Mm.193688	NM_008974	ENSMUSG00000028788	Ptp4a2	Prl-2	protein tyrosine phosphatase 4a2	protein-coding
Treated_m_peak_1284	chr11	78176436	78177842	+	968	NA	promoter-TSS (NM_080849)	promoter-TSS (NM_080849)	-473	NM_080849	140859	Mm.23788	NM_080849	ENSMUSG00000017405	Nek8	4632401F23Rik|b2b1449Clo|jck	NIMA (never in mitosis gene a)-related expressed kinase 8	protein-coding
Treated_m_peak_7560	chr8	19146977	19147519	+	965	NA	Intergenic	Intergenic	6489	NM_001039563	546038	Mm.99206	NM_001034905	ENSMUSG00000059463	Spag11b	EG546038|Ep2c/h|Spag11c/h	sperm associated antigen 11B	protein-coding
Treated_m_peak_4627	chr2	91361009	91361653	+	963	NA	intron (NM_001311144, intron 3 of 8)	intron (NM_001311144, intron 3 of 8)	83311	NM_175123	228356	Mm.386861	NM_175123	ENSMUSG00000040591	1110051M20Rik	AI586322	RIKEN cDNA 1110051M20 gene	protein-coding
Treated_m_peak_5707	chr4	125124422	125126081	+	959	NA	intron (NM_153159, intron 2 of 5)	intron (NM_153159, intron 2 of 5)	2630	NM_153159	230738	Mm.402	NM_153159	ENSMUSG00000042677	Zc3h12a	BC036563|MCPIP|MCPIP-1|Mcpip1|Reg1	zinc finger CCCH type containing 12A	protein-coding
Treated_m_peak_5855	chr4	138928540	138929091	+	958	NA	Intergenic	Intergenic	-14868	NM_028453	73162	Mm.238081	NM_028453	ENSMUSG00000041161	Otud3	3110030K17Rik	OTU domain containing 3	protein-coding
Treated_m_peak_3641	chr17	46282482	46283314	+	958	NA	intron (NM_001252474, intron 1 of 9)	intron (NM_001252474, intron 1 of 9)	128	NM_001252473	74094	Mm.284594	NM_028751	ENSMUSG00000012296	Tjap1	0610041D19Rik|AI415281|AW121008|Pilt|Tjp4	tight junction associated protein 1	protein-coding
Treated_m_peak_4439	chr2	30495832	30496457	+	957	NA	Intergenic	Intergenic	-21945	NM_030244	72500	Mm.295464	NM_030244	ENSMUSG00000089762	Ier5l	2610524G09Rik	immediate early response 5-like	protein-coding
Treated_m_peak_766	chr10	80751224	80752092	+	956	NA	Intergenic	MLT2D|LTR|ERVL	-3548	NM_199322	208266	Mm.152371	NM_199322	ENSMUSG00000061589	Dot1l	A630076O07|AW907654|Dot1|KMT4|mDot1	DOT1-like, histone H3 methyltransferase (S. cerevisiae)	protein-coding
Treated_m_peak_4906	chr2	167856778	167857320	+	950	NA	Intergenic	Intergenic	-75278	NM_011201	19246	Mm.277916	NM_011201	ENSMUSG00000027540	Ptpn1	PTP-1B|PTP-HA2|PTP1B	protein tyrosine phosphatase, non-receptor type 1	protein-coding
Treated_m_peak_8358	chr9	108035058	108035832	+	950	NA	intron (NM_013785, intron 3 of 5)	RLTR30E_MM|LTR|ERV1	-13845	NM_177910	331026	Mm.22554	NM_177910	ENSMUSG00000070284	Gmppb	AI317178|E430010H19	GDP-mannose pyrophosphorylase B	protein-coding
Treated_m_peak_730	chr10	80050177	80050733	+	949	NA	intron (NR_110342, intron 2 of 6)	intron (NR_110342, intron 2 of 6)	-3033	NM_008162	625249	Mm.332810	NM_008162	ENSMUSG00000075706	Gpx4	GPx-4|GSHPx-4|PHGPx|mtPHGPx|snGPx	glutathione peroxidase 4	protein-coding
Treated_m_peak_3497	chr17	29155687	29156844	+	948	NA	TTS (NM_153166)	TTS (NM_153166)	21209	NM_001002786	442827	Mm.440341	NM_001002786	ENSMUSG00000064147	Rab44	9830134C10Rik	RAB44, member RAS oncogene family	protein-coding
Treated_m_peak_6396	chr5	134956982	134957581	+	948	NA	Intergenic	Intergenic	-10347	NM_009903	12740	Mm.7339	NM_009903	ENSMUSG00000047501	Cldn4	Cep-r|Cpetr|Cpetr1	claudin 4	protein-coding
Treated_m_peak_2385	chr14	25636191	25636857	+	948	NA	intron (NM_001310666, intron 7 of 23)	intron (NM_001310666, intron 7 of 23)	33011	NM_001309430	100188919	Mm.473810	NM_001309430		Israa	-	immune system released activating agent	protein-coding
Treated_m_peak_7142	chr7	45765896	45766748	+	948	NA	Intergenic	Intergenic	-6767	NM_017465	54200	Mm.271634	NM_017465	ENSMUSG00000003271	Sult2b1	AI326997|BB173635|ST2B1|SULT2B	sulfotransferase family, cytosolic, 2B, member 1	protein-coding
Treated_m_peak_3666	chr17	53478144	53479248	+	947	NA	promoter-TSS (NM_025887)	promoter-TSS (NM_025887)	-538	NM_025887	271457	Mm.329123	NM_025887	ENSMUSG00000017831	Rab5a	2410015H04Rik|AI663973|AU021172|nnyRab5a	RAB5A, member RAS oncogene family	protein-coding
Treated_m_peak_7377	chr7	125382882	125383570	+	946	NA	Intergenic	RLTR23|LTR|ERV1	14365	NM_001145759	75861	Mm.349600	NM_001145759		4930571K23Rik	AI428146	RIKEN cDNA 4930571K23 gene	protein-coding
Treated_m_peak_3577	chr17	35061100	35061921	+	942	NA	exon (NM_016765, exon 6 of 7)	exon (NM_016765, exon 6 of 7)	2475	NM_016765	51793	Mm.1457	NM_016765	ENSMUSG00000007039	Ddah2	1110003M04Rik|AU019324|AW413173|DDAH-2|DDAHII|Ddah|G6a|NG30	dimethylarginine dimethylaminohydrolase 2	protein-coding
Treated_m_peak_3873	chr18	42771021	42771621	+	938	NA	intron (NM_028392, intron 1 of 8)	MIRb|SINE|MIR	128185	NR_073583	72930	Mm.26134	NM_027531	ENSMUSG00000024500	Ppp2r2b	2900026H06Rik|6330404L05Rik|E130009M08Rik|PP2A-PR55B|PR55-BETA|SCA12	protein phosphatase 2, regulatory subunit B, beta	protein-coding
Treated_m_peak_8240	chr9	77573989	77574606	+	938	NA	Intergenic	Lx8|LINE|L1	-29445	NM_001146048	214345	Mm.28534	NM_172528	ENSMUSG00000032352	Lrrc1	A430093J20Rik|AU016091|D030059I21|mKIAA4018	leucine rich repeat containing 1	protein-coding
Treated_m_peak_2403	chr14	31018820	31019804	+	938	NA	promoter-TSS (NM_153547)	promoter-TSS (NM_153547)	174	NM_001081251	66923	Mm.27913	NM_025847	ENSMUSG00000042323	Pbrm1	2610016F04Rik|AI507524|BAF180|Pb1	polybromo 1	protein-coding
Treated_m_peak_4766	chr2	133431832	133432874	+	932	NA	Intergenic	Intergenic	-119806	NM_007553	12156	Mm.103205	NM_007553	ENSMUSG00000027358	Bmp2	AI467020|Bmp2a	bone morphogenetic protein 2	protein-coding
Treated_m_peak_555	chr10	19009148	19009709	+	931	NA	intron (NM_001166402, intron 1 of 7)	intron (NM_001166402, intron 1 of 7)	2535	NM_001166402	21929	Mm.116683	NM_009397	ENSMUSG00000019850	Tnfaip3	A20|Tnfip3	tumor necrosis factor, alpha-induced protein 3	protein-coding
Treated_m_peak_7211	chr7	79935215	79936142	+	930	NA	promoter-TSS (NM_027420)	promoter-TSS (NM_027420)	-414	NM_027420	70420	Mm.34266	NM_027420	ENSMUSG00000039043	Arpin	2610034B18Rik	actin-related protein 2/3 complex inhibitor	protein-coding
Treated_m_peak_1297	chr11	79131746	79132398	+	929	NA	intron (NM_013571, intron 1 of 17)	intron (NM_013571, intron 1 of 17)	14282	NM_013571	16706	Mm.4745	NM_013571	ENSMUSG00000018334	Ksr1	AW492498|B-KSR1|D11Bhm183e|D11Bhm184e|Ksr|RSU2|hb	kinase suppressor of ras 1	protein-coding
Treated_m_peak_3632	chr17	45686213	45687008	+	929	NA	promoter-TSS (NM_198167)	promoter-TSS (NM_198167)	238	NM_026732	68463	Mm.379158	NM_026732	ENSMUSG00000023939	Mrpl14	1110006I11Rik|AI846816|MRP-L32|Rpml32	mitochondrial ribosomal protein L14	protein-coding
Treated_m_peak_2861	chr15	82345725	82346312	+	928	NA	promoter-TSS (NM_026914)	promoter-TSS (NM_026914)	-28	NM_026914	69029	Mm.260042	NM_026914	ENSMUSG00000022452	Smdt1	1500032L24Rik|Emre	single-pass membrane protein with aspartate rich tail 1	protein-coding
Treated_m_peak_5988	chr5	3151956	3152661	+	927	NA	Intergenic	Intergenic	-191585	NM_009873	12571	Mm.31672	NM_009873	ENSMUSG00000040274	Cdk6	AI504062|Crk2	cyclin-dependent kinase 6	protein-coding
Treated_m_peak_2044	chr12	113146375	113147477	+	924	NA	Intergenic	Intergenic	-5086	NM_007763	12925	Mm.272368	NM_007763	ENSMUSG00000006360	Crip1	CRHP|CRP1|Crip	cysteine-rich protein 1 (intestinal)	protein-coding
Treated_m_peak_7443	chr7	132610389	132611020	+	923	NA	promoter-TSS (NM_029609)	promoter-TSS (NM_029609)	61	NM_029609	76429	Mm.276721	NM_029609	ENSMUSG00000030946	Lhpp	2310007H09Rik	phospholysine phosphohistidine inorganic pyrophosphate phosphatase	protein-coding
Treated_m_peak_1990	chr12	108094694	108095251	+	922	NA	Intergenic	Intergenic	84312	NM_028262	52690	Mm.159185	NM_028262	ENSMUSG00000056770	Setd3	2610102I01Rik|2610305M23Rik|6030490B17Rik|D12Ertd771e	SET domain containing 3	protein-coding
Treated_m_peak_5792	chr4	133813149	133814658	+	922	NA	Intergenic	CpG	-60292	NM_001080819	93760	Mm.22478	NM_001080819	ENSMUSG00000007880	Arid1a	1110030E03Rik|BAF250a|Osa1|Smarcf1	AT rich interactive domain 1A (SWI-like)	protein-coding
Treated_m_peak_7393	chr7	127014176	127014733	+	921	NA	TTS (NM_030240)	TTS (NM_030240)	140	NM_080638	78388	Mm.228797	NM_080638	ENSMUSG00000030681	Mvp	2310009M24Rik|LRP|VAULT1	major vault protein	protein-coding
Treated_m_peak_3219	chr16	55821712	55822639	+	920	NA	promoter-TSS (NM_001159394)	promoter-TSS (NM_001159394)	-37	NM_001159394	80859	Mm.247272	NM_030612	ENSMUSG00000035356	Nfkbiz	AA408868|INAP|Mail	nuclear factor of kappa light polypeptide gene enhancer in B cells inhibitor, zeta	protein-coding
Treated_m_peak_7953	chr9	19621958	19622479	+	918	NA	5' UTR (NM_172918, exon 1 of 9)	5' UTR (NM_172918, exon 1 of 9)	127	NM_172918	244713	Mm.67366	NM_172918	ENSMUSG00000057551	Zfp317	4932416G03|D230022C05Rik|KRAB9|Zfp67|Zfp75|mszf40	zinc finger protein 317	protein-coding
Treated_m_peak_760	chr10	80676157	80676866	+	915	NA	promoter-TSS (NM_021462)	promoter-TSS (NM_021462)	-218	NM_021462	17347	Mm.42126	NM_021462	ENSMUSG00000020190	Mknk2	2010016G11Rik|Gprk7|Mnk2	MAP kinase-interacting serine/threonine kinase 2	protein-coding
Treated_m_peak_5763	chr4	132950073	132950647	+	914	NA	Intergenic	Intergenic	-23735	NM_010208	14191	Mm.271665	NM_010208	ENSMUSG00000028874	Fgr	-	FGR proto-oncogene, Src family tyrosine kinase	protein-coding
Treated_m_peak_2146	chr13	43784783	43785509	+	914	NA	promoter-TSS (NM_009856)	promoter-TSS (NM_009856)	34	NM_009856	12522	Mm.57175	NM_009856	ENSMUSG00000015396	Cd83	-	CD83 antigen	protein-coding
Treated_m_peak_6344	chr5	123862521	123863377	+	909	NA	TTS (NM_030701)	TTS (NM_030701)	2567	NM_030701	80885	Mm.440567	NM_030701	ENSMUSG00000045502	Hcar2	Gpr109a|Gpr109b|HM74|Niacr1|PUMA-G|Pumag|mHM74b	hydroxycarboxylic acid receptor 2	protein-coding
Treated_m_peak_3673	chr17	56162076	56162641	+	909	NA	promoter-TSS (NM_025566)	promoter-TSS (NM_025566)	-133	NM_025566	66443	Mm.2312	NM_025566	ENSMUSG00000044469	Tnfaip8l1	2600017J23Rik|TIPE1	tumor necrosis factor, alpha-induced protein 8-like 1	protein-coding
Treated_m_peak_1406	chr11	97054186	97054746	+	907	NA	intron (NM_001310509, intron 5 of 22)	intron (NM_001310509, intron 5 of 22)	3646	NM_001081434	71240	Mm.190450	NM_001081434	ENSMUSG00000038534	Osbpl7	4933437E18Rik	oxysterol binding protein-like 7	protein-coding
Treated_m_peak_4976	chr3	14641296	14641876	+	907	NA	promoter-TSS (NM_024495)	promoter-TSS (NM_024495)	-141	NM_024495	71934	Mm.158776	NM_024495	ENSMUSG00000027555	Car13	2310075C21Rik|Ca13	carbonic anhydrase 13	protein-coding
Treated_m_peak_5829	chr4	135876535	135877213	+	907	NA	Intergenic	Intergenic	-3028	NM_026383	52830	Mm.29159	NM_026383	ENSMUSG00000028675	Pnrc2	0610011E17Rik|D4Bwg0593e	proline-rich nuclear receptor coactivator 2	protein-coding
Treated_m_peak_532	chr10	14156928	14157450	+	906	NA	Intergenic	Intergenic	190810	NM_010437	15273	Mm.42157	NM_010437	ENSMUSG00000015501	Hivep2	Gm20114|MIBP1|Schnurri-2|Shn-2	human immunodeficiency virus type I enhancer binding protein 2	protein-coding
Treated_m_peak_5192	chr3	94953618	94954366	+	903	NA	Intergenic	Intergenic	-1023	NM_017395	53970	Mm.24308	NM_017395	ENSMUSG00000005774	Rfx5	-	regulatory factor X, 5 (influences HLA class II expression)	protein-coding
Treated_m_peak_8057	chr9	44396474	44397325	+	903	NA	promoter-TSS (NM_001293631)	promoter-TSS (NM_001293631)	-28	NM_001293631	14385	Mm.30087	NM_008063	ENSMUSG00000032114	Slc37a4	100043178|G6PT|G6pt1|GSD-1b|mG6PT	solute carrier family 37 (glucose-6-phosphate transporter), member 4	protein-coding
Treated_m_peak_1000	chr11	21688313	21688893	+	902	NA	intron (NM_145425, intron 6 of 17)	intron (NM_145425, intron 6 of 17)	116322	NM_145425	216560	Mm.138090	NM_145425	ENSMUSG00000020319	Wdpcp	AV249152	WD repeat containing planar cell polarity effector	protein-coding
Treated_m_peak_173	chr1	88639675	88640438	+	901	NA	Intergenic	Intergenic	62135	NM_177305	320982	Mm.27968	NM_177305	ENSMUSG00000049866	Arl4c	A630084M22Rik|Arl7|LAK	ADP-ribosylation factor-like 4C	protein-coding
Treated_m_peak_8283	chr9	95511568	95512393	+	901	NA	promoter-TSS (NM_001114977)	promoter-TSS (NM_001114977)	16	NM_026476	67958	Mm.292742	NM_026476	ENSMUSG00000032407	U2surp	2610101N10Rik|AU023006|Sr140	U2 snRNP-associated SURP domain containing	protein-coding
Treated_m_peak_5821	chr4	135505738	135506314	+	897	NA	intron (NM_030189, intron 1 of 8)	intron (NM_030189, intron 1 of 8)	10039	NM_030189	78806	Mm.374844	NM_030189	ENSMUSG00000028801	Stpg1	4930403G18Rik|4930555I21Rik|Mapo2	sperm tail PG rich repeat containing 1	protein-coding
Treated_m_peak_29	chr1	36064622	36065251	+	896	NA	Intergenic	Intergenic	-3464	NM_015818	50785	Mm.213566	NM_015818	ENSMUSG00000045216	Hs6st1	6Ost1	heparan sulfate 6-O-sulfotransferase 1	protein-coding
Treated_m_peak_5022	chr3	51339941	51340662	+	896	NA	intron (NM_023502, intron 1 of 9)	CpG	343	NM_001291059	69257	Mm.131038	NM_023502	ENSMUSG00000037174	Elf2	2610036A20Rik|A230104O07Rik|AW111824|BB183398|EU32|NERF|NERF-1A|NERF-1B|NERF-2	E74-like factor 2	protein-coding
Treated_m_peak_4029	chr19	5016297	5017066	+	896	NA	Intergenic	Intergenic	-7325	NM_007854	13340	Mm.4930	NM_007854	ENSMUSG00000024891	Slc29a2	Der12|Ent2|Hnp36	solute carrier family 29 (nucleoside transporters), member 2	protein-coding
Treated_m_peak_1975	chr12	104262189	104263305	+	895	NA	promoter-TSS (NM_001199940)	promoter-TSS (NM_001199940)	-375	NM_001199940	628900	Mm.436602	NM_001199940	ENSMUSG00000079014	Serpina3i	2B2|EG628900|Gm6930	serine (or cysteine) peptidase inhibitor, clade A, member 3I	protein-coding
Treated_m_peak_5417	chr4	32149047	32149610	+	892	NA	Intergenic	Intergenic	185221	NM_009316	26409	Mm.258589	NM_009316	ENSMUSG00000028284	Map3k7	B430101B05|C87327|Tak1	mitogen-activated protein kinase kinase kinase 7	protein-coding
Treated_m_peak_2823	chr15	79322402	79323066	+	890	NA	intron (NM_016915, intron 1 of 15)	B4|SINE|B4	5637	NM_001199024	53357	Mm.155620	NM_016915	ENSMUSG00000042632	Pla2g6	BB112799|PNPLA9|iPLA(2)beta|iPLA2|iPLA2beta	phospholipase A2, group VI	protein-coding
Treated_m_peak_4499	chr2	35589491	35590355	+	889	NA	intron (NM_001290637, intron 1 of 16)	intron (NM_001290637, intron 1 of 16)	7083	NM_001290637	69601	Mm.29629	NM_001001602	ENSMUSG00000026883	Dab2ip	2310011D08Rik|AI480459|Aip1|mKIAA1743	disabled 2 interacting protein	protein-coding
Treated_m_peak_4605	chr2	75991456	75992059	+	889	NA	intron (NM_001081033, intron 19 of 19)	intron (NM_001081033, intron 19 of 19)	-9790	NM_030188	78802	Mm.282339	NM_030188	ENSMUSG00000075271	Ttc30a1	4930506L13Rik	tetratricopeptide repeat domain 30A1	protein-coding
Treated_m_peak_8155	chr9	61946640	61947251	+	888	NA	promoter-TSS (NM_024245)	promoter-TSS (NM_024245)	-146	NM_024245	71819	Mm.259374	NM_024245	ENSMUSG00000032254	Kif23	3110001D19Rik|C87313|CHO1|Knsl5|MKLP-1|MKLP1	kinesin family member 23	protein-coding
Treated_m_peak_2537	chr14	73445358	73446319	+	887	NA	Intergenic	Intergenic	-60567	NM_008410	16432	Mm.4266	NM_008410	ENSMUSG00000022108	Itm2b	AI256040|Bri|Bri2|Bricd2b|D14Sel6|E25BMM|imBRI2	integral membrane protein 2B	protein-coding
Treated_m_peak_82	chr1	59670015	59671070	+	887	NA	intron (NM_009460, intron 1 of 4)	L1MDb|LINE|L1	292	NM_009460	22218	Mm.362118	NM_009460	ENSMUSG00000026021	Sumo1	GMP1|PIC1|SENTRIN|SMT3|SMT3H3|SMTP3|SUMO-1|Smt3C|Ubl1	small ubiquitin-like modifier 1	protein-coding
Treated_m_peak_4816	chr2	152674117	152674647	+	886	NA	intron (NM_010376, intron 1 of 11)	intron (NM_010376, intron 1 of 11)	4921	NM_001159553	14950	Mm.277327	NM_010376	ENSMUSG00000019188	H13	1200006O09Rik|4930443L17Rik|5031424B04Rik|AV020344|H-13|Hm13|PSL3|Spp	histocompatibility 13	protein-coding
Treated_m_peak_488	chr1	191517998	191518526	+	886	NA	Intergenic	Intergenic	57282	NM_029766	76843	Mm.189102	NM_029766	ENSMUSG00000037474	Dtl	2810047L02Rik|5730564G15Rik|L2dtl|Ramp	denticleless E3 ubiquitin protein ligase	protein-coding
Treated_m_peak_855	chr10	102689972	102690769	+	882	NA	Intergenic	Intergenic	178148	NM_146240	237504	Mm.282672	NM_146240	ENSMUSG00000044921	Rassf9	AW322107|Pamci	Ras association (RalGDS/AF-6) domain family (N-terminal) member 9	protein-coding
Treated_m_peak_3389	chr17	14826594	14827277	+	882	NA	intron (NM_175173, intron 24 of 24)	intron (NM_175173, intron 24 of 24)	116189	NM_175173	71682	Mm.122698	NM_175173	ENSMUSG00000046991	Wdr27	0610012K18Rik	WD repeat domain 27	protein-coding
Treated_m_peak_492	chr1	191986781	191987318	+	877	NA	3' UTR (NM_001303132, exon 3 of 3)	3' UTR (NM_001303132, exon 3 of 3)	8795	NM_001303132	74023	Mm.274393	NM_023727	ENSMUSG00000049353	Rd3	3322402L07Rik|rd-3|rd3	retinal degeneration 3	protein-coding
Treated_m_peak_5914	chr4	147809532	147810121	+	877	NA	promoter-TSS (NM_001127189)	promoter-TSS (NM_001127189)	-38	NM_001127189	100041677	Mm.327194	NM_001127189	ENSMUSG00000078495	Zfp984	Gm13157|OTTMUSG00000010679	zinc finger protein 984	protein-coding
Treated_m_peak_7752	chr8	91147531	91148051	+	877	NA	Intergenic	Intergenic	-12297	NM_010241	14339	Mm.324588	NM_010241	ENSMUSG00000031667	Aktip	AL023020|Fif|Ft|Ft1|Fts	thymoma viral proto-oncogene 1 interacting protein	protein-coding
Treated_m_peak_6430	chr5	137702917	137703452	+	877	NA	Intergenic	Intergenic	-18431	NM_001303271	231801	Mm.260869	NM_145566	ENSMUSG00000029722	Agfg2	A630095P14Rik|Hrbl|RAB-R|RABR	ArfGAP with FG repeats 2	protein-coding
Treated_m_peak_733	chr10	80075203	80075831	+	877	NA	intron (NM_183426, intron 4 of 31)	intron (NM_183426, intron 4 of 31)	21498	NM_001037741	625249	Mm.332810	NM_008162	ENSMUSG00000075706	Gpx4	GPx-4|GSHPx-4|PHGPx|mtPHGPx|snGPx	glutathione peroxidase 4	protein-coding
Treated_m_peak_213	chr1	106350997	106351535	+	876	NA	intron (NM_133821, intron 10 of 16)	MTE2a|LTR|ERVL-MaLR	179397	NM_133821	98432	Mm.24115	NM_133821	ENSMUSG00000044340	Phlpp1	AI836256|Phlpp|Plekhe1|SCOP|mKIAA0606	PH domain and leucine rich repeat protein phosphatase 1	protein-coding
Treated_m_peak_3601	chr17	35854190	35854815	+	876	NA	exon (NM_001010833, exon 13 of 16)	exon (NM_001010833, exon 13 of 16)	-6816	NM_134122	106582	Mm.390992	NM_134122	ENSMUSG00000059791	Nrm	2610307M02Rik|AI429796	nurim (nuclear envelope membrane protein)	protein-coding
Treated_m_peak_1242	chr11	73176484	73177797	+	876	NA	promoter-TSS (NM_025318)	promoter-TSS (NM_025318)	57	NM_029564	76281	Mm.371656	NM_029564	ENSMUSG00000040158	Tax1bp3	1300011C24Rik|TIP-1	Tax1 (human T cell leukemia virus type I) binding protein 3	protein-coding
Treated_m_peak_7574	chr8	24442117	24442958	+	876	NA	Intergenic	Intergenic	-3591	NM_026931	69068	Mm.25775	NM_026931	ENSMUSG00000056313	1810011O10Rik	1110065B09Rik|AW121743|AW321058	RIKEN cDNA 1810011O10 gene	protein-coding
Treated_m_peak_1351	chr11	87824643	87825195	+	875	NA	intron (NM_080420, intron 1 of 12)	MER21B|LTR|ERVL	1195	NM_080420	76113	Mm.41236	NM_080420	ENSMUSG00000009356	Lpo	5830499B15Rik	lactoperoxidase	protein-coding
Treated_m_peak_8425	chr9	120009159	120010231	+	874	NA	Intergenic	Intergenic	13903	NM_011724	22437	Mm.10117	NM_011724	ENSMUSG00000079243	Xirp1	AI415219|Cmya1	xin actin-binding repeat containing 1	protein-coding
Treated_m_peak_5675	chr4	120282684	120283627	+	871	NA	intron (NM_194060, intron 1 of 1)	intron (NM_194060, intron 1 of 1)	4106	NM_194060	329934	Mm.277090	NM_194060	ENSMUSG00000052135	Foxo6	-	forkhead box O6	protein-coding
Treated_m_peak_2652	chr15	25936199	25936885	+	867	NA	intron (NM_001277318, intron 1 of 6)	intron (NM_001277318, intron 1 of 6)	2990	NM_001277318	66270	Mm.25311	NM_025459	ENSMUSG00000022270	Fam134b	1810015C04Rik|AU015349	family with sequence similarity 134, member B	protein-coding
Treated_m_peak_8145	chr9	60024419	60024979	+	867	NA	intron (NM_001040426, intron 8 of 17)	intron (NM_001040426, intron 8 of 17)	73405	NM_001101600	665389	Mm.335214	NM_001101600		Gm7616	EG665389	predicted gene 7616	protein-coding
Treated_m_peak_865	chr10	111506183	111506999	+	866	NA	exon (NM_009344, exon 1 of 2)	exon (NM_009344, exon 1 of 2)	305	NM_009344	21664	Mm.3117	NM_009344	ENSMUSG00000020205	Phlda1	DT1P1B11|TDAG51|Tdag	pleckstrin homology like domain, family A, member 1	protein-coding
Treated_m_peak_3888	chr18	49979308	49980257	+	859	NA	intron (NM_001177759, intron 1 of 1)	intron (NM_001177759, intron 1 of 1)	355	NM_001177760	106869	Mm.27740	NM_134131	ENSMUSG00000062210	Tnfaip8	AA987150|E130304C20Rik|ENSMUSG00000073567|Gg2-1|Gm10539|Nded|Ssc-2|Tipe	tumor necrosis factor, alpha-induced protein 8	protein-coding
Treated_m_peak_6470	chr5	142912698	142913814	+	858	NA	Intergenic	B1_Mur1|SINE|Alu	-6502	NM_007393	11461	Mm.328431	NM_007393	ENSMUSG00000029580	Actb	Actx|E430023M04Rik|beta-actin	actin, beta	protein-coding
Treated_m_peak_4784	chr2	141279071	141279583	+	857	NA	intron (NM_001013802, intron 5 of 18)	intron (NM_001013802, intron 5 of 18)	-607851	NM_178382	71436	Mm.426781	NM_178382	ENSMUSG00000051379	Flrt3	5530600M07Rik|C430047I10Rik|mKIAA1469	fibronectin leucine rich transmembrane protein 3	protein-coding
Treated_m_peak_8317	chr9	104146653	104147165	+	856	NA	Intergenic	Intergenic	-20266	NM_145700	252837	Mm.269254	NM_145700	ENSMUSG00000079355	Ackr4	A630091E18Rik|CCBP2|CCR11|CCX-CKR|CCX-CKR1|Ccrl1|Cmkbrl1|PPR1|VSHK1	atypical chemokine receptor 4	protein-coding
Treated_m_peak_7088	chr7	35086127	35086677	+	856	NA	Intergenic	Intergenic	-29836	NM_009884	12611	Mm.273090	NM_009884	ENSMUSG00000056216	Cebpg	C/EBP[g]|C/EBPgamma|GPE1-BP|Gpe1bp|Ig/EBP	CCAAT/enhancer binding protein (C/EBP), gamma	protein-coding
Treated_m_peak_4441	chr2	30556332	30556965	+	855	NA	Intergenic	Intergenic	-38396	NM_030137	78617	Mm.40413	NM_030137	ENSMUSG00000047363	Cstad	9530039B02Rik	CSA-conditional, T cell activation-dependent protein	protein-coding
Treated_m_peak_6906	chr7	4738954	4740056	+	853	NA	promoter-TSS (NM_001115018)	promoter-TSS (NM_001115018)	-622	NM_001115018	232811	Mm.247844	NM_146177	ENSMUSG00000059851	Kmt5c	BC024816|Suv4-20h2|Suv420h2	lysine methyltransferase 5C	protein-coding
Treated_m_peak_295	chr1	134513346	134514144	+	849	NA	Intergenic	Intergenic	19085	NM_145510	98710	Mm.198119	NM_145510	ENSMUSG00000042229	Rabif	AI842864|AW549708|E130318E12Rik|MSS4|RASGFR3	RAB interacting factor	protein-coding
Treated_m_peak_393	chr1	166378731	166379345	+	845	NA	promoter-TSS (NM_030245)	promoter-TSS (NM_030245)	-129	NM_030245	27878	Mm.100665	NM_030245	ENSMUSG00000026563	Tada1	2900026B15Rik|D1Ertd251e|Staf42|Tada1l	transcriptional adaptor 1	protein-coding
Treated_m_peak_6231	chr5	107001554	107002203	+	845	NA	Intergenic	Intergenic	37317	NM_001271566	12545	Mm.20842	NM_009863	ENSMUSG00000029283	Cdc7	AI597260|Cdc7l1|muCdc7	cell division cycle 7 (S. cerevisiae)	protein-coding
Treated_m_peak_1415	chr11	97383757	97384340	+	844	NA	intron (NM_138657, intron 7 of 9)	intron (NM_138657, intron 7 of 9)	21497	NM_138657	192157	Mm.34339	NM_138657	ENSMUSG00000038485	Socs7	2310063P06Rik|C85125|Nap4	suppressor of cytokine signaling 7	protein-coding
Treated_m_peak_3278	chr16	89861348	89861982	+	843	NA	intron (NM_009384, intron 8 of 27)	intron (NM_009384, intron 8 of 27)	-43313	NM_001145887	21844	Mm.310902	NM_009384	ENSMUSG00000002489	Tiam1	AI847750|D16Ium10|D16Ium10e	T cell lymphoma invasion and metastasis 1	protein-coding
Treated_m_peak_5996	chr5	17271798	17272498	+	842	NA	Intergenic	Intergenic	-203974	NM_027609	70935	Mm.332225	NM_027609	ENSMUSG00000058643	Speer4f1	4922502J04Rik|SPEER-4F|Speer4f	spermatogenesis associated glutamate (E)-rich protein 4F1	protein-coding
Treated_m_peak_4808	chr2	151972750	151974588	+	842	NA	promoter-TSS (NM_001289151)	promoter-TSS (NM_001289151)	-275	NM_001289151	73847	Mm.272444	NM_028666	ENSMUSG00000027459	Fam110a	1700008J10Rik|5430432M24Rik|AI747080	family with sequence similarity 110, member A	protein-coding
Treated_m_peak_2287	chr13	101015355	101015876	+	837	NA	Intergenic	LTR16A1|LTR|ERVL	-182188	NM_022885	69048	Mm.402215	NM_022885	ENSMUSG00000021629	Slc30a5	1810010K08Rik|AF233321|ZNT5|ZTL1|ZnT-5|Zntl1	solute carrier family 30 (zinc transporter), member 5	protein-coding
Treated_m_peak_6440	chr5	138275039	138275835	+	835	NA	intron (NM_172412, intron 9 of 9)	intron (NM_172412, intron 9 of 9)	-2625	NM_001347507	330217	Mm.332774	NM_001033416	ENSMUSG00000075593	Gal3st4	1500031A01Rik	galactose-3-O-sulfotransferase 4	protein-coding
Treated_m_peak_3582	chr17	35174461	35174968	+	835	NA	intron (NM_019467, intron 1 of 7)	MER21C|LTR|ERVL	1287	NM_019467	11629	Mm.10747	NM_019467	ENSMUSG00000024397	Aif1	AI607846|AIF-1|D17H6S50E|G1|Iba1	allograft inflammatory factor 1	protein-coding
Treated_m_peak_1698	chr12	3719257	3719802	+	832	NA	intron (NR_027869, intron 10 of 20)	intron (NR_027869, intron 10 of 20)	-87451	NM_007872	13435	Mm.5001	NM_007872	ENSMUSG00000020661	Dnmt3a	MmuIIIA	DNA methyltransferase 3A	protein-coding
Treated_m_peak_6982	chr7	24546831	24547343	+	830	NA	promoter-TSS (NM_009532)	promoter-TSS (NM_009532)	-63	NM_009532	22594	Mm.4347	NM_009532	ENSMUSG00000051768	Xrcc1	Xrcc-1	X-ray repair complementing defective repair in Chinese hamster cells 1	protein-coding
Treated_m_peak_7686	chr8	79350243	79350800	+	829	NA	intron (NM_008539, intron 4 of 6)	intron (NM_008539, intron 4 of 6)	48947	NM_008539	17125	Mm.223717	NM_008539	ENSMUSG00000031681	Smad1	AI528653|Madh1|Madr1|Mlp1|MusMLP	SMAD family member 1	protein-coding
Treated_m_peak_1657	chr11	119306715	119308180	+	829	NA	Intergenic	Intergenic	-7340	NM_130886	170720	Mm.130832	NM_130886	ENSMUSG00000013483	Card14	Bimp2|CARMA2	caspase recruitment domain family, member 14	protein-coding
Treated_m_peak_7668	chr8	71602850	71603511	+	825	NA	intron (NM_001166213, intron 8 of 14)	intron (NM_001166213, intron 8 of 14)	5534	NM_001166213	100037278	Mm.482159	NM_001166213	ENSMUSG00000043243	Fam129c	Bcnp1	family with sequence similarity 129, member C	protein-coding
Treated_m_peak_6031	chr5	31004015	31004645	+	825	NA	Intergenic	Intergenic	35653	NM_053085	69852	Mm.57874	NM_053085	ENSMUSG00000006642	Tcf23	2010002O16Rik|Out|bHLHa24	transcription factor 23	protein-coding
Treated_m_peak_2630	chr15	10696777	10697352	+	825	NA	intron (NM_001166408, intron 1 of 17)	intron (NM_001166408, intron 1 of 17)	16476	NM_030690	75646	Mm.212395	NM_030690	ENSMUSG00000022246	Rai14	1700008J19Rik|1700020L11Rik|Ankycorbin|Norpeg|mKIAA1334	retinoic acid induced 14	protein-coding
Treated_m_peak_568	chr10	19638891	19639374	+	825	NA	Intergenic	Intergenic	17104	NM_178258	237310	Mm.331979	NM_178258	ENSMUSG00000039760	Il22ra2	CRF2-10|CRF2-s1|CRF2X|Il-22bp	interleukin 22 receptor, alpha 2	protein-coding
Treated_m_peak_424	chr1	172501284	172502379	+	823	NA	intron (NM_178598, intron 1 of 4)	intron (NM_178598, intron 1 of 4)	1585	NM_178598	21346	Mm.271711	NM_178598	ENSMUSG00000026547	Tagln2	2700094C18Rik|SM22beta|Sm22B|Sm22a	transgelin 2	protein-coding
Treated_m_peak_3530	chr17	31830481	31831606	+	821	NA	Intergenic	Intergenic	24749	NM_010831	17691	Mm.290941	NM_010831	ENSMUSG00000024042	Sik1	Msk|Sik|Snf1lk	salt inducible kinase 1	protein-coding
Treated_m_peak_522	chr10	12964232	12964818	+	819	NA	promoter-TSS (NM_029075)	promoter-TSS (NM_029075)	-266	NM_029075	74732	Mm.248648	NM_029075	ENSMUSG00000039232	Stx11	5830405C08Rik	syntaxin 11	protein-coding
Treated_m_peak_1206	chr11	69685584	69686340	+	818	NA	promoter-TSS (NM_001159505)	promoter-TSS (NM_001159505)	-408	NM_001159505	69583	Mm.8983	NM_023517	ENSMUSG00000089669	Tnfsf13	2310026N09Rik|April|Tall2|Tnlg7b|Trdl1	tumor necrosis factor (ligand) superfamily, member 13	protein-coding
Treated_m_peak_5920	chr4	148646563	148647086	+	817	NA	intron (NM_001085505, intron 1 of 10)	L1ME2|LINE|L1	3507	NM_001085505	230909	Mm.332067	NM_001085505	ENSMUSG00000070577	Gm572	b2b1167Clo	predicted gene 572	protein-coding
Treated_m_peak_7157	chr7	49522876	49523466	+	816	NA	intron (NM_175272, intron 11 of 37)	intron (NM_175272, intron 11 of 37)	113664	NM_001005232	13172	Mm.307176	NM_001005232	ENSMUSG00000030507	Dbx1	AI426026|Dbx	developing brain homeobox 1	protein-coding
Treated_m_peak_5983	chr4	156030579	156031308	+	815	NA	Intergenic	Intergenic	4601	NM_021985	21936	Mm.3180	NM_009400	ENSMUSG00000041954	Tnfrsf18	AITR|Gitr	tumor necrosis factor receptor superfamily, member 18	protein-coding
Treated_m_peak_2599	chr14	121416498	121416987	+	815	NA	Intergenic	B4A|SINE|B4	-37512	NM_145465	223255	Mm.390756	NM_145465	ENSMUSG00000063410	Stk24	1810013H02Rik|C76483|MST-3|Mst3|STE20	serine/threonine kinase 24	protein-coding
Treated_m_peak_6850	chr6	133104909	133105817	+	815	NA	non-coding (NR_073368, exon 1 of 4)	non-coding (NR_073368, exon 1 of 4)	124	NM_001271583	381820	Mm.291762	NM_001163445	ENSMUSG00000072704	Smim10l1	2700089E24Rik|AI662692	small integral membrane protein 10 like 1	protein-coding
Treated_m_peak_5635	chr4	116176613	116177228	+	814	NA	Intergenic	Intergenic	3548	NM_001099295	67323	Mm.45442	NM_001099295	ENSMUSG00000078593	1700042G07Rik	-	RIKEN cDNA 1700042G07 gene	protein-coding
Treated_m_peak_1225	chr11	70451686	70452821	+	814	NA	exon (NM_025397, exon 2 of 3)	exon (NM_025397, exon 2 of 3)	322	NM_025397	66172	Mm.46424	NM_025397	ENSMUSG00000018923	Med11	1110030J09Rik|AI465144|AW545069	mediator complex subunit 11	protein-coding
Treated_m_peak_9	chr1	13203570	13204126	+	812	NA	intron (NM_001302702, intron 4 of 21)	intron (NM_001302702, intron 4 of 21)	-76685	NM_001081209	383491	Mm.309380	NM_001081209	ENSMUSG00000042414	Prdm14	-	PR domain containing 14	protein-coding
Treated_m_peak_4472	chr2	32846986	32847748	+	812	NA	promoter-TSS (NM_001113569)	promoter-TSS (NM_001113569)	-130	NM_001113569	20910	Mm.278865	NM_009295	ENSMUSG00000026797	Stxbp1	AI317162|AI326233|MMS10-G|Ms10g|Munc-18a|Munc18-1|N-sec1|Rb-sec1|Sxtbp1|Unc18-1|Unc18h|nsec1	syntaxin binding protein 1	protein-coding
Treated_m_peak_3405	chr17	17856559	17857064	+	811	NA	Intergenic	Intergenic	-1623	NM_008215	15116	Mm.255701	NM_008215	ENSMUSG00000003665	Has1	HAS	hyaluronan synthase1	protein-coding
Treated_m_peak_1060	chr11	50291723	50292655	+	808	NA	5' UTR (NM_175334, exon 1 of 5)	5' UTR (NM_175334, exon 1 of 5)	147	NM_175334	103806	Mm.51116	NM_175334	ENSMUSG00000050567	Maml1	AI644666|AW743257|D930008C07Rik|Mam-1|Mam1|mKIAA0200	mastermind like 1 (Drosophila)	protein-coding
Treated_m_peak_6885	chr6	146443860	146444366	+	806	NA	intron (NM_010586, intron 2 of 55)	B4A|SINE|B4	58110	NM_010586	16439	Mm.7800	NM_010586	ENSMUSG00000030287	Itpr2	AI649341|InsP3R-2|InsP3R-5|Ip3r2|Itpr5|insP3R2	inositol 1,4,5-triphosphate receptor 2	protein-coding
Treated_m_peak_6576	chr6	43061012	43061548	+	805	NA	Intergenic	Intergenic	-54464	NM_146655	258649	Mm.271494	NM_146655	ENSMUSG00000094669	Olfr441	MOR261-3	olfactory receptor 441	protein-coding
Treated_m_peak_8341	chr9	107295431	107296403	+	805	NA	promoter-TSS (NM_009895)	promoter-TSS (NM_009895)	-742	NM_009895	12700	Mm.4592	NM_009895	ENSMUSG00000032578	Cish	CIS-1|CIS1|Cis|F17|F23|SOCS	cytokine inducible SH2-containing protein	protein-coding
Treated_m_peak_4654	chr2	103238880	103239460	+	805	NA	Intergenic	Intergenic	64026	NM_007914	13661	Mm.10724	NM_007914	ENSMUSG00000012350	Ehf	9030625L19Rik|AU019492	ets homologous factor	protein-coding
Treated_m_peak_5668	chr4	120032048	120032827	+	804	NA	intron (NM_010657, intron 2 of 8)	intron (NM_010657, intron 2 of 8)	-128769	NM_007902	13615	Mm.284855	NM_007902	ENSMUSG00000028635	Edn2	ET-2|PPET2|VIC	endothelin 2	protein-coding
Treated_m_peak_6111	chr5	64242582	64243114	+	801	NA	intron (NM_001289514, intron 1 of 18)	intron (NM_001289514, intron 1 of 18)	12491	NM_001289514	57915	Mm.286353	NM_019636	ENSMUSG00000029174	Tbc1d1	1110062G02Rik|AI385682|AW555803|Nob1|Nobq1|Tbc1|mKIAA1108	TBC1 domain family, member 1	protein-coding
Treated_m_peak_564	chr10	19591897	19592549	+	801	NA	intron (NM_010511, intron 1 of 6)	CpG	274	NM_010511	15979	Mm.549	NM_010511	ENSMUSG00000020009	Ifngr1	CD119|IFN-gammaR|Ifgr|Ifngr|Nktar	interferon gamma receptor 1	protein-coding
Treated_m_peak_5991	chr5	7959999	7960603	+	799	NA	promoter-TSS (NM_054098)	promoter-TSS (NM_054098)	-171	NM_054098	117167	Mm.31403	NM_054098	ENSMUSG00000012428	Steap4	1110021O17Rik|AI481214|Tiarp|Tnfaip9	STEAP family member 4	protein-coding
Treated_m_peak_6217	chr5	103737235	103738192	+	797	NA	Intergenic	Intergenic	-16449	NM_133919	17355	Mm.6949	NM_133919	ENSMUSG00000029313	Aff1	9630032B01Rik|AW319193|Af4|Mllt2h|Rob	AF4/FMR2 family, member 1	protein-coding
Treated_m_peak_4475	chr2	32875537	32876103	+	797	NA	promoter-TSS (NM_146119)	promoter-TSS (NM_146119)	-314	NM_146119	227737	Mm.301646	NM_146119	ENSMUSG00000026796	Fam129b	9130404D14Rik	family with sequence similarity 129, member B	protein-coding
Treated_m_peak_1091	chr11	54072540	54073745	+	796	NA	Intergenic	Intergenic	-4125	NM_019417	30794	Mm.21830	NM_019417	ENSMUSG00000020388	Pdlim4	Ril	PDZ and LIM domain 4	protein-coding
Treated_m_peak_5546	chr4	84786612	84787441	+	794	NA	Intergenic	Intergenic	-97283	NM_177385	338349	Mm.440562	NM_175275	ENSMUSG00000038070	Cntln	AI448092|B430108F07Rik|D530005L17Rik	centlein, centrosomal protein	protein-coding
Treated_m_peak_4076	chr19	6340695	6341325	+	788	NA	promoter-TSS (NM_001291787)	promoter-TSS (NM_001291787)	-150	NR_117093	26412	Mm.25860	NM_009006	ENSMUSG00000024948	Map4k2	AI385662|BL44|GCK|Rab8ip	mitogen-activated protein kinase kinase kinase kinase 2	protein-coding
Treated_m_peak_8138	chr9	58709201	58709745	+	788	NA	intron (NM_028598, intron 2 of 5)	intron (NM_028598, intron 2 of 5)	32086	NM_028598	73673	Mm.205196	NM_028598	ENSMUSG00000074269	Rec114	2410076I21Rik|4930527A11Rik	REC114 meiotic recombination protein	protein-coding
Treated_m_peak_3496	chr17	29135811	29136469	+	788	NA	5' UTR (NM_001002786, exon 1 of 8)	5' UTR (NM_001002786, exon 1 of 8)	1084	NM_001002786	442827	Mm.440341	NM_001002786	ENSMUSG00000064147	Rab44	9830134C10Rik	RAB44, member RAS oncogene family	protein-coding
Treated_m_peak_2341	chr13	117024122	117024917	+	787	NA	intron (NM_001081009, intron 2 of 26)	CpG	997	NM_001081009	52552	Mm.274466	NM_027272	ENSMUSG00000021725	Parp8	2810430O08Rik|ARTD16|D13Ertd275e	poly (ADP-ribose) polymerase family, member 8	protein-coding
Treated_m_peak_727	chr10	80001578	80002431	+	787	NA	intron (NM_001347081, intron 11 of 45)	intron (NM_001347081, intron 11 of 45)	4389	NM_013850	27403	Mm.103351	NM_013850	ENSMUSG00000035722	Abca7	ABCX|Abc51	ATP-binding cassette, sub-family A (ABC1), member 7	protein-coding
Treated_m_peak_2400	chr14	30626200	30626815	+	787	NA	promoter-TSS (NM_011103)	promoter-TSS (NM_011103)	-299	NM_011103	18753	Mm.2314	NM_011103	ENSMUSG00000021948	Prkcd	AI385711|D14Ertd420e|PKC[d]|PKCdelta|Pkcd	protein kinase C, delta	protein-coding
Treated_m_peak_410	chr1	171361277	171361883	+	786	NA	promoter-TSS (NM_001033039)	promoter-TSS (NM_001033039)	-782	NM_001033039	68874	Mm.10756	NM_001033039	ENSMUSG00000045259	Klhdc9	1190002J23Rik|AA087357|ESTM31	kelch domain containing 9	protein-coding
Treated_m_peak_1714	chr12	8868483	8869055	+	785	NA	Intergenic	Intergenic	-52538	NM_008640	17775	Mm.30071	NM_008640	ENSMUSG00000020585	Laptm4a	AA286466|LAPTM4|MTP|Mtrp|mKIAA0108	lysosomal-associated protein transmembrane 4A	protein-coding
Treated_m_peak_4232	chr19	45193221	45194085	+	785	NA	Intergenic	Intergenic	41583	NM_010691	16814	Mm.116815	NM_010691	ENSMUSG00000025216	Lbx1	Lbx1h	ladybird homeobox homolog 1 (Drosophila)	protein-coding
Treated_m_peak_6577	chr6	43251705	43252223	+	785	NA	Intergenic	Intergenic	-13680	NM_133674	54324	Mm.320978	NM_133674	ENSMUSG00000033542	Arhgef5	2210412D05Rik|AA717842|AW495314|Tim1	Rho guanine nucleotide exchange factor (GEF) 5	protein-coding
Treated_m_peak_7542	chr8	12873942	12874512	+	785	NA	Intergenic	Intergenic	-41666	NM_178076	17207	Mm.334413	NM_178076	ENSMUSG00000031442	Mcf2l	C130040G20Rik|Dbs|Ost|mKIAA0362	mcf.2 transforming sequence-like	protein-coding
Treated_m_peak_4324	chr2	3418948	3419538	+	785	NA	intron (NM_008579, intron 1 of 2)	CpG	3405	NM_008579	104362	Mm.2688	NM_008579	ENSMUSG00000026650	Meig1	MLZ-278|Meg1	meiosis expressed gene 1	protein-coding
Treated_m_peak_7389	chr7	126627881	126628497	+	785	NA	Intergenic	Intergenic	-2719	NM_019738	56312	Mm.18742	NM_019738	ENSMUSG00000030717	Nupr1	2310032H04Rik|Com1|p8	nuclear protein transcription regulator 1	protein-coding
Treated_m_peak_7198	chr7	75369199	75369766	+	785	NA	Intergenic	Intergenic	-60220	NM_153579	64176	Mm.273082	NM_153579	ENSMUSG00000053025	Sv2b	A830038F04Rik|AI850768|mKIAA0735	synaptic vesicle glycoprotein 2 b	protein-coding
Treated_m_peak_579	chr10	24164509	24165264	+	783	NA	intron (NM_016797, intron 2 of 9)	intron (NM_016797, intron 2 of 9)	15569	NM_016797	53331	Mm.248042	NM_016797	ENSMUSG00000019998	Stx7	AI315064|AI317144|AW107239|Syn7	syntaxin 7	protein-coding
Treated_m_peak_2215	chr13	58402233	58402912	+	783	NA	promoter-TSS (NM_025279)	promoter-TSS (NM_025279)	-25	NM_028904	74386	Mm.85289	NM_028904	ENSMUSG00000035367	Rmi1	4932432N11Rik|C79893	RecQ mediated genome instability 1	protein-coding
Treated_m_peak_7971	chr9	21714848	21715546	+	781	NA	Intergenic	MTEa|LTR|ERVL-MaLR	-8379	NM_001252658	16835	Mm.3213	NM_010700	ENSMUSG00000032193	Ldlr	Hlb301	low density lipoprotein receptor	protein-coding
Treated_m_peak_592	chr10	31503961	31504555	+	779	NA	intron (NM_001146349, intron 4 of 5)	intron (NM_001146349, intron 4 of 5)	-58337	NM_009413	21987	Mm.439966	NM_009413	ENSMUSG00000000296	Tpd52l1	D53	tumor protein D52-like 1	protein-coding
Treated_m_peak_3660	chr17	48409204	48410470	+	779	NA	promoter-TSS (NM_001289491)	promoter-TSS (NM_001289491)	-17	NM_001110832	18044	Mm.4929	NM_010913	ENSMUSG00000023994	Nfya	AA407810|Cbf-b|SEZ-10|SEZ10	nuclear transcription factor-Y alpha	protein-coding
Treated_m_peak_4555	chr2	61341108	61341646	+	779	NA	Intergenic	Intergenic	-237209	NM_011529	21353	Mm.244393	NM_011529	ENSMUSG00000064289	Tank	C86182|E430026L09Rik|I-TRAF	TRAF family member-associated Nf-kappa B activator	protein-coding
Treated_m_peak_184	chr1	91052677	91053221	+	777	NA	promoter-TSS (NM_008515)	promoter-TSS (NM_008515)	-495	NM_001310732	16978	Mm.45039	NM_008515	ENSMUSG00000026305	Lrrfip1	AU024550|Fliiap1	leucine rich repeat (in FLII) interacting protein 1	protein-coding
Treated_m_peak_6303	chr5	120116182	120116782	+	776	NA	promoter-TSS (NM_028762)	promoter-TSS (NM_028762)	-31	NM_028762	74111	Mm.41022	NM_028762	ENSMUSG00000029594	Rbm19	1200009A02Rik|AV302714|NPO	RNA binding motif protein 19	protein-coding
Treated_m_peak_6420	chr5	136940771	136941359	+	776	NA	Intergenic	BGLII|LTR|ERVK	-12210	NM_001347504	66437	Mm.25849	NM_025562	ENSMUSG00000019054	Fis1	2010003O14Rik|Ttc11	fission, mitochondrial 1	protein-coding
Treated_m_peak_4192	chr19	37333454	37334032	+	775	NA	Intergenic	B4A|SINE|B4	-3130	NM_031156	15925	Mm.28366	NM_031156	ENSMUSG00000056999	Ide	1300012G03Rik|4833415K22Rik|AA675336|AI507533	insulin degrading enzyme	protein-coding
Treated_m_peak_4866	chr2	160620474	160621401	+	774	NA	Intergenic	Intergenic	-24960	NM_009408	21969	Mm.217233	NM_009408	ENSMUSG00000070544	Top1	AI467334|D130064I21Rik|Top-1	topoisomerase (DNA) I	protein-coding
Treated_m_peak_7518	chr7	144582121	144582688	+	773	NA	promoter-TSS (NM_010175)	promoter-TSS (NM_010175)	32	NM_010175	14082	Mm.5126	NM_010175	ENSMUSG00000031077	Fadd	Mort1/FADD	Fas (TNFRSF6)-associated via death domain	protein-coding
Treated_m_peak_4715	chr2	121045645	121046218	+	773	NA	TTS (NM_028799)	TTS (NM_028799)	-9054	NM_013513	13828	Mm.240051	NM_013513	ENSMUSG00000023216	Epb42	Epb4.2	erythrocyte membrane protein band 4.2	protein-coding
Treated_m_peak_7082	chr7	34629470	34631007	+	773	NA	Intergenic	Intergenic	22603	NM_146188	233107	Mm.486198	NM_146188	ENSMUSG00000030499	Kctd15	BC031749	potassium channel tetramerisation domain containing 15	protein-coding
Treated_m_peak_2925	chr15	96285015	96285962	+	773	NA	Intergenic	CpG	-2034	NM_175251	77044	Mm.17166	NM_175251	ENSMUSG00000033237	Arid2	1700124K17Rik|4432409D24Rik|zipzap/p200	AT rich interactive domain 2 (ARID, RFX-like)	protein-coding
Treated_m_peak_4911	chr2	168078416	168079208	+	773	NA	Intergenic	Intergenic	-2192	NM_021409	58220	Mm.292834	NM_021409	ENSMUSG00000044641	Pard6b	AV025615|Par6b	par-6 family cell polarity regulator beta	protein-coding
Treated_m_peak_6516	chr6	7844244	7844877	+	769	NA	promoter-TSS (NM_052993)	promoter-TSS (NM_052993)	-664	NM_052993	94192	Mm.102752	NM_052993	ENSMUSG00000042460	C1galt1	2210410E06Rik|AV284120|T-synthase	core 1 synthase, glycoprotein-N-acetylgalactosamine 3-beta-galactosyltransferase, 1	protein-coding
Treated_m_peak_1083	chr11	53519192	53520339	+	766	NA	promoter-TSS (NM_001252332)	promoter-TSS (NM_001252332)	29	NM_033144	20362	Mm.274399	NM_033144	ENSMUSG00000018398	2008-09-01	AW046166|Sepl	septin 8	protein-coding
Treated_m_peak_1002	chr11	23255707	23256249	+	766	NA	promoter-TSS (NM_134014)	promoter-TSS (NM_134014)	-63	NM_001035226	103573	Mm.217547	NM_134014	ENSMUSG00000020290	Xpo1	AA420417|Crm1|Exp1	exportin 1	protein-coding
Treated_m_peak_4050	chr19	5704077	5705461	+	765	NA	exon (NM_010609, exon 1 of 3)	exon (NM_010609, exon 1 of 3)	298	NM_010609	16530	Mm.440033	NM_010609	ENSMUSG00000024936	Kcnk7	2310014G03Rik|Kcnk6|Kcnk8|Knot|Mlk3	potassium channel, subfamily K, member 7	protein-coding
Treated_m_peak_2553	chr14	76951273	76951850	+	764	NA	Intergenic	Intergenic	85056	NM_172488	210808	Mm.89278	NM_172488	ENSMUSG00000044350	Lacc1	9030625A04Rik	laccase (multicopper oxidoreductase) domain containing 1	protein-coding
Treated_m_peak_4915	chr2	168517982	168518636	+	764	NA	non-coding (NR_111897, exon 6 of 6)	non-coding (NR_111897, exon 6 of 6)	72056	NM_001291175	18019	Mm.116802	NM_010899	ENSMUSG00000027544	Nfatc2	AI607462|NF-ATc2|NF-ATp|NFAT1|NFAT1-D|Nfatp	nuclear factor of activated T cells, cytoplasmic, calcineurin dependent 2	protein-coding
Treated_m_peak_5391	chr4	11147188	11148122	+	764	NA	Intergenic	Intergenic	-8786	NM_021897	60599	Mm.393018	NM_021897	ENSMUSG00000028211	Trp53inp1	2700057G22Rik|SIP|SIP18|SIP27|Stinp|Teap	transformation related protein 53 inducible nuclear protein 1	protein-coding
Treated_m_peak_808	chr10	84227610	84228227	+	760	NA	Intergenic	Intergenic	212553	NM_001004363	77976	Mm.25874	NM_001004363	ENSMUSG00000020032	Nuak1	AU014801|AW494241|B230104P22Rik|Omphk1	NUAK family, SNF1-like kinase, 1	protein-coding
Treated_m_peak_3994	chr18	80933525	80934202	+	760	NA	exon (NM_015805, exon 1 of 29)	exon (NM_015805, exon 1 of 29)	195	NM_001201569	50771	Mm.247138	NM_015805	ENSMUSG00000024566	Atp9b	AA934181|Atpc2b|IIb|MMR	ATPase, class II, type 9B	protein-coding
Treated_m_peak_3985	chr18	78906941	78907491	+	760	NA	intron (NM_053099, intron 3 of 5)	intron (NM_053099, intron 3 of 5)	202175	NM_053099	240427	Mm.312871	NM_053099	ENSMUSG00000024548	Setbp1	C130092E12|Seb|mKIAA0437	SET binding protein 1	protein-coding
Treated_m_peak_796	chr10	81430035	81430851	+	759	NA	Intergenic	CpG	-3270	NM_008688	18029	Mm.426936	NM_008688	ENSMUSG00000055053	Nfic	1110019L22Rik|1500041O16Rik|AA589446|AI746521|NF1-C	nuclear factor I/C	protein-coding
Treated_m_peak_2977	chr15	101253538	101254311	+	757	NA	Intergenic	Intergenic	-12922	NM_010444	15370	Mm.119	NM_010444	ENSMUSG00000023034	Nr4a1	GFRP1|Gfrp|Hbr-1|Hbr1|Hmr|N10|NGFI-B|NGFIB|NP10|TIS1|TR3|nur77	nuclear receptor subfamily 4, group A, member 1	protein-coding
Treated_m_peak_7932	chr9	5308524	5309093	+	756	NA	promoter-TSS (NM_007609)	promoter-TSS (NM_007609)	-41	NM_007609	12363	Mm.1569	NM_007609	ENSMUSG00000033538	Casp4	CASP-11|CASP-4|Casp11|Caspl|ich-3	caspase 4, apoptosis-related cysteine peptidase	protein-coding
Treated_m_peak_6813	chr6	125095820	125096406	+	756	NA	promoter-TSS (NR_106012)	promoter-TSS (NR_106012)	-50	NM_145979	107932	Mm.333388	NM_145979	ENSMUSG00000063870	Chd4	9530019N15Rik|AA617397|BC005710|D6Ertd380e|Mi-2beta|mKIAA4075	chromodomain helicase DNA binding protein 4	protein-coding
Treated_m_peak_6685	chr6	86793300	86793966	+	756	NA	promoter-TSS (NM_013471)	promoter-TSS (NM_013471)	-49	NM_013471	11746	Mm.259702	NM_013471	ENSMUSG00000029994	Anxa4	AI265406|AIV|AW106930|Anx4|Xanx-4	annexin A4	protein-coding
Treated_m_peak_560	chr10	19061962	19062760	+	756	NA	Intergenic	Intergenic	-46951	NM_009397	21929	Mm.116683	NM_009397	ENSMUSG00000019850	Tnfaip3	A20|Tnfip3	tumor necrosis factor, alpha-induced protein 3	protein-coding
Treated_m_peak_5169	chr3	92012130	92012677	+	756	NA	Intergenic	Intergenic	-2180	NM_207247	242100	Mm.297406	NM_207247	ENSMUSG00000042244	Pglyrp3	Gm420	peptidoglycan recognition protein 3	protein-coding
Treated_m_peak_5014	chr3	38585440	38585985	+	754	NA	Intergenic	Intergenic	-100896	NM_001167883	99696	Mm.290937	NM_001033198	ENSMUSG00000044864	Ankrd50	AI662170|E430012K20Rik|mKIAA1223|mKIAA3019	ankyrin repeat domain 50	protein-coding
Treated_m_peak_5050	chr3	57735380	57736418	+	754	NA	promoter-TSS (NM_011883)	promoter-TSS (NM_011883)	-163	NM_001304454	24017	Mm.274360	NM_011883	ENSMUSG00000036503	Rnf13	2010001H16Rik|Rzf	ring finger protein 13	protein-coding
Treated_m_peak_8336	chr9	106684896	106686415	+	750	NA	5' UTR (NM_011573, exon 1 of 6)	5' UTR (NM_011573, exon 1 of 6)	161	NM_011573	21767	Mm.22266	NM_011573	ENSMUSG00000040813	Tex264	TEG-264	testis expressed gene 264	protein-coding
Treated_m_peak_6630	chr6	67459331	67459919	+	750	NA	intron (NM_144548, intron 6 of 10)	RMER15|LTR|ERVL	32230	NM_144548	209590	Mm.221227	NM_144548	ENSMUSG00000049093	Il23r	IL-23R	interleukin 23 receptor	protein-coding
Treated_m_peak_1532	chr11	106665226	106665709	+	746	NA	intron (NM_001305157, intron 14 of 15)	intron (NM_001305157, intron 14 of 15)	49814	NM_001032378	18613	Mm.343951	NM_008816	ENSMUSG00000020717	Pecam1	C85791|Cd31|PECAM-1|Pecam	platelet/endothelial cell adhesion molecule 1	protein-coding
Treated_m_peak_2445	chr14	54222279	54223161	+	746	NA	Intergenic	(CCCCCA)n|Simple_repeat|Simple_repeat	31209	NM_010015	13135	Mm.319038	NM_010015	ENSMUSG00000022174	Dad1	AI323713	defender against cell death 1	protein-coding
Treated_m_peak_3639	chr17	46202746	46203654	+	746	NA	promoter-TSS (NM_030715)	promoter-TSS (NM_030715)	345	NM_028198	72322	Mm.275039	NM_028198	ENSMUSG00000067150	Xpo5	2410004H11Rik|2700038C24Rik|AI648907|AW549301|Exp5|RanBp21|mKIAA1291	exportin 5	protein-coding
Treated_m_peak_6393	chr5	134688607	134689310	+	744	NA	promoter-TSS (NM_010717)	promoter-TSS (NM_010717)	-368	NM_010717	16885	Mm.15409	NM_010717	ENSMUSG00000029674	Limk1	KIZ-1|LIMK-1|Limk	LIM-domain containing, protein kinase	protein-coding
Treated_m_peak_2175	chr13	49157352	49158347	+	743	NA	Intergenic	Intergenic	-9521	NM_029361	75607	Mm.342723	NM_029361	ENSMUSG00000037989	Wnk2	1810073P09Rik|AW122246|ESTM15|X83337|mKIAA1760	WNK lysine deficient protein kinase 2	protein-coding
Treated_m_peak_1704	chr12	4906975	4907843	+	742	NA	5' UTR (NM_145441, exon 1 of 7)	5' UTR (NM_145441, exon 1 of 7)	111	NM_145441	217379	Mm.259170	NM_145441	ENSMUSG00000020634	Ubxn2a	6330407P03Rik|Ubxd4	UBX domain protein 2A	protein-coding
Treated_m_peak_720	chr10	78429126	78429659	+	741	NA	Intergenic	Intergenic	3722	NM_007793	13014	Mm.6095	NM_007793	ENSMUSG00000005054	Cstb	AA960480|Stfb	cystatin B	protein-coding
Treated_m_peak_2654	chr15	25984136	25984873	+	740	NA	5' UTR (NM_144523, exon 1 of 6)	5' UTR (NM_144523, exon 1 of 6)	138	NM_144523	52521	Mm.29145	NM_144523	ENSMUSG00000052253	Zfp622	1110033B05Rik|D15Ertd806e|ZPR9|Znf622	zinc finger protein 622	protein-coding
Treated_m_peak_5240	chr3	101835835	101836725	+	740	NA	promoter-TSS (NM_172295)	promoter-TSS (NM_172295)	-57	NM_172295	242125	Mm.32900	NM_172295	ENSMUSG00000044313	Mab21l3	-	mab-21-like 3 (C. elegans)	protein-coding
Treated_m_peak_3855	chr18	36517206	36517763	+	740	NA	Intergenic	Intergenic	-1679	NM_010415	15200	Mm.289681	NM_010415	ENSMUSG00000024486	Hbegf	AW047313|Dtr|Dts|Hegfl	heparin-binding EGF-like growth factor	protein-coding
Treated_m_peak_4709	chr2	120207932	120208441	+	739	NA	intron (NM_177845, intron 1 of 19)	intron (NM_177845, intron 1 of 19)	37149	NM_177845	329502	Mm.330505	NM_177845	ENSMUSG00000050211	Pla2g4e	2310026J01Rik|C230096D22|Pla2epsilon	phospholipase A2, group IVE	protein-coding
Treated_m_peak_565	chr10	19594326	19595009	+	739	NA	intron (NM_010511, intron 1 of 6)	intron (NM_010511, intron 1 of 6)	2718	NM_010511	15979	Mm.549	NM_010511	ENSMUSG00000020009	Ifngr1	CD119|IFN-gammaR|Ifgr|Ifngr|Nktar	interferon gamma receptor 1	protein-coding
Treated_m_peak_3857	chr18	36559656	36560900	+	738	NA	promoter-TSS (NM_175375)	promoter-TSS (NM_175375)	-325	NM_175375	108857	Mm.482287	NM_175375	ENSMUSG00000024483	Ankhd1	1110004O12Rik|4933432B13Rik|9130019P20Rik|A530027J04Rik|A630021B20Rik|AA571404|Mask|mFLJ00246|mKIAA1085	ankyrin repeat and KH domain containing 1	protein-coding
Treated_m_peak_7298	chr7	101301601	101302489	+	738	NA	promoter-TSS (NM_001111111)	promoter-TSS (NM_001111111)	43	NM_001111111	73683	Mm.275744	NM_001111111	ENSMUSG00000047767	Atg16l2	2410118P20Rik	autophagy related 16-like 2 (S. cerevisiae)	protein-coding
Treated_m_peak_4850	chr2	157006541	157007289	+	737	NA	intron (NM_025853, intron 1 of 10)	CpG	160	NM_025853	66934	Mm.25410	NM_025853	ENSMUSG00000027635	Dsn1	1700022L09Rik|AW552447	DSN1 homolog, MIS12 kinetochore complex component	protein-coding
Treated_m_peak_151	chr1	86441740	86443175	+	737	NA	Intergenic	CpG	16128	NM_027966	71863	Mm.179627	NM_027966	ENSMUSG00000036574	1700019O17Rik	-	RIKEN cDNA 1700019O17 gene	protein-coding
Treated_m_peak_2008	chr12	111165832	111167051	+	736	NA	promoter-TSS (NM_011632)	promoter-TSS (NM_011632)	71	NM_001286122	22031	Mm.27431	NM_011632	ENSMUSG00000021277	Traf3	AI528849|CAP-1|CD40bp|CRAF1|LAP1|T-BAM|amn	TNF receptor-associated factor 3	protein-coding
Treated_m_peak_520	chr10	12878640	12879155	+	736	NA	Intergenic	Intergenic	-17162	NM_011682	22288	Mm.331784	NM_011682	ENSMUSG00000019820	Utrn	AA589569|DRP|Dmdl	utrophin	protein-coding
Treated_m_peak_6873	chr6	136938639	136939187	+	735	NA	intron (NM_001301301, intron 1 of 5)	intron (NM_001301301, intron 1 of 5)	614	NM_001301303	11857	Mm.2241	NM_007486	ENSMUSG00000030220	Arhgdib	D4|Gdid4|Ly-GDI	Rho, GDP dissociation inhibitor (GDI) beta	protein-coding
Treated_m_peak_3122	chr16	25746680	25747261	+	734	NA	intron (NM_001127259, intron 1 of 13)	intron (NM_001127259, intron 1 of 13)	-54946	NM_001127264	22061	Mm.20894	NM_011641	ENSMUSG00000022510	Trp63	AI462811|Ket|P51/P63|P63|P73l|Tp63|Trp53rp1	transformation related protein 63	protein-coding
Treated_m_peak_4655	chr2	103271436	103271999	+	734	NA	intron (NM_007914, intron 6 of 8)	intron (NM_007914, intron 6 of 8)	31479	NM_007914	13661	Mm.10724	NM_007914	ENSMUSG00000012350	Ehf	9030625L19Rik|AU019492	ets homologous factor	protein-coding
Treated_m_peak_6028	chr5	30915854	30916511	+	733	NA	intron (NM_133918, intron 3 of 7)	intron (NM_133918, intron 3 of 7)	2396	NM_133918	100952	Mm.286375	NM_133918	ENSMUSG00000029163	Emilin1	5830419M17Rik|AW229038|BB105748|EMILIN-1|gp115	elastin microfibril interfacer 1	protein-coding
Treated_m_peak_6323	chr5	122643691	122644775	+	732	NA	intron (NM_001038845, intron 1 of 12)	intron (NM_001038845, intron 1 of 12)	322	NM_001038839	18439	Mm.42026	NM_011027	ENSMUSG00000029468	P2rx7	AI467586|P2X(7)|P2X7R	purinergic receptor P2X, ligand-gated ion channel, 7	protein-coding
Treated_m_peak_1538	chr11	107137445	107137987	+	731	NA	Intergenic	Intergenic	-5794	NM_176850	207165	Mm.343986	NM_176850	ENSMUSG00000040481	Bptf	9430093H17Rik|Falz	bromodomain PHD finger transcription factor	protein-coding
Treated_m_peak_5414	chr4	25267096	25267622	+	731	NA	intron (NM_026194, intron 9 of 18)	MTE2a|LTR|ERVL-MaLR	14462	NM_026194	67490	Mm.226295	NM_026194	ENSMUSG00000040359	Ufl1	1810074P20Rik|AI429228|Kiaa0776|Maxer|Rcad|mKIAA0776	UFM1 specific ligase 1	protein-coding
Treated_m_peak_6315	chr5	121847944	121849174	+	731	NA	promoter-TSS (NM_175474)	promoter-TSS (NM_175474)	-469	NM_175474	231717	Mm.12654	NM_175474	ENSMUSG00000044134	Fam109a	A230106M15Rik|AU017694|IPIP27A|Ses1	family with sequence similarity 109, member A	protein-coding
Treated_m_peak_4146	chr19	24174846	24175647	+	731	NA	intron (NM_011597, intron 1 of 22)	intron (NM_011597, intron 1 of 22)	-1106	NM_001198985	21873	Mm.104744	NM_011597	ENSMUSG00000024812	Tjp2	ZO-2	tight junction protein 2	protein-coding
Treated_m_peak_7488	chr7	141454705	141455423	+	730	NA	promoter-TSS (NR_028142)	promoter-TSS (NR_028142)	-124	NR_028142	66853	Mm.29998	NM_025802	ENSMUSG00000025509	Pnpla2	0610039C21Rik|1110001C14Rik|Atgl|TTS-2.2	patatin-like phospholipase domain containing 2	protein-coding
Treated_m_peak_1369	chr11	94275146	94275934	+	729	NA	Intergenic	Intergenic	-32961	NM_181819	278507	Mm.342216	NM_181819	ENSMUSG00000044177	Wfikkn2	2610304F08Rik|AY100450|Gasp1|WFIKKNRP	WAP, follistatin/kazal, immunoglobulin, kunitz and netrin domain containing 2	protein-coding
Treated_m_peak_5890	chr4	141461023	141461803	+	729	NA	intron (NM_009541, intron 2 of 15)	intron (NM_009541, intron 2 of 15)	16740	NM_009541	22642	Mm.389590	NM_009541	ENSMUSG00000006215	Zbtb17	AA589413|Lp-1|Miz1|Zfp100|mZ13	zinc finger and BTB domain containing 17	protein-coding
Treated_m_peak_2825	chr15	79347429	79348515	+	728	NA	promoter-TSS (NM_001304832)	promoter-TSS (NM_001304832)	-89	NM_001304831	17133	Mm.86646	NM_010755	ENSMUSG00000042622	Maff	-	v-maf musculoaponeurotic fibrosarcoma oncogene family, protein F (avian)	protein-coding
Treated_m_peak_412	chr1	171384209	171384886	+	727	NA	intron (NM_001122680, intron 4 of 7)	intron (NM_001122680, intron 4 of 7)	-4413	NM_001005508	226652	Mm.251048	NM_001005508	ENSMUSG00000048865	Arhgap30	6030405P05Rik|Gm102|mFLJ00267	Rho GTPase activating protein 30	protein-coding
Treated_m_peak_7961	chr9	21135882	21136422	+	727	NA	Intergenic	Intergenic	-4877	NM_018793	54721	Mm.20249	NM_018793	ENSMUSG00000032175	Tyk2	JTK1	tyrosine kinase 2	protein-coding
Treated_m_peak_4348	chr2	9749743	9750472	+	726	NA	Intergenic	Intergenic	128493	NM_008091	14462	Mm.313866	NM_008091	ENSMUSG00000015619	Gata3	Gata-3|jal	GATA binding protein 3	protein-coding
Treated_m_peak_4622	chr2	91182694	91183642	+	726	NA	promoter-TSS (NM_145527)	promoter-TSS (NM_145527)	-121	NM_001177719	228355	Mm.36410	NM_145527	ENSMUSG00000040687	Madd	9630059K23Rik|IG20	MAP-kinase activating death domain	protein-coding
Treated_m_peak_4211	chr19	42518630	42519296	+	724	NA	intron (NM_177464, intron 1 of 6)	CpG	158	NM_177464	52013	Mm.254169	NM_177464	ENSMUSG00000025184	R3hcc1l	1700036B12Rik|AI450607|C10orf28|D19Ertd386e|GIDRP86|Gidrp88	R3H domain and coiled-coil containing 1 like	protein-coding
Treated_m_peak_1143	chr11	60935159	60935691	+	724	NA	intron (NM_008928, intron 1 of 11)	intron (NM_008928, intron 1 of 11)	3368	NM_008928	26397	Mm.18494	NM_008928	ENSMUSG00000018932	Map2k3	AW212142|MEK3|MKK3|Prkmk3|mMKK3b	mitogen-activated protein kinase kinase 3	protein-coding
Treated_m_peak_132	chr1	77534984	77535539	+	722	NA	Intergenic	Intergenic	-20173	NM_007936	13838	Mm.400747	NM_007936	ENSMUSG00000026235	Epha4	2900005C20Rik|AI385584|Cek8|Hek8|Sek|Sek1|Tyro1|rb	Eph receptor A4	protein-coding
Treated_m_peak_2466	chr14	55590829	55591987	+	722	NA	promoter-TSS (NM_011190)	promoter-TSS (NM_011190)	-307	NM_001029855	19188	Mm.371573	NM_011190	ENSMUSG00000079197	Psme2	AA589371|AI788882|PA28b	proteasome (prosome, macropain) activator subunit 2 (PA28 beta)	protein-coding
Treated_m_peak_3589	chr17	35438656	35439512	+	721	NA	promoter-TSS (NM_001201460)	promoter-TSS (NM_001201460)	-71	NM_001198560	15018	Mm.431282	NM_010394	ENSMUSG00000060550	H2-Q7	H-2Q7|Ped|Q9|Qa-2|Qa-7|Qa7	histocompatibility 2, Q region locus 7	protein-coding
Treated_m_peak_2737	chr15	58888292	58889184	+	720	NA	promoter-TSS (NM_175226)	promoter-TSS (NM_175226)	-491	NM_175226	75841	Mm.4537	NM_175226	ENSMUSG00000037075	Rnf139	4930555P18Rik	ring finger protein 139	protein-coding
Treated_m_peak_7671	chr8	71922517	71923142	+	719	NA	promoter-TSS (NM_133358)	promoter-TSS (NM_133358)	4	NM_133358	170938	Mm.480419	NM_133358	ENSMUSG00000066880	Zfp617	Zfps11-6	zinc finger protein 617	protein-coding
Treated_m_peak_3766	chr17	87569842	87570444	+	719	NA	Intergenic	Intergenic	-65836	NM_008532	17075	Mm.4259	NM_008532	ENSMUSG00000045394	Epcam	CD326|EGP|EGP-2|Egp314|Ep-CAM|EpCAM1|GA733-2|Ly74|TROP1|Tacsd1|Tacstd1|gp40	epithelial cell adhesion molecule	protein-coding
Treated_m_peak_1483	chr11	100897366	100898475	+	719	NA	intron (NM_213660, intron 14 of 23)	PB1D10|SINE|Alu	37436	NM_001164062	20850	Mm.277403	NM_011488	ENSMUSG00000004043	Stat5a	AA959963|STAT5	signal transducer and activator of transcription 5A	protein-coding
Treated_m_peak_4317	chr19	58943260	58943969	+	715	NA	promoter-TSS (NM_001327998)	promoter-TSS (NM_001327998)	58	NM_001327998	73442	Mm.39739	NM_175199	ENSMUSG00000025092	Hspa12a	1700063D12Rik|AI118035|AI840429|AW048913|AW556406|D5Mgi40|Gm19925|mKIAA0417	heat shock protein 12A	protein-coding
Treated_m_peak_8328	chr9	106357088	106358043	+	714	NA	Intergenic	Intergenic	-11067	NM_153459	235584	Mm.275584	NM_153459	ENSMUSG00000053716	Dusp7	AU015694|Mkpx|Pyst2	dual specificity phosphatase 7	protein-coding
Treated_m_peak_5545	chr4	84385086	84385625	+	713	NA	intron (NM_172870, intron 4 of 5)	intron (NM_172870, intron 4 of 5)	289731	NM_172870	242509	Mm.190774	NM_172870	ENSMUSG00000028487	Bnc2	5031434M05Rik|8430420F16Rik	basonuclin 2	protein-coding
Treated_m_peak_7942	chr9	14397901	14398452	+	713	NA	Intergenic	Intergenic	-16934	NM_028013	71946	Mm.41423	NM_028013	ENSMUSG00000037419	Endod1	2210414F18Rik|2310067E08Rik|C85344	endonuclease domain containing 1	protein-coding
Treated_m_peak_7978	chr9	21923195	21923729	+	712	NA	intron (NR_045606, intron 3 of 4)	intron (NR_045606, intron 3 of 4)	3826	NM_001253869	235043	Mm.253329	NM_178577	ENSMUSG00000040883	Tmem205	-	transmembrane protein 205	protein-coding
Treated_m_peak_3399	chr17	16068927	16069473	+	711	NA	Intergenic	Intergenic	-242614	NM_178615	68799	Mm.293466	NM_178615	ENSMUSG00000048027	Rgmb	1110059F19Rik|DRAGON	repulsive guidance molecule family member B	protein-coding
Treated_m_peak_3960	chr18	70530947	70531763	+	710	NA	Intergenic	MTD|LTR|ERVL-MaLR	-1034	NM_001289515	26447	Mm.244352	NM_011972	ENSMUSG00000038425	Poli	Rad30b	polymerase (DNA directed), iota	protein-coding
Treated_m_peak_2090	chr13	30643163	30643684	+	707	NA	Intergenic	MTEa|LTR|ERVL-MaLR	-16636	NM_134068	105352	Mm.289646	NM_134068	ENSMUSG00000069255	Dusp22	JKAP|JSP1|LMW-DSP2|MKPX	dual specificity phosphatase 22	protein-coding
Treated_m_peak_1610	chr11	116651004	116651725	+	707	NA	intron (NM_030206, intron 1 of 3)	intron (NM_030206, intron 1 of 3)	2949	NM_030206	114886	Mm.34598	NM_030206	ENSMUSG00000020810	Cygb	3110001K20Rik|HGb|Staap	cytoglobin	protein-coding
Treated_m_peak_6736	chr6	106799714	106800269	+	707	NA	promoter-TSS (NM_021449)	promoter-TSS (NM_021449)	96	NM_021449	58799	Mm.290085	NM_021449	ENSMUSG00000005362	Crbn	2610203G15Rik|2900045O07Rik|AF229032|AW108261|piL	cereblon	protein-coding
Treated_m_peak_2658	chr15	27926588	27927390	+	707	NA	intron (NM_001081302, intron 1 of 56)	intron (NM_001081302, intron 1 of 56)	98859	NM_001081302	223435	Mm.485422	NM_001081302	ENSMUSG00000022263	Trio	6720464I07Rik|AA408740|Solo	triple functional domain (PTPRF interacting)	protein-coding
Treated_m_peak_7744	chr8	88649856	88650759	+	704	NA	intron (NM_145857, intron 1 of 12)	intron (NM_145857, intron 1 of 12)	2960	NM_145857	257632	Mm.222633	NM_145857	ENSMUSG00000055994	Nod2	ACUG|BLAU|CD|Card15|F830032C23Rik|IBD1|Nlrc2	nucleotide-binding oligomerization domain containing 2	protein-coding
Treated_m_peak_4298	chr19	57014724	57015298	+	704	NA	Intergenic	Intergenic	-6436	NM_146102	226250	Mm.226284	NM_146102	ENSMUSG00000025083	Afap1l2	AU041783|C86904|mKIAA1914	actin filament associated protein 1-like 2	protein-coding
Treated_m_peak_822	chr10	86723387	86723981	+	704	NA	intron (NM_153595, intron 2 of 4)	intron (NM_153595, intron 2 of 4)	10919	NM_153595	103220	Mm.440762	NM_153595	ENSMUSG00000044937	Ttc41	AI449705|AU041509|Gnn	tetratricopeptide repeat domain 41	protein-coding
Treated_m_peak_378	chr1	161968661	161969317	+	704	NA	promoter-TSS (NM_026078)	promoter-TSS (NM_026078)	159	NM_001204905	75368	Mm.108728	NM_001204904	ENSMUSG00000086277	4930558K02Rik	-	RIKEN cDNA 4930558K02 gene	protein-coding
Treated_m_peak_4942	chr2	178945056	178945638	+	703	NA	Intergenic	Intergenic	-469589	NM_026596	68175	Mm.158187	NM_026596		4930591A17Rik	-	RIKEN cDNA 4930591A17 gene	protein-coding
Treated_m_peak_6494	chr5	148399121	148400319	+	701	NA	intron (NM_007513, intron 1 of 12)	CpG	184	NM_007513	11987	Mm.275489	NM_007513	ENSMUSG00000041313	Slc7a1	4831426K01Rik|AI447493|Atrc-1|Atrc1|Cat1|Rec-1|Rev-1|mCAT-1	solute carrier family 7 (cationic amino acid transporter, y+ system), member 1	protein-coding
Treated_m_peak_2993	chr15	101975930	101976513	+	700	NA	Intergenic	Intergenic	-21934	NM_212487	332131	Mm.325105	NM_212487	ENSMUSG00000050463	Krt78	2310030B04Rik|Kb40	keratin 78	protein-coding
Treated_m_peak_450	chr1	181064655	181065173	+	699	NA	Intergenic	Intergenic	13677	NM_001033819	619326	Mm.355174	NM_001033819	ENSMUSG00000038768	9130409I23Rik	-	RIKEN cDNA 9130409I23 gene	protein-coding
Treated_m_peak_5982	chr4	156013544	156014146	+	698	NA	TTS (NM_011341)	TTS (NM_011341)	150	NM_011659	22163	Mm.13885	NM_011659	ENSMUSG00000029075	Tnfrsf4	ACT35|CD134|Ly-70|Ox40|TXGP1L|Txgp1	tumor necrosis factor receptor superfamily, member 4	protein-coding
Treated_m_peak_4099	chr19	8984274	8984985	+	698	NA	Intergenic	Intergenic	-4655	NM_001286518	66395	Mm.203866	NM_009643	ENSMUSG00000069833	Ahnak	DY6	AHNAK nucleoprotein (desmoyokin)	protein-coding
Treated_m_peak_3614	chr17	36121434	36122063	+	698	NA	promoter-TSS (NM_010395)	promoter-TSS (NM_010395)	-304	NR_046286	15024	Mm.426031	NM_010395	ENSMUSG00000079491	H2-T10	H-2T10	histocompatibility 2, T region locus 10	protein-coding
Treated_m_peak_2328	chr13	112398094	112398721	+	698	NA	Intergenic	Intergenic	-65663	NM_010560	16195	Mm.4364	NM_010560	ENSMUSG00000021756	Il6st	5133400A03Rik|AA389424|BB405851|CD130|D13Ertd699e|gp130	interleukin 6 signal transducer	protein-coding
Treated_m_peak_4177	chr19	32958259	32959061	+	698	NA	Intergenic	Intergenic	201083	NM_008960	19211	Mm.245395	NM_008960	ENSMUSG00000013663	Pten	2310035O07Rik|A130070J02Rik|AI463227|B430203M17Rik|MMAC1|TEP1	phosphatase and tensin homolog	protein-coding
Treated_m_peak_3953	chr18	67724178	67725095	+	698	NA	promoter-TSS (NM_001127177)	promoter-TSS (NM_001127177)	-15	NM_008977	19255	Mm.260433	NM_008977	ENSMUSG00000024539	Ptpn2	AI325124|Ptpt|TC-PTP	protein tyrosine phosphatase, non-receptor type 2	protein-coding
Treated_m_peak_4680	chr2	117348094	117348648	+	696	NA	Intergenic	Intergenic	-5494	NM_011246	19419	Mm.42150	NM_011246	ENSMUSG00000027347	Rasgrp1	Rasgrp	RAS guanyl releasing protein 1	protein-coding
Treated_m_peak_7172	chr7	66389016	66389608	+	696	NA	promoter-TSS (NM_146191)	promoter-TSS (NM_146191)	-971	NM_146191	233328	Mm.33284	NM_146191	ENSMUSG00000015133	Lrrk1	AW319595|C230002E15Rik|D130026O16Rik|mKIAA1790	leucine-rich repeat kinase 1	protein-coding
Treated_m_peak_7141	chr7	45759371	45759961	+	696	NA	promoter-TSS (NM_017465)	promoter-TSS (NM_017465)	-111	NM_017465	54200	Mm.271634	NM_017465	ENSMUSG00000003271	Sult2b1	AI326997|BB173635|ST2B1|SULT2B	sulfotransferase family, cytosolic, 2B, member 1	protein-coding
Treated_m_peak_1072	chr11	51916157	51916807	+	695	NA	Intergenic	Intergenic	-51149	NM_029976	52626	Mm.289456	NM_029976	ENSMUSG00000020392	Cdkn2aipnl	A430101B06Rik|AA409260|D11Ertd497e|MNCb-1520	CDKN2A interacting protein N-terminal like	protein-coding
Treated_m_peak_313	chr1	135793422	135794159	+	693	NA	Intergenic	Intergenic	-5631	NM_021467	21952	Mm.44379	NM_021467	ENSMUSG00000026418	Tnni1	2700018B22Rik|AI747285|ssTnI	troponin I, skeletal, slow 1	protein-coding
Treated_m_peak_4593	chr2	73312467	73313040	+	693	NA	promoter-TSS (NM_025854)	promoter-TSS (NM_025854)	101	NM_029022	74616	Mm.247457	NM_029022	ENSMUSG00000008226	Scrn3	4833415E20Rik|AI427019|AV002033|Ses3	secernin 3	protein-coding
Treated_m_peak_587	chr10	26995982	26996499	+	692	NA	intron (NM_008481, intron 57 of 63)	intron (NM_008481, intron 57 of 63)	223728	NM_176837	73910	Mm.356496	NM_176837	ENSMUSG00000039031	Arhgap18	4833419J07Rik|AI314906|AI843501	Rho GTPase activating protein 18	protein-coding
Treated_m_peak_7635	chr8	64946787	64947313	+	692	NA	promoter-TSS (NM_001163747)	promoter-TSS (NM_001163747)	-135	NM_028427	73067	Mm.294445	NM_028427	ENSMUSG00000025521	Tmem192	3110005G23Rik	transmembrane protein 192	protein-coding
Treated_m_peak_4838	chr2	155825695	155826352	+	692	NA	intron (NM_010579, intron 2 of 5)	intron (NM_010579, intron 2 of 5)	902	NM_010579	16418	Mm.271674	NM_010579	ENSMUSG00000027613	Eif6	1110004P11|AA408895|CAB|Itgb4bp|eIF-6|imc-415|p27(BBP)|p27BBP	eukaryotic translation initiation factor 6	protein-coding
Treated_m_peak_1477	chr11	100408033	100409024	+	690	NA	TTS (NM_176830)	TTS (NM_176830)	6291	NM_176830	66180	Mm.4940	NM_176830	ENSMUSG00000006931	P3h4	1110036O03Rik|AI413214|Leprel4|Sc65	prolyl 3-hydroxylase family member 4 (non-enzymatic)	protein-coding
Treated_m_peak_5760	chr4	132510212	132511241	+	689	NA	promoter-TSS (NM_144907)	promoter-TSS (NM_144907)	-270	NM_144907	230784	Mm.23608	NM_144907	ENSMUSG00000028893	Sesn2	HI95|SEST2|Ses2	sestrin 2	protein-coding
Treated_m_peak_5458	chr4	44300839	44301392	+	688	NA	intron (NM_010790, intron 1 of 17)	intron (NM_010790, intron 1 of 17)	198	NM_010790	17279	Mm.268668	NM_010790	ENSMUSG00000035683	Melk	AI327312|MPK38|mKIAA0175	maternal embryonic leucine zipper kinase	protein-coding
Treated_m_peak_956	chr11	5262884	5263828	+	688	NA	Intergenic	Intergenic	-1746	NM_032396	84035	Mm.209989	NM_032396	ENSMUSG00000020393	Kremen1	AV002070|Kremen|Krm1	kringle containing transmembrane protein 1	protein-coding
Treated_m_peak_5338	chr3	137833017	137833580	+	688	NA	Intergenic	Intergenic	-31189	NM_016750	51788	Mm.117541	NM_016750	ENSMUSG00000037894	H2afz	H2A.Z|H2a.z-1	H2A histone family, member Z	protein-coding
Treated_m_peak_3565	chr17	34261522	34262163	+	684	NA	Intergenic	Intergenic	-1385	NM_207105	14961	Mm.254067	NM_207105	ENSMUSG00000073421	H2-Ab1	AI845868|Abeta|H-2Ab|H2-Ab|I-Abeta|IAb|Ia-2|Ia2|Rmcs1	histocompatibility 2, class II antigen A, beta 1	protein-coding
Treated_m_peak_3240	chr16	62846505	62847279	+	683	NA	5' UTR (NM_026577, exon 1 of 10)	5' UTR (NM_026577, exon 1 of 10)	148	NM_026577	68146	Mm.96833	NM_026577	ENSMUSG00000022911	Arl13b	A530097K21Rik|A930014M17Rik|Arl2l1|C530009C10Rik|hnn	ADP-ribosylation factor-like 13B	protein-coding
Treated_m_peak_7184	chr7	68709051	68709670	+	683	NA	Intergenic	Intergenic	39878	NM_001042592	66412	Mm.251199	NM_025549	ENSMUSG00000042659	Arrdc4	2410003C09Rik|AV216361	arrestin domain containing 4	protein-coding
Treated_m_peak_6905	chr7	4684823	4685392	+	683	NA	promoter-TSS (NM_024172)	promoter-TSS (NM_024172)	-144	NM_024172	66245	Mm.6803	NM_024172	ENSMUSG00000063802	Hspbp1	1500019G21Rik	HSPA (heat shock 70kDa) binding protein, cytoplasmic cochaperone 1	protein-coding
Treated_m_peak_152	chr1	86447707	86448201	+	683	NA	Intergenic	Intergenic	21625	NM_027966	71863	Mm.179627	NM_027966	ENSMUSG00000036574	1700019O17Rik	-	RIKEN cDNA 1700019O17 gene	protein-coding
Treated_m_peak_491	chr1	191974894	191975405	+	683	NA	Intergenic	Intergenic	-2221	NM_001177900	74023	Mm.274393	NM_023727	ENSMUSG00000049353	Rd3	3322402L07Rik|rd-3|rd3	retinal degeneration 3	protein-coding
Treated_m_peak_1395	chr11	96822521	96823059	+	683	NA	intron (NM_001130450, intron 2 of 4)	intron (NM_001130450, intron 2 of 4)	1223	NM_001130453	18023	Mm.6743	NM_008686	ENSMUSG00000038615	Nfe2l1	AA408798|AW212678|LCR-F1|Lcrf1|NRF1|TCF-11|TCF11	nuclear factor, erythroid derived 2,-like 1	protein-coding
Treated_m_peak_1343	chr11	86757412	86758221	+	683	NA	promoter-TSS (NM_001003908)	promoter-TSS (NM_001003908)	-324	NM_001003908	67300	Mm.254588	NM_001003908	ENSMUSG00000047126	Cltc	3110065L21Rik|CHC|R74732	clathrin, heavy polypeptide (Hc)	protein-coding
Treated_m_peak_4374	chr2	20339214	20339831	+	683	NA	intron (NM_001081006, intron 1 of 21)	intron (NM_001081006, intron 1 of 21)	49609	NM_001081006	208618	Mm.237935	NM_029895	ENSMUSG00000036617	Etl4	6620402G01Rik|9430077C05Rik|BC026657|E330027G05Rik|Etl-4|Skt	enhancer trap locus 4	protein-coding
Treated_m_peak_5969	chr4	155053670	155054517	+	682	NA	Intergenic	Intergenic	-12937	NM_001042407	668173	Mm.133114	NM_001042407	ENSMUSG00000029047	Pex10	AV128229|Gm142	peroxisomal biogenesis factor 10	protein-coding
Treated_m_peak_1384	chr11	95310075	95310879	+	682	NA	promoter-TSS (NM_001195004)	promoter-TSS (NM_001195004)	-231	NM_001195004	217127	Mm.90213	NM_177619	ENSMUSG00000038909	Kat7	Hbo1|Hboa|Myst2	K(lysine) acetyltransferase 7	protein-coding
Treated_m_peak_276	chr1	133777533	133778205	+	681	NA	Intergenic	Intergenic	-24122	NM_001167949	381290	Mm.188617	NM_213616	ENSMUSG00000026463	Atp2b4	Pmca4	ATPase, Ca++ transporting, plasma membrane 4	protein-coding
Treated_m_peak_4162	chr19	29251042	29251882	+	679	NA	promoter-TSS (NM_008413)	promoter-TSS (NM_008413)	-341	NM_008413	16452	Mm.275839	NM_008413	ENSMUSG00000024789	Jak2	Fd17	Janus kinase 2	protein-coding
Treated_m_peak_2704	chr15	44427020	44428339	+	679	NA	promoter-TSS (NM_175009)	promoter-TSS (NM_175009)	-432	NM_175009	223527	Mm.291828	NM_175009	ENSMUSG00000022338	Eny2	1810057B09Rik|6720481I12|DC6|Ey2	enhancer of yellow 2 homolog (Drosophila)	protein-coding
Treated_m_peak_5922	chr4	148680450	148680968	+	678	NA	Intergenic	Intergenic	37392	NM_001085505	230909	Mm.332067	NM_001085505	ENSMUSG00000070577	Gm572	b2b1167Clo	predicted gene 572	protein-coding
Treated_m_peak_1663	chr11	119933120	119933752	+	677	NA	Intergenic	Intergenic	-9656	NM_001037754	108100	Mm.197534	NM_130862	ENSMUSG00000025372	Baiap2	IRSp53|R75030	brain-specific angiogenesis inhibitor 1-associated protein 2	protein-coding
Treated_m_peak_5344	chr3	138333807	138334664	+	677	NA	Intergenic	Intergenic	20949	NM_026945	69117	Mm.46265	NM_026945	ENSMUSG00000053054	Adh6a	1810009C16Rik|Adh5a	alcohol dehydrogenase 6A (class V)	protein-coding
Treated_m_peak_6900	chr7	4149122	4150285	+	676	NA	5' UTR (NM_175529, exon 1 of 1)	5' UTR (NM_175529, exon 1 of 1)	169	NM_175529	243813	Mm.347643	NM_175529	ENSMUSG00000043432	Leng9	9530024C23Rik|F630035L11Rik	leukocyte receptor cluster (LRC) member 9	protein-coding
Treated_m_peak_6574	chr6	42356852	42357375	+	676	NA	intron (NM_001289619, intron 7 of 8)	intron (NM_001289619, intron 7 of 8)	7285	NM_001289617	22793	Mm.282303	NM_011777	ENSMUSG00000029860	Zyx	9530098H06Rik|R75157	zyxin	protein-coding
Treated_m_peak_6110	chr5	64161031	64161573	+	675	NA	intron (NM_001310611, intron 1 of 21)	intron (NM_001310611, intron 1 of 21)	1042	NM_019636	57915	Mm.286353	NM_019636	ENSMUSG00000029174	Tbc1d1	1110062G02Rik|AI385682|AW555803|Nob1|Nobq1|Tbc1|mKIAA1108	TBC1 domain family, member 1	protein-coding
Treated_m_peak_197	chr1	93157583	93158175	+	674	NA	intron (NM_172411, intron 2 of 5)	intron (NM_172411, intron 2 of 5)	2991	NM_001159940	71874	Mm.158766	NM_172411	ENSMUSG00000034159	2310007B03Rik	-	RIKEN cDNA 2310007B03 gene	protein-coding
Treated_m_peak_2012	chr12	111471091	111471567	+	674	NA	Intergenic	MT2A|LTR|ERVL	14494	NM_001033248	212539	Mm.81916	NM_001033248	ENSMUSG00000010529	Gm266	-	predicted gene 266	protein-coding
Treated_m_peak_6310	chr5	121379782	121380299	+	674	NA	intron (NM_172275, intron 2 of 11)	intron (NM_172275, intron 2 of 11)	5575	NM_001163470	231712	Mm.20488	NM_172275	ENSMUSG00000042726	Trafd1	1110008K06Rik|Fln29	TRAF type zinc finger domain containing 1	protein-coding
Treated_m_peak_51	chr1	43098139	43098998	+	674	NA	promoter-TSS (NM_001013025)	promoter-TSS (NM_001013025)	54	NM_001013025	73122	Mm.246069	NM_001013025	ENSMUSG00000070939	Tgfbrap1	3110018K12Rik|AU024090|AU042859|AW742551|Trap1	transforming growth factor, beta receptor associated protein 1	protein-coding
Treated_m_peak_1508	chr11	103104349	103104989	+	673	NA	intron (NM_025988, intron 6 of 9)	intron (NM_025988, intron 6 of 9)	2981	NM_025988	67131	Mm.390367	NM_025988	ENSMUSG00000056938	Acbd4	2010009P05Rik|2010015A21Rik|AI849317	acyl-Coenzyme A binding domain containing 4	protein-coding
Treated_m_peak_3132	chr16	26400718	26401374	+	673	NA	Intergenic	Intergenic	-29207	NM_016674	12737	Mm.289441	NM_016674	ENSMUSG00000022512	Cldn1	AI596271	claudin 1	protein-coding
Treated_m_peak_1918	chr12	85279973	85280669	+	671	NA	5' UTR (NM_025421, exon 1 of 3)	5' UTR (NM_025421, exon 1 of 3)	114	NM_025421	66204	Mm.311985	NM_025421	ENSMUSG00000008822	Acyp1	1110039O14Rik|AI325944	acylphosphatase 1, erythrocyte (common) type	protein-coding
Treated_m_peak_7445	chr7	132672379	132673157	+	671	NA	intron (NM_029609, intron 6 of 6)	intron (NM_029609, intron 6 of 6)	62125	NM_029609	76429	Mm.276721	NM_029609	ENSMUSG00000030946	Lhpp	2310007H09Rik	phospholysine phosphohistidine inorganic pyrophosphate phosphatase	protein-coding
Treated_m_peak_8063	chr9	44495411	44496029	+	671	NA	Intergenic	Intergenic	-3416	NM_030256	80288	Mm.370270	NM_030256	ENSMUSG00000063382	Bcl9l	B9L|BC003321|BCL9-2|DLNB11	B cell CLL/lymphoma 9-like	protein-coding
Treated_m_peak_5467	chr4	45510925	45511598	+	670	NA	intron (NM_001033306, intron 1 of 5)	intron (NM_001033306, intron 1 of 5)	19567	NM_001033306	230126	Mm.251716	NM_001033306	ENSMUSG00000044813	Shb	BC028832	src homology 2 domain-containing transforming protein B	protein-coding
Treated_m_peak_367	chr1	156915033	156915608	+	669	NA	intron (NR_027640, intron 1 of 19)	intron (NR_027640, intron 1 of 19)	24067	NM_001159966	78255	Mm.28376	NM_023884	ENSMUSG00000026594	Ralgps2	1810020P17Rik|2210408F11Rik|4921528G01Rik|9130014M22Rik|AU043409|AW046161	Ral GEF with PH domain and SH3 binding motif 2	protein-coding
Treated_m_peak_14	chr1	19199582	19200207	+	669	NA	Intergenic	Intergenic	-9020	NM_001286340	21419	Mm.137021	NM_009334	ENSMUSG00000025927	Tfap2b	AI606113|AP-2(beta)|E130018K07Rik|Tcfap2b	transcription factor AP-2 beta	protein-coding
Treated_m_peak_3371	chr17	6789555	6790147	+	667	NA	Intergenic	Intergenic	-7071	NM_009510	22350	Mm.277812	NM_009510	ENSMUSG00000052397	Ezr	AW146364|R75297|Vil2|p81	ezrin	protein-coding
Treated_m_peak_1548	chr11	109297756	109298292	+	666	NA	5' UTR (NM_011268, exon 1 of 19)	5' UTR (NM_011268, exon 1 of 19)	157	NM_001165934	19739	Mm.38548	NM_011268	ENSMUSG00000020599	Rgs9	RGS9-1|Rgs9-2	regulator of G-protein signaling 9	protein-coding
Treated_m_peak_7733	chr8	85432634	85433146	+	665	NA	promoter-TSS (NM_025722)	promoter-TSS (NM_025722)	-49	NM_025722	66714	Mm.272748	NM_025722	ENSMUSG00000036934	4921524J17Rik	-	RIKEN cDNA 4921524J17 gene	protein-coding
Treated_m_peak_5840	chr4	137279232	137280073	+	665	NA	intron (NM_009523, intron 1 of 4)	intron (NM_009523, intron 1 of 4)	2017	NM_009523	22417	Mm.20355	NM_009523	ENSMUSG00000036856	Wnt4	Wnt-4	wingless-type MMTV integration site family, member 4	protein-coding
Treated_m_peak_7702	chr8	83619295	83619938	+	663	NA	Intergenic	B4|SINE|B4	11068	NM_001308227	81489	Mm.282092	NM_018808	ENSMUSG00000005483	Dnajb1	0610007I11Rik|DjB1|HSPF1|Hdj1|Hsp40	DnaJ heat shock protein family (Hsp40) member B1	protein-coding
Treated_m_peak_8093	chr9	50616657	50617533	+	663	NA	promoter-TSS (NM_028300)	promoter-TSS (NM_028300)	-226	NM_028300	72614	Mm.147232	NM_028300	ENSMUSG00000000167	Pih1d2	2700059L22Rik	PIH1 domain containing 2	protein-coding
Treated_m_peak_2839	chr15	80675153	80675711	+	660	NA	intron (NM_145986, intron 1 of 4)	intron (NM_145986, intron 1 of 4)	3585	NM_145986	213956	Mm.132439	NM_145986	ENSMUSG00000022408	Fam83f	AW544981	family with sequence similarity 83, member F	protein-coding
Treated_m_peak_584	chr10	25359416	25360058	+	659	NA	promoter-TSS (NM_001199265)	promoter-TSS (NM_001199265)	-61	NM_001199265	13822	Mm.306026	NM_013511	ENSMUSG00000019978	Epb41l2	4.1G|AW555191|D10Ertd398e|Epb4.1l2|NBL2	erythrocyte membrane protein band 4.1 like 2	protein-coding
Treated_m_peak_7130	chr7	45333473	45334030	+	659	NA	promoter-TSS (NM_175130)	promoter-TSS (NM_175130)	29	NM_175130	68667	Mm.439890	NM_175130	ENSMUSG00000038260	Trpm4	1110030C19Rik|AW047689|LTRPC4|LTrpC-4|TRPM4B	transient receptor potential cation channel, subfamily M, member 4	protein-coding
Treated_m_peak_7825	chr8	111538072	111538695	+	659	NA	promoter-TSS (NM_001168623)	promoter-TSS (NM_001168623)	40	NM_001168623	170737	Mm.271578	NM_133206	ENSMUSG00000033545	Znrf1	B830022L21Rik|Rnf42|Zrfp1|nin283	zinc and ring finger 1	protein-coding
Treated_m_peak_1418	chr11	97449786	97450690	+	659	NA	promoter-TSS (NM_021493)	promoter-TSS (NM_021493)	78	NM_021493	58996	Mm.394118	NM_021493	ENSMUSG00000049807	Arhgap23	A330041B18Rik	Rho GTPase activating protein 23	protein-coding
Treated_m_peak_6999	chr7	25688984	25689643	+	657	NA	intron (NM_011577, intron 1 of 6)	CpG	2311	NM_011577	21803	Mm.248380	NM_011577	ENSMUSG00000002603	Tgfb1	TGF-beta1|TGFbeta1|Tgfb|Tgfb-1	transforming growth factor, beta 1	protein-coding
Treated_m_peak_2332	chr13	113350738	113351438	+	656	NA	Intergenic	Intergenic	141429	NM_023612	71690	Mm.38929	NM_023612	ENSMUSG00000042379	Esm1	0610042H23Rik|AV004503|ESM-1	endothelial cell-specific molecule 1	protein-coding
Treated_m_peak_3115	chr16	24364091	24365230	+	656	NA	Intergenic	Intergenic	-28690	NM_178665	210126	Mm.209385	NM_178665	ENSMUSG00000033306	Lpp	9430020K16Rik|AA959454|AU024130|B130055L10Rik|C79715|D630048H16	LIM domain containing preferred translocation partner in lipoma	protein-coding
Treated_m_peak_2579	chr14	103098904	103099966	+	655	NA	promoter-TSS (NM_015822)	promoter-TSS (NM_015822)	74	NM_015822	50789	Mm.214746	NM_015822	ENSMUSG00000022124	Fbxl3	AU041772|AW212966|FBK|Fbl3a|Fbxl3a|Ovtm|Play68	F-box and leucine-rich repeat protein 3	protein-coding
Treated_m_peak_4222	chr19	44385870	44386510	+	653	NA	Intergenic	Intergenic	21519	NM_009127	20249	Mm.267377	NM_009127	ENSMUSG00000037071	Scd1	AA589638|AI265570|Scd|Scd-1|ab	stearoyl-Coenzyme A desaturase 1	protein-coding
Treated_m_peak_355	chr1	154117446	154118192	+	653	NA	Intergenic	Intergenic	-83368	NM_001204908	100503355	Mm.484410	NM_001204908	ENSMUSG00000066797	Zfp648	ENSMUSG00000066797|Gm10178|Gm203	zinc finger protein 648	protein-coding
Treated_m_peak_5017	chr3	40949078	40950049	+	650	NA	Intergenic	CpG	-1068	NM_001040399	214048	Mm.46782	NM_027663	ENSMUSG00000025762	Larp1b	1700108L22Rik|4933421B21Rik|AA690246|Larp2	La ribonucleoprotein domain family, member 1B	protein-coding
Treated_m_peak_3594	chr17	35697913	35698539	+	649	NA	intron (NM_007584, intron 1 of 17)	intron (NM_007584, intron 1 of 17)	2364	NM_001198833	12305	Mm.5021	NM_007584	ENSMUSG00000003534	Ddr1	6030432F18|AI323681|CD167a|Cak|Nep|PTK3A	discoidin domain receptor family, member 1	protein-coding
Treated_m_peak_341	chr1	151344072	151344709	+	648	NA	promoter-TSS (NM_001039512)	promoter-TSS (NM_001039512)	-108	NM_054102	117198	Mm.33764	NM_028582	ENSMUSG00000023150	Ivns1abp	1190004M08Rik|1700126I16Rik|AA960440|HSPC068|ND1|NS-1|NS1-BP|Nd1-L|Nd1-S|mKIAA0850	influenza virus NS1A binding protein	protein-coding
Treated_m_peak_3457	chr17	26939337	26939920	+	648	NA	promoter-TSS (NM_026307)	promoter-TSS (NM_026307)	-90	NM_026307	67675	Mm.439919	NM_026307	ENSMUSG00000024194	Cuta	0610039D01Rik|1810022E02Rik|1810060C03Rik|2700094G22Rik|AI326454	cutA divalent cation tolerance homolog	protein-coding
Treated_m_peak_4477	chr2	32897462	32898317	+	648	NA	intron (NM_146119, intron 1 of 13)	intron (NM_146119, intron 1 of 13)	21755	NM_146119	227737	Mm.301646	NM_146119	ENSMUSG00000026796	Fam129b	9130404D14Rik	family with sequence similarity 129, member B	protein-coding
Treated_m_peak_4252	chr19	47445981	47446623	+	647	NA	intron (NM_001164717, intron 1 of 13)	intron (NM_001164717, intron 1 of 13)	18109	NM_008018	14218	Mm.127560	NM_008018	ENSMUSG00000053617	Sh3pxd2a	2310014D11Rik|AA589508|AI256723|AI413738|C230050L11|EG329070|Fish|Gm5098|Sh3md1|TSK5|Tks5	SH3 and PX domains 2A	protein-coding
Treated_m_peak_1323	chr11	80818014	80818769	+	647	NA	intron (NM_029537, intron 5 of 6)	intron (NM_029537, intron 5 of 6)	7976	NM_029537	103743	Mm.27682	NM_029537	ENSMUSG00000035413	Tmem98	6530411B15Rik|AI463522	transmembrane protein 98	protein-coding
Treated_m_peak_651	chr10	60360750	60361608	+	647	NA	intron (NM_028732, intron 3 of 6)	intron (NM_028732, intron 3 of 6)	14328	NM_001159572	74048	Mm.273584	NM_028732	ENSMUSG00000020101	Vsir	4632428N05Rik|Dies1|PD-1H|VISTA	V-set immunoregulatory receptor	protein-coding
Treated_m_peak_8329	chr9	106358922	106359881	+	647	NA	Intergenic	Intergenic	-9231	NM_153459	235584	Mm.275584	NM_153459	ENSMUSG00000053716	Dusp7	AU015694|Mkpx|Pyst2	dual specificity phosphatase 7	protein-coding
Treated_m_peak_1141	chr11	60810934	60811630	+	647	NA	promoter-TSS (NM_009171)	promoter-TSS (NM_009171)	-17	NM_009171	20425	Mm.364956	NM_009171	ENSMUSG00000020534	Shmt1	AI324848|AI385541|C81125|Shmt|mshmt|mshmt1|mshmt2	serine hydroxymethyltransferase 1 (soluble)	protein-coding
Treated_m_peak_7976	chr9	21854781	21855310	+	647	NA	Intergenic	Intergenic	-2410	NM_177030	319899	Mm.128153	NM_177030	ENSMUSG00000032198	Dock6	2410095B20Rik|4931431C02Rik|C330023D02Rik|mKIAA1395	dedicator of cytokinesis 6	protein-coding
Treated_m_peak_3330	chr16	96082697	96083368	+	646	NA	promoter-TSS (NM_145125)	promoter-TSS (NM_145125)	-604	NM_145125	93871	Mm.240871	NM_145125	ENSMUSG00000022914	Brwd1	5330419I02Rik|D530019K20Rik|G1-403-16|Wdr9|repro5	bromodomain and WD repeat domain containing 1	protein-coding
Treated_m_peak_6854	chr6	134577942	134578454	+	646	NA	Intergenic	Intergenic	-11285	NM_008514	16974	Mm.321990	NM_008514	ENSMUSG00000030201	Lrp6	C030016K15Rik|Cd|Gw|ska26|ska<m26Jus>|skax26	low density lipoprotein receptor-related protein 6	protein-coding
Treated_m_peak_1940	chr12	86973385	86974170	+	646	NA	Intergenic	MER5B|DNA|hAT-Charlie	14899	NM_001080943	238331	Mm.185890	NM_001080943	ENSMUSG00000048483	Zdhhc22	Gm262	zinc finger, DHHC-type containing 22	protein-coding
Treated_m_peak_1902	chr12	81860601	81861266	+	641	NA	intron (NM_018814, intron 1 of 35)	CpG	903	NM_018814	54604	Mm.86584	NM_018814	ENSMUSG00000021140	Pcnx	2900024E21Rik|3526401J03Rik|AF096286|AI327143|AI413187|Pcnx1|Pcnxl1	pecanex homolog (Drosophila)	protein-coding
Treated_m_peak_6061	chr5	33730965	33731540	+	641	NA	intron (NM_001163216, intron 5 of 15)	intron (NM_001163216, intron 5 of 15)	8946	NM_001163216	14184	Mm.6904	NM_008010	ENSMUSG00000054252	Fgfr3	CD333|FR3|Fgfr-3|Flg-2|HBGFR|Mfr3|sam3	fibroblast growth factor receptor 3	protein-coding
Treated_m_peak_1342	chr11	86544594	86545201	+	641	NA	promoter-TSS (NM_001199045)	promoter-TSS (NM_001199045)	-90	NM_001114334	72508	Mm.394280	NM_028259	ENSMUSG00000020516	Rps6kb1	2610318I15Rik|4732464A07Rik|70kDa|AA959758|AI256796|AI314060|S6K1|p70/85s6k|p70s6k	ribosomal protein S6 kinase, polypeptide 1	protein-coding
Treated_m_peak_4459	chr2	32423369	32424305	+	641	NA	exon (NM_001290558, exon 1 of 10)	exon (NM_001290558, exon 1 of 10)	229	NM_001290558	227731	Mm.37395	NM_146118	ENSMUSG00000026819	Slc25a25	1110030N17Rik|MCSC|mKIAA1896	solute carrier family 25 (mitochondrial carrier, phosphate carrier), member 25	protein-coding
Treated_m_peak_4036	chr19	5447268	5448293	+	641	NA	promoter-TSS (NM_010235)	promoter-TSS (NM_010235)	82	NM_010235	14283	Mm.6215	NM_010235	ENSMUSG00000024912	Fosl1	AW538199|Fra1|fra-1	fos-like antigen 1	protein-coding
Treated_m_peak_1472	chr11	100305052	100305740	+	641	NA	Intergenic	Intergenic	-14553	NM_011508	20918	Mm.13886	NM_011508	ENSMUSG00000035530	Eif1	Sui1-rs1	eukaryotic translation initiation factor 1	protein-coding
Treated_m_peak_49	chr1	40358687	40359229	+	641	NA	intron (NM_133193, intron 9 of 10)	intron (NM_133193, intron 9 of 10)	34331	NM_133193	107527	Mm.155583	NM_133193	ENSMUSG00000070942	Il1rl2	AI481289|AW551444|IL-1Rrp2	interleukin 1 receptor-like 2	protein-coding
Treated_m_peak_3155	chr16	30835661	30836189	+	639	NA	Intergenic	MER77|LTR|ERVL	236202	NM_177632	224093	Mm.28244	NM_177632	ENSMUSG00000046546	Fam43a	Tuf1	family with sequence similarity 43, member A	protein-coding
Treated_m_peak_5617	chr4	112072342	112073089	+	638	NA	intron (NM_001347180, intron 1 of 11)	intron (NM_001347180, intron 1 of 11)	699	NM_001347180	320640	Mm.253775	NM_178786	ENSMUSG00000055960	Skint4	9530098N22Rik	selection and upkeep of intraepithelial T cells 4	protein-coding
Treated_m_peak_4843	chr2	156312073	156312976	+	638	NA	promoter-TSS (NM_027585)	promoter-TSS (NM_027585)	51	NM_001316755	70873	Mm.475234	NM_027585	ENSMUSG00000038085	Cnbd2	4921517L17Rik|5430421B09Rik|Cris	cyclic nucleotide binding domain containing 2	protein-coding
Treated_m_peak_5249	chr3	103146364	103146987	+	632	NA	intron (NM_177857, intron 7 of 18)	intron (NM_177857, intron 7 of 18)	19119	NM_177857	329727	Mm.293641	NM_177857	ENSMUSG00000007379	Dennd2c	A930010I20Rik	DENN/MADD domain containing 2C	protein-coding
Treated_m_peak_6159	chr5	77207673	77208311	+	631	NA	intron (NM_001289767, intron 2 of 3)	(CACAC)n|Simple_repeat|Simple_repeat	3213	NM_001289767	69982	Mm.46106	NM_183284	ENSMUSG00000053030	Spink2	1700007F22Rik|AV038945|HUSI-II	serine peptidase inhibitor, Kazal type 2	protein-coding
Treated_m_peak_6168	chr5	90890842	90891435	+	631	NA	promoter-TSS (NM_008176)	promoter-TSS (NM_008176)	-107	NM_008176	14825	Mm.21013	NM_008176	ENSMUSG00000029380	Cxcl1	Fsp|Gro1|KC|Mgsa|N51|Scyb1|gro	chemokine (C-X-C motif) ligand 1	protein-coding
Treated_m_peak_714	chr10	77871286	77871760	+	631	NA	intron (NM_001287074, intron 7 of 11)	intron (NM_001287074, intron 7 of 11)	9548	NM_001101631	100041351	Mm.441672	NM_001101631		Gm3285	-	predicted gene 3285	protein-coding
Treated_m_peak_2905	chr15	88863628	88864526	+	629	NA	intron (NM_145478, intron 4 of 5)	intron (NM_145478, intron 4 of 5)	1883	NM_145478	223775	Mm.400129	NM_145478	ENSMUSG00000035828	Pim3	BC026639|Kid1	proviral integration site 3	protein-coding
Treated_m_peak_770	chr10	80825957	80826557	+	629	NA	promoter-TSS (NR_027656)	promoter-TSS (NR_027656)	-399	NM_001301034	18245	Mm.398119	NM_008753	ENSMUSG00000035242	Oaz1	AZ-1|AZ1|Antizyme|ODC-Az|Oaz	ornithine decarboxylase antizyme 1	protein-coding
Treated_m_peak_3964	chr18	73571859	73572492	+	629	NA	promoter-TSS (NM_001039214)	promoter-TSS (NM_001039214)	-530	NM_001039214	240396	Mm.24131	NM_001039214	ENSMUSG00000037253	Mex3c	A130001D14Rik|BC035207|BM-013|Rkhd2	mex3 RNA binding family member C	protein-coding
Treated_m_peak_262	chr1	132315734	132316486	+	629	NA	promoter-TSS (NM_028778)	promoter-TSS (NM_028778)	-15	NM_028778	74137	Mm.100666	NM_028778	ENSMUSG00000009772	Nuak2	1200013B22Rik|Omphk2|Snark|mKIAA0537	NUAK family, SNF1-like kinase, 2	protein-coding
Treated_m_peak_1375	chr11	94992800	94993368	+	627	NA	intron (NM_172261, intron 1 of 9)	intron (NM_172261, intron 1 of 9)	1872	NM_172261	217124	Mm.229087	NM_172261	ENSMUSG00000038976	Ppp1r9b	SPL|Spn	protein phosphatase 1, regulatory subunit 9B	protein-coding
Treated_m_peak_7004	chr7	26773243	26773741	+	623	NA	TTS (NM_007814)	TTS (NM_007814)	16350	NM_007814	13090	Mm.14098	NM_007814	ENSMUSG00000066704	Cyp2b19	CYPIIB19	cytochrome P450, family 2, subfamily b, polypeptide 19	protein-coding
Treated_m_peak_3613	chr17	36042720	36043451	+	623	NA	promoter-TSS (NM_010397)	promoter-TSS (NM_010397)	124	NM_001034909	547347	Mm.484641	NM_001034909	ENSMUSG00000073407	Gm6034	EG547347|H2-gs14-2	predicted gene 6034	protein-coding
Treated_m_peak_2854	chr15	81953863	81954459	+	623	NA	intron (NM_001282041, intron 3 of 5)	intron (NM_001282041, intron 3 of 5)	6769	NM_001282040	29858	Mm.18939	NM_013872	ENSMUSG00000022474	Pmm1	C77612	phosphomannomutase 1	protein-coding
Treated_m_peak_767	chr10	80754727	80755346	+	622	NA	promoter-TSS (NM_199322)	promoter-TSS (NM_199322)	-170	NM_199322	208266	Mm.152371	NM_199322	ENSMUSG00000061589	Dot1l	A630076O07|AW907654|Dot1|KMT4|mDot1	DOT1-like, histone H3 methyltransferase (S. cerevisiae)	protein-coding
Treated_m_peak_6646	chr6	72789161	72789690	+	622	NA	promoter-TSS (NM_009332)	promoter-TSS (NM_009332)	-380	NM_009332	21415	Mm.440067	NM_009332	ENSMUSG00000055799	Tcf7l1	Tcf-3|Tcf3|bHLHb21	transcription factor 7 like 1 (T cell specific, HMG box)	protein-coding
Treated_m_peak_337	chr1	150392669	150393483	+	622	NA	promoter-TSS (NM_145511)	promoter-TSS (NM_145511)	-21	NM_145511	226499	Mm.222093	NM_145511	ENSMUSG00000006010	BC003331	1810053E15Rik|Odr4|odr-4	cDNA sequence BC003331	protein-coding
Treated_m_peak_8156	chr9	61963266	61963745	+	621	NA	intron (NM_028748, intron 6 of 7)	intron (NM_028748, intron 6 of 7)	-16706	NM_024245	71819	Mm.259374	NM_024245	ENSMUSG00000032254	Kif23	3110001D19Rik|C87313|CHO1|Knsl5|MKLP-1|MKLP1	kinesin family member 23	protein-coding
Treated_m_peak_8274	chr9	90035881	90036813	+	621	NA	Intergenic	Intergenic	-17920	NM_007801	13036	Mm.2277	NM_007801	ENSMUSG00000032359	Ctsh	AL022844	cathepsin H	protein-coding
Treated_m_peak_8346	chr9	107312783	107313373	+	620	NA	Intergenic	Intergenic	16419	NM_001317354	12700	Mm.4592	NM_009895	ENSMUSG00000032578	Cish	CIS-1|CIS1|Cis|F17|F23|SOCS	cytokine inducible SH2-containing protein	protein-coding
Treated_m_peak_6743	chr6	112497466	112497992	+	620	NA	Intergenic	Intergenic	-7921	NM_001081147	18430	Mm.333310	NM_001081147	ENSMUSG00000049112	Oxtr	OTR	oxytocin receptor	protein-coding
Treated_m_peak_2666	chr15	36361262	36361802	+	619	NA	Intergenic	Intergenic	-78385	NM_013923	30945	Mm.5181	NM_013923	ENSMUSG00000022280	Rnf19a	AA032313|Dorfin|Rnf19|UIP117|Ubce7ip2|XYbp	ring finger protein 19A	protein-coding
Treated_m_peak_6570	chr6	40431276	40431840	+	619	NA	intron (NM_175528, intron 1 of 7)	intron (NM_175528, intron 1 of 7)	4575	NM_175528	243780	Mm.333006	NM_175528	ENSMUSG00000037172	E330009J07Rik	AI841796|Lchn|mKIAA1147	RIKEN cDNA E330009J07 gene	protein-coding
Treated_m_peak_1150	chr11	61646994	61647866	+	619	NA	Intergenic	ID_B1|SINE|B4	-5891	NM_027817	71520	Mm.202760	NM_027817	ENSMUSG00000004837	Grap	8430435N19Rik|BB233594	GRB2-related adaptor protein	protein-coding
Treated_m_peak_5479	chr4	48042588	48043722	+	617	NA	Intergenic	CpG	-2150	NM_015743	18124	Mm.247261	NM_015743	ENSMUSG00000028341	Nr4a3	AI573420|CHN|CSMF|MINOR|NOR-1|Nor1|TEC	nuclear receptor subfamily 4, group A, member 3	protein-coding
Treated_m_peak_3427	chr17	24855847	24856619	+	616	NA	intron (NM_001159626, intron 3 of 8)	intron (NM_001159626, intron 3 of 8)	5566	NM_001159626	14651	Mm.43784	NM_024284	ENSMUSG00000024158	Hagh	BC019817|Glo-2|Glo2|Rsp29	hydroxyacyl glutathione hydrolase	protein-coding
Treated_m_peak_793	chr10	81378097	81378973	+	615	NA	promoter-TSS (NM_019757)	promoter-TSS (NM_019757)	-165	NM_019757	56371	Mm.24202	NM_019757	ENSMUSG00000020235	Fzr1	AW108046|Cdh1|FZR|FZR2|Fyr|HCDH|HCDH1	fizzy/cell division cycle 20 related 1 (Drosophila)	protein-coding
Treated_m_peak_4761	chr2	131950563	131951148	+	615	NA	promoter-TSS (NM_001278257)	promoter-TSS (NM_001278257)	-6	NM_023043	26434	Mm.180750	NM_023043	ENSMUSG00000027338	Prnd	AI450264|Dpl|PrPLP|doppel	prion protein dublet	protein-coding
Treated_m_peak_1196	chr11	69410537	69411969	+	613	NA	intron (NM_001017426, intron 1 of 22)	CpG	2422	NM_001017426	216850	Mm.261201	NM_001017426	ENSMUSG00000018476	Kdm6b	1700064E03Rik|BC038313|Jmjd3|mKIAA0346	KDM1 lysine (K)-specific demethylase 6B	protein-coding
Treated_m_peak_4794	chr2	144555595	144556373	+	613	NA	promoter-TSS (NM_001252545)	promoter-TSS (NM_001252545)	-245	NM_019787	27054	Mm.248492	NM_019787	ENSMUSG00000027429	Sec23b	-	SEC23 homolog B, COPII coat complex component	protein-coding
Treated_m_peak_1399	chr11	96837116	96837657	+	613	NA	Intergenic	Intergenic	-7418	NM_008686	18023	Mm.6743	NM_008686	ENSMUSG00000038615	Nfe2l1	AA408798|AW212678|LCR-F1|Lcrf1|NRF1|TCF-11|TCF11	nuclear factor, erythroid derived 2,-like 1	protein-coding
Treated_m_peak_72	chr1	58366637	58367202	+	613	NA	intron (NM_001008419, intron 34 of 35)	intron (NM_001008419, intron 34 of 35)	-26217	NM_025824	66882	Mm.21848	NM_025824	ENSMUSG00000051223	Bzw1	1200015E15Rik|mKIAA0005	basic leucine zipper and W2 domains 1	protein-coding
Treated_m_peak_2292	chr13	102036790	102037273	+	613	NA	Intergenic	Intergenic	-268814	NM_001077495	18708	Mm.259333	NM_001024955	ENSMUSG00000041417	Pik3r1	PI3K|p50alpha|p55alpha|p85alpha	phosphatidylinositol 3-kinase, regulatory subunit, polypeptide 1 (p85 alpha)	protein-coding
Treated_m_peak_6327	chr5	123014809	123016314	+	613	NA	exon (NM_175423, exon 1 of 2)	exon (NM_175423, exon 1 of 2)	487	NM_175423	109305	Mm.218582	NM_175423	ENSMUSG00000049686	Orai1	D730049H07Rik|Tmem142a|orai-1	ORAI calcium release-activated calcium modulator 1	protein-coding
Treated_m_peak_4538	chr2	59160283	59160772	+	613	NA	promoter-TSS (NM_026361)	promoter-TSS (NM_026361)	-323	NM_026361	227937	Mm.260938	NM_026361	ENSMUSG00000026991	Pkp4	5031422I09Rik|9430019K17Rik|Armrp|p0071	plakophilin 4	protein-coding
Treated_m_peak_3763	chr17	87357535	87358114	+	613	NA	intron (NM_028639, intron 15 of 19)	ID_B1|SINE|B4	69917	NM_029298	75467	Mm.50108	NM_029298	ENSMUSG00000036557	Stpg4	1700011E24Rik|GSE	sperm tail PG rich repeat containing 4	protein-coding
Treated_m_peak_2722	chr15	57693469	57694443	+	613	NA	promoter-TSS (NM_199449)	promoter-TSS (NM_199449)	-711	NM_199449	387609	Mm.36557	NM_199449	ENSMUSG00000071757	Zhx2	Afr-1|Afr1|Raf|mKIAA0854	zinc fingers and homeoboxes 2	protein-coding
Treated_m_peak_7354	chr7	117090829	117091424	+	613	NA	Intergenic	Intergenic	-289853	NM_175645	233781	Mm.461427	NM_175645	ENSMUSG00000030657	Xylt1	8030490L12	xylosyltransferase 1	protein-coding
Treated_m_peak_7307	chr7	105736318	105737022	+	613	NA	promoter-TSS (NM_025897)	promoter-TSS (NM_025897)	-55	NM_010562	16202	Mm.274846	NM_010562	ENSMUSG00000030890	Ilk	AA511515|ESTM24	integrin linked kinase	protein-coding
Treated_m_peak_1956	chr12	99363128	99363954	+	611	NA	intron (NM_183186, intron 2 of 5)	intron (NM_183186, intron 2 of 5)	86533	NM_183186	71375	Mm.341972	NM_183186	ENSMUSG00000033713	Foxn3	5430426H20Rik|AA589593|AW556347|Ches1|Ches1l|HTLFL1	forkhead box N3	protein-coding
Treated_m_peak_524	chr10	13192600	13193359	+	611	NA	intron (NM_181470, intron 1 of 10)	CpG	158	NM_181470	353258	Mm.117581	NM_181470	ENSMUSG00000019814	Ltv1	2610020N02Rik	LTV1 ribosome biogenesis factor	protein-coding
Treated_m_peak_4790	chr2	143909006	143909658	+	611	NA	Intergenic	RLTR23|LTR|ERV1	-5999	NM_019771	56431	Mm.28919	NM_019771	ENSMUSG00000015932	Dstn	2610043P17Rik|ADF|AU042046|Dsn|corn1|sid23p	destrin	protein-coding
Treated_m_peak_7610	chr8	44456182	44456622	+	610	NA	Intergenic	MER5B|DNA|hAT-Charlie	-493806	NM_001081286	14107	Mm.27365	NM_001081286	ENSMUSG00000070047	Fat1	2310038E12Rik|AU023433|Fath|mFat1	FAT atypical cadherin 1	protein-coding
Treated_m_peak_5819	chr4	135272777	135273463	+	606	NA	promoter-TSS (NM_013885)	promoter-TSS (NM_013885)	-360	NM_013885	29876	Mm.257765	NM_013885	ENSMUSG00000037242	Clic4	D0Jmb3|TU-74|mc3s5|mtCLIC	chloride intracellular channel 4 (mitochondrial)	protein-coding
Treated_m_peak_4478	chr2	32898725	32899503	+	605	NA	intron (NM_146119, intron 1 of 13)	intron (NM_146119, intron 1 of 13)	22980	NM_146119	227737	Mm.301646	NM_146119	ENSMUSG00000026796	Fam129b	9130404D14Rik	family with sequence similarity 129, member B	protein-coding
Treated_m_peak_7271	chr7	98157567	98158191	+	605	NA	intron (NM_001301250, intron 2 of 12)	intron (NM_001301250, intron 2 of 12)	4463	NM_001301250	12337	Mm.326847	NM_007602	ENSMUSG00000035547	Capn5	nCL-3	calpain 5	protein-coding
Treated_m_peak_7106	chr7	43780379	43781891	+	605	NA	promoter-TSS (NM_133712)	promoter-TSS (NM_133712)	81	NM_133712	69540	Mm.46421	NM_133712	ENSMUSG00000030693	Klk10	2300002A13Rik|NES1|PRSSL1	kallikrein related-peptidase 10	protein-coding
Treated_m_peak_3474	chr17	28340895	28341467	+	604	NA	intron (NM_011566, intron 2 of 12)	CpG	9165	NM_001204156	21678	Mm.6655	NM_011566	ENSMUSG00000002249	Tead3	DTEF-1|ETFR-1|TEAD-3|TEF-5|Tcf13r2	TEA domain family member 3	protein-coding
Treated_m_peak_1589	chr11	116023681	116024587	+	604	NA	intron (NM_008211, intron 1 of 3)	CpG-2838	370	NM_008211	15081	Mm.18516	NM_008211	ENSMUSG00000016559	H3f3b	9430068D06Rik|H3.3B	H3 histone, family 3B	protein-coding
Treated_m_peak_8190	chr9	66988904	66990540	+	603	NA	Intergenic	B4A|SINE|B4	-14238	NM_030717	80907	Mm.157882	NM_030717	ENSMUSG00000032370	Lactb	LACT-1|Lact1|Mrpl56	lactamase, beta	protein-coding
Treated_m_peak_4216	chr19	43705047	43705535	+	603	NA	intron (NM_053103, intron 5 of 12)	intron (NM_053103, intron 5 of 12)	15602	NM_053103	93685	Mm.248237	NM_053103	ENSMUSG00000025192	Entpd7	1810012B13Rik|1810020C02Rik|2810003F23Rik|LALP1|Lysal2	ectonucleoside triphosphate diphosphohydrolase 7	protein-coding
Treated_m_peak_6156	chr5	77122837	77123434	+	603	NA	Intergenic	Intergenic	-8012	NM_175606	74318	Mm.181852	NM_175606	ENSMUSG00000059325	Hopx	1110018K11Rik|1200015P04Rik|2300002F06Rik|AI848177|AW490897|Cameo|Hdop|Hod|Hop|Ob1|Obl|Toto	HOP homeobox	protein-coding
Treated_m_peak_6562	chr6	38534595	38535385	+	603	NA	exon (NM_025363, exon 1 of 2)	exon (NM_025363, exon 1 of 2)	129	NM_025363	66117	Mm.158971	NM_025363	ENSMUSG00000019689	Fmc1	1110001J03Rik	formation of mitochondrial complex V assembly factor 1	protein-coding
Treated_m_peak_1321	chr11	80716444	80717058	+	602	NA	intron (NM_177390, intron 1 of 21)	intron (NM_177390, intron 1 of 21)	63274	NM_177390	338367	Mm.151948	NM_177390	ENSMUSG00000035441	Myo1d	9930104H07Rik|AW544947|D11Ertd9e|myosin-1d	myosin ID	protein-coding
Treated_m_peak_3042	chr16	8829341	8830084	+	602	NA	promoter-TSS (NM_001081400)	promoter-TSS (NM_001081400)	-388	NM_001081400	69053	Mm.390868	NM_001081400	ENSMUSG00000022507	1810013L24Rik	1110017P05Rik|3010002C02Rik|AA792997|AW124177|Gm19906|R74903	RIKEN cDNA 1810013L24 gene	protein-coding
Treated_m_peak_7746	chr8	90825176	90825830	+	601	NA	Intergenic	Intergenic	-3332	NM_177224	109151	Mm.100615	NM_177224	ENSMUSG00000056608	Chd9	1810014J18Rik|9030205D12Rik|A330063D19Rik|AD013|PRIC320|mKIAA0308	chromodomain helicase DNA binding protein 9	protein-coding
Treated_m_peak_547	chr10	18868789	18869427	+	601	NA	Intergenic	B4A|SINE|B4	24037	NM_022032	64058	Mm.28209	NM_022032	ENSMUSG00000019851	Perp	1110017A08Rik|KCP1|KRTCAP1|PIGPC1|THW	PERP, TP53 apoptosis effector	protein-coding
Treated_m_peak_427	chr1	177744503	177745065	+	601	NA	intron (NM_027077, intron 4 of 5)	MERV1_LTR|LTR|ERV1	14970	NM_027077	69428	Mm.84467	NM_027077	ENSMUSG00000015962	1700016C15Rik	-	RIKEN cDNA 1700016C15 gene	protein-coding
Treated_m_peak_3415	chr17	24000235	24000770	+	599	NA	Intergenic	Intergenic	-2402	NM_133731	70835	Mm.157351	NM_133731	ENSMUSG00000045027	Prss22	4733401N09Rik|BSSP-4|SP001LA	protease, serine 22	protein-coding
Treated_m_peak_8230	chr9	73067932	73068608	+	598	NA	intron (NM_001301232, intron 1 of 5)	intron (NM_001301232, intron 1 of 5)	4122	NM_001301232	11891	Mm.34867	NM_023635	ENSMUSG00000032202	Rab27a	2210402C08Rik|2410003M20Rik|4933437C11Rik|ash	RAB27A, member RAS oncogene family	protein-coding
Treated_m_peak_110	chr1	74386601	74387250	+	597	NA	TTS (NM_013612)	TTS (NM_013612)	-4684	NM_153088	227292	Mm.165042	NM_153088	ENSMUSG00000026176	Ctdsp1	GIP|NLIIF|Nif3|SCP1	CTD (carboxy-terminal domain, RNA polymerase II, polypeptide A) small phosphatase 1	protein-coding
Treated_m_peak_3762	chr17	87283690	87284261	+	597	NA	intron (NM_028639, intron 1 of 19)	intron (NM_028639, intron 1 of 19)	1089	NM_028639	225049	Mm.77396	NM_028639	ENSMUSG00000036918	Ttc7	1110035E02Rik|1700007L07Rik|Ttc7a|fsn|hea	tetratricopeptide repeat domain 7	protein-coding
Treated_m_peak_3486	chr17	28858278	28859062	+	596	NA	5' UTR (NM_001034885, exon 1 of 10)	5' UTR (NM_001034885, exon 1 of 10)	259	NM_001034885	433091	Mm.328925	NM_001034885	ENSMUSG00000043286	Pnpla1	-	patatin-like phospholipase domain containing 1	protein-coding
Treated_m_peak_4573	chr2	70811435	70811906	+	595	NA	intron (NM_172664, intron 1 of 19)	B4A|SINE|B4	13810	NM_172664	228012	Mm.136511	NM_172664	ENSMUSG00000041997	Tlk1	4930545J15Rik	tousled-like kinase 1	protein-coding
Treated_m_peak_3075	chr16	17409983	17410464	+	595	NA	intron (NM_023348, intron 1 of 4)	intron (NM_023348, intron 1 of 4)	-3909	NM_001001983	224020	Mm.5718	NM_001001983	ENSMUSG00000041720	Pi4ka	Pik4ca	phosphatidylinositol 4-kinase, catalytic, alpha polypeptide	protein-coding
Treated_m_peak_4225	chr19	44898527	44899106	+	594	NA	Intergenic	LTR48|LTR|ERV1	-32303	NM_001081225	226151	Mm.212609	NM_172638	ENSMUSG00000036097	Fam178a	3632432H19|6030443O07Rik|AU014917|Slf2	family with sequence similarity 178, member A	protein-coding
Treated_m_peak_8160	chr9	62811249	62812176	+	594	NA	promoter-TSS (NM_010193)	promoter-TSS (NM_010193)	-64	NM_010193	14155	Mm.24069	NM_010193	ENSMUSG00000032244	Fem1b	mKIAA0396	feminization 1 homolog b (C. elegans)	protein-coding
Treated_m_peak_4016	chr19	4135488	4136296	+	594	NA	3' UTR (NM_144532, exon 6 of 6)	3' UTR (NM_144532, exon 6 of 6)	3717	NM_144532	73660	Mm.379226	NM_144532	ENSMUSG00000024842	Cabp4	2410038D05Rik	calcium binding protein 4	protein-coding
Treated_m_peak_2405	chr14	31160408	31160971	+	594	NA	intron (NM_138672, intron 11 of 68)	intron (NM_138672, intron 11 of 68)	7952	NM_138672	192187	Mm.220821	NM_138672	ENSMUSG00000042286	Stab1	FEEL-1|FELE-1|MFEEL-1|MS-1|STAB-1|mKIAA0246	stabilin 1	protein-coding
Treated_m_peak_2992	chr15	101974408	101974997	+	592	NA	Intergenic	Intergenic	-20415	NM_212487	332131	Mm.325105	NM_212487	ENSMUSG00000050463	Krt78	2310030B04Rik|Kb40	keratin 78	protein-coding
Treated_m_peak_2383	chr14	25361110	25361708	+	592	NA	Intergenic	Intergenic	-97776	NM_183208	328365	Mm.227484	NM_183208	ENSMUSG00000007817	Zmiz1	BC065120|E330020C23|ENSMUSG00000072684|Gm10397|I920194n01|Rai17|Zimp10	zinc finger, MIZ-type containing 1	protein-coding
Treated_m_peak_949	chr11	4730126	4730618	+	592	NA	intron (NM_026015, intron 4 of 5)	intron (NM_026015, intron 4 of 5)	16406	NM_138948	192650	Mm.207056	NM_138948	ENSMUSG00000009075	Cabp7	-	calcium binding protein 7	protein-coding
Treated_m_peak_1276	chr11	77522638	77523298	+	590	NA	Intergenic	B4A|SINE|B4	7851	NM_026185	67477	Mm.432526	NM_026185	ENSMUSG00000000686	Abhd15	1300007F04Rik	abhydrolase domain containing 15	protein-coding
Treated_m_peak_7955	chr9	20543996	20544511	+	590	NA	Intergenic	Intergenic	-22834	NM_001082485	77519	Mm.431849	NM_001082485	ENSMUSG00000060510	Zfp266	5330440G10Rik|5730601F06Rik|AW552317	zinc finger protein 266	protein-coding
Treated_m_peak_3621	chr17	42692050	42692607	+	588	NA	promoter-TSS (NM_001289499)	promoter-TSS (NM_001289499)	-44	NM_001289501	78249	Mm.66217	NM_030067	ENSMUSG00000023918	Adgrf4	4632435A09Rik|AV239010|Gpr115	adhesion G protein-coupled receptor F4	protein-coding
Treated_m_peak_910	chr10	127611379	127611841	+	588	NA	intron (NM_008512, intron 2 of 88)	intron (NM_008512, intron 2 of 88)	9538	NM_008512	16971	Mm.271854	NM_008512	ENSMUSG00000040249	Lrp1	A2mr|AI316852|CD91|Lrp|b2b1554Clo	low density lipoprotein receptor-related protein 1	protein-coding
Treated_m_peak_346	chr1	152902812	152903243	+	588	NA	promoter-TSS (NM_001160256)	promoter-TSS (NM_001160256)	-381	NM_001160256	226517	Mm.270775	NM_001005507	ENSMUSG00000042772	Smg7	9430023P16Rik|mKIAA0250	Smg-7 homolog, nonsense mediated mRNA decay factor (C. elegans)	protein-coding
Treated_m_peak_4110	chr19	9982583	9983378	+	588	NA	exon (NM_010239, exon 1 of 4)	exon (NM_010239, exon 1 of 4)	334	NM_010239	14319	Mm.1776	NM_010239	ENSMUSG00000024661	Fth1	FHC|Fth|HFt|MFH	ferritin heavy polypeptide 1	protein-coding
Treated_m_peak_3767	chr17	87571559	87572140	+	588	NA	Intergenic	Intergenic	-64130	NM_008532	17075	Mm.4259	NM_008532	ENSMUSG00000045394	Epcam	CD326|EGP|EGP-2|Egp314|Ep-CAM|EpCAM1|GA733-2|Ly74|TROP1|Tacsd1|Tacstd1|gp40	epithelial cell adhesion molecule	protein-coding
Treated_m_peak_6345	chr5	123865404	123865900	+	586	NA	promoter-TSS (NM_030701)	promoter-TSS (NM_030701)	-136	NM_030701	80885	Mm.440567	NM_030701	ENSMUSG00000045502	Hcar2	Gpr109a|Gpr109b|HM74|Niacr1|PUMA-G|Pumag|mHM74b	hydroxycarboxylic acid receptor 2	protein-coding
Treated_m_peak_662	chr10	62449413	62450042	+	586	NA	promoter-TSS (NM_181423)	promoter-TSS (NM_181423)	-34	NM_181423	338359	Mm.235898	NM_181423	ENSMUSG00000020079	Supv3l1	6330443E10Rik	suppressor of var1, 3-like 1 (S. cerevisiae)	protein-coding
Treated_m_peak_4158	chr19	28821957	28822503	+	585	NA	Intergenic	Intergenic	-12936	NM_009199	20510	Mm.246670	NM_009199	ENSMUSG00000024935	Slc1a1	D130048G10Rik|EAAC1|EAAC2|EAAT3|MEAAC1	solute carrier family 1 (neuronal/epithelial high affinity glutamate transporter, system Xag), member 1	protein-coding
Treated_m_peak_5489	chr4	55480302	55481332	+	585	NA	Intergenic	Intergenic	51658	NM_010637	16600	Mm.4325	NM_010637	ENSMUSG00000003032	Klf4	EZF|Gklf|Zie	Kruppel-like factor 4 (gut)	protein-coding
Treated_m_peak_2259	chr13	91216723	91217317	+	585	NA	intron (NM_025770, intron 1 of 7)	intron (NM_025770, intron 1 of 7)	6967	NM_025770	66795	Mm.235385	NM_025770	ENSMUSG00000021619	Atg10	5330424L23Rik|5430428K15Rik|AI852123|APG10|Agp10|Apg10l|Apg10p|Atg10l	autophagy related 10	protein-coding
Treated_m_peak_4028	chr19	4878185	4878709	+	584	NA	promoter-TSS (NM_001168517)	promoter-TSS (NM_001168517)	-221	NM_027476	70605	Mm.36885	NM_027476	ENSMUSG00000006463	Zdhhc24	5730496N17Rik|Leng4	zinc finger, DHHC domain containing 24	protein-coding
Treated_m_peak_5268	chr3	107786824	107787305	+	583	NA	Intergenic	Intergenic	-26595	NM_001113529	12977	Mm.795	NM_007778	ENSMUSG00000014599	Csf1	C87615|Csfm|MCSF|op	colony stimulating factor 1 (macrophage)	protein-coding
Treated_m_peak_5529	chr4	63744988	63745630	+	582	NA	promoter-TSS (NM_177371)	promoter-TSS (NM_177371)	-196	NM_177371	326623	Mm.208152	NM_177371	ENSMUSG00000050395	Tnfsf15	Tl1|Tl1a|Tnlg1b|Vegi	tumor necrosis factor (ligand) superfamily, member 15	protein-coding
Treated_m_peak_8091	chr9	50473459	50474129	+	582	NA	Intergenic	Intergenic	-20731	NM_029639	76509	Mm.29959	NM_029639	ENSMUSG00000032068	Plet1	0610037B23Rik|1600029D21Rik|AA407923|AU043048	placenta expressed transcript 1	protein-coding
Treated_m_peak_3895	chr18	54860615	54861211	+	581	NA	Intergenic	Intergenic	129267	NM_175751	269023	Mm.192984	NM_175751	ENSMUSG00000052713	Zfp608	4932417D18Rik|D430007A19Rik|Znf608	zinc finger protein 608	protein-coding
Treated_m_peak_5470	chr4	45586221	45586809	+	581	NA	Intergenic	Intergenic	-55687	NM_001033306	230126	Mm.251716	NM_001033306	ENSMUSG00000044813	Shb	BC028832	src homology 2 domain-containing transforming protein B	protein-coding
Treated_m_peak_6202	chr5	100500622	100501081	+	581	NA	promoter-TSS (NM_172714)	promoter-TSS (NM_172714)	-212	NM_001346583	231506	Mm.212568	NM_172714	ENSMUSG00000035310	Lin54	AI461788	lin-54 homolog (C. elegans)	protein-coding
Treated_m_peak_8386	chr9	110879715	110880463	+	579	NA	promoter-TSS (NM_001146059)	promoter-TSS (NM_001146059)	-6	NM_146260	20776	Mm.390229	NM_146260	ENSMUSG00000049555	Tmie	5131400L21Rik|Mm.87012|sr	transmembrane inner ear	protein-coding
Treated_m_peak_109	chr1	74295131	74296963	+	579	NA	intron (NM_027154, intron 1 of 11)	intron (NM_027154, intron 1 of 11)	8289	NM_027154	69660	Mm.261182	NM_027154	ENSMUSG00000006301	Tmbim1	2310061B02Rik|AA960455|AU024746|C78899|RECS1|Tmbib1|mKIAA4161	transmembrane BAX inhibitor motif containing 1	protein-coding
Treated_m_peak_3570	chr17	34675959	34676768	+	579	NA	intron (NM_031176, intron 3 of 32)	intron (NM_031176, intron 3 of 32)	5828	NM_031176	81877	Mm.290527	NM_031176	ENSMUSG00000033327	Tnxb	Tn-mhc|Tnx	tenascin XB	protein-coding
Treated_m_peak_704	chr10	77089358	77089895	+	579	NA	intron (NM_009929, intron 3 of 41)	intron (NM_009929, intron 3 of 41)	24079	NM_001109991	12822	Mm.4352	NM_009929	ENSMUSG00000001435	Col18a1	-	collagen, type XVIII, alpha 1	protein-coding
Treated_m_peak_5065	chr3	62425862	62426354	+	576	NA	intron (NM_001081295, intron 7 of 13)	intron (NM_001081295, intron 7 of 13)	80880	NM_028136	72162	Mm.224233	NM_028136	ENSMUSG00000027770	Dhx36	2810407E23Rik|AI452301|AU022184|Ddx36|mKIAA1488	DEAH (Asp-Glu-Ala-His) box polypeptide 36	protein-coding
Treated_m_peak_269	chr1	133049978	133050500	+	576	NA	intron (NM_001099276, intron 1 of 32)	intron (NM_001099276, intron 1 of 32)	4227	NM_001099276	240752	Mm.387308	NM_001099276	ENSMUSG00000026447	Pik3c2b	C330011J12Rik|Gm199|PI3K-C2beta|PI3KC2beta	phosphoinositide-3-kinase, class 2, beta polypeptide	protein-coding
Treated_m_peak_7039	chr7	28919667	28920145	+	576	NA	intron (NM_021895, intron 1 of 20)	intron (NM_021895, intron 1 of 20)	38250	NM_001110807	60594	Mm.476990	NM_021894	ENSMUSG00000054083	Capn12	CANP 12	calpain 12	protein-coding
Treated_m_peak_3566	chr17	34295895	34296645	+	576	NA	Intergenic	Intergenic	-8499	NM_010378	14960	Mm.235338	NM_010378	ENSMUSG00000036594	H2-Aa	Aalpha|H-2Aa|H2Aa|I-Aalpha|IAalpha|Ia-1|Ia1	histocompatibility 2, class II antigen A, alpha	protein-coding
Treated_m_peak_7731	chr8	84985410	84986465	+	576	NA	Intergenic	Intergenic	-4658	NM_133255	170833	Mm.247775	NM_133255	ENSMUSG00000052566	Hook2	A630054I03Rik	hook microtubule tethering protein 2	protein-coding
Treated_m_peak_6557	chr6	38096371	38097317	+	575	NA	intron (NM_080467, intron 1 of 20)	intron (NM_080467, intron 1 of 20)	-12509	NM_029921	77522	Mm.387207	NM_029921	ENSMUSG00000029829	Tmem213	D630002J15Rik	transmembrane protein 213	protein-coding
Treated_m_peak_3628	chr17	45359461	45359980	+	575	NA	Intergenic	Intergenic	73987	NM_152810	71702	Mm.28270	NM_152810	ENSMUSG00000023932	Cdc5l	1200002I02Rik|AA408004|PCDC5RP	cell division cycle 5-like (S. pombe)	protein-coding
Treated_m_peak_4231	chr19	45176156	45176649	+	574	NA	Intergenic	Intergenic	25687	NM_021901	21908	Mm.391203	NM_021901	ENSMUSG00000025215	Tlx1	Hox-11|Hox11|Tlx-1	T cell leukemia, homeobox 1	protein-coding
Treated_m_peak_1330	chr11	84052205	84052807	+	574	NA	intron (NM_019819, intron 1 of 2)	RSINE1|SINE|B4	15851	NM_019819	56405	Mm.240885	NM_019819	ENSMUSG00000018648	Dusp14	1110014C10Rik|2310042C07Rik|D11Ertd395e|MKP-L|Mkp6	dual specificity phosphatase 14	protein-coding
Treated_m_peak_2460	chr14	55372814	55373306	+	574	NA	Intergenic	RLTR14|LTR|ERV1	-105698	NM_030686	28200	Mm.27427	NM_030686	ENSMUSG00000022210	Dhrs4	AI043103|AI790593|CR|D14Ucla2|NDRD|PHCR|PSCD|RRD|mouNRDR	dehydrogenase/reductase (SDR family) member 4	protein-coding
Treated_m_peak_226	chr1	120105527	120106063	+	571	NA	Intergenic	Intergenic	15124	NM_001037999	13167	Mm.2785	NM_007830	ENSMUSG00000026385	Dbi	ACBD1|Acbp|EP|endozepine	diazepam binding inhibitor	protein-coding
Treated_m_peak_6874	chr6	137044806	137045303	+	571	NA	Intergenic	Intergenic	90531	NM_023898	78600	Mm.290622	NM_023898	ENSMUSG00000064330	Pde6h	A930033D18Rik|PDEgamma	phosphodiesterase 6H, cGMP-specific, cone, gamma	protein-coding
Treated_m_peak_3933	chr18	64584778	64585340	+	571	NA	intron (NM_001001488, intron 2 of 27)	intron (NM_001001488, intron 2 of 27)	-68502	NM_027350	70223	Mm.29192	NM_027350	ENSMUSG00000024587	Nars	3010001M15Rik|AA960128|ASNRS|C78150	asparaginyl-tRNA synthetase	protein-coding
Treated_m_peak_8316	chr9	104123758	104124361	+	571	NA	exon (NM_175324, exon 19 of 20)	exon (NM_175324, exon 19 of 20)	2584	NM_145700	252837	Mm.269254	NM_145700	ENSMUSG00000079355	Ackr4	A630091E18Rik|CCBP2|CCR11|CCX-CKR|CCX-CKR1|Ccrl1|Cmkbrl1|PPR1|VSHK1	atypical chemokine receptor 4	protein-coding
Treated_m_peak_4920	chr2	168958694	168959294	+	571	NA	Intergenic	Intergenic	-3407	NM_009564	22722	Mm.2095	NM_009564	ENSMUSG00000027551	Zfp64	-	zinc finger protein 64	protein-coding
Treated_m_peak_3630	chr17	45563561	45564167	+	568	NA	promoter-TSS (NM_028662)	promoter-TSS (NM_028662)	-288	NM_028662	73836	Mm.289716	NM_028662	ENSMUSG00000037089	Slc35b2	1110003M08Rik|AA407792|AI842275|PAPST1|Slc35b1	solute carrier family 35, member B2	protein-coding
Treated_m_peak_1783	chr12	54984766	54985914	+	567	NA	intron (NM_013815, intron 2 of 26)	CpG	996	NM_013815	217578	Mm.479583	NM_013815	ENSMUSG00000035021	Baz1a	Acf1|B930060C03|BC065123|Gtl5|Wcrf180|cbp146	bromodomain adjacent to zinc finger domain 1A	protein-coding
Treated_m_peak_5893	chr4	141734992	141735595	+	567	NA	Intergenic	Intergenic	-11382	NM_001081408	75986	Mm.30032	NM_001081408	ENSMUSG00000040706	Agmat	5033405N08Rik	agmatine ureohydrolase (agmatinase)	protein-coding
Treated_m_peak_5032	chr3	52042228	52042722	+	567	NA	intron (NM_001004176, intron 1 of 4)	intron (NM_001004176, intron 1 of 4)	62531	NM_001004176	433586	Mm.234972	NM_001004176	ENSMUSG00000061143	Maml3	AV234550|BC049812|Mam-2|mKIAA1816	mastermind like 3 (Drosophila)	protein-coding
Treated_m_peak_8075	chr9	45027272	45028032	+	567	NA	Intergenic	Intergenic	-14692	NM_007962	14012	Mm.33240	NM_007962	ENSMUSG00000032092	Mpzl2	Eva|Eva1	myelin protein zero-like 2	protein-coding
Treated_m_peak_3816	chr18	24095117	24095605	+	567	NA	Intergenic	Intergenic	26458	NM_172625	225280	Mm.258973	NM_172625	ENSMUSG00000047989	Ino80c	D030070L09Rik	INO80 complex subunit C	protein-coding
Treated_m_peak_691	chr10	70262652	70263289	+	566	NA	intron (NM_025807, intron 2 of 5)	intron (NM_025807, intron 2 of 5)	17694	NM_025807	66859	Mm.19325	NM_025807	ENSMUSG00000037762	Slc16a9	1200003C15Rik|4930425B13Rik|AI552636	solute carrier family 16 (monocarboxylic acid transporters), member 9	protein-coding
Treated_m_peak_4644	chr2	94406299	94406864	+	566	NA	promoter-TSS (NR_027831)	promoter-TSS (NR_027831)	108	NM_183106	74569	Mm.248504	NM_183106	ENSMUSG00000027194	Ttc17	9130020K17Rik|D2Bwg1005e	tetratricopeptide repeat domain 17	protein-coding
Treated_m_peak_2928	chr15	96709743	96710442	+	566	NA	Intergenic	CpG	-10394	NM_175121	67760	Mm.46754	NM_175121	ENSMUSG00000022462	Slc38a2	5033402L14Rik|AI316867|ATA2|SAT2|mKIAA1382	solute carrier family 38, member 2	protein-coding
Treated_m_peak_4924	chr2	170209209	170209871	+	566	NA	Intergenic	Intergenic	-66865	NM_001159683	228913	Mm.22858	NM_001033299	ENSMUSG00000052056	Zfp217	4933431C08Rik|AW987152|Gm562|ZABC1|Znf217	zinc finger protein 217	protein-coding
Treated_m_peak_2949	chr15	98943116	98943563	+	565	NA	Intergenic	RMER2|LTR|ERV1	-8949	NM_011654	22143	Mm.392113	NM_011654	ENSMUSG00000023004	Tuba1b	Tuba2	tubulin, alpha 1B	protein-coding
Treated_m_peak_6578	chr6	43665701	43666444	+	563	NA	intron (NM_001311111, intron 1 of 7)	intron (NM_001311111, intron 1 of 7)	206	NM_001311111	29807	Mm.320979	NM_013861	ENSMUSG00000029735	Tpk1	-	thiamine pyrophosphokinase	protein-coding
Treated_m_peak_1806	chr12	65172555	65173053	+	563	NA	promoter-TSS (NM_172578)	promoter-TSS (NM_172578)	-224	NM_172578	217653	Mm.21144	NM_172578	ENSMUSG00000047534	Mis18bp1	6720403H11|C79407|Knl2|mKIAA1903	MIS18 binding protein 1	protein-coding
Treated_m_peak_8174	chr9	64810764	64811647	+	563	NA	intron (NM_001162917, intron 1 of 34)	CpG	194	NM_001162917	102442	Mm.222473	NM_176935	ENSMUSG00000053641	Dennd4a	AI115600|AI851943|F730015K02Rik	DENN/MADD domain containing 4A	protein-coding
Treated_m_peak_7846	chr8	117327241	117327806	+	562	NA	intron (NM_001163262, intron 1 of 20)	intron (NM_001163262, intron 1 of 20)	-21647	NM_028941	74440	Mm.233181	NM_028941	ENSMUSG00000034390	Cmip	4933407C03Rik|5830471E12Rik|AI314065|AI464126	c-Maf inducing protein	protein-coding
Treated_m_peak_2465	chr14	55589996	55590579	+	562	NA	intron (NM_001029855, intron 2 of 10)	intron (NM_001029855, intron 2 of 10)	734	NM_011190	19188	Mm.371573	NM_011190	ENSMUSG00000079197	Psme2	AA589371|AI788882|PA28b	proteasome (prosome, macropain) activator subunit 2 (PA28 beta)	protein-coding
Treated_m_peak_2394	chr14	27174533	27175704	+	561	NA	intron (NM_001289686, intron 2 of 12)	intron (NM_001289686, intron 2 of 12)	31125	NM_001289686	71704	Mm.248606	NM_027871	ENSMUSG00000021895	Arhgef3	1200004I24Rik|9830169H03Rik|C76747|Xpln	Rho guanine nucleotide exchange factor (GEF) 3	protein-coding
Treated_m_peak_1748	chr12	33172784	33173287	+	560	NA	intron (NM_028139, intron 2 of 3)	intron (NM_028139, intron 2 of 3)	25349	NM_028139	380753	Mm.41540	NM_028139	ENSMUSG00000020564	Atxn7l1	2810423G08Rik|Atxn7l4	ataxin 7-like 1	protein-coding
Treated_m_peak_5471	chr4	45972135	45972770	+	559	NA	intron (NM_146142, intron 1 of 16)	CpG	155	NM_146142	100121	Mm.275413	NM_146142	ENSMUSG00000035517	Tdrd7	5730495N10Rik|AI447470|PCTAIRE2BP	tudor domain containing 7	protein-coding
Treated_m_peak_258	chr1	131751130	131751648	+	559	NA	intron (NM_177243, intron 2 of 20)	intron (NM_177243, intron 2 of 20)	7367	NM_177243	320718	Mm.482704	NM_177243	ENSMUSG00000042268	Slc26a9	E030002L01Rik	solute carrier family 26, member 9	protein-coding
Treated_m_peak_1544	chr11	108554362	108554864	+	558	NA	intron (NM_029606, intron 18 of 27)	MTEb|LTR|ERVL-MaLR	-127996	NM_145688	76380	Mm.344071	NM_029586	ENSMUSG00000020728	Cep112	1700001M19Rik|1700029K01Rik|8430407H02Rik|AV043680|AV207351|Ccdc46|Macoco	centrosomal protein 112	protein-coding
Treated_m_peak_6325	chr5	122779449	122779944	+	558	NA	promoter-TSS (NM_001199676)	promoter-TSS (NM_001199676)	-286	NM_145358	207565	Mm.289237	NM_145358	ENSMUSG00000029471	Camkk2	6330570N16Rik|AW061083|mKIAA0787	calcium/calmodulin-dependent protein kinase kinase 2, beta	protein-coding
Treated_m_peak_5333	chr3	135691241	135691820	+	558	NA	promoter-TSS (NM_008689)	promoter-TSS (NM_008689)	17	NM_008689	18033	Mm.256765	NM_008689	ENSMUSG00000028163	Nfkb1	NF-KB1|NF-kappaB|NF-kappaB1|p105|p50|p50/p105	nuclear factor of kappa light polypeptide gene enhancer in B cells 1, p105	protein-coding
Treated_m_peak_541	chr10	18489295	18489813	+	558	NA	intron (NM_173390, intron 2 of 6)	RMER5|LTR|ERV1	19573	NM_001163592	215819	Mm.297971	NM_173390	ENSMUSG00000039835	Nhsl1	5730409E15Rik|A630035H13Rik|A730096F01|BC013565|D10Bwg0940e|mKIAA1357	NHS-like 1	protein-coding
Treated_m_peak_3245	chr16	75766618	75767384	+	558	NA	promoter-TSS (NM_030201)	promoter-TSS (NM_030201)	-183	NM_030201	110920	Mm.26704	NM_030201	ENSMUSG00000032932	Hspa13	1600002I10Rik|AV006182|B230217N24Rik|Stch	heat shock protein 70 family, member 13	protein-coding
Treated_m_peak_4767	chr2	133551895	133552407	+	558	NA	promoter-TSS (NM_007553)	promoter-TSS (NM_007553)	-8	NM_007553	12156	Mm.103205	NM_007553	ENSMUSG00000027358	Bmp2	AI467020|Bmp2a	bone morphogenetic protein 2	protein-coding
Treated_m_peak_860	chr10	108538473	108539061	+	558	NA	intron (NM_001252341, intron 10 of 11)	intron (NM_001252341, intron 10 of 11)	161393	NM_203660	368203	Mm.452758	NM_203660		Gm5136	C6.1AL|EG368203	predicted gene 5136	protein-coding
Treated_m_peak_8456	chr9	123482560	123483067	+	557	NA	intron (NM_013860, intron 1 of 7)	intron (NM_013860, intron 1 of 7)	4112	NM_013860	29806	Mm.10987	NM_013860	ENSMUSG00000025239	Limd1	AW822033|D9Ertd192e	LIM domains containing 1	protein-coding
Treated_m_peak_7514	chr7	144553581	144554411	+	557	NA	promoter-TSS (NM_001195086)	promoter-TSS (NM_001195086)	-267	NM_001033319	233977	Mm.490347	NM_001033319	ENSMUSG00000037519	Ppfia1	C030014K08Rik|C87158|LIP.1|LIP1	protein tyrosine phosphatase, receptor type, f polypeptide (PTPRF), interacting protein (liprin), alpha 1	protein-coding
Treated_m_peak_6243	chr5	108446928	108447493	+	556	NA	intron (NM_172883, intron 1 of 9)	intron (NM_172883, intron 1 of 9)	1681	NM_172883	243197	Mm.106818	NM_172883	ENSMUSG00000029490	Mfsd7a	4732482E20Rik|Mfsd7	major facilitator superfamily domain containing 7A	protein-coding
Treated_m_peak_3584	chr17	35198902	35199406	+	556	NA	TTS (NM_013693)	TTS (NM_013693)	2853	NM_001278601	21926	Mm.1293	NM_013693	ENSMUSG00000024401	Tnf	DIF|TNF-a|TNF-alpha|TNFSF2|TNFalpha|Tnfa|Tnfsf1a|Tnlg1f	tumor necrosis factor	protein-coding
Treated_m_peak_7802	chr8	106047100	106047714	+	555	NA	intron (NM_001301176, intron 10 of 14)	intron (NM_001301176, intron 10 of 14)	-12196	NM_010901	18021	Mm.383185	NM_010901	ENSMUSG00000031902	Nfatc3	C80703|D8Ertd281e|NFAT4|NFATx	nuclear factor of activated T cells, cytoplasmic, calcineurin dependent 3	protein-coding
Treated_m_peak_4153	chr19	25856109	25856684	+	554	NA	Intergenic	Intergenic	183985	NM_145831	226049	Mm.275572	NM_145831	ENSMUSG00000048138	Dmrt2	Terra	doublesex and mab-3 related transcription factor 2	protein-coding
Treated_m_peak_682	chr10	68039687	68040271	+	554	NA	intron (NM_001081346, intron 11 of 12)	intron (NM_001081346, intron 11 of 12)	60381	NM_001081346	170799	Mm.209844	NM_133244	ENSMUSG00000037846	Rtkn2	B130039D23Rik|Mbf|Plekhk1	rhotekin 2	protein-coding
Treated_m_peak_2721	chr15	57659653	57660273	+	554	NA	Intergenic	Intergenic	-34704	NM_199449	387609	Mm.36557	NM_199449	ENSMUSG00000071757	Zhx2	Afr-1|Afr1|Raf|mKIAA0854	zinc fingers and homeoboxes 2	protein-coding
Treated_m_peak_3729	chr17	79895938	79896486	+	553	NA	promoter-TSS (NM_019717)	promoter-TSS (NM_019717)	-89	NM_178050	56298	Mm.175403	NM_019717	ENSMUSG00000059811	Atl2	2010110I21Rik|AA407293|AV334690|Aip-2|Arl6ip2	atlastin GTPase 2	protein-coding
Treated_m_peak_5607	chr4	107243272	107244200	+	553	NA	intron (NM_029985, intron 2 of 7)	intron (NM_029985, intron 2 of 7)	9797	NM_029985	77809	Mm.29681	NM_029985	ENSMUSG00000028617	Lrrc42	A930011F22Rik|AA536996	leucine rich repeat containing 42	protein-coding
Treated_m_peak_4857	chr2	159056978	159057442	+	552	NA	Intergenic	MER5A|DNA|hAT-Charlie	262403	NM_001291144	71715	Mm.315652	NM_145742	ENSMUSG00000027655	Dhx35	1200009D07Rik|Ddx35	DEAH (Asp-Glu-Ala-His) box polypeptide 35	protein-coding
Treated_m_peak_4493	chr2	35441904	35442521	+	552	NA	intron (NM_001308300, intron 1 of 6)	intron (NM_001308300, intron 1 of 6)	19237	NM_001308300	14594	Mm.281124	NM_010283	ENSMUSG00000035778	Ggta1	AW108479|GALT|Gal|Ggta|Ggta-1|alpha Gal|alpha3GalT	glycoprotein galactosyltransferase alpha 1, 3	protein-coding
Treated_m_peak_695	chr10	75222422	75223149	+	550	NA	intron (NM_001145826, intron 2 of 18)	intron (NM_001145826, intron 2 of 18)	10395	NM_001145826	74392	Mm.27716	NM_153406	ENSMUSG00000033444	Specc1l	4930470P14Rik|4932439K10Rik|9530057A13Rik|AI317249|Cytsa|mKIAA0376	sperm antigen with calponin homology and coiled-coil domains 1-like	protein-coding
Treated_m_peak_7527	chr8	4275719	4276201	+	550	NA	promoter-TSS (NM_011592)	promoter-TSS (NM_011592)	-55	NM_011592	21856	Mm.195249	NM_011592	ENSMUSG00000002949	Timm44	0710005E20Rik|D8Ertd118e|Mimt44|Tim44	translocase of inner mitochondrial membrane 44	protein-coding
Treated_m_peak_513	chr10	7728853	7729356	+	549	NA	intron (NM_011835, intron 1 of 10)	(TGGG)n|Simple_repeat|Simple_repeat	3104	NM_011835	23924	Mm.28127	NM_011835	ENSMUSG00000019794	Katna1	-	katanin p60 (ATPase-containing) subunit A1	protein-coding
Treated_m_peak_1048	chr11	48799945	48800670	+	549	NA	promoter-TSS (NM_008143)	promoter-TSS (NM_008143)	-53	NM_008143	14694	Mm.5305	NM_008143	ENSMUSG00000020372	Rack1	AL033335|GB-like|Gnb2-rs1|Gnb2l1|p205	receptor for activated C kinase 1	protein-coding
Treated_m_peak_6226	chr5	105798394	105798950	+	549	NA	intron (NM_001122768, intron 2 of 2)	intron (NM_001122768, intron 2 of 2)	-77896	NR_030777	54367	Mm.248876	NM_018759	ENSMUSG00000029290	Zfp326	5730470H14Rik|ZAN75|Znf326	zinc finger protein 326	protein-coding
Treated_m_peak_8340	chr9	107288951	107289927	+	548	NA	promoter-TSS (NM_001316691)	promoter-TSS (NM_001316691)	-43	NM_001316691	102626	Mm.222612	NM_178907	ENSMUSG00000032577	Mapkapk3	3PK|AI874665|MAPKAP-K3|MAPKAP3|MK-3|MK3|MapkKapk3	mitogen-activated protein kinase-activated protein kinase 3	protein-coding
Treated_m_peak_6291	chr5	116009250	116009795	+	548	NA	Intergenic	Intergenic	14906	NM_031869	19079	Mm.458152	NM_031869	ENSMUSG00000029513	Prkab1	1300015D22Rik|AU021155|E430008F22	protein kinase, AMP-activated, beta 1 non-catalytic subunit	protein-coding
Treated_m_peak_348	chr1	152948299	152948760	+	548	NA	Intergenic	B3A|SINE|B2	-6572	NM_175460	226518	Mm.40548	NM_175460	ENSMUSG00000042751	Nmnat2	AI843915|D030041I09Rik|PNAT1|PNAT2	nicotinamide nucleotide adenylyltransferase 2	protein-coding
Treated_m_peak_7006	chr7	27224803	27225655	+	547	NA	intron (NM_181593, intron 1 of 6)	intron (NM_181593, intron 1 of 6)	3368	NM_181593	233011	Mm.30963	NM_181593	ENSMUSG00000003752	Itpkc	9130023N17Rik	inositol 1,4,5-trisphosphate 3-kinase C	protein-coding
Treated_m_peak_4733	chr2	127505152	127505679	+	546	NA	intron (NM_019789, intron 2 of 8)	intron (NM_019789, intron 2 of 8)	15977	NM_019789	56461	Mm.315292	NM_019789	ENSMUSG00000079056	Kcnip3	4933407H12Rik|AI413860|Csen|DREAM|KChIP3|R74849	Kv channel interacting protein 3, calsenilin	protein-coding
Treated_m_peak_6427	chr5	137628096	137628757	+	546	NA	promoter-TSS (NM_146164)	promoter-TSS (NM_146164)	-697	NM_146164	231798	Mm.200763	NM_146164	ENSMUSG00000029720	Lrch4	2810008P14Rik|2900069C24Rik|AI558103|LRN|LRRN4|SAP25|mFLJ00248	leucine-rich repeats and calponin homology (CH) domain containing 4	protein-coding
Treated_m_peak_4779	chr2	137854442	137855089	+	546	NA	Intergenic	MIRc|SINE|MIR	-401819	NM_001025431	228662	Mm.153405	NM_145534	ENSMUSG00000062098	Btbd3	mKIAA0952	BTB (POZ) domain containing 3	protein-coding
Treated_m_peak_1081	chr11	53483211	53483967	+	546	NA	Intergenic	Intergenic	-3394	NM_183173	237761	Mm.145208	NM_183173	ENSMUSG00000044352	Sowaha	A830006N08Rik|Ankrd43	sosondowah ankyrin repeat domain family member A	protein-coding
Treated_m_peak_372	chr1	160043820	160045110	+	546	NA	promoter-TSS (NR_028111)	promoter-TSS (NR_028111)	85	NR_028111	67647	Mm.171518	NM_001024470	ENSMUSG00000090394	4930523C07Rik	-	RIKEN cDNA 4930523C07 gene	protein-coding
Treated_m_peak_7456	chr7	134775566	134776140	+	545	NA	intron (NM_001033420, intron 18 of 51)	intron (NM_001033420, intron 18 of 51)	105166	NM_001033420	330662	Mm.436572	NM_001033420	ENSMUSG00000058325	Dock1	9130006G06Rik|AI854900|D630004B07Rik	dedicator of cytokinesis 1	protein-coding
Treated_m_peak_3604	chr17	35909748	35910431	+	540	NA	promoter-TSS (NM_028476)	promoter-TSS (NM_028476)	-14	NM_001347378	73242	Mm.273155	NM_028476	ENSMUSG00000024426	Atat1	0610011P08Rik|2610008K08Rik|2610110G12Rik|3110080J08Rik|Mec17|TAT	alpha tubulin acetyltransferase 1	protein-coding
Treated_m_peak_4572	chr2	70559426	70559902	+	540	NA	intron (NR_040496, intron 1 of 2)	intron (NR_040496, intron 1 of 2)	-2465	NM_001312900	14415	Mm.272120	NM_008077	ENSMUSG00000070880	Gad1	EP10|Gad-1	glutamate decarboxylase 1	protein-coding
Treated_m_peak_509	chr10	7589460	7590025	+	539	NA	promoter-TSS (NM_172784)	promoter-TSS (NM_172784)	-58	NM_172784	237253	Mm.206759	NM_172784	ENSMUSG00000019796	Lrp11	1700034J19Rik|6330533B21|9830160H19Rik	low density lipoprotein receptor-related protein 11	protein-coding
Treated_m_peak_4136	chr19	23133911	23134540	+	539	NA	Intergenic	Intergenic	-7001	NM_010638	16601	Mm.291595	NM_010638	ENSMUSG00000033863	Klf9	2310051E17Rik|AA589643|BTEB-1|Bteb1|ENSMUSG00000055440|Gm9971	Kruppel-like factor 9	protein-coding
Treated_m_peak_7472	chr7	140840909	140841531	+	539	NA	non-coding (NR_045717, exon 3 of 4)	non-coding (NR_045717, exon 3 of 4)	-4345	NM_001099742	338417	Mm.270960	NM_001099742	ENSMUSG00000038801	Scgb1c1	Ryd5	secretoglobin, family 1C, member 1	protein-coding
Treated_m_peak_1829	chr12	70833038	70833630	+	539	NA	intron (NM_028127, intron 1 of 13)	MIRb|SINE|MIR	7820	NM_028127	319710	Mm.2962	NM_028127	ENSMUSG00000048285	Frmd6	2610019M19Rik|4930488L10Rik|AW212977|Willin	FERM domain containing 6	protein-coding
Treated_m_peak_483	chr1	191224162	191225398	+	538	NA	Intergenic	CpG	-41447	NM_007498	11910	Mm.2706	NM_007498	ENSMUSG00000026628	Atf3	LRG-21	activating transcription factor 3	protein-coding
Treated_m_peak_985	chr11	20126991	20127494	+	538	NA	Intergenic	Intergenic	-14291	NM_146243	66713	Mm.259045	NM_146243	ENSMUSG00000020152	Actr2	4921510D23Rik|AA409782|Arp2|D6Ertd746e	ARP2 actin-related protein 2	protein-coding
Treated_m_peak_4318	chr19	59289640	59290139	+	538	NA	intron (NM_172523, intron 15 of 15)	intron (NM_172523, intron 15 of 15)	29011	NM_172523	214084	Mm.268797	NM_172523	ENSMUSG00000025094	Slc18a2	1110037L13Rik|9330105E13|Vmat2	solute carrier family 18 (vesicular monoamine), member 2	protein-coding
Treated_m_peak_2643	chr15	12504878	12505381	+	538	NA	intron (NM_001081064, intron 1 of 23)	B4A|SINE|B4	87427	NM_001081064	68070	Mm.423205	NM_001081064	ENSMUSG00000022197	Pdzd2	4930537L06Rik|A930022H17Rik|Gm21706|Gm82|Pdzk3|mKIAA0300	PDZ domain containing 2	protein-coding
Treated_m_peak_3432	chr17	25273005	25273946	+	537	NA	promoter-TSS (NR_027452)	promoter-TSS (NR_027452)	-44	NM_001177610	22196	Mm.240044	NM_011665	ENSMUSG00000015120	Ube2i	5830467E05Rik|F830028O17Rik|UBC9|Ubce2i|Ubce9	ubiquitin-conjugating enzyme E2I	protein-coding
Treated_m_peak_4118	chr19	10690701	10691235	+	537	NA	intron (NM_181403, intron 1 of 4)	intron (NM_181403, intron 1 of 4)	2153	NM_181403	107305	Mm.19091	NM_181403	ENSMUSG00000048832	Vps37c	5730409F24Rik|AU042646	vacuolar protein sorting 37C	protein-coding
Treated_m_peak_2081	chr13	23761072	23761640	+	537	NA	promoter-TSS (NM_178192)	promoter-TSS (NM_178192)	-107	NM_178192	326619	Mm.228709	NM_178192	ENSMUSG00000060093	Hist1h4a	-	histone cluster 1, H4a	protein-coding
Treated_m_peak_8304	chr9	102625372	102626776	+	535	NA	promoter-TSS (NM_181394)	promoter-TSS (NM_181394)	50	NM_001081122	28135	Mm.38910	NM_001081122	ENSMUSG00000032534	Cep63	4921501M07|AL450317.13gm1|AW107703|CD20R|D9Mgc41|D9Mgc48e|ET2	centrosomal protein 63	protein-coding
Treated_m_peak_28	chr1	36060546	36061092	+	533	NA	Intergenic	Intergenic	-7581	NM_015818	50785	Mm.213566	NM_015818	ENSMUSG00000045216	Hs6st1	6Ost1	heparan sulfate 6-O-sulfotransferase 1	protein-coding
Treated_m_peak_7292	chr7	100227101	100227562	+	532	NA	promoter-TSS (NM_027629)	promoter-TSS (NM_027629)	-276	NM_027629	70974	Mm.440524	NM_027629	ENSMUSG00000030729	Pgm2l1	4931406N15Rik|AI553438|BM32A	phosphoglucomutase 2-like 1	protein-coding
Treated_m_peak_5365	chr3	148559701	148560389	+	531	NA	Intergenic	Intergenic	394590	NM_001081298	99633	Mm.9776	NM_001081298	ENSMUSG00000028184	Adgrl2	AI450192|CIRL-2|Gm619|Lec1|Lphh1|Lphn2|mKIAA0786	adhesion G protein-coupled receptor L2	protein-coding
Treated_m_peak_3618	chr17	37483421	37483943	+	531	NA	promoter-TSS (NM_008204)	promoter-TSS (NM_008204)	-128	NM_001347387	14990	Mm.329041	NM_008204	ENSMUSG00000016283	H2-M2	H-2M2|Thy19.4	histocompatibility 2, M region locus 2	protein-coding
Treated_m_peak_4335	chr2	6212683	6213557	+	531	NA	promoter-TSS (NM_024208)	promoter-TSS (NM_024208)	-126	NM_024208	67856	Mm.38342	NM_024208	ENSMUSG00000039063	Echdc3	2310005D12Rik|AI662097	enoyl Coenzyme A hydratase domain containing 3	protein-coding
Treated_m_peak_7862	chr8	120096497	120097003	+	530	NA	intron (NM_133967, intron 1 of 7)	intron (NM_133967, intron 1 of 7)	4722	NM_133967	102193	Mm.240076	NM_133967	ENSMUSG00000031823	Zdhhc7	AL024087|Gramp2	zinc finger, DHHC domain containing 7	protein-coding
Treated_m_peak_3519	chr17	31086160	31086724	+	530	NA	intron (NM_009593, intron 2 of 14)	intron (NM_009593, intron 2 of 14)	28748	NM_009593	11307	Mm.15691	NM_009593	ENSMUSG00000024030	Abcg1	AW413978|Abc8|White	ATP-binding cassette, sub-family G (WHITE), member 1	protein-coding
Treated_m_peak_1819	chr12	70148484	70149109	+	530	NA	Intergenic	Intergenic	-5375	NM_001195033	100504285	Mm.291105	NM_001195033	ENSMUSG00000090121	Abhd12b	Gm804	abhydrolase domain containing 12B	protein-coding
Treated_m_peak_7606	chr8	40341824	40342277	+	530	NA	intron (NM_030110, intron 3 of 14)	ORR1D1-int|LTR|ERVL-MaLR	33999	NM_030110	78506	Mm.169893	NM_030110	ENSMUSG00000039478	Micu3	2900075B16Rik|Efha2	mitochondrial calcium uptake family, member 3	protein-coding
Treated_m_peak_5585	chr4	101264576	101265335	+	530	NA	intron (NM_146145, intron 1 of 24)	CpG	327	NM_146145	16451	Mm.289657	NM_146145	ENSMUSG00000028530	Jak1	AA960307|BAP004|C130039L05Rik	Janus kinase 1	protein-coding
Treated_m_peak_5594	chr4	105202341	105202856	+	530	NA	intron (NM_080555, intron 2 of 5)	intron (NM_080555, intron 2 of 5)	45251	NM_080555	67916	Mm.348326	NM_080555	ENSMUSG00000028517	Plpp3	1110003O22Rik|2610002D05Rik|AV025606|D4Bwg0538e|D4Bwg1535e|Lpp3|Ppab2b|Ppap2b	phospholipid phosphatase 3	protein-coding
Treated_m_peak_4003	chr18	84531981	84532480	+	530	NA	intron (NM_001033341, intron 3 of 8)	intron (NM_001033341, intron 3 of 8)	57274	NM_001033341	240476	Mm.329575	NM_001033341	ENSMUSG00000048410	Zfp407	6430585N13Rik|Gm333|Gm334|Gm948|ZNF407	zinc finger protein 407	protein-coding
Treated_m_peak_7878	chr8	120643549	120644151	+	529	NA	intron (NM_001308449, intron 1 of 3)	intron (NM_001308449, intron 1 of 3)	-9468	NM_197988	68918	Mm.473736	NM_197988	ENSMUSG00000043687	1190005I06Rik	-	RIKEN cDNA 1190005I06 gene	protein-coding
Treated_m_peak_7783	chr8	95242902	95243601	+	529	NA	intron (NM_001195413, intron 31 of 32)	intron (NM_001195413, intron 31 of 32)	63334	NM_145601	333329	Mm.484049	NM_145601	ENSMUSG00000031789	Cngb1	Cngb1b|Garp2|Gm1959	cyclic nucleotide gated channel beta 1	protein-coding
Treated_m_peak_5285	chr3	109056100	109056703	+	529	NA	Intergenic	L1MB1|LINE|L1	-24098	NM_029054	74686	Mm.307948	NM_029054	ENSMUSG00000027880	Slc25a54	4930443G12Rik|SCaMC-1like	solute carrier family 25, member 54	protein-coding
Treated_m_peak_6304	chr5	120517460	120517996	+	529	NA	intron (NM_001177594, intron 2 of 14)	intron (NM_001177594, intron 2 of 14)	6536	NM_001177594	170756	Mm.291070	NM_133221	ENSMUSG00000032754	Slc8b1	AF261233|NCKX6|NCLX|Slc24a6	solute carrier family 8 (sodium/lithium/calcium exchanger), member B1	protein-coding
Treated_m_peak_5221	chr3	97658163	97658754	+	529	NA	intron (NM_182997, intron 1 of 7)	CpG	246	NM_182997	108097	Mm.31175	NM_182997	ENSMUSG00000038205	Prkab2	5730553K21Rik|AW049591|BB124140	protein kinase, AMP-activated, beta 2 non-catalytic subunit	protein-coding
Treated_m_peak_7286	chr7	99671513	99672063	+	528	NA	intron (NM_001252530, intron 7 of 13)	MTD|LTR|ERVL-MaLR	24021	NM_001252531	101488	Mm.11249	NM_175316	ENSMUSG00000030737	Slco2b1	AI060904|AI852653|OATP-B|Slc21a9	solute carrier organic anion transporter family, member 2b1	protein-coding
Treated_m_peak_1789	chr12	55437049	55437610	+	524	NA	intron (NR_035430, intron 1 of 3)	intron (NR_035430, intron 1 of 3)	38504	NM_011968	26443	Mm.30210	NM_011968	ENSMUSG00000021024	Psma6	IOTA	proteasome (prosome, macropain) subunit, alpha type 6	protein-coding
Treated_m_peak_7158	chr7	55841955	55842495	+	524	NA	5' UTR (NM_001164662, exon 1 of 31)	5' UTR (NM_001164662, exon 1 of 31)	154	NM_001164662	20430	Mm.37249	NM_011370	ENSMUSG00000030447	Cyfip1	E030028J09Rik|P140SRA-1|P140sra1|Shyc|Sra-1|Sra1|l(7)1Rl|l71Rl|l7Rl1|mKIAA0068|pl-1	cytoplasmic FMR1 interacting protein 1	protein-coding
Treated_m_peak_2065	chr13	5870213	5870720	+	523	NA	TTS (NM_011803)	TTS (NM_011803)	8977	NM_011803	23849	Mm.275036	NM_011803	ENSMUSG00000000078	Klf6	AI448727|BCD1|C86813|CPBP|Copeb|FM2|FM6|Ierepo1|Ierepo3|R75280|Zf9	Kruppel-like factor 6	protein-coding
Treated_m_peak_3433	chr17	25309051	25309687	+	522	NA	intron (NM_053259, intron 1 of 5)	intron (NM_053259, intron 1 of 5)	723	NM_053259	114661	Mm.207081	NM_053259	ENSMUSG00000024171	Prss28	Isp1|mIsp-1	protease, serine 28	protein-coding
Treated_m_peak_3231	chr16	56842925	56843429	+	522	NA	intron (NM_019631, intron 1 of 5)	intron (NM_019631, intron 1 of 5)	42986	NM_019631	56277	Mm.262328	NM_019631	ENSMUSG00000022754	Tmem45a	C630002M10Rik|M32486|p19.5	transmembrane protein 45a	protein-coding
Treated_m_peak_3346	chr16	97962248	97963104	+	522	NA	promoter-TSS (NM_001081684)	promoter-TSS (NM_001081684)	-54	NM_001081685	114565	Mm.474489	NM_175428	ENSMUSG00000046962	Zbtb21	5430437K12Rik|B430213I24Rik|Zfp295|Znf295|mKIAA1227	zinc finger and BTB domain containing 21	protein-coding
Treated_m_peak_2698	chr15	38518046	38518719	+	522	NA	intron (NR_125913, intron 1 of 11)	CpG	884	NM_001301688	54375	Mm.250214	NM_018745	ENSMUSG00000037458	Azin1	1700085L02Rik|AZI|Oazi|Oazin	antizyme inhibitor 1	protein-coding
Treated_m_peak_989	chr11	20531781	20532310	+	522	NA	Intergenic	Intergenic	-11208	NM_021372	58172	Mm.339676	NM_021372	ENSMUSG00000049800	Sertad2	AB041541|AU021878|Kiaa0127|MNCb-1504|SEI-2|Sei2|TRIP-Br2|mKIAA0127	SERTA domain containing 2	protein-coding
Treated_m_peak_5631	chr4	115093924	115094467	+	522	NA	TTS (NM_001164557)	TTS (NM_001164557)	5487	NM_026018	67182	Mm.30181	NM_026018	ENSMUSG00000028716	Pdzk1ip1	0610007F13Rik|2700030M23Rik|AU046042|Map17	PDZK1 interacting protein 1	protein-coding
Treated_m_peak_84	chr1	59764573	59765182	+	522	NA	intron (NM_007561, intron 1 of 12)	intron (NM_007561, intron 1 of 12)	598	NM_007561	12168	Mm.7106	NM_007561	ENSMUSG00000067336	Bmpr2	2610024H22Rik|AL117858|AW546137|BB189135|BMP-2|BMPR-2|BMPR-II|BMPRII|BRK-3|Gm20272	bone morphogenetic protein receptor, type II (serine/threonine kinase)	protein-coding
Treated_m_peak_4421	chr2	28517334	28518050	+	522	NA	intron (NM_001145834, intron 1 of 17)	intron (NM_001145834, intron 1 of 17)	4525	NM_009058	19730	Mm.5236	NM_009058	ENSMUSG00000026821	Ralgds	Gnds|Rgds|mKIAA1308	ral guanine nucleotide dissociation stimulator	protein-coding
Treated_m_peak_175	chr1	88691445	88691923	+	522	NA	Intergenic	Intergenic	10507	NM_177305	320982	Mm.27968	NM_177305	ENSMUSG00000049866	Arl4c	A630084M22Rik|Arl7|LAK	ADP-ribosylation factor-like 4C	protein-coding
Treated_m_peak_3201	chr16	45124690	45125231	+	522	NA	intron (NM_026439, intron 6 of 7)	intron (NM_026439, intron 6 of 7)	30907	NM_026439	67896	Mm.181074	NM_026439	ENSMUSG00000022665	Ccdc80	2610001E17Rik|DRO1|Ssg1|Urb	coiled-coil domain containing 80	protein-coding
Treated_m_peak_1167	chr11	63919279	63919858	+	521	NA	intron (NM_018805, intron 1 of 1)	intron (NM_018805, intron 1 of 1)	2716	NM_018805	54710	Mm.274426	NM_018805	ENSMUSG00000070407	Hs3st3b1	3-OST-3B|3OST3B1|3Ost3b|AU041882|AW536289|Hs3st3b|m3-OST-3B	heparan sulfate (glucosamine) 3-O-sulfotransferase 3B1	protein-coding
Treated_m_peak_1292	chr11	78887056	78887472	+	521	NA	Intergenic	Intergenic	-33523	NM_010927	18126	Mm.2893	NM_010927	ENSMUSG00000020826	Nos2	MAC-NOS|NOS-II|Nos-2|Nos2a|i-NOS|iNOS	nitric oxide synthase 2, inducible	protein-coding
Treated_m_peak_7309	chr7	107594819	107595360	+	521	NA	promoter-TSS (NM_008905)	promoter-TSS (NM_008905)	38	NM_008905	19024	Mm.2817	NM_008905	ENSMUSG00000036528	Ppfibp2	Cclp1	PTPRF interacting protein, binding protein 2 (liprin beta 2)	protein-coding
Treated_m_peak_8054	chr9	44326051	44326839	+	521	NA	promoter-TSS (NM_007875)	promoter-TSS (NM_007875)	-400	NM_007875	13478	Mm.18353	NM_007875	ENSMUSG00000032123	Dpagt1	AU021132|Dpagt2|GPT|Gnpta	dolichyl-phosphate (UDP-N-acetylglucosamine) acetylglucosaminephosphotransferase 1 (GlcNAc-1-P transferase)	protein-coding
Treated_m_peak_6947	chr7	19321378	19321869	+	521	NA	Intergenic	Intergenic	-11578	NM_008036	14282	Mm.248335	NM_008036	ENSMUSG00000003545	Fosb	-	FBJ osteosarcoma oncogene B	protein-coding
Treated_m_peak_1042	chr11	46164246	46165023	+	520	NA	intron (NM_172524, intron 1 of 5)	intron (NM_172524, intron 1 of 5)	1725	NM_172524	214112	Mm.225253	NM_172524	ENSMUSG00000020411	Nipal4	9530066K23Rik	NIPA-like domain containing 4	protein-coding
Treated_m_peak_7067	chr7	30762489	30763060	+	520	NA	promoter-TSS (NM_001166174)	promoter-TSS (NM_001166174)	-982	NM_172899	73712	Mm.30138	NM_028618	ENSMUSG00000060962	Dmkn	1110014F24Rik|AW561900|C130074A08|SK30|SK89|cI-36	dermokine	protein-coding
Treated_m_peak_4968	chr3	9249577	9250147	+	520	NA	promoter-TSS (NM_177660)	promoter-TSS (NM_177660)	-705	NM_177660	229055	Mm.103262	NM_177660	ENSMUSG00000069114	Zbtb10	4832414A18|AU021107|RINZF	zinc finger and BTB domain containing 10	protein-coding
Treated_m_peak_8088	chr9	48744957	48745993	+	519	NA	intron (NM_001033324, intron 2 of 6)	(CA)n|Simple_repeat|Simple_repeat	90470	NM_001033324	235320	Mm.457803	NM_001033324	ENSMUSG00000066687	Zbtb16	AI467657|PLZF|Zfp145|lu	zinc finger and BTB domain containing 16	protein-coding
Treated_m_peak_7430	chr7	130862353	130862893	+	519	NA	Intergenic	Intergenic	-3101	NM_001346515	101476	Mm.323554	NM_133942	ENSMUSG00000040268	Plekha1	AA960558|C920009D07Rik|TAPP1	pleckstrin homology domain containing, family A (phosphoinositide binding specific) member 1	protein-coding
Treated_m_peak_2159	chr13	46812582	46813089	+	516	NA	exon (NM_010617, exon 13 of 38)	exon (NM_010617, exon 13 of 38)	-84986	NM_175749	218210	Mm.255398	NM_175749	ENSMUSG00000021374	Nup153	B130015D15Rik|C88147	nucleoporin 153	protein-coding
Treated_m_peak_135	chr1	80340875	80341403	+	515	NA	promoter-TSS (NM_016716)	promoter-TSS (NM_016716)	-449	NM_001313728	26554	Mm.12665	NM_016716	ENSMUSG00000004364	Cul3	KIAA0617	cullin 3	protein-coding
Treated_m_peak_2686	chr15	37961224	37961685	+	515	NA	promoter-TSS (NM_199476)	promoter-TSS (NM_199476)	-399	NM_199476	382985	Mm.24738	NM_199476	ENSMUSG00000022292	Rrm2b	p53R2	ribonucleotide reductase M2 B (TP53 inducible)	protein-coding
Treated_m_peak_6058	chr5	33695075	33695670	+	515	NA	Intergenic	CpG	-26352	NM_001205270	14184	Mm.6904	NM_008010	ENSMUSG00000054252	Fgfr3	CD333|FR3|Fgfr-3|Flg-2|HBGFR|Mfr3|sam3	fibroblast growth factor receptor 3	protein-coding
Treated_m_peak_4569	chr2	69861503	69862026	+	515	NA	intron (NM_009278, intron 1 of 11)	CpG	202	NM_009278	20823	Mm.10508	NM_009278	ENSMUSG00000068882	Ssb	SS-B	Sjogren syndrome antigen B	protein-coding
Treated_m_peak_4558	chr2	61593061	61593716	+	515	NA	intron (NM_001164072, intron 1 of 7)	CpG	291	NM_001164071	21353	Mm.244393	NM_011529	ENSMUSG00000064289	Tank	C86182|E430026L09Rik|I-TRAF	TRAF family member-associated Nf-kappa B activator	protein-coding
Treated_m_peak_6157	chr5	77130371	77130874	+	514	NA	Intergenic	Intergenic	-15499	NM_175606	74318	Mm.181852	NM_175606	ENSMUSG00000059325	Hopx	1110018K11Rik|1200015P04Rik|2300002F06Rik|AI848177|AW490897|Cameo|Hdop|Hod|Hop|Ob1|Obl|Toto	HOP homeobox	protein-coding
Treated_m_peak_3226	chr16	56501256	56501946	+	513	NA	intron (NM_001014422, intron 1 of 35)	intron (NM_001014422, intron 1 of 35)	23755	NM_001014422	320712	Mm.209236	NM_178790	ENSMUSG00000035258	Abi3bp	5033411B22Rik|AI506287|BG172926|D930038M13Rik|TARSH|eratin	ABI gene family, member 3 (NESH) binding protein	protein-coding
Treated_m_peak_2508	chr14	64663837	64664360	+	513	NA	intron (NM_001081177, intron 1 of 39)	intron (NM_001081177, intron 1 of 39)	11567	NM_001081177	16554	Mm.23611	NM_001081177	ENSMUSG00000060012	Kif13b	5330429L19Rik|6030414C01|AI429803|C130021D12Rik|GAKIN	kinesin family member 13B	protein-coding
Treated_m_peak_299	chr1	134771425	134772181	+	513	NA	intron (NM_001081307, intron 23 of 23)	intron (NM_001081307, intron 23 of 23)	31918	NR_015606	329251	Mm.188709	NM_001081307	ENSMUSG00000073557	Ppp1r12b	1810037O03Rik|9530009M10Rik|AI132431|Mypt2	protein phosphatase 1, regulatory (inhibitor) subunit 12B	protein-coding
Treated_m_peak_6	chr1	7088640	7089291	+	513	NA	promoter-TSS (NM_183028)	promoter-TSS (NM_183028)	45	NM_183028	319263	Mm.21539	NM_183028	ENSMUSG00000051285	Pcmtd1	8430411F12Rik|A030012M09Rik	protein-L-isoaspartate (D-aspartate) O-methyltransferase domain containing 1	protein-coding
Treated_m_peak_7476	chr7	140987296	140987982	+	513	NA	Intergenic	L1M4b|LINE|L1	19563	NM_001112715	68713	Mm.175661	NM_026820	ENSMUSG00000025491	Ifitm1	1110036C17Rik|DSPA2a|Mil-2|Mil2	interferon induced transmembrane protein 1	protein-coding
Treated_m_peak_1339	chr11	86342725	86343177	+	513	NA	intron (NM_001080931, intron 3 of 29)	intron (NM_001080931, intron 3 of 29)	14574	NM_001080931	327987	Mm.341886	NM_001080931	ENSMUSG00000034297	Med13	1110067M05Rik|D030023K18|Thrap1|Trap240	mediator complex subunit 13	protein-coding
Treated_m_peak_6037	chr5	31596654	31597247	+	513	NA	Intergenic	Intergenic	-17001	NM_025796	66845	Mm.120763	NM_025796	ENSMUSG00000106918	Mrpl33	0610009M10Rik|L33mt|MRP-L33	mitochondrial ribosomal protein L33	protein-coding
Treated_m_peak_1915	chr12	84193820	84194541	+	512	NA	promoter-TSS (NM_001163502)	promoter-TSS (NM_001163502)	-165	NM_001163502	238317	Mm.31256	NM_001163501	ENSMUSG00000042507	Elmsan1	9430029N19Rik|C130039O16Rik|Gm260	ELM2 and Myb/SANT-like domain containing 1	protein-coding
Treated_m_peak_7713	chr8	84659908	84660430	+	512	NA	Intergenic	Intergenic	2683	NM_010499	15936	Mm.399	NM_010499	ENSMUSG00000053560	Ier2	AI317238|Ch1|Pip92	immediate early response 2	protein-coding
Treated_m_peak_6855	chr6	134802552	134803105	+	512	NA	Intergenic	Intergenic	-10200	NM_001048054	70686	Mm.491182	NM_130447	ENSMUSG00000030203	Dusp16	3830417M17Rik|AW558566|D6Ertd213e|MKP-7|MKP7|Mkpm	dual specificity phosphatase 16	protein-coding
Treated_m_peak_7	chr1	7125948	7126545	+	512	NA	intron (NM_183028, intron 2 of 5)	MMERVK9C_I-int|LTR|ERVK	37326	NM_183028	319263	Mm.21539	NM_183028	ENSMUSG00000051285	Pcmtd1	8430411F12Rik|A030012M09Rik	protein-L-isoaspartate (D-aspartate) O-methyltransferase domain containing 1	protein-coding
Treated_m_peak_5432	chr4	40707154	40707713	+	512	NA	Intergenic	Intergenic	-4239	NM_001025444	66408	Mm.430710	NM_025545	ENSMUSG00000028411	Aptx	2410016G21Rik|AA388047|FHA-HIT	aprataxin	protein-coding
Treated_m_peak_5398	chr4	11704093	11704856	+	512	NA	promoter-TSS (NM_010276)	promoter-TSS (NM_010276)	27	NM_010276	14579	Mm.247486	NM_010276	ENSMUSG00000028214	Gem	AV020497	GTP binding protein (gene overexpressed in skeletal muscle)	protein-coding
Treated_m_peak_7018	chr7	28051749	28052405	+	512	NA	Intergenic	Intergenic	-1985	NM_011874	23996	Mm.29582	NM_011874	ENSMUSG00000030603	Psmc4	CIP21|MIP224	proteasome (prosome, macropain) 26S subunit, ATPase, 4	protein-coding
Treated_m_peak_8471	chrX	12857697	12858327	+	512	NA	Intergenic	Intergenic	-78861	NM_001272033	245350	Mm.302695	NM_001272033		AA414768	OTTMUSG00000017000	expressed sequence AA414768	protein-coding
Treated_m_peak_1651	chr11	119085924	119086836	+	511	NA	promoter-TSS (NM_007625)	promoter-TSS (NM_007625)	-143	NM_007625	12418	Mm.268070	NM_007625	ENSMUSG00000039989	Cbx4	MPc2|PC2	chromobox 4	protein-coding
Treated_m_peak_7580	chr8	25596966	25597692	+	510	NA	5' UTR (NM_173012, exon 1 of 11)	5' UTR (NM_173012, exon 1 of 11)	158	NM_173012	270035	Mm.268349	NM_173012	ENSMUSG00000037363	Letm2	6030453H13|D030041N04Rik	leucine zipper-EF-hand containing transmembrane protein 2	protein-coding
Treated_m_peak_5213	chr3	96593726	96594334	+	510	NA	intron (NM_027241, intron 1 of 7)	CpG	151	NM_027241	69870	Mm.292739	NM_027241	ENSMUSG00000028104	Polr3gl	2010003I19Rik	polymerase (RNA) III (DNA directed) polypeptide G like	protein-coding
Treated_m_peak_7415	chr7	128461378	128461978	+	510	NA	promoter-TSS (NM_009383)	promoter-TSS (NM_009383)	-5	NM_001347640	21843	Mm.242072	NM_009383	ENSMUSG00000030846	Tial1	5330433G13Rik|AL033329|TIAR|mTIAR	Tia1 cytotoxic granule-associated RNA binding protein-like 1	protein-coding
Treated_m_peak_8034	chr9	43312194	43312751	+	510	NA	intron (NM_023655, intron 1 of 8)	intron (NM_023655, intron 1 of 8)	1709	NM_023655	72169	Mm.273277	NM_023655	ENSMUSG00000032013	Trim29	1110047J21Rik|2810431N19Rik|4732461M22Rik|AI119726	tripartite motif-containing 29	protein-coding
Treated_m_peak_1825	chr12	70712377	70712915	+	510	NA	Intergenic	Intergenic	-112868	NM_028127	319710	Mm.2962	NM_028127	ENSMUSG00000048285	Frmd6	2610019M19Rik|4930488L10Rik|AW212977|Willin	FERM domain containing 6	protein-coding
Treated_m_peak_8357	chr9	107985126	107985864	+	509	NA	intron (NM_026597, intron 1 of 1)	intron (NM_026597, intron 1 of 1)	421	NM_026597	68176	Mm.76166	NM_026597	ENSMUSG00000042106	Fam212a	6230427J02Rik|Inka1	family with sequence similarity 212, member A	protein-coding
Treated_m_peak_1625	chr11	117311013	117311532	+	508	NA	intron (NM_001113487, intron 2 of 10)	intron (NM_001113487, intron 2 of 10)	-20443	NM_017380	53860	Mm.38450	NM_017380	ENSMUSG00000059248	2009-09-01	MSF1|Msf|PNUTL4|Sint1	septin 9	protein-coding
Treated_m_peak_1268	chr11	76847679	76848178	+	507	NA	promoter-TSS (NM_007754)	promoter-TSS (NM_007754)	-920	NM_007754	12874	Mm.276736	NM_007754	ENSMUSG00000020841	Cpd	AA960140|AW322530|D830034L15Rik	carboxypeptidase D	protein-coding
Treated_m_peak_7373	chr7	121890565	121891046	+	507	NA	intron (NR_073548, intron 1 of 12)	intron (NR_073548, intron 1 of 12)	25767	NM_011325	20277	Mm.7709	NM_011325	ENSMUSG00000030873	Scnn1b	-	sodium channel, nonvoltage-gated 1 beta	protein-coding
Treated_m_peak_4933	chr2	172661531	172662044	+	505	NA	Intergenic	Intergenic	110796	NM_001159696	21420	Mm.3629	NM_009335	ENSMUSG00000028640	Tfap2c	AA409384|AP2gamma|Ap-2.2|Stra2|Tcfap2c	transcription factor AP-2, gamma	protein-coding
Treated_m_peak_2941	chr15	98662666	98663185	+	505	NA	promoter-TSS (NM_001080981)	promoter-TSS (NM_001080981)	-36	NM_001080981	74351	Mm.45725	NM_001080981	ENSMUSG00000003360	Ddx23	3110082M05Rik|4921506D17Rik	DEAD (Asp-Glu-Ala-Asp) box polypeptide 23	protein-coding
Treated_m_peak_1800	chr12	58851950	58852975	+	504	NA	Intergenic	L1MC4|LINE|L1	159555	NM_009147	20334	Mm.491137	NM_009147	ENSMUSG00000020986	Sec23a	Msec23|Sec23r	SEC23 homolog A, COPII coat complex component	protein-coding
Treated_m_peak_7532	chr8	8031018	8031547	+	504	NA	Intergenic	Intergenic	629491	NM_010111	13642	Mm.209813	NM_010111	ENSMUSG00000001300	Efnb2	ELF-2|Epl5|Eplg5|Htk-L|LERK-5|Lerk5|NLERK-1	ephrin B2	protein-coding
Treated_m_peak_7238	chr7	84135672	84136212	+	504	NA	intron (NM_133722, intron 1 of 2)	intron (NM_133722, intron 1 of 2)	15951	NM_133722	70178	Mm.23914	NM_133722	ENSMUSG00000038459	Abhd17c	2210412D01Rik|AL023007|Fam108c|Fam108c1	abhydrolase domain containing 17C	protein-coding
Treated_m_peak_4239	chr19	46356615	46357282	+	504	NA	promoter-TSS (NM_029186)	promoter-TSS (NM_029186)	68	NM_029186	75146	Mm.159290	NM_029186	ENSMUSG00000025227	Mfsd13a	4930449A08Rik|4930538D17Rik|Tmem180	major facilitator superfamily domain containing 13a	protein-coding
Treated_m_peak_1200	chr11	69469189	69469699	+	504	NA	intron (NM_001081330, intron 39 of 85)	L1M5|LINE|L1	-55769	NM_001017426	216850	Mm.261201	NM_001017426	ENSMUSG00000018476	Kdm6b	1700064E03Rik|BC038313|Jmjd3|mKIAA0346	KDM1 lysine (K)-specific demethylase 6B	protein-coding
Treated_m_peak_6656	chr6	83456395	83457135	+	504	NA	promoter-TSS (NM_001347313)	promoter-TSS (NM_001347313)	-373	NM_001347313	194388	Mm.211030	NM_183138	ENSMUSG00000034832	Tet3	B430006D22Rik|BC037432|D230004J03Rik	tet methylcytosine dioxygenase 3	protein-coding
Treated_m_peak_1272	chr11	77005466	77006026	+	504	NA	intron (NM_010484, intron 1 of 13)	intron (NM_010484, intron 1 of 13)	7149	NM_010484	15567	Mm.300318	NM_010484	ENSMUSG00000020838	Slc6a4	5-HTT|AI323329|Htt|Sert	solute carrier family 6 (neurotransmitter transporter, serotonin), member 4	protein-coding
Treated_m_peak_4311	chr19	57473285	57473800	+	504	NA	intron (NM_028115, intron 4 of 7)	intron (NM_028115, intron 4 of 7)	20636	NM_028115	72133	Mm.258404	NM_028115	ENSMUSG00000025086	Trub1	2610009I02Rik|9030425C13Rik|AI448235|BB118943|C76870	TruB pseudouridine (psi) synthase family member 1	protein-coding
Treated_m_peak_4480	chr2	33431355	33431918	+	504	NA	promoter-TSS (NM_001085507)	promoter-TSS (NM_001085507)	-312	NM_001085507	241311	Mm.296512	NM_001085507	ENSMUSG00000068966	Zbtb34	Gm349|mKIAA1993	zinc finger and BTB domain containing 34	protein-coding
Treated_m_peak_711	chr10	77677596	77678148	+	504	NA	Intergenic	CpG	-8697	NM_001287074	252974	Mm.221237	NM_145855	ENSMUSG00000069581	Tspear	C330046G03Rik|ORF65|TSP-EAR|Tnep1	thrombospondin type laminin G domain and EAR repeats	protein-coding
Treated_m_peak_7344	chr7	113206823	113207392	+	504	NA	promoter-TSS (NM_007489)	promoter-TSS (NM_007489)	-358	NM_007489	11865	Mm.33970	NM_007489	ENSMUSG00000055116	Arntl	Arnt3|BMAL1b|Bmal1|MOP3|bHLHe5|bmal1b'	aryl hydrocarbon receptor nuclear translocator-like	protein-coding
Treated_m_peak_5265	chr3	107631405	107632335	+	504	NA	promoter-TSS (NM_153563)	promoter-TSS (NM_153563)	-160	NM_153563	229707	Mm.278643	NM_153563	ENSMUSG00000014601	Strip1	6330569M22Rik|6530401O14Rik|Fam40a	striatin interacting protein 1	protein-coding
Treated_m_peak_3234	chr16	56897351	56897857	+	504	NA	Intergenic	RLTR13D6|LTR|ERVK	-11441	NM_019631	56277	Mm.262328	NM_019631	ENSMUSG00000022754	Tmem45a	C630002M10Rik|M32486|p19.5	transmembrane protein 45a	protein-coding
Treated_m_peak_5119	chr3	88082639	88083109	+	504	NA	intron (NM_001033484, intron 1 of 37)	intron (NM_001033484, intron 1 of 37)	823	NM_001033484	404710	Mm.331133	NM_001033484	ENSMUSG00000028068	Iqgap3	AI593484|D030034H08	IQ motif containing GTPase activating protein 3	protein-coding
Treated_m_peak_7206	chr7	79285341	79285975	+	504	NA	intron (NM_018811, intron 1 of 10)	intron (NM_018811, intron 1 of 10)	12392	NM_018811	54608	Mm.365490	NM_018811	ENSMUSG00000039202	Abhd2	2210009N18Rik|LABH2|Labh-2	abhydrolase domain containing 2	protein-coding
Treated_m_peak_5201	chr3	95672654	95673551	+	503	NA	Intergenic	Intergenic	14381	NM_008562	17210	Mm.1639	NM_008562	ENSMUSG00000038612	Mcl1	AW556805|Mcl-1	myeloid cell leukemia sequence 1	protein-coding
Treated_m_peak_4510	chr2	38926369	38927148	+	503	NA	promoter-TSS (NM_010264)	promoter-TSS (NM_010264)	-297	NM_010264	14536	Mm.439703	NM_010264	ENSMUSG00000063972	Nr6a1	1700113M01Rik|Gcnf|NCNF|RTR	nuclear receptor subfamily 6, group A, member 1	protein-coding
Treated_m_peak_7962	chr9	21161171	21161682	+	503	NA	Intergenic	CpG	-4288	NM_183408	18577	Mm.191749	NM_019798	ENSMUSG00000032177	Pde4a	D9Ertd60e|Dpde2	phosphodiesterase 4A, cAMP specific	protein-coding
Treated_m_peak_3563	chr17	34187168	34188152	+	503	NA	promoter-TSS (NM_013585)	promoter-TSS (NM_013585)	104	NM_001161730	21354	Mm.482076	NM_013683	ENSMUSG00000037321	Tap1	ABC17|APT1|Abcb2|Ham-1|Ham1|MTP1|PSF1|RING4|TAP|Tap-1|Y3	transporter 1, ATP-binding cassette, sub-family B (MDR/TAP)	protein-coding
Treated_m_peak_1942	chr12	87388051	87388728	+	503	NA	promoter-TSS (NM_011479)	promoter-TSS (NM_011479)	-34	NM_011479	20773	Mm.565	NM_011479	ENSMUSG00000021036	Sptlc2	LCB2|LCB2a|Spt2	serine palmitoyltransferase, long chain base subunit 2	protein-coding
Treated_m_peak_1422	chr11	97949582	97950161	+	502	NA	intron (NM_001163608, intron 7 of 13)	B4A|SINE|B4	36575	NM_028199	72324	Mm.39617	NM_028199	ENSMUSG00000017417	Plxdc1	2410003I07Rik|AI848450|Tem7	plexin domain containing 1	protein-coding
Treated_m_peak_3511	chr17	29928742	29929305	+	502	NA	Intergenic	Intergenic	-41141	NM_001081160	74762	Mm.40901	NM_001081160	ENSMUSG00000043557	Mdga1	1200011I03Rik|GPIM|Mamdc3	MAM domain containing glycosylphosphatidylinositol anchor 1	protein-coding
Treated_m_peak_8115	chr9	56417397	56418919	+	502	NA	promoter-TSS (NM_025812)	promoter-TSS (NM_025812)	-108	NM_172924	244895	Mm.490331	NM_172924	ENSMUSG00000074305	Peak1	1110049L02Rik|9530046P14|AA690169|BE132841|C230081A13Rik|SGK269|mKIAA2002	pseudopodium-enriched atypical kinase 1	protein-coding
Treated_m_peak_4465	chr2	32538398	32538947	+	500	NA	intron (NM_153560, intron 1 of 10)	intron (NM_153560, intron 1 of 10)	3313	NM_153560	98952	Mm.4065	NM_153560	ENSMUSG00000039157	Fam102a	AI426465|C230093N12Rik|Eeig1	family with sequence similarity 102, member A	protein-coding
Treated_m_peak_5193	chr3	95106670	95107213	+	500	NA	promoter-TSS (NM_008847)	promoter-TSS (NM_008847)	-11	NM_001293707	18720	Mm.296409	NM_008847	ENSMUSG00000028126	Pip5k1a	PI4P5K-I[a]|PIP5K1-alpha|PIP5KIalpha|Pipk5a	phosphatidylinositol-4-phosphate 5-kinase, type 1 alpha	protein-coding
Treated_m_peak_4716	chr2	121171155	121171850	+	500	NA	promoter-TSS (NM_001290820)	promoter-TSS (NM_001290820)	334	NM_153387	51885	Mm.383499	NM_153387	ENSMUSG00000027263	Tubgcp4	4932441P04Rik|76p|D2Ertd435e|GCP-4	tubulin, gamma complex associated protein 4	protein-coding
Treated_m_peak_5012	chr3	38571124	38571648	+	499	NA	Intergenic	RLTR14|LTR|ERV1	-86570	NM_001167883	99696	Mm.290937	NM_001033198	ENSMUSG00000044864	Ankrd50	AI662170|E430012K20Rik|mKIAA1223|mKIAA3019	ankyrin repeat domain 50	protein-coding
Treated_m_peak_1518	chr11	103795361	103795921	+	499	NA	intron (NM_009521, intron 1 of 4)	CpG	21466	NM_009521	22415	Mm.159091	NM_009521	ENSMUSG00000000125	Wnt3	Int-4|Wnt-3	wingless-type MMTV integration site family, member 3	protein-coding
Treated_m_peak_2440	chr14	51146563	51147328	+	499	NA	promoter-TSS (NM_011271)	promoter-TSS (NM_011271)	-178	NM_011271	19752	Mm.235538	NM_011271	ENSMUSG00000035896	Rnase1	AI574248|Rib-1|Rib1	ribonuclease, RNase A family, 1 (pancreatic)	protein-coding
Treated_m_peak_6155	chr5	77114790	77115305	+	497	NA	promoter-TSS (NM_175606)	promoter-TSS (NM_175606)	76	NM_175606	74318	Mm.181852	NM_175606	ENSMUSG00000059325	Hopx	1110018K11Rik|1200015P04Rik|2300002F06Rik|AI848177|AW490897|Cameo|Hdop|Hod|Hop|Ob1|Obl|Toto	HOP homeobox	protein-coding
Treated_m_peak_7694	chr8	81756629	81757073	+	497	NA	intron (NM_001297593, intron 4 of 23)	intron (NM_001297593, intron 4 of 23)	414289	NM_001024617	234515	Mm.324468	NM_001024617	ENSMUSG00000037940	Inpp4b	E130107I17Rik	inositol polyphosphate-4-phosphatase, type II	protein-coding
Treated_m_peak_5317	chr3	129588534	129589127	+	497	NA	intron (NM_130450, intron 2 of 4)	intron (NM_130450, intron 2 of 4)	56444	NM_130450	170439	Mm.314113	NM_130450	ENSMUSG00000041220	Elovl6	C77826|FAE|LCE	ELOVL family member 6, elongation of long chain fatty acids (yeast)	protein-coding
Treated_m_peak_2327	chr13	112327459	112327916	+	497	NA	intron (NM_001168405, intron 4 of 5)	intron (NM_001168405, intron 4 of 5)	39169	NM_001168404	77318	Mm.159895	NM_029898	ENSMUSG00000049985	Ankrd55	C030011J08Rik	ankyrin repeat domain 55	protein-coding
Treated_m_peak_8082	chr9	45954278	45955184	+	496	NA	exon (NM_001289668, exon 1 of 27)	exon (NM_001289668, exon 1 of 27)	518	NM_001289668	214597	Mm.379345	NM_172257	ENSMUSG00000034908	Sidt2	B930096O19|BC023957|CGI-40	SID1 transmembrane family, member 2	protein-coding
Treated_m_peak_4522	chr2	49811300	49812084	+	496	NA	intron (NM_027990, intron 1 of 9)	intron (NM_027990, intron 1 of 9)	24006	NM_027990	71897	Mm.41381	NM_027990	ENSMUSG00000026765	Lypd6b	2310010M24Rik|AW049525	LY6/PLAUR domain containing 6B	protein-coding
Treated_m_peak_236	chr1	125537029	125537611	+	496	NA	Intergenic	Intergenic	-23696	NM_028787	74150	Mm.28654	NM_028787	ENSMUSG00000026342	Slc35f5	1300003P13Rik|AI646727	solute carrier family 35, member F5	protein-coding
Treated_m_peak_3805	chr18	14782930	14783544	+	496	NA	promoter-TSS (NM_001100449)	promoter-TSS (NM_001100449)	-8	NM_001100449	72504	Mm.312233	NM_001100449	ENSMUSG00000054321	Taf4b	105kDa|2610524B04Rik|4932409F03Rik|AW987595|TAFII-105|TAFII105|Taf2c2	TATA-box binding protein associated factor 4b	protein-coding
Treated_m_peak_8231	chr9	74909107	74909626	+	496	NA	Intergenic	Intergenic	-43687	NM_001113283	235493	Mm.208955	NM_153584	ENSMUSG00000034858	Fam214a	6330415I01Rik|AI553555|C130047D21Rik|Kiaa1370|mKIAA1370	family with sequence similarity 214, member A	protein-coding
Treated_m_peak_4949	chr2	180545372	180545905	+	496	NA	TTS (NM_018766)	TTS (NM_018766)	-35666	NM_028479	73247	Mm.426558	NM_028479	ENSMUSG00000027569	Mrgbp	1600027N09Rik|AW060503|C80444	MRG/MORF4L binding protein	protein-coding
Treated_m_peak_1058	chr11	50212910	50213818	+	496	NA	Intergenic	Intergenic	-2544	NM_011018	18412	Mm.40828	NM_011018	ENSMUSG00000015837	Sqstm1	A170|OSF-6|Osi|STAP|STONE14|p62	sequestosome 1	protein-coding
Treated_m_peak_7285	chr7	99668839	99669365	+	496	NA	intron (NM_001252530, intron 8 of 13)	intron (NM_001252530, intron 8 of 13)	26707	NM_001252531	101488	Mm.11249	NM_175316	ENSMUSG00000030737	Slco2b1	AI060904|AI852653|OATP-B|Slc21a9	solute carrier organic anion transporter family, member 2b1	protein-coding
Treated_m_peak_4584	chr2	72400829	72401402	+	495	NA	intron (NM_023057, intron 11 of 19)	intron (NM_023057, intron 11 of 19)	-75104	NM_025866	66953	Mm.270676	NM_025866	ENSMUSG00000055612	Cdca7	2310021G01Rik|AU044109|JPO1	cell division cycle associated 7	protein-coding
Treated_m_peak_3246	chr16	75872161	75872658	+	495	NA	intron (NM_023380, intron 6 of 7)	intron (NM_023380, intron 6 of 7)	36857	NM_023380	67742	Mm.131406	NM_023380	ENSMUSG00000022876	Samsn1	4930571B16Rik|930571B16Rik|Hacs1|SLy2	SAM domain, SH3 domain and nuclear localization signals, 1	protein-coding
Treated_m_peak_4698	chr2	119268719	119269419	+	495	NA	TTS (NM_145530)	TTS (NM_145530)	2157	NM_145530	228543	Mm.120274	NM_145530	ENSMUSG00000034226	Rhov	A030005A06Rik|Arhv	ras homolog family member V	protein-coding
Treated_m_peak_476	chr1	191075486	191075973	+	494	NA	intron (NM_198654, intron 4 of 5)	intron (NM_198654, intron 4 of 5)	12708	NM_198654	381318	Mm.32504	NM_198654	ENSMUSG00000062510	Nsl1	4833432M17Rik|AI451597|Gm105|Gm984	NSL1, MIS12 kinetochore complex component	protein-coding
Treated_m_peak_5349	chr3	142394843	142396044	+	493	NA	intron (NM_001190852, intron 1 of 15)	CpG	253	NM_001190852	56376	Mm.117709	NM_019808	ENSMUSG00000028273	Pdlim5	1110001A05Rik|AI987914|C87059|Enh|Enh1|Enh2|Enh3|LIM	PDZ and LIM domain 5	protein-coding
Treated_m_peak_4349	chr2	9791675	9792358	+	493	NA	Intergenic	Intergenic	86584	NM_008091	14462	Mm.313866	NM_008091	ENSMUSG00000015619	Gata3	Gata-3|jal	GATA binding protein 3	protein-coding
Treated_m_peak_3297	chr16	91688337	91689050	+	493	NA	promoter-TSS (NM_021720)	promoter-TSS (NM_021720)	35	NM_021720	60364	Mm.328698	NM_021720	ENSMUSG00000022960	Donson	1110025J21Rik|AI845729|ORF60	downstream neighbor of SON	protein-coding
Treated_m_peak_4047	chr19	5648689	5649234	+	493	NA	TTS (NM_009045)	TTS (NM_009045)	11471	NM_009045	19697	Mm.249966	NM_009045	ENSMUSG00000024927	Rela	p65	v-rel reticuloendotheliosis viral oncogene homolog A (avian)	protein-coding
Treated_m_peak_6215	chr5	103620329	103621058	+	493	NA	intron (NM_029415, intron 1 of 5)	intron (NM_029415, intron 1 of 5)	8710	NM_029415	75750	Mm.7446	NM_029415	ENSMUSG00000029321	Slc10a6	8430417G17Rik|C78479|Soat	solute carrier family 10 (sodium/bile acid cotransporter family), member 6	protein-coding
Treated_m_peak_8103	chr9	53382918	53383582	+	491	NA	promoter-TSS (NM_212445)	promoter-TSS (NM_212445)	-773	NM_212445	68304	Mm.427519	NM_212445	ENSMUSG00000034487	Kdelc2	2010004J24Rik|4833410J10Rik|AW549401	KDEL (Lys-Asp-Glu-Leu) containing 2	protein-coding
Treated_m_peak_3851	chr18	35651602	35652145	+	490	NA	3' UTR (NM_001270646, exon 1 of 1)	3' UTR (NM_001270646, exon 1 of 1)	-2506	NM_027222	69816	Mm.27252	NM_027222	ENSMUSG00000024353	Mzb1	2010001M09Rik|AV064572|PACAP|pERp1	marginal zone B and B1 cell-specific protein 1	protein-coding
Treated_m_peak_1479	chr11	100718392	100718822	+	490	NA	intron (NM_024456, intron 2 of 5)	intron (NM_024456, intron 2 of 5)	4757	NM_029307	75482	Mm.46175	NM_029307	ENSMUSG00000017832	Hspb9	1700007H20Rik	heat shock protein, alpha-crystallin-related, B9	protein-coding
Treated_m_peak_1925	chr12	85454886	85455511	+	490	NA	Intergenic	Intergenic	-18703	NM_010234	14281	Mm.246513	NM_010234	ENSMUSG00000021250	Fos	D12Rfj1|c-fos|cFos	FBJ osteosarcoma oncogene	protein-coding
Treated_m_peak_7408	chr7	127712935	127713477	+	490	NA	intron (NM_001301283, intron 1 of 2)	intron (NM_001301283, intron 1 of 2)	269	NM_001301283	13019	Mm.389954	NM_007795	ENSMUSG00000042340	Ctf1	CT-1	cardiotrophin 1	protein-coding
Treated_m_peak_3268	chr16	85148445	85148981	+	489	NA	intron (NM_007471, intron 1 of 15)	intron (NM_007471, intron 1 of 15)	24994	NM_001198824	11820	Mm.277585	NM_007471	ENSMUSG00000022892	App	Abeta|Abpp|Adap|Ag|Cvap|E030013M08Rik|betaApp	amyloid beta (A4) precursor protein	protein-coding
Treated_m_peak_21	chr1	31153826	31154269	+	487	NA	intron (NR_033445, intron 2 of 2)	intron (NR_033445, intron 2 of 2)	-22388	NM_153601	266744	Mm.389093	NM_153601	ENSMUSG00000050217	Lgsn	Gluld1|Lgs|lengsin	lengsin, lens protein with glutamine synthetase domain	protein-coding
Treated_m_peak_6718	chr6	97505997	97506662	+	487	NA	intron (NM_145148, intron 2 of 23)	intron (NM_145148, intron 2 of 23)	-18509	NM_001346637	232288	Mm.27789	NM_145148	ENSMUSG00000030064	Frmd4b	6030440G05Rik|C87375|GOBLIN|GRSP1|R74720	FERM domain containing 4B	protein-coding
Treated_m_peak_8349	chr9	107396270	107396821	+	487	NA	Intergenic	Intergenic	-3335	NM_001174050	56808	Mm.273084	NM_020263	ENSMUSG00000010066	Cacna2d2	Cacna2d|a2d2|du|mKIAA0558|td|torpid	calcium channel, voltage-dependent, alpha 2/delta subunit 2	protein-coding
Treated_m_peak_4882	chr2	164521723	164522526	+	487	NA	Intergenic	MER21C|LTR|ERVL	24599	NM_133779	78928	Mm.28228	NM_133779	ENSMUSG00000017721	Pigt	2510012P17Rik|4930534E15Rik|CGI-06|NDAP|Ndap7	phosphatidylinositol glycan anchor biosynthesis, class T	protein-coding
Treated_m_peak_6898	chr6	149260875	149261336	+	487	NA	Intergenic	Intergenic	-48309	NM_001289662	67246	Mm.333515	NM_026054	ENSMUSG00000032712	2810474O19Rik	6720435I21Rik|AA536804|AU020969|GET|Kiaa1551	RIKEN cDNA 2810474O19 gene	protein-coding
Treated_m_peak_3741	chr17	83631696	83632485	+	487	NA	promoter-TSS (NM_153512)	promoter-TSS (NM_153512)	-195	NM_153512	225030	Mm.223506	NM_153512	ENSMUSG00000045053	Kcng3	KV6.3|Kv10.1a|Kv10.1b	potassium voltage-gated channel, subfamily G, member 3	protein-coding
Treated_m_peak_7553	chr8	13633187	13633753	+	487	NA	intron (NM_009025, intron 1 of 23)	intron (NM_009025, intron 1 of 23)	44117	NM_009025	19414	Mm.18517	NM_009025	ENSMUSG00000031453	Rasa3	AI326412|C86362|E130011G04|GAPIII|hlb381|scat	RAS p21 protein activator 3	protein-coding
Treated_m_peak_2824	chr15	79327149	79328539	+	487	NA	5' UTR (NM_001199024, exon 1 of 16)	5' UTR (NM_001199024, exon 1 of 16)	527	NM_001199024	53357	Mm.155620	NM_016915	ENSMUSG00000042632	Pla2g6	BB112799|PNPLA9|iPLA(2)beta|iPLA2|iPLA2beta	phospholipase A2, group VI	protein-coding
Treated_m_peak_5090	chr3	84021667	84022398	+	486	NA	intron (NM_172681, intron 3 of 34)	intron (NM_172681, intron 3 of 34)	18129	NM_172681	229473	Mm.28838	NM_172681	ENSMUSG00000033767	D930015E06Rik	Kiaa0922|mKIAA0922	RIKEN cDNA D930015E06 gene	protein-coding
Treated_m_peak_4506	chr2	36214001	36214580	+	486	NA	Intergenic	Intergenic	-16136	NM_008969	19224	Mm.275434	NM_008969	ENSMUSG00000047250	Ptgs1	COX1|Cox-1|Cox-3|PGHS-1|PHS 1|Pghs1	prostaglandin-endoperoxide synthase 1	protein-coding
Treated_m_peak_7432	chr7	130951217	130951681	+	486	NA	intron (NM_019564, intron 1 of 8)	intron (NM_019564, intron 1 of 8)	15246	NM_019564	56213	Mm.30156	NM_019564	ENSMUSG00000006205	Htra1	AI429470|HTRA|L56|Prss11|RSPP11	HtrA serine peptidase 1	protein-coding
Treated_m_peak_5584	chr4	101196467	101196951	+	486	NA	intron (NM_146145, intron 1 of 24)	intron (NM_146145, intron 1 of 24)	68573	NM_146145	16451	Mm.289657	NM_146145	ENSMUSG00000028530	Jak1	AA960307|BAP004|C130039L05Rik	Janus kinase 1	protein-coding
Treated_m_peak_6990	chr7	25084524	25085038	+	486	NA	Intergenic	Intergenic	7535	NM_175477	232976	Mm.41568	NM_175477	ENSMUSG00000045252	Zfp574	A630056B21Rik|Znf574	zinc finger protein 574	protein-coding
Treated_m_peak_6354	chr5	124439675	124440413	+	485	NA	intron (NM_001310725, intron 1 of 6)	CpG	114	NM_030241	67956	Mm.137966	NM_030241	ENSMUSG00000049327	Kmt5a	2410195B05Rik|AA617402|AW536475|PR-SET7|PR/SET07|Setd8	lysine methyltransferase 5A	protein-coding
Treated_m_peak_6096	chr5	53588817	53589443	+	485	NA	intron (NM_001080928, intron 1 of 10)	CpG	-1216	NM_001277116	19664	Mm.209292	NM_009035	ENSMUSG00000039191	Rbpj	AI843960|CBF1|Igkjrb|Igkrsbp|RBP-J|RBP-J kappa|RBP-Jkappa|RBPjk|Rbpsuh	recombination signal binding protein for immunoglobulin kappa J region	protein-coding
Treated_m_peak_7440	chr7	132316058	132317342	+	485	NA	non-coding (NR_028578, exon 1 of 1)	non-coding (NR_028578, exon 1 of 1)	455	NM_029935	77590	Mm.213582	NM_029935	ENSMUSG00000030930	Chst15	4631426J05Rik|BRAG|GalNAcS-6ST|MAd5|mKIAA0598	carbohydrate (N-acetylgalactosamine 4-sulfate 6-O) sulfotransferase 15	protein-coding
Treated_m_peak_3936	chr18	65054989	65055607	+	485	NA	intron (NM_031881, intron 1 of 29)	intron (NM_031881, intron 1 of 29)	31771	NM_031881	83814	Mm.98668	NM_031881	ENSMUSG00000024589	Nedd4l	1300012C07Rik|Nedd4-2|Nedd4b	neural precursor cell expressed, developmentally down-regulated gene 4-like	protein-coding
Treated_m_peak_1010	chr11	29547988	29548650	+	484	NA	promoter-TSS (NM_024277)	promoter-TSS (NM_024277)	-279	NM_001033865	78294	Mm.180003	NM_024277	ENSMUSG00000020460	Rps27a	0610006J14Rik|Uba52|Ubb|Ubc	ribosomal protein S27A	protein-coding
Treated_m_peak_6835	chr6	127392032	127392504	+	483	NA	Intergenic	Tigger13a|DNA|TcMar-Tigger	-54572	NM_001346513	101187	Mm.110818	NM_181402	ENSMUSG00000037997	Parp11	5330431N24Rik|AI851877|ARTD11|HIN1L|PARP-11	poly (ADP-ribose) polymerase family, member 11	protein-coding
Treated_m_peak_6876	chr6	140623099	140623647	+	481	NA	promoter-TSS (NM_009637)	promoter-TSS (NM_009637)	-129	NM_009637	11569	Mm.86453	NM_009637	ENSMUSG00000030232	Aebp2	AU023766|B230313N05Rik	AE binding protein 2	protein-coding
Treated_m_peak_7216	chr7	80191298	80191869	+	481	NA	intron (NM_013659, intron 1 of 14)	intron (NM_013659, intron 1 of 14)	4742	NM_013659	20352	Mm.275909	NM_013659	ENSMUSG00000030539	Sema4b	SemC|Semac|mKIAA1745	sema domain, immunoglobulin domain (Ig), transmembrane domain (TM) and short cytoplasmic domain, (semaphorin) 4B	protein-coding
Treated_m_peak_4212	chr19	42612630	42613153	+	481	NA	promoter-TSS (NM_053083)	promoter-TSS (NM_053083)	-85	NM_001164311	67573	Mm.178767	NM_053083	ENSMUSG00000025185	Loxl4	4833426I20Rik|Loxc	lysyl oxidase-like 4	protein-coding
Treated_m_peak_3	chr1	4807559	4808138	+	480	NA	promoter-TSS (NM_008866)	promoter-TSS (NM_008866)	-45	NM_008866	18777	Mm.299955	NM_008866	ENSMUSG00000025903	Lypla1	Pla1a	lysophospholipase 1	protein-coding
Treated_m_peak_3711	chr17	70886576	70887197	+	479	NA	Intergenic	MTEa|LTR|ERVL-MaLR	-33354	NM_001164074	21815	Mm.101034	NM_009372	ENSMUSG00000047407	Tgif1	AA959811|AI462167|Tgif	TGFB-induced factor homeobox 1	protein-coding
Treated_m_peak_5827	chr4	135686043	135686689	+	479	NA	promoter-TSS (NM_174851)	promoter-TSS (NM_174851)	-91	NM_174851	242700	Mm.259623	NM_174851	ENSMUSG00000062157	Ifnlr1	CRF2-12|Il28ra	interferon lambda receptor 1	protein-coding
Treated_m_peak_209	chr1	105748319	105748777	+	479	NA	intron (NM_173187, intron 26 of 28)	intron (NM_173187, intron 26 of 28)	-32175	NM_009399	21934	Mm.6251	NM_009399	ENSMUSG00000026321	Tnfrsf11a	Ly109|ODFR|OFE|Rank|TRANCE-R|mRANK	tumor necrosis factor receptor superfamily, member 11a, NFKB activator	protein-coding
Treated_m_peak_1005	chr11	23754172	23754705	+	479	NA	intron (NM_009044, intron 3 of 9)	intron (NM_009044, intron 3 of 9)	16532	NM_009044	19696	Mm.4869	NM_009044	ENSMUSG00000020275	Rel	c-Rel	reticuloendotheliosis oncogene	protein-coding
Treated_m_peak_6533	chr6	25809044	25809584	+	479	NA	promoter-TSS (NM_133931)	promoter-TSS (NM_133931)	-88	NM_133931	101185	Mm.274589	NM_133931	ENSMUSG00000029676	Pot1a	1500031H18Rik|AI851169|Pot1	protection of telomeres 1A	protein-coding
Treated_m_peak_2477	chr14	57571296	57571837	+	479	NA	promoter-TSS (NM_026526)	promoter-TSS (NM_026526)	3	NM_026526	68043	Mm.45225	NM_026526	ENSMUSG00000021951	Eef1akmt1	2510005D08Rik|AW045965|Ayu21-96|Gt(pU21)96Imeg|GtAyu21-96|N6amt2	eukaryotic translation elongation factor 1 alpha lysine methyltransferase 1	protein-coding
Treated_m_peak_3170	chr16	32144001	32144924	+	479	NA	exon (NM_001347181, exon 3 of 3)	exon (NM_001347181, exon 3 of 3)	21014	NM_146069	224109	Mm.33498	NM_146069	ENSMUSG00000052384	Nrros	E430025L02Rik|Lrcc33|Lrrc33	negative regulator of reactive oxygen species	protein-coding
Treated_m_peak_7688	chr8	80834315	80834822	+	478	NA	intron (NM_021356, intron 1 of 9)	intron (NM_021356, intron 1 of 9)	45911	NM_021356	14388	Mm.277409	NM_021356	ENSMUSG00000031714	Gab1	AA408973|AW107238	growth factor receptor bound protein 2-associated protein 1	protein-coding
Treated_m_peak_1742	chr12	32015340	32015842	+	478	NA	intron (NM_011158, intron 2 of 10)	intron (NM_011158, intron 2 of 10)	45688	NM_011158	19088	Mm.25594	NM_011158	ENSMUSG00000002997	Prkar2b	AI451071|AW061005|PKARIIbeta|Pkarb2|RII(beta)	protein kinase, cAMP dependent regulatory, type II beta	protein-coding
Treated_m_peak_7949	chr9	15541670	15542326	+	478	NA	intron (NM_133214, intron 2 of 2)	intron (NM_133214, intron 2 of 2)	36503	NM_133214	170748	Mm.86572	NM_133214	ENSMUSG00000058173	Smco4	Fn5	single-pass membrane protein with coiled-coil domains 4	protein-coding
Treated_m_peak_1545	chr11	108898341	108898893	+	478	NA	Intergenic	Intergenic	-21732	NM_015732	12006	Mm.71710	NM_015732	ENSMUSG00000000142	Axin2	Axi1|Axil|Conductin	axin 2	protein-coding
Treated_m_peak_3504	chr17	29394031	29394599	+	478	NA	Intergenic	Intergenic	33401	NM_001159538	26382	Mm.279187	NM_013710	ENSMUSG00000024013	Fgd2	Tcd-2|Tcd2|ZFYVE4|tcs-2|tcs2	FYVE, RhoGEF and PH domain containing 2	protein-coding
Treated_m_peak_919	chr10	127879037	127879574	+	478	NA	Intergenic	Intergenic	9394	NM_017473	54150	Mm.6696	NM_017473	ENSMUSG00000040134	Rdh7	AI194929|CRAD2	retinol dehydrogenase 7	protein-coding
Treated_m_peak_2420	chr14	45318174	45319094	+	477	NA	promoter-TSS (NM_015774)	promoter-TSS (NM_015774)	-62	NM_015774	50527	Mm.387108	NM_015774	ENSMUSG00000021831	Ero1l	ERO1-L|Ero1a	ERO1-like (S. cerevisiae)	protein-coding
Treated_m_peak_7195	chr7	74556734	74557196	+	477	NA	Intergenic	Intergenic	-2185	NM_023908	108116	Mm.425467	NM_023908	ENSMUSG00000025790	Slco3a1	5830414C08Rik|Anr1|MJAM|OATP-D|R75096|Slc21a11	solute carrier organic anion transporter family, member 3a1	protein-coding
Treated_m_peak_5798	chr4	134061326	134062494	+	476	NA	Intergenic	Intergenic	-6542	NM_001162970	230806	Mm.240080	NM_001162970	ENSMUSG00000012123	Aim1l	-	absent in melanoma 1-like	protein-coding
Treated_m_peak_7796	chr8	105451948	105452698	+	476	NA	intron (NM_001033371, intron 6 of 10)	intron (NM_001033371, intron 6 of 10)	19099	NM_026481	67971	Mm.29358	NM_026481	ENSMUSG00000014846	Tppp3	2700055K07Rik|CGI-38|Ceacam9|mmCGM8	tubulin polymerization-promoting protein family member 3	protein-coding
Treated_m_peak_20	chr1	30949823	30950403	+	475	NA	promoter-TSS (NR_002688)	promoter-TSS (NR_002688)	-358	NM_011200	19243	Mm.491181	NM_011200	ENSMUSG00000026064	Ptp4a1	AA415290|AU019864|C130021B01|Prl-1	protein tyrosine phosphatase 4a1	protein-coding
Treated_m_peak_4580	chr2	72077924	72078464	+	475	NA	intron (NM_001204166, intron 1 of 27)	intron (NM_001204166, intron 1 of 27)	23577	NM_001204166	56508	Mm.196153	NM_019688	ENSMUSG00000049044	Rapgef4	1300003D15Rik|5730402K07Rik|6330581N18Rik|EPAC 2|Epac-2|Epac2|mKIAA4040	Rap guanine nucleotide exchange factor (GEF) 4	protein-coding
Treated_m_peak_5188	chr3	94621915	94622573	+	474	NA	intron (NM_001293728, intron 7 of 11)	intron (NM_001293728, intron 7 of 11)	36628	NM_001293728	22156	Mm.10214	NM_011656	ENSMUSG00000005968	Tuft1	-	tuftelin 1	protein-coding
Treated_m_peak_423	chr1	172490216	172490715	+	473	NA	intron (NM_033608, intron 5 of 20)	intron (NM_033608, intron 5 of 20)	8148	NM_033608	93842	Mm.214530	NM_033608	ENSMUSG00000037995	Igsf9	644ETD8|Dasm1|Kiaa1355-hp|NRT1|Ncaml|mKIAA1355	immunoglobulin superfamily, member 9	protein-coding
Treated_m_peak_164	chr1	86582266	86582971	+	473	NA	promoter-TSS (NM_008801)	promoter-TSS (NM_008801)	-117	NM_008801	18582	Mm.12925	NM_008801	ENSMUSG00000026239	Pde6d	AI841218|PrBP/delta	phosphodiesterase 6D, cGMP-specific, rod, delta	protein-coding
Treated_m_peak_2669	chr15	36371227	36371854	+	473	NA	Intergenic	Intergenic	-88393	NM_013923	30945	Mm.5181	NM_013923	ENSMUSG00000022280	Rnf19a	AA032313|Dorfin|Rnf19|UIP117|Ubce7ip2|XYbp	ring finger protein 19A	protein-coding
Treated_m_peak_1470	chr11	100286877	100287467	+	472	NA	Intergenic	Intergenic	-17301	NM_212483	68239	Mm.158190	NM_212483	ENSMUSG00000053654	Krt42	2410039E07Rik|K17n|Ka22|ecat6	keratin 42	protein-coding
Treated_m_peak_1157	chr11	61930032	61930742	+	472	NA	promoter-TSS (NM_019921)	promoter-TSS (NM_019921)	-130	NM_019921	56697	Mm.274404	NM_019921	ENSMUSG00000047804	Akap10	1500031L16Rik|B130049N18Rik|D-AKAP-2|D-AKAP2|PRKA10	A kinase (PRKA) anchor protein 10	protein-coding
Treated_m_peak_4568	chr2	69791392	69791820	+	472	NA	intron (NM_028521, intron 2 of 3)	intron (NM_028521, intron 2 of 3)	1869	NM_028521	73373	Mm.9621	NM_028521	ENSMUSG00000027088	Phospho2	1700048E23Rik|AI661517|AU021728|AV006103|Phos2	phosphatase, orphan 2	protein-coding
Treated_m_peak_86	chr1	60566915	60567424	+	472	NA	promoter-TSS (NM_001045513)	promoter-TSS (NM_001045513)	-404	NM_001045513	77300	Mm.440325	NM_001045513	ENSMUSG00000026014	Raph1	9430025M21Rik|C730009O10Rik|Lpd	Ras association (RalGDS/AF-6) and pleckstrin homology domains 1	protein-coding
Treated_m_peak_943	chr11	4035614	4036146	+	472	NA	intron (NM_146013, intron 2 of 11)	B4A|SINE|B4	4098	NM_146013	103655	Mm.337476	NM_146013	ENSMUSG00000019368	Sec14l4	AI256582|AW536553|SPF|TAP	SEC14-like lipid binding 4	protein-coding
Treated_m_peak_6171	chr5	91037656	91038193	+	471	NA	Intergenic	Intergenic	10407	NM_053087	71920	Mm.197319	NM_053087	ENSMUSG00000035020	Epgn	2310069M11Rik|epigen	epithelial mitogen	protein-coding
Treated_m_peak_1632	chr11	117749201	117749731	+	471	NA	intron (NM_198022, intron 14 of 21)	intron (NM_198022, intron 14 of 21)	31155	NM_181321	217353	Mm.286963	NM_145439	ENSMUSG00000025572	Tmc6	D11Ertd204e|EVER1	transmembrane channel-like gene family 6	protein-coding
Treated_m_peak_7318	chr7	110116454	110117293	+	471	NA	Intergenic	Intergenic	-5186	NM_009516	22390	Mm.287173	NM_009516	ENSMUSG00000031016	Wee1	Wee1A	WEE 1 homolog 1 (S. pombe)	protein-coding
Treated_m_peak_1221	chr11	70322515	70323198	+	470	NA	promoter-TSS (NM_145684)	promoter-TSS (NM_145684)	-338	NM_145684	11685	Mm.274093	NM_145684	ENSMUSG00000018907	Alox12e	8-LOX|AW259591|Alox12-ps1|Alox12-ps2|Aloxe|e-LOX1	arachidonate lipoxygenase, epidermal	protein-coding
Treated_m_peak_4240	chr19	46483815	46484641	+	470	NA	intron (NM_001025391, intron 11 of 11)	intron (NM_001025391, intron 11 of 11)	-17420	NM_053100	93679	Mm.392177	NM_053100	ENSMUSG00000025034	Trim8	AA408830|BB006755|GERP|Rnf27	tripartite motif-containing 8	protein-coding
Treated_m_peak_2187	chr13	53079492	53080007	+	470	NA	Intergenic	Intergenic	-98710	NM_017373	18030	Mm.136604	NM_017373	ENSMUSG00000056749	Nfil3	AV225605|E4BP4	nuclear factor, interleukin 3, regulated	protein-coding
Treated_m_peak_8041	chr9	43777687	43778250	+	470	NA	intron (NM_021424, intron 1 of 5)	intron (NM_021424, intron 1 of 5)	33392	NM_021424	58235	Mm.335096	NM_021424	ENSMUSG00000032012	Nectin1	AI835281|AW549174|Cd111|HIgR|HveC|PRR|PRR1|Pvrl1|nectin-1	nectin cell adhesion molecule 1	protein-coding
Treated_m_peak_5311	chr3	123371666	123372253	+	470	NA	intron (NM_201638, intron 9 of 10)	intron (NM_201638, intron 9 of 10)	14031	NM_201638	210529	Mm.260039	NM_201638	ENSMUSG00000028114	Mettl14	G430022H21Rik|mKIAA1627	methyltransferase like 14	protein-coding
Treated_m_peak_2248	chr13	75707551	75708502	+	470	NA	intron (NM_138953, intron 1 of 11)	CpG	542	NM_138953	192657	Mm.21288	NM_138953	ENSMUSG00000001542	Ell2	-	elongation factor RNA polymerase II 2	protein-coding
Treated_m_peak_2543	chr14	75844732	75845812	+	470	NA	promoter-TSS (NM_009429)	promoter-TSS (NM_009429)	16	NM_009429	22070	Mm.297482	NM_009429	ENSMUSG00000060126	Tpt1	TCTP|Trt|p21|p23	tumor protein, translationally-controlled 1	protein-coding
Treated_m_peak_7090	chr7	35122784	35123316	+	470	NA	Intergenic	Intergenic	3757	NM_001287515	12606	Mm.349667	NM_007678	ENSMUSG00000034957	Cebpa	C/ebpalpha|CBF-A|Cebp	CCAAT/enhancer binding protein (C/EBP), alpha	protein-coding
Treated_m_peak_2814	chr15	78773352	78773815	+	470	NA	promoter-TSS (NM_008595)	promoter-TSS (NM_008595)	-138	NM_008595	17305	Mm.149235	NM_008595	ENSMUSG00000018169	Mfng	AW546563	MFNG O-fucosylpeptide 3-beta-N-acetylglucosaminyltransferase	protein-coding
Treated_m_peak_6275	chr5	114691889	114692370	+	470	NA	Intergenic	Intergenic	-1194	NM_019821	56356	Mm.275766	NM_019821	ENSMUSG00000011884	Gltp	1110001F24Rik|C76925|C77564	glycolipid transfer protein	protein-coding
Treated_m_peak_7762	chr8	94140244	94140785	+	469	NA	Intergenic	Intergenic	3310	NM_008631	17752	Mm.1536	NM_008631	ENSMUSG00000031757	Mt4	MT-IV	metallothionein 4	protein-coding
Treated_m_peak_6506	chr5	150595255	150595773	+	469	NA	promoter-TSS (NM_133898)	promoter-TSS (NM_133898)	-989	NM_133898	100637	Mm.279932	NM_133898	ENSMUSG00000041132	N4bp2l1	2410024N18Rik|AI428195|B230342M21Rik	NEDD4 binding protein 2-like 1	protein-coding
Treated_m_peak_1979	chr12	104845516	104846019	+	469	NA	intron (NM_001040682, intron 1 of 12)	intron (NM_001040682, intron 1 of 12)	19309	NR_104435	94040	Mm.244078	NM_053155	ENSMUSG00000021097	Clmn	9330188N17Rik|AI428889|AI788815|mKIAA1188	calmin	protein-coding
Treated_m_peak_2613	chr15	5009366	5009963	+	469	NA	intron (NM_001243837, intron 12 of 17)	intron (NM_001243837, intron 12 of 17)	54109	NM_001243837	109828	Mm.208034	NM_001243837	ENSMUSG00000079105	C7	A530026G17|Gm1238	complement component 7	protein-coding
Treated_m_peak_1129	chr11	60020991	60021561	+	469	NA	intron (NM_001290011, intron 2 of 6)	MT2A|LTR|ERVL	15729	NM_008819	18618	Mm.2731	NM_008819	ENSMUSG00000000301	Pemt	PEAMT|PEMT2|PLMT|Pempt|Pempt2	phosphatidylethanolamine N-methyltransferase	protein-coding
Treated_m_peak_8119	chr9	56969563	56970200	+	469	NA	intron (NM_178374, intron 3 of 8)	intron (NM_178374, intron 3 of 8)	18957	NM_178374	66069	Mm.220984	NM_178374	ENSMUSG00000055334	Snupn	0610031A09Rik|Rnut1|Snupn1	snurportin 1	protein-coding
Treated_m_peak_6324	chr5	122652330	122652863	+	469	NA	intron (NM_001284402, intron 1 of 12)	intron (NM_001284402, intron 1 of 12)	2172	NM_001284402	18439	Mm.42026	NM_011027	ENSMUSG00000029468	P2rx7	AI467586|P2X(7)|P2X7R	purinergic receptor P2X, ligand-gated ion channel, 7	protein-coding
Treated_m_peak_6521	chr6	15720012	15720975	+	468	NA	promoter-TSS (NM_175088)	promoter-TSS (NM_175088)	-168	NM_175088	16543	Mm.1314	NM_175088	ENSMUSG00000041390	Mdfic	Kdt1|Mdfid	MyoD family inhibitor domain containing	protein-coding
Treated_m_peak_5560	chr4	94978874	94979431	+	468	NA	promoter-TSS (NM_177239)	promoter-TSS (NM_177239)	-52	NM_177239	320713	Mm.208868	NM_177239	ENSMUSG00000062627	Mysm1	C130067A03Rik|C530050H10Rik	myb-like, SWIRM and MPN domains 1	protein-coding
Treated_m_peak_3313	chr16	94551788	94552283	+	467	NA	Intergenic	Intergenic	-18171	NM_007890	13548	Mm.310973	NM_007890	ENSMUSG00000022897	Dyrk1a	2310043O08Rik|D16Ertd272e|D16Ertd493e|Dyrk|ENSMUSG00000074897|Gm10783|Mnbh|Mp86|mmb	dual-specificity tyrosine-(Y)-phosphorylation regulated kinase 1a	protein-coding
Treated_m_peak_4944	chr2	180024525	180025270	+	466	NA	promoter-TSS (NM_177727)	promoter-TSS (NM_177727)	-90	NM_177727	241846	Mm.21577	NM_177727	ENSMUSG00000039108	Lsm14b	9430078B04|BC040823	LSM family member 14B	protein-coding
Treated_m_peak_5934	chr4	148945300	148945914	+	465	NA	TTS (NM_027195)	TTS (NM_027195)	141215	NM_001159344	69743	Mm.233879	NM_027195	ENSMUSG00000028977	Casz1	2410019P08Rik|AV096627|BC040081|Cst|D4Ertd432e	castor zinc finger 1	protein-coding
Treated_m_peak_902	chr10	126918940	126919445	+	465	NA	Intergenic	Intergenic	-17821	NM_026858	68876	Mm.276769	NM_026858	ENSMUSG00000025436	Xrcc6bp1	1110068E08Rik|2410012H02Rik|Atp23	XRCC6 binding protein 1	protein-coding
Treated_m_peak_7504	chr7	143105116	143105664	+	465	NA	Intergenic	L1MC5a|LINE|L1	-1864	NM_008434	16535	Mm.439769	NM_008434	ENSMUSG00000009545	Kcnq1	AW559127|KVLQT1|Kcna9	potassium voltage-gated channel, subfamily Q, member 1	protein-coding
Treated_m_peak_5463	chr4	45421675	45422196	+	464	NA	Intergenic	Intergenic	-13169	NM_001009949	230125	Mm.260210	NM_001009949	ENSMUSG00000045973	Slc25a51	9130208E07Rik|D130005A03Rik|Gm138|Mcart1	solute carrier family 25, member 51	protein-coding
Treated_m_peak_8071	chr9	44734193	44735246	+	464	NA	intron (NM_153537, intron 1 of 21)	intron (NM_153537, intron 1 of 21)	479	NM_153537	102693	Mm.28639	NM_153537	ENSMUSG00000048537	Phldb1	AU041016|D330037A14Rik|Ll5a	pleckstrin homology like domain, family B, member 1	protein-coding
Treated_m_peak_8515	chrX	143519403	143520014	+	464	NA	intron (NM_001195048, intron 1 of 15)	intron (NM_001195048, intron 1 of 15)	1117	NM_001195048	18481	Mm.40035	NM_008778	ENSMUSG00000031284	Pak3	PAK-3|Pak65alpha|Pak65beta|Stk4	p21 protein (Cdc42/Rac)-activated kinase 3	protein-coding
Treated_m_peak_7939	chr9	13296299	13296781	+	464	NA	Intergenic	Intergenic	49584	NM_025534	66396	Mm.290620	NM_025534	ENSMUSG00000079084	Ccdc82	2310043N13Rik	coiled-coil domain containing 82	protein-coding
Treated_m_peak_7410	chr7	127932293	127932900	+	463	NA	TTS (NM_001319147)	TTS (NM_001319147)	-2483	NM_133351	76560	Mm.5875	NM_133351	ENSMUSG00000030800	Prss8	2410039E18Rik|AI313909|C79772|CAP1|fr|mCAP1	protease, serine 8 (prostasin)	protein-coding
Treated_m_peak_3094	chr16	20910769	20911338	+	463	NA	Intergenic	Intergenic	-176542	NM_009379	21832	Mm.3943	NM_009379	ENSMUSG00000022847	Thpo	Mgdf|Ml|Mpllg|Tpo	thrombopoietin	protein-coding
Treated_m_peak_4659	chr2	103662166	103662667	+	463	NA	intron (NM_178890, intron 1 of 16)	intron (NM_178890, intron 1 of 16)	96106	NM_178890	99382	Mm.35850	NM_178890	ENSMUSG00000032724	Abtb2	AW539457|BPOZ-2	ankyrin repeat and BTB (POZ) domain containing 2	protein-coding
Treated_m_peak_3294	chr16	91546595	91547718	+	463	NA	promoter-TSS (NM_008338)	promoter-TSS (NM_008338)	62	NM_008338	15980	Mm.249364	NM_008338	ENSMUSG00000022965	Ifngr2	Ifgr2|Ifgt	interferon gamma receptor 2	protein-coding
Treated_m_peak_6687	chr6	87186810	87187406	+	463	NA	intron (NM_054041, intron 16 of 17)	intron (NM_054041, intron 16 of 17)	82362	NM_001167937	52372	Mm.282851	NM_001167937	ENSMUSG00000090891	D6Ertd527e	AU043841	DNA segment, Chr 6, ERATO Doi 527, expressed	protein-coding
Treated_m_peak_3791	chr18	11657052	11657764	+	463	NA	promoter-TSS (NM_001081223)	promoter-TSS (NM_001081223)	59	NM_001081223	225182	Mm.154275	NM_175458	ENSMUSG00000041238	Rbbp8	9930104E21Rik|CtIP|RBBP-8|RIM|SAE2	retinoblastoma binding protein 8	protein-coding
Treated_m_peak_4880	chr2	164456707	164457255	+	462	NA	Intergenic	Intergenic	-3990	NM_025575	66460	Mm.44218	NM_025575	ENSMUSG00000045503	Sys1	2610042O14Rik|AI266964|C87389	SYS1 Golgi-localized integral membrane protein homolog (S. cerevisiae)	protein-coding
Treated_m_peak_7334	chr7	112499396	112499948	+	462	NA	intron (NM_020606, intron 1 of 12)	intron (NM_020606, intron 1 of 12)	71966	NM_020606	57342	Mm.143763	NM_020606	ENSMUSG00000030770	Parva	2010012A22Rik|5430400F08Rik|AI225929|AU042898|Actp|CH-ILKBP|Parvin	parvin, alpha	protein-coding
Treated_m_peak_4528	chr2	51177669	51178181	+	462	NA	Intergenic	Intergenic	-28814	NM_028810	74194	Mm.46497	NM_028810	ENSMUSG00000017144	Rnd3	2610017M01Rik|AI661404|Arhe|Rhoe	Rho family GTPase 3	protein-coding
Treated_m_peak_3366	chr17	6757060	6757712	+	462	NA	intron (NM_009510, intron 2 of 12)	intron (NM_009510, intron 2 of 12)	25394	NM_009510	22350	Mm.277812	NM_009510	ENSMUSG00000052397	Ezr	AW146364|R75297|Vil2|p81	ezrin	protein-coding
Treated_m_peak_271	chr1	133161984	133162473	+	462	NA	Intergenic	Intergenic	31062	NM_133819	108954	Mm.293628	NM_133819	ENSMUSG00000046062	Ppp1r15b	1810033K10Rik|AI606441|C530022L24Rik|CReP	protein phosphatase 1, regulatory (inhibitor) subunit 15b	protein-coding
Treated_m_peak_3352	chr17	4946931	4947475	+	462	NA	Intergenic	Intergenic	-47871	NM_001085355	239985	Mm.133401	NM_001085355	ENSMUSG00000069729	Arid1b	8030481M12|9330189K18Rik|AI836955|Ardi1b|B230217J03Rik|mKIAA1235	AT rich interactive domain 1B (SWI-like)	protein-coding
Treated_m_peak_154	chr1	86456787	86457446	+	462	NA	Intergenic	Intergenic	30787	NM_027966	71863	Mm.179627	NM_027966	ENSMUSG00000036574	1700019O17Rik	-	RIKEN cDNA 1700019O17 gene	protein-coding
Treated_m_peak_703	chr10	76345980	76346427	+	461	NA	promoter-TSS (NM_001081419)	promoter-TSS (NM_001081419)	-912	NM_001081419	64451	Mm.33183	NM_001081419	ENSMUSG00000020231	Dip2a	4931420H10Rik|AI426328|Dip2|Kiaa0184-hp|mKIAA0184	disco interacting protein 2 homolog A	protein-coding
Treated_m_peak_3495	chr17	29134070	29134762	+	461	NA	promoter-TSS (NM_001002786)	promoter-TSS (NM_001002786)	-640	NM_001002786	442827	Mm.440341	NM_001002786	ENSMUSG00000064147	Rab44	9830134C10Rik	RAB44, member RAS oncogene family	protein-coding
Treated_m_peak_5551	chr4	86728895	86729417	+	461	NA	Intergenic	Intergenic	-19399	NM_184088	329877	Mm.273718	NM_184088	ENSMUSG00000038024	Dennd4c	1700065A05Rik|AA420392	DENN/MADD domain containing 4C	protein-coding
Treated_m_peak_4940	chr2	173680068	173680573	+	461	NA	intron (NM_024436, intron 2 of 6)	intron (NM_024436, intron 2 of 6)	20475	NM_024436	19334	Mm.275304	NM_024436	ENSMUSG00000027519	Rab22a	3732413A17Rik|AI662177|AW319644|AW550514|E130120E14Rik|Rab22	RAB22A, member RAS oncogene family	protein-coding
Treated_m_peak_6946	chr7	19319524	19320256	+	461	NA	Intergenic	Intergenic	-9845	NM_008036	14282	Mm.248335	NM_008036	ENSMUSG00000003545	Fosb	-	FBJ osteosarcoma oncogene B	protein-coding
Treated_m_peak_5533	chr4	81442442	81443054	+	461	NA	promoter-TSS (NM_001305286)	promoter-TSS (NM_001305286)	67	NM_010820	17475	Mm.153039	NM_010820	ENSMUSG00000028402	Mpdz	AI225843|B930003D11Rik|MUPP1	multiple PDZ domain protein	protein-coding
Treated_m_peak_3633	chr17	45784497	45785319	+	460	NA	Intergenic	Intergenic	-51064	NM_028164	72240	Mm.482897	NM_028164	ENSMUSG00000094690	1600014C23Rik	-	RIKEN cDNA 1600014C23 gene	protein-coding
Treated_m_peak_3477	chr17	28517397	28518086	+	459	NA	Intergenic	Intergenic	-13120	NM_026290	67645	Mm.46170	NM_026290	ENSMUSG00000024223	Armc12	4930511I11Rik|AV041658	armadillo repeat containing 12	protein-coding
Treated_m_peak_1438	chr11	98772553	98773131	+	459	NA	intron (NM_145434, intron 1 of 7)	intron (NM_145434, intron 1 of 7)	2535	NM_145434	217166	Mm.390397	NM_145434	ENSMUSG00000020889	Nr1d1	A530070C09Rik|R75201	nuclear receptor subfamily 1, group D, member 1	protein-coding
Treated_m_peak_310	chr1	135759526	135760432	+	458	NA	Intergenic	Intergenic	-6106	NM_013750	27280	Mm.34346	NM_013750	ENSMUSG00000041801	Phlda3	Tih1	pleckstrin homology like domain, family A, member 3	protein-coding
Treated_m_peak_5708	chr4	125127185	125128063	+	456	NA	intron (NM_153159, intron 1 of 5)	CpG	257	NM_153159	230738	Mm.402	NM_153159	ENSMUSG00000042677	Zc3h12a	BC036563|MCPIP|MCPIP-1|Mcpip1|Reg1	zinc finger CCCH type containing 12A	protein-coding
Treated_m_peak_1797	chr12	55497605	55498110	+	455	NA	Intergenic	Intergenic	-5210	NM_010907	18035	Mm.170515	NM_010907	ENSMUSG00000021025	Nfkbia	AI462015|Nfkbi	nuclear factor of kappa light polypeptide gene enhancer in B cells inhibitor, alpha	protein-coding
Treated_m_peak_4533	chr2	52963408	52963926	+	455	NA	intron (NM_172409, intron 1 of 26)	intron (NM_172409, intron 1 of 26)	105799	NM_172409	71409	Mm.394427	NM_172409	ENSMUSG00000036053	Fmnl2	5430425K04Rik|Man	formin-like 2	protein-coding
Treated_m_peak_1152	chr11	61675391	61675805	+	455	NA	intron (NM_001033227, intron 12 of 15)	intron (NM_001033227, intron 12 of 15)	-8812	NM_178618	69640	Mm.458559	NM_178618	ENSMUSG00000042377	Fam83g	2310040C09Rik|AI506990|wly	family with sequence similarity 83, member G	protein-coding
Treated_m_peak_3963	chr18	73541604	73542366	+	455	NA	Intergenic	Intergenic	-30720	NM_001039214	240396	Mm.24131	NM_001039214	ENSMUSG00000037253	Mex3c	A130001D14Rik|BC035207|BM-013|Rkhd2	mex3 RNA binding family member C	protein-coding
Treated_m_peak_2612	chr15	3496492	3496939	+	454	NA	intron (NM_001048178, intron 1 of 8)	L2|LINE|L2	85127	NM_001286370	14600	Mm.3986	NM_010284	ENSMUSG00000055737	Ghr	GHBP|GHR/BP	growth hormone receptor	protein-coding
Treated_m_peak_5949	chr4	151110260	151110894	+	454	NA	intron (NM_001081557, intron 11 of 23)	intron (NM_001081557, intron 11 of 23)	21007	NM_001308446	105704528	Mm.415128	NM_001308446	ENSMUSG00000078491	Gm13090	OTTMUSG00000010356	predicted gene 13090	protein-coding
Treated_m_peak_249	chr1	131112401	131112879	+	454	NA	Intergenic	Intergenic	-14797	NM_008551	17164	Mm.221235	NM_008551	ENSMUSG00000016528	Mapkapk2	AA960234|MAPKAP-K2|MK-2|MK2|Rps6kc1	MAP kinase-activated protein kinase 2	protein-coding
Treated_m_peak_2424	chr14	47188655	47189558	+	454	NA	exon (NM_008102, exon 1 of 6)	exon (NM_008102, exon 1 of 6)	296	NM_008102	14528	Mm.10651	NM_008102	ENSMUSG00000037580	Gch1	GTP-CH|GTPCH|Gch	GTP cyclohydrolase 1	protein-coding
Treated_m_peak_5153	chr3	90079937	90080575	+	454	NA	intron (NM_001293749, intron 1 of 7)	CpG	735	NM_001253738	59069	Mm.240839	NM_022314	ENSMUSG00000027940	Tpm3	TM30nm|TMnm|Tm5NM|Tpm-5|Tpm5|Trop-5|gamma-TM|hTM30nm|hTMnm	tropomyosin 3, gamma	protein-coding
Treated_m_peak_119	chr1	75168263	75168935	+	453	NA	promoter-TSS (NM_001159905)	promoter-TSS (NM_001159905)	-47	NM_001159905	68818	Mm.32646	NM_026846	ENSMUSG00000026197	Zfand2b	1110060O18Rik|C81256	zinc finger, AN1 type domain 2B	protein-coding
Treated_m_peak_5339	chr3	137970712	137971557	+	452	NA	intron (NM_011932, intron 1 of 8)	intron (NM_011932, intron 1 of 8)	10415	NM_011932	26377	Mm.254835	NM_011932	ENSMUSG00000028159	Dapp1	Bam32	dual adaptor for phosphotyrosine and 3-phosphoinositides 1	protein-coding
Treated_m_peak_8108	chr9	54643138	54643664	+	452	NA	intron (NM_053178, intron 1 of 13)	MER91C|DNA|hAT-Tip100	18484	NM_053178	94180	Mm.20592	NM_053178	ENSMUSG00000032281	Acsbg1	BG1|Bgm|E230019G03Rik|GR-LACS|Lpd|R75185	acyl-CoA synthetase bubblegum family member 1	protein-coding
Treated_m_peak_1813	chr12	69537656	69538458	+	452	NA	Intergenic	Intergenic	44971	NM_001033236	207965	Mm.102487	NM_001033236	ENSMUSG00000049882	Vcpkmt	Gm71|Mettl21d|Mettl221d|VCP-KMT	valosin containing protein lysine (K) methyltransferase	protein-coding
Treated_m_peak_830	chr10	93160273	93161648	+	452	NA	promoter-TSS (NM_146239)	promoter-TSS (NM_146239)	84	NM_146239	237459	Mm.217404	NM_146239	ENSMUSG00000020015	Cdk17	6430598J10Rik|Pctk2	cyclin-dependent kinase 17	protein-coding
Treated_m_peak_8234	chr9	75409214	75410506	+	452	NA	promoter-TSS (NR_040719)	promoter-TSS (NR_040719)	156	NM_015806	50772	Mm.480076	NM_015806	ENSMUSG00000042688	Mapk6	2610021I23Rik|D130053K17Rik|Erk3|Mapk4|Mapk63|Prkm4|Prkm6	mitogen-activated protein kinase 6	protein-coding
Treated_m_peak_3874	chr18	43849397	43849863	+	452	NA	Intergenic	Intergenic	-56752	NM_001033280	225443	Mm.100304	NM_001033280	ENSMUSG00000071858	Gm94	-	predicted gene 94	protein-coding
Treated_m_peak_4652	chr2	102981379	102981986	+	451	NA	Intergenic	Intergenic	-80017	NM_001177786	12505	Mm.423621	NM_009851	ENSMUSG00000005087	Cd44	AU023126|AW121933|AW146109|HERMES|Ly-24|Pgp-1	CD44 antigen	protein-coding
Treated_m_peak_185	chr1	91077414	91078425	+	450	NA	intron (NM_001310732, intron 4 of 24)	intron (NM_001310732, intron 4 of 24)	24475	NM_008515	16978	Mm.45039	NM_008515	ENSMUSG00000026305	Lrrfip1	AU024550|Fliiap1	leucine rich repeat (in FLII) interacting protein 1	protein-coding
Treated_m_peak_2731	chr15	58323902	58324407	+	450	NA	promoter-TSS (NM_177755)	promoter-TSS (NM_177755)	15	NM_177755	268807	Mm.124498	NM_177755	ENSMUSG00000022357	Klhl38	8230402K04Rik	kelch-like 38	protein-coding
Treated_m_peak_6105	chr5	63932643	63933144	+	449	NA	intron (NM_145923, intron 3 of 6)	MER21C|LTR|ERVL	36004	NM_145923	100532	Mm.243632	NM_145923	ENSMUSG00000047881	Rell1	AA536743	RELT-like 1	protein-coding
Treated_m_peak_7928	chr8	127143578	127144102	+	448	NA	intron (NM_001309391, intron 1 of 24)	intron (NM_001309391, intron 1 of 24)	79784	NM_033620	93742	Mm.299254	NM_033620	ENSMUSG00000025812	Pard3	AA960621|AI256638|Asip|D8Ertd580e|Par-3|Par3|Pard-3|Pard3a|Phip	par-3 family cell polarity regulator	protein-coding
Treated_m_peak_1484	chr11	100899237	100899702	+	448	NA	intron (NM_213660, intron 11 of 23)	MLT1L|LTR|ERVL-MaLR	38985	NM_001164062	20850	Mm.277403	NM_011488	ENSMUSG00000004043	Stat5a	AA959963|STAT5	signal transducer and activator of transcription 5A	protein-coding
Treated_m_peak_407	chr1	171222395	171222873	+	447	NA	promoter-TSS (NM_001037170)	promoter-TSS (NM_001037170)	-120	NM_001037170	641376	Mm.288374	NM_001037170	ENSMUSG00000005674	Tomm40l	-	translocase of outer mitochondrial membrane 40 homolog-like (yeast)	protein-coding
Treated_m_peak_344	chr1	152061278	152062295	+	446	NA	intron (NM_197990, intron 1 of 5)	intron (NM_197990, intron 1 of 5)	28534	NM_197990	69399	Mm.278031	NM_197990	ENSMUSG00000032666	1700025G04Rik	2610510E02Rik|2900042O04Rik|ENSMUSG00000073540	RIKEN cDNA 1700025G04 gene	protein-coding
Treated_m_peak_6940	chr7	19119626	19120146	+	446	NA	promoter-TSS (NM_175530)	promoter-TSS (NM_175530)	27	NM_175530	243867	Mm.230830	NM_175530	ENSMUSG00000050428	Fbxo46	20D7-FC4|4932704E22Rik|Fbxo34l	F-box protein 46	protein-coding
Treated_m_peak_2989	chr15	101855269	101855946	+	446	NA	Intergenic	Intergenic	-4821	NM_008473	16678	Mm.183137	NM_008473	ENSMUSG00000046834	Krt1	Krt-2.1|Krt2-1|Krt86	keratin 1	protein-coding
Treated_m_peak_3452	chr17	26715232	26715926	+	446	NA	promoter-TSS (NM_029870)	promoter-TSS (NM_029870)	-71	NM_029870	77128	Mm.275414	NM_029870	ENSMUSG00000048249	Crebrf	A930001N09Rik|LRF	CREB3 regulatory factor	protein-coding
Treated_m_peak_7556	chr8	14090060	14090666	+	445	NA	promoter-TSS (NM_001034862)	promoter-TSS (NM_001034862)	-36	NM_001034862	234086	Mm.268896	NM_001034862	ENSMUSG00000051978	Erich1	-	glutamate rich 1	protein-coding
Treated_m_peak_4663	chr2	104493076	104493955	+	445	NA	intron (NM_010434, intron 1 of 15)	CpG	974	NM_010434	15259	Mm.257925	NM_010434	ENSMUSG00000027177	Hipk3	DYRK6|FIST3|PKY|mir-1902	homeodomain interacting protein kinase 3	protein-coding
Treated_m_peak_1665	chr11	120139206	120139758	+	444	NA	intron (NM_024249, intron 4 of 16)	intron (NM_024249, intron 4 of 16)	11869	NM_024249	72055	Mm.253403	NM_024249	ENSMUSG00000061306	Slc38a10	1810073N04Rik	solute carrier family 38, member 10	protein-coding
Treated_m_peak_3969	chr18	74962134	74962649	+	444	NA	Intergenic	Intergenic	-1128	NM_010720	16891	Mm.299647	NM_010720	ENSMUSG00000053846	Lipg	3110013K01Rik|EL|lipase|mEDL	lipase, endothelial	protein-coding
Treated_m_peak_4333	chr2	6079937	6080619	+	444	NA	Intergenic	Intergenic	49907	NM_144883	227545	Mm.133542	NM_144883	ENSMUSG00000045319	Proser2	5430407P10Rik|AU067770	proline and serine rich 2	protein-coding
Treated_m_peak_4849	chr2	156839615	156840346	+	444	NA	promoter-TSS (NM_001291124)	promoter-TSS (NM_001291124)	-27	NM_173396	228839	Mm.315625	NM_173396	ENSMUSG00000062175	Tgif2	4921501K24|5730599O09Rik|C80753|C81206	TGFB-induced factor homeobox 2	protein-coding
Treated_m_peak_1024	chr11	34771243	34771746	+	444	NA	intron (NM_033374, intron 1 of 51)	intron (NM_033374, intron 1 of 51)	12411	NM_033374	94176	Mm.380679	NM_033374	ENSMUSG00000020143	Dock2	AI662014|AW122239|CED-5|Hch|MBC	dedicator of cyto-kinesis 2	protein-coding
Treated_m_peak_8254	chr9	83061179	83061640	+	444	NA	Intergenic	Intergenic	85198	NM_175074	94353	Mm.244426	NM_026122	ENSMUSG00000066456	Hmgn3	1110002A15Rik|6330514M13Rik|BB071015|TRIP7	high mobility group nucleosomal binding domain 3	protein-coding
Treated_m_peak_6045	chr5	32139534	32140036	+	444	NA	intron (NM_008037, intron 1 of 3)	intron (NM_008037, intron 1 of 3)	3313	NM_008037	14284	Mm.24684	NM_008037	ENSMUSG00000029135	Fosl2	Fra-2	fos-like antigen 2	protein-coding
Treated_m_peak_6473	chr5	143304844	143305640	+	444	NA	intron (NM_172726, intron 5 of 5)	intron (NM_172726, intron 5 of 5)	10118	NM_172726	231868	Mm.440105	NM_172726	ENSMUSG00000039244	E130309D02Rik	A630028N22	RIKEN cDNA E130309D02 gene	protein-coding
Treated_m_peak_7959	chr9	21016476	21017010	+	444	NA	intron (NM_010493, intron 1 of 6)	intron (NM_010493, intron 1 of 6)	803	NM_010493	15894	Mm.435508	NM_010493	ENSMUSG00000037405	Icam1	CD54|Icam-1|Ly-47|MALA-2	intercellular adhesion molecule 1	protein-coding
Treated_m_peak_4819	chr2	152726754	152727362	+	442	NA	Intergenic	Intergenic	-9193	NM_010495	15901	Mm.444	NM_010495	ENSMUSG00000042745	Id1	AI323524|D2Wsu140e|Idb1|bHLHb24	inhibitor of DNA binding 1	protein-coding
Treated_m_peak_1761	chr12	40133342	40134370	+	442	NA	intron (NM_009132, intron 1 of 13)	intron (NM_009132, intron 1 of 13)	372	NM_009132	20259	Mm.2416	NM_009132	ENSMUSG00000002565	Scin	AW545522|adseverin	scinderin	protein-coding
Treated_m_peak_5125	chr3	88488297	88489074	+	441	NA	intron (NM_001002011, intron 1 of 11)	intron (NM_001002011, intron 1 of 11)	4627	NM_019390	16905	Mm.243014	NM_019390	ENSMUSG00000028063	Lmna	Dhe	lamin A	protein-coding
Treated_m_peak_712	chr10	77685826	77686692	+	440	NA	promoter-TSS (NM_001287074)	promoter-TSS (NM_001287074)	-310	NM_001287074	252974	Mm.221237	NM_145855	ENSMUSG00000069581	Tspear	C330046G03Rik|ORF65|TSP-EAR|Tnep1	thrombospondin type laminin G domain and EAR repeats	protein-coding
Treated_m_peak_4327	chr2	4575123	4575570	+	439	NA	intron (NM_001347086, intron 15 of 24)	intron (NM_001347086, intron 15 of 24)	15592	NM_001177844	209630	Mm.37932	NM_172475	ENSMUSG00000026657	Frmd4a	2700017I06Rik|5330420J21|AI594879|C230040M21Rik|Frmd4|Gm13190|OTTMUSG00000010806|mKIAA1294	FERM domain containing 4A	protein-coding
Treated_m_peak_7499	chr7	142417969	142418471	+	438	NA	Intergenic	Lx6|LINE|L1	-16757	NM_001285857	55925	Mm.213002	NM_018802	ENSMUSG00000031098	Syt8	-	synaptotagmin VIII	protein-coding
Treated_m_peak_4463	chr2	32464387	32464967	+	438	NA	Intergenic	Intergenic	-13207	NM_146118	227731	Mm.37395	NM_146118	ENSMUSG00000026819	Slc25a25	1110030N17Rik|MCSC|mKIAA1896	solute carrier family 25 (mitochondrial carrier, phosphate carrier), member 25	protein-coding
Treated_m_peak_8433	chr9	121420799	121421402	+	438	NA	intron (NM_175114, intron 2 of 15)	intron (NM_175114, intron 2 of 15)	54142	NM_175114	67095	Mm.491112	NM_175114	ENSMUSG00000032536	Trak1	2310001H13Rik|AI413908|AI467545|hyrt|mKIAA1042	trafficking protein, kinesin binding 1	protein-coding
Treated_m_peak_7245	chr7	89481673	89482154	+	437	NA	Intergenic	Intergenic	35673	NM_029614	76453	Mm.250438	NM_029614	ENSMUSG00000039405	Prss23	2310046G15Rik|4930479H08Rik|AI790574|Spuve	protease, serine 23	protein-coding
Treated_m_peak_3685	chr17	56883646	56884190	+	437	NA	intron (NM_030141, intron 10 of 13)	intron (NM_030141, intron 10 of 13)	8285	NM_030141	78625	Mm.160106	NM_030141	ENSMUSG00000024209	1700061G19Rik	1700026H02|AI507598	RIKEN cDNA 1700061G19 gene	protein-coding
Treated_m_peak_1100	chr11	54961370	54961937	+	437	NA	intron (NM_001199275, intron 1 of 18)	intron (NM_001199275, intron 1 of 18)	1287	NM_001271456	57783	Mm.259671	NM_021327	ENSMUSG00000020400	Tnip1	ABIN|ABIN-1|ABIN1|AU018810|Naf1|Nef|VAN	TNFAIP3 interacting protein 1	protein-coding
Treated_m_peak_3190	chr16	36874627	36875243	+	437	NA	promoter-TSS (NM_134111)	promoter-TSS (NM_134111)	-109	NM_134111	106389	Mm.432078	NM_134111	ENSMUSG00000022838	Eaf2	AW048865|FESTA-L|FESTA-S|Festa|Traits|U19	ELL associated factor 2	protein-coding
Treated_m_peak_4482	chr2	33487054	33487850	+	437	NA	Intergenic	Intergenic	-18920	NM_001025594	71834	Mm.44186	NM_027947	ENSMUSG00000026788	Zbtb43	1700010E06Rik|Zfp297b|mKIAA0414	zinc finger and BTB domain containing 43	protein-coding
Treated_m_peak_6808	chr6	124782452	124782959	+	437	NA	Intergenic	RMER21A|LTR|ERV1	-2978	NM_001302555	16977	Mm.3207	NM_013588	ENSMUSG00000030125	Lrrc23	4921537K05Rik|B7|Lrpb7	leucine rich repeat containing 23	protein-coding
Treated_m_peak_6153	chr5	76140272	76140928	+	437	NA	intron (NM_020611, intron 1 of 5)	CpG	327	NM_020611	57357	Mm.289446	NM_020611	ENSMUSG00000029233	Srd5a3	1110025P14Rik|A430076C09|AV364670|AW987574|D730040M03Rik|H5ar|S5AR 3|Srd5a2l	steroid 5 alpha-reductase 3	protein-coding
Treated_m_peak_3338	chr16	97734396	97735015	+	436	NA	Intergenic	Intergenic	29050	NM_023663	72388	Mm.35290	NM_023663	ENSMUSG00000005251	Ripk4	2310069J12Rik|AI552420|ANKK2|Ankrd3|DIk|PKK|RIP4	receptor-interacting serine-threonine kinase 4	protein-coding
Treated_m_peak_5220	chr3	97428663	97429119	+	435	NA	Intergenic	MERV1_LTR|LTR|ERV1	-17712	NM_146275	258272	Mm.377406	NM_146275	ENSMUSG00000051392	Olfr1402	MOR217-1	olfactory receptor 1402	protein-coding
Treated_m_peak_7530	chr8	8001044	8001522	+	435	NA	Intergenic	Intergenic	659490	NM_010111	13642	Mm.209813	NM_010111	ENSMUSG00000001300	Efnb2	ELF-2|Epl5|Eplg5|Htk-L|LERK-5|Lerk5|NLERK-1	ephrin B2	protein-coding
Treated_m_peak_3005	chr15	102326017	102326648	+	435	NA	intron (NM_027044, intron 1 of 5)	CpG	216	NM_027044	56612	Mm.158264	NM_020031	ENSMUSG00000001289	Pfdn5	1190001O17Rik|1700010A06Rik|D15Ertd697e|Eig1|MM-1	prefoldin 5	protein-coding
Treated_m_peak_6688	chr6	87234451	87235060	+	435	NA	intron (NM_054041, intron 12 of 17)	intron (NM_054041, intron 12 of 17)	101020	NM_054041	69538	Mm.232525	NM_054041	ENSMUSG00000033420	Antxr1	2310008J16Rik|2810405N18Rik|Antrx1|Tem8	anthrax toxin receptor 1	protein-coding
Treated_m_peak_7249	chr7	89540830	89541811	+	435	NA	Intergenic	Intergenic	-23734	NM_029614	76453	Mm.250438	NM_029614	ENSMUSG00000039405	Prss23	2310046G15Rik|4930479H08Rik|AI790574|Spuve	protease, serine 23	protein-coding
Treated_m_peak_2510	chr14	65149870	65150342	+	435	NA	Intergenic	CpG	-52000	NM_018788	54616	Mm.103748	NM_018788	ENSMUSG00000021978	Extl3	2900009G18Rik|AU040105|Ext1l|mKIAA0519	exostoses (multiple)-like 3	protein-coding
Treated_m_peak_7600	chr8	35551555	35552029	+	435	NA	Intergenic	Intergenic	-36006	NM_001081279	52065	Mm.103246	NM_001081279	ENSMUSG00000070056	Mfhas1	2310066G09Rik|D8Ertd91e	malignant fibrous histiocytoma amplified sequence 1	protein-coding
Treated_m_peak_5499	chr4	56113617	56114148	+	435	NA	Intergenic	Intergenic	-581407	NM_010637	16600	Mm.4325	NM_010637	ENSMUSG00000003032	Klf4	EZF|Gklf|Zie	Kruppel-like factor 4 (gut)	protein-coding
Treated_m_peak_8487	chrX	71365651	71366067	+	435	NA	intron (NM_001313703, intron 1 of 15)	intron (NM_001313703, intron 1 of 15)	1099	NM_001313706	53332	Mm.219672	NM_016985	ENSMUSG00000015214	Mtmr1	AW049210	myotubularin related protein 1	protein-coding
Treated_m_peak_3138	chr16	28945015	28945570	+	435	NA	Intergenic	Intergenic	-15594	NM_177718	239796	Mm.155887	NM_177718	ENSMUSG00000051065	Mb21d2	1600021P15Rik|A430031N04|C87006	Mab-21 domain containing 2	protein-coding
Treated_m_peak_3180	chr16	33933324	33933905	+	434	NA	intron (NM_010580, intron 10 of 14)	intron (NM_010580, intron 10 of 14)	33389	NM_009471	22247	Mm.13145	NM_009471	ENSMUSG00000022814	Umps	1700095D23Rik|AA408257|AL033308|BB164745	uridine monophosphate synthetase	protein-coding
Treated_m_peak_2049	chr12	117450109	117450609	+	434	NA	Intergenic	Intergenic	-66120	NM_175930	217944	Mm.227642	NM_175930	ENSMUSG00000041992	Rapgef5	4932413M22|C86120|D030051B22Rik|GFR|Mrgef|mKIAA0277|mmr-gef	Rap guanine nucleotide exchange factor (GEF) 5	protein-coding
Treated_m_peak_5803	chr4	134124169	134124783	+	433	NA	intron (NR_045571, intron 10 of 13)	intron (NR_045571, intron 10 of 13)	4277	NM_080559	73723	Mm.22240	NM_080559	ENSMUSG00000028843	Sh3bgrl3	1110004L05Rik|AU022188	SH3 domain binding glutamic acid-rich protein-like 3	protein-coding
Treated_m_peak_472	chr1	189842723	189843143	+	433	NA	intron (NM_008976, intron 10 of 18)	(TG)n|Simple_repeat|Simple_repeat	79355	NM_026796	226830	Mm.156895	NM_026796	ENSMUSG00000026603	Smyd2	1110020E07Rik|4930402C15|KMT3C|Zmynd14	SET and MYND domain containing 2	protein-coding
Treated_m_peak_6555	chr6	37705646	37706206	+	432	NA	Intergenic	Intergenic	-164885	NM_145076	21848	Mm.41063	NM_145076	ENSMUSG00000029833	Trim24	A130082H20Rik|AI447469|D430004I05Rik|TIF1|TIF1-alpha|TIF1alpha|Tif1a	tripartite motif-containing 24	protein-coding
Treated_m_peak_3070	chr16	14885306	14885779	+	432	NA	Intergenic	Intergenic	-21104	NM_025769	66793	Mm.100270	NM_025769	ENSMUSG00000068617	Efcab1	4930449A16Rik|5430404L10Rik	EF hand calcium binding domain 1	protein-coding
Treated_m_peak_1524	chr11	105521946	105522420	+	432	NA	Intergenic	Intergenic	-65448	NM_001039242	632687	Mm.121570	NM_172568	ENSMUSG00000078627	2010-03-01	4933417C16Rik|AV039223|OTTMUSG00000002847|Rnf190	membrane-associated ring finger (C3HC4) 10	protein-coding
Treated_m_peak_1317	chr11	80301687	80302316	+	431	NA	intron (NM_139228, intron 1 of 8)	intron (NM_139228, intron 1 of 8)	1089	NM_139228	246104	Mm.194148	NM_139228	ENSMUSG00000017692	Rhbdl3	AI847581|Rhbdl4|Rhomr1|Vrho	rhomboid, veinlet-like 3 (Drosophila)	protein-coding
Treated_m_peak_595	chr10	37136904	37137601	+	431	NA	intron (NM_008538, intron 1 of 1)	CpG	1674	NM_008538	17118	Mm.30059	NM_008538	ENSMUSG00000069662	Marcks	Macs|PKCSL	myristoylated alanine rich protein kinase C substrate	protein-coding
Treated_m_peak_510	chr10	7600563	7601056	+	430	NA	intron (NM_172784, intron 3 of 6)	intron (NM_172784, intron 3 of 6)	11009	NM_172784	237253	Mm.206759	NM_172784	ENSMUSG00000019796	Lrp11	1700034J19Rik|6330533B21|9830160H19Rik	low density lipoprotein receptor-related protein 11	protein-coding
Treated_m_peak_7357	chr7	117511575	117512126	+	430	NA	intron (NM_175645, intron 2 of 11)	MT2A|LTR|ERVL	130871	NM_175645	233781	Mm.461427	NM_175645	ENSMUSG00000030657	Xylt1	8030490L12	xylosyltransferase 1	protein-coding
Treated_m_peak_2163	chr13	46967039	46967687	+	430	NA	Intergenic	(TCTCCC)n|Simple_repeat|Simple_repeat	-37645	NM_010617	16553	Mm.342703	NM_010617	ENSMUSG00000021375	Kif13a	4930505I07Rik|mKIAA4109	kinesin family member 13A	protein-coding
Treated_m_peak_1120	chr11	58960119	58960646	+	430	NA	Intergenic	Intergenic	-1329	NM_001318003	382523		NM_001318003		Gm12260	H3t|OTTMUSG00000005773	predicted gene 12260	protein-coding
Treated_m_peak_3382	chr17	13007515	13008350	+	430	NA	promoter-TSS (NM_013671)	promoter-TSS (NM_013671)	93	NM_013671	20656	Mm.290876	NM_013671	ENSMUSG00000006818	Sod2	MnSOD|Sod-2	superoxide dismutase 2, mitochondrial	protein-coding
Treated_m_peak_7414	chr7	128421665	128422165	+	429	NA	Intergenic	MIRb|SINE|MIR	-3743	NM_026418	67865	Mm.18635	NM_026418	ENSMUSG00000030844	Rgs10	2310010N19Rik	regulator of G-protein signalling 10	protein-coding
Treated_m_peak_4245	chr19	47168643	47169219	+	427	NA	Intergenic	Intergenic	-9889	NM_021360	18011	Mm.313651	NM_021360	ENSMUSG00000006435	Neurl1a	2410129E16Rik|AI450910|AI481072|Neu1|Neur1|Neurl|Neurl1|Nlz|Rnf67	neuralized E3 ubiquitin protein ligase 1A	protein-coding
Treated_m_peak_783	chr10	81128573	81129464	+	427	NA	Intergenic	Intergenic	-7253	NM_010731	16969	Mm.20920	NM_010731	ENSMUSG00000035011	Zbtb7a	9030619K07Rik|9130006G12Rik|AI452336|FBI-1|Lrf|Pokemon|Zbtb7	zinc finger and BTB domain containing 7a	protein-coding
Treated_m_peak_8371	chr9	108853926	108854578	+	427	NA	5' UTR (NM_134420, exon 1 of 18)	5' UTR (NM_134420, exon 1 of 18)	209	NM_134420	171429	Mm.45201	NM_134420	ENSMUSG00000023259	Slc26a6	B930010B04Rik|CFEX|Pat-1|Pat1	solute carrier family 26, member 6	protein-coding
Treated_m_peak_85	chr1	60180202	60180812	+	427	NA	promoter-TSS (NM_173444)	promoter-TSS (NM_173444)	-92	NM_173444	269198	Mm.205224	NM_173444	ENSMUSG00000073664	Nbeal1	2310076G13Rik|A530050O19Rik|A530083I02Rik|AI662228|ALS2CR17	neurobeachin like 1	protein-coding
Treated_m_peak_800	chr10	82629545	82630106	+	427	NA	promoter-TSS (NR_037190)	promoter-TSS (NR_037190)	-13	NM_172552	21665	Mm.284252	NM_011561	ENSMUSG00000034674	Tdg	E130317C12Rik|JZA-3|Jza1	thymine DNA glycosylase	protein-coding
Treated_m_peak_7352	chr7	116231210	116231706	+	427	NA	intron (NM_001305185, intron 3 of 26)	intron (NM_001305185, intron 3 of 26)	6318	NM_001305186	233765	Mm.3741	NM_172743	ENSMUSG00000045659	Plekha7	A430081P20Rik|AI414265	pleckstrin homology domain containing, family A member 7	protein-coding
Treated_m_peak_3383	chr17	13009978	13010519	+	427	NA	intron (NM_013671, intron 2 of 4)	intron (NM_013671, intron 2 of 4)	2409	NM_013671	20656	Mm.290876	NM_013671	ENSMUSG00000006818	Sod2	MnSOD|Sod-2	superoxide dismutase 2, mitochondrial	protein-coding
Treated_m_peak_3619	chr17	37485132	37485738	+	427	NA	Intergenic	L1M2|LINE|L1	-1881	NM_001347387	14990	Mm.329041	NM_008204	ENSMUSG00000016283	H2-M2	H-2M2|Thy19.4	histocompatibility 2, M region locus 2	protein-coding
Treated_m_peak_1793	chr12	55464455	55465418	+	426	NA	intron (NR_035430, intron 1 of 3)	(CA)n|Simple_repeat|Simple_repeat	27711	NM_010907	18035	Mm.170515	NM_010907	ENSMUSG00000021025	Nfkbia	AI462015|Nfkbi	nuclear factor of kappa light polypeptide gene enhancer in B cells inhibitor, alpha	protein-coding
Treated_m_peak_1059	chr11	50252018	50252598	+	426	NA	Intergenic	RLTR23|LTR|ERV1	-13776	NM_001313968	17001	Mm.245151	NM_008521	ENSMUSG00000020377	Ltc4s	-	leukotriene C4 synthase	protein-coding
Treated_m_peak_6596	chr6	51779613	51780136	+	426	NA	Intergenic	Intergenic	232675	NM_018773	54353	Mm.221479	NM_018773	ENSMUSG00000059182	Skap2	2610021A10Rik|AA960083|BB137539|RA70|SKAP-HOM|Saps|Scap2|mSKAP55R	src family associated phosphoprotein 2	protein-coding
Treated_m_peak_4097	chr19	8980540	8981191	+	425	NA	Intergenic	Intergenic	-8419	NM_001286518	66395	Mm.203866	NM_009643	ENSMUSG00000069833	Ahnak	DY6	AHNAK nucleoprotein (desmoyokin)	protein-coding
Treated_m_peak_642	chr10	59702223	59702901	+	425	NA	promoter-TSS (NM_001291442)	promoter-TSS (NM_001291442)	-1	NM_001291442	216001	Mm.27199	NM_144822	ENSMUSG00000020111	Micu1	C730016L05Rik|Calc|Cbara1	mitochondrial calcium uptake 1	protein-coding
Treated_m_peak_3997	chr18	82691407	82691881	+	425	NA	intron (NM_177832, intron 1 of 29)	intron (NM_177832, intron 1 of 29)	1090	NM_177832	329002	Mm.34438	NM_177832	ENSMUSG00000041258	Zfp236	AI447957|Gm335	zinc finger protein 236	protein-coding
Treated_m_peak_8331	chr9	106371087	106371584	+	424	NA	intron (NM_153459, intron 2 of 2)	intron (NM_153459, intron 2 of 2)	2703	NM_153459	235584	Mm.275584	NM_153459	ENSMUSG00000053716	Dusp7	AU015694|Mkpx|Pyst2	dual specificity phosphatase 7	protein-coding
Treated_m_peak_1025	chr11	34833357	34833909	+	424	NA	promoter-TSS (NM_027411)	promoter-TSS (NM_027411)	8	NM_027411	70385	Mm.194368	NM_027411	ENSMUSG00000069910	Spdl1	1700018I02Rik|2600001J17Rik|2810049B11Rik|AA409762|Ccdc99	spindle apparatus coiled-coil protein 1	protein-coding
Treated_m_peak_7716	chr8	84662603	84663401	+	424	NA	promoter-TSS (NM_010499)	promoter-TSS (NM_010499)	-150	NM_010499	15936	Mm.399	NM_010499	ENSMUSG00000053560	Ier2	AI317238|Ch1|Pip92	immediate early response 2	protein-coding
Treated_m_peak_2915	chr15	89363103	89363611	+	423	NA	intron (NR_073376, intron 2 of 19)	intron (NR_073376, intron 2 of 19)	7638	NM_001271600	52683	Mm.143167	NM_001115132	ENSMUSG00000008690	Ncaph2	-	non-SMC condensin II complex, subunit H2	protein-coding
Treated_m_peak_753	chr10	80450567	80451131	+	423	NA	Intergenic	ZP3AR|Satellite|Satellite	-17196	NM_011548	21423	Mm.3406	NM_011548	ENSMUSG00000020167	Tcf3	A1|AA408400|ALF2|AW209082|E12|E12/E47|E2A|E47|KA1|ME2|Pan1|Pan2|TCF-3|Tcfe2a|VDIR|bHLHb21	transcription factor 3	protein-coding
Treated_m_peak_2454	chr14	54686406	54687063	+	423	NA	exon (NM_023190, exon 1 of 19)	exon (NM_023190, exon 1 of 19)	197	NM_023190	56215	Mm.297078	NM_019567	ENSMUSG00000022185	Acin1	2610036I19Rik|2610510L13Rik|Acinus|Acn|C79325|acinusL|acinusS|mKIAA0670	apoptotic chromatin condensation inducer 1	protein-coding
Treated_m_peak_4554	chr2	60901565	60902096	+	422	NA	intron (NM_020296, intron 1 of 13)	intron (NM_020296, intron 1 of 13)	-20392	NM_001141931	56878	Mm.259667	NM_020296	ENSMUSG00000026970	Rbms1	2600014B10Rik|AI255215|MSSP-1|MSSP-2|MSSP-3|YC1	RNA binding motif, single stranded interacting protein 1	protein-coding
Treated_m_peak_3730	chr17	79948985	79949565	+	422	NA	Intergenic	Intergenic	-53152	NM_178050	56298	Mm.175403	NM_019717	ENSMUSG00000059811	Atl2	2010110I21Rik|AA407293|AV334690|Aip-2|Arl6ip2	atlastin GTPase 2	protein-coding
Treated_m_peak_7346	chr7	113513789	113514364	+	422	NA	intron (NM_001285831, intron 1 of 12)	intron (NM_001285831, intron 1 of 12)	242	NM_027379	67420	Mm.206919	NM_026143	ENSMUSG00000030759	Far1	2600011M19Rik|2900034E22Rik|3732409C05Rik|AI850429|Mlstd2	fatty acyl CoA reductase 1	protein-coding
Treated_m_peak_3356	chr17	5143767	5144297	+	422	NA	intron (NM_001085355, intron 4 of 19)	intron (NM_001085355, intron 4 of 19)	148958	NM_001085355	239985	Mm.133401	NM_001085355	ENSMUSG00000069729	Arid1b	8030481M12|9330189K18Rik|AI836955|Ardi1b|B230217J03Rik|mKIAA1235	AT rich interactive domain 1B (SWI-like)	protein-coding
Treated_m_peak_7505	chr7	143501525	143501983	+	421	NA	3' UTR (NM_009434, exon 2 of 2)	3' UTR (NM_009434, exon 2 of 2)	770	NM_009434	22113	Mm.334344	NM_009434	ENSMUSG00000010760	Phlda2	Ipl|Tssc3	pleckstrin homology like domain, family A, member 2	protein-coding
Treated_m_peak_6925	chr7	16312655	16313346	+	421	NA	intron (NM_133234, intron 2 of 3)	intron (NM_133234, intron 2 of 3)	3417	NM_133234	170770	Mm.7660	NM_133234	ENSMUSG00000002083	Bbc3	PUMA|PUMA/JFY1	BCL2 binding component 3	protein-coding
Treated_m_peak_6214	chr5	103463647	103464413	+	421	NA	intron (NM_011204, intron 2 of 47)	intron (NM_011204, intron 2 of 47)	38838	NM_011204	19249	Mm.3414	NM_011204	ENSMUSG00000034573	Ptpn13	AI324989|PTP-BL|PTPL1|Ptpri|RIP	protein tyrosine phosphatase, non-receptor type 13	protein-coding
Treated_m_peak_2935	chr15	97824980	97825731	+	421	NA	intron (NM_001204275, intron 1 of 24)	intron (NM_001204275, intron 1 of 24)	6412	NM_001204276	56233	Mm.384027	NM_019572	ENSMUSG00000022475	Hdac7	5830434K02Rik|HD7|HD7a|Hdac7a|mFLJ00062	histone deacetylase 7	protein-coding
Treated_m_peak_8489	chrX	73914668	73915321	+	421	NA	Intergenic	Intergenic	-3696	NM_001162423	171207	Mm.482337	NM_138630	ENSMUSG00000031389	Arhgap4	A130009C12Rik|A530015A20Rik|Rgc1|c1|mKIAA0131	Rho GTPase activating protein 4	protein-coding
Treated_m_peak_5235	chr3	101318265	101319053	+	420	NA	Intergenic	Intergenic	-30720	NM_013486	12481	Mm.22842	NM_013486	ENSMUSG00000027863	Cd2	LFA-2|Ly-37|Ly37	CD2 antigen	protein-coding
Treated_m_peak_572	chr10	20818081	20818541	+	420	NA	Intergenic	Intergenic	-93233	NM_013875	29863	Mm.425617	NM_013875	ENSMUSG00000019990	Pde7b	-	phosphodiesterase 7B	protein-coding
Treated_m_peak_1851	chr12	76195798	76196608	+	420	NA	Intergenic	Intergenic	-18944	NR_104386	13983	Mm.2561	NM_010157	ENSMUSG00000021055	Esr2	ER[b]|ERbeta|Estrb	estrogen receptor 2 (beta)	protein-coding
Treated_m_peak_1259	chr11	75679040	75679580	+	420	NA	promoter-TSS (NM_133656)	promoter-TSS (NM_133656)	51	NM_133656	12928	Mm.280125	NM_133656	ENSMUSG00000017776	Crk	Crk-I|Crk-II|Crk-III|Crk3|CrkIII|Crko|c-Crk|p38	v-crk avian sarcoma virus CT10 oncogene homolog	protein-coding
Treated_m_peak_7801	chr8	105959372	105959926	+	419	NA	intron (NR_045594, intron 2 of 23)	intron (NR_045594, intron 2 of 23)	6466	NR_045594	20498	Mm.292447	NM_009195	ENSMUSG00000017765	Slc12a4	AW546649|KCC1|RBCKCC1	solute carrier family 12, member 4	protein-coding
Treated_m_peak_7701	chr8	83607627	83608804	+	419	NA	promoter-TSS (NM_018808)	promoter-TSS (NM_018808)	40	NM_018808	81489	Mm.282092	NM_018808	ENSMUSG00000005483	Dnajb1	0610007I11Rik|DjB1|HSPF1|Hdj1|Hsp40	DnaJ heat shock protein family (Hsp40) member B1	protein-coding
Treated_m_peak_1441	chr11	98779418	98779973	+	419	NA	Intergenic	Intergenic	-4318	NM_145434	217166	Mm.390397	NM_145434	ENSMUSG00000020889	Nr1d1	A530070C09Rik|R75201	nuclear receptor subfamily 1, group D, member 1	protein-coding
Treated_m_peak_1195	chr11	69408951	69409938	+	419	NA	intron (NM_001017426, intron 1 of 22)	intron (NM_001017426, intron 1 of 22)	4231	NM_001017426	216850	Mm.261201	NM_001017426	ENSMUSG00000018476	Kdm6b	1700064E03Rik|BC038313|Jmjd3|mKIAA0346	KDM1 lysine (K)-specific demethylase 6B	protein-coding
Treated_m_peak_5908	chr4	143296149	143296615	+	418	NA	intron (NM_001290822, intron 1 of 4)	intron (NM_001290822, intron 1 of 4)	3182	NM_001290822	14726	Mm.2976	NM_010329	ENSMUSG00000028583	Pdpn	Gp38|OTS-8|RANDAM-2|T1-alpha|T1a|T1alpha	podoplanin	protein-coding
Treated_m_peak_3524	chr17	31746455	31747255	+	418	NA	Intergenic	Intergenic	68924	NM_001278569	12954	Mm.1228	NM_013501	ENSMUSG00000024041	Cryaa	Acry-1|Crya-1|Crya1|DAcry-1|lop18	crystallin, alpha A	protein-coding
Treated_m_peak_5892	chr4	141723214	141723858	+	418	NA	promoter-TSS (NM_001017966)	promoter-TSS (NM_001017966)	-117	NM_001017966	68817	Mm.393721	NM_001017966	ENSMUSG00000078515	Ddi2	1110056G13Rik|1700027M01Rik|9130022E05Rik|AI604911|AU040698	DNA-damage inducible protein 2	protein-coding
Treated_m_peak_8049	chr9	44067795	44068334	+	418	NA	intron (NM_198092, intron 1 of 12)	intron (NM_198092, intron 1 of 12)	1043	NM_198092	53376	Mm.272770	NM_016808	ENSMUSG00000032010	Usp2	B930035K21Rik|Ubp41	ubiquitin specific peptidase 2	protein-coding
Treated_m_peak_4071	chr19	6296452	6297035	+	418	NA	intron (NM_010119, intron 3 of 4)	intron (NM_010119, intron 3 of 4)	-9714	NM_001033342	240505	Mm.329622	NM_001033342	ENSMUSG00000024769	Cdc42bpg	BC046418|MRCKgamma	CDC42 binding protein kinase gamma (DMPK-like)	protein-coding
Treated_m_peak_5272	chr3	108141825	108142281	+	418	NA	intron (NM_010306, intron 1 of 8)	MIRb|SINE|MIR	4099	NM_010306	14679	Mm.271703	NM_010306	ENSMUSG00000000001	Gnai3	AI158965|AW537698|Galphai3|Gnai-3	guanine nucleotide binding protein (G protein), alpha inhibiting 3	protein-coding
Treated_m_peak_6076	chr5	36523351	36523822	+	418	NA	intron (NM_133910, intron 4 of 13)	MTEa|LTR|ERVL-MaLR	7037	NM_001113364	100855	Mm.486203	NM_133910	ENSMUSG00000029192	Tbc1d14	2810413P16Rik|AU043625|C86258|D5Ertd110e|mKIAA1322	TBC1 domain family, member 14	protein-coding
Treated_m_peak_4676	chr2	112245298	112245780	+	418	NA	intron (NM_207206, intron 11 of 13)	intron (NM_207206, intron 11 of 13)	5698	NM_207206	99010	Mm.33438	NM_207206	ENSMUSG00000027134	Lpcat4	AI505034|Agpat7|Aytl3|LPEAT2	lysophosphatidylcholine acyltransferase 4	protein-coding
Treated_m_peak_3689	chr17	57227917	57228513	+	418	NA	promoter-TSS (NM_009778)	promoter-TSS (NM_009778)	-79	NM_009778	12266	Mm.19131	NM_009778	ENSMUSG00000024164	C3	AI255234|ASP|HSE-MSF|Plp	complement component 3	protein-coding
Treated_m_peak_8484	chrX	51018686	51019194	+	418	NA	promoter-TSS (NM_172413)	promoter-TSS (NM_172413)	-922	NM_172413	72065	Mm.43152	NM_172413	ENSMUSG00000050029	Rap2c	2010200P20Rik|AI194294|AL022976	RAP2C, member of RAS oncogene family	protein-coding
Treated_m_peak_997	chr11	21033867	21034627	+	418	NA	Intergenic	Intergenic	-57077	NM_023324	67245	Mm.28957	NM_023324	ENSMUSG00000020134	Peli1	2810468L03Rik|A930031K15Rik|AA409794|AI586297|D11Ertd676e	pellino 1	protein-coding
Treated_m_peak_8237	chr9	76416113	76416566	+	418	NA	Intergenic	L1_Mus3|LINE|L1	-92761	NM_198962	387285	Mm.335300	NM_198962	ENSMUSG00000032360	Hcrtr2	OX2R|mOX2aR|mOX2bR|mOXR2	hypocretin (orexin) receptor 2	protein-coding
Treated_m_peak_338	chr1	150959325	150959904	+	417	NA	intron (NM_001024720, intron 1 of 106)	intron (NM_001024720, intron 1 of 106)	33821	NM_001024720	545370	Mm.379425	NM_001024720	ENSMUSG00000066842	Hmcn1	EG545370|FIBL-6|Gm201	hemicentin 1	protein-coding
Treated_m_peak_5839	chr4	137255391	137256073	+	417	NA	Intergenic	Intergenic	-21903	NM_009523	22417	Mm.20355	NM_009523	ENSMUSG00000036856	Wnt4	Wnt-4	wingless-type MMTV integration site family, member 4	protein-coding
Treated_m_peak_7385	chr7	126486998	126487541	+	417	NA	promoter-TSS (NM_001163713)	promoter-TSS (NM_001163713)	-86	NM_001163713	233870	Mm.197829	NM_172745	ENSMUSG00000073838	Tufm	2300002G02Rik|C76308|C76389|EF-TuMT|EFTU	Tu translation elongation factor, mitochondrial	protein-coding
Treated_m_peak_7447	chr7	132768440	132769073	+	417	NA	intron (NM_001347630, intron 2 of 3)	intron (NM_001347630, intron 2 of 3)	8160	NM_001347630	77938	Mm.225649	NM_175268	ENSMUSG00000030956	Fam53b	A930008G19Rik|mKIAA0140	family with sequence similarity 53, member B	protein-coding
Treated_m_peak_7786	chr8	95497379	95498129	+	417	NA	Intergenic	Intergenic	-8934	NM_009974	13000	Mm.51136	NM_009974	ENSMUSG00000046707	Csnk2a2	1110035J23Rik|C77789|CK2	casein kinase 2, alpha prime polypeptide	protein-coding
Treated_m_peak_1547	chr11	109005734	109006231	+	417	NA	Intergenic	Intergenic	85633	NM_015732	12006	Mm.71710	NM_015732	ENSMUSG00000000142	Axin2	Axi1|Axil|Conductin	axin 2	protein-coding
Treated_m_peak_813	chr10	85526760	85527251	+	417	NA	intron (NM_028709, intron 1 of 16)	intron (NM_028709, intron 1 of 16)	-71406	NM_001017525	74007	Mm.36544	NM_028709	ENSMUSG00000020042	Btbd11	6330404E16Rik	BTB (POZ) domain containing 11	protein-coding
Treated_m_peak_3572	chr17	34930798	34931340	+	417	NA	promoter-TSS (NM_010893)	promoter-TSS (NM_010893)	-184	NM_010893	18010	Mm.8856	NM_010893	ENSMUSG00000007038	Neu1	AA407268|AA407316|Aglp|Apl|Bat-7|Bat7|G9|Map-2|Neu|Neu-1	neuraminidase 1	protein-coding
Treated_m_peak_2688	chr15	38300607	38301558	+	417	NA	promoter-TSS (NM_013692)	promoter-TSS (NM_013692)	-371	NM_013692	21847	Mm.4292	NM_013692	ENSMUSG00000037465	Klf10	AI115143|EGR[a]|Egral|Gdnfif|TIEG-1|Tieg|Tieg1|mGIF	Kruppel-like factor 10	protein-coding
Treated_m_peak_4119	chr19	10838375	10838817	+	415	NA	Intergenic	MTE2a|LTR|ERVL-MaLR	-3948	NM_023044	65221	Mm.27387	NM_023044	ENSMUSG00000024737	Slc15a3	Ci1|cI-1	solute carrier family 15, member 3	protein-coding
Treated_m_peak_2629	chr15	10690858	10691415	+	415	NA	intron (NM_001166408, intron 1 of 17)	intron (NM_001166408, intron 1 of 17)	22404	NM_030690	75646	Mm.212395	NM_030690	ENSMUSG00000022246	Rai14	1700008J19Rik|1700020L11Rik|Ankycorbin|Norpeg|mKIAA1334	retinoic acid induced 14	protein-coding
Treated_m_peak_7151	chr7	49316693	49317177	+	415	NA	intron (NM_175272, intron 1 of 37)	intron (NM_175272, intron 1 of 37)	70746	NM_175272	78286	Mm.333881	NM_175272	ENSMUSG00000052512	Nav2	5330421F07Rik|AU067780|BQ960892|HELAD1|POMFIL2|RAINB1|RAINB2|Unc53H2|mKIAA3015	neuron navigator 2	protein-coding
Treated_m_peak_3057	chr16	11456081	11456634	+	415	NA	intron (NM_001290148, intron 6 of 13)	intron (NM_001290148, intron 6 of 13)	50709	NM_001290148	74478	Mm.325831	NM_028964	ENSMUSG00000071669	Snx29	4933437K13Rik|ENSMUSG00000079738|Gm11170|Gm1737|Gm930|Rundc2a	sorting nexin 29	protein-coding
Treated_m_peak_6970	chr7	19822444	19823060	+	414	NA	promoter-TSS (NM_033601)	promoter-TSS (NM_033601)	3	NM_033601	12051	Mm.439658	NM_033601	ENSMUSG00000053175	Bcl3	AI528691|Bcl-3	B cell leukemia/lymphoma 3	protein-coding
Treated_m_peak_697	chr10	75642798	75643452	+	414	NA	intron (NM_027890, intron 1 of 14)	intron (NM_027890, intron 1 of 14)	883	NM_001162913	71733	Mm.247956	NM_027890	ENSMUSG00000006342	Susd2	1200011D11Rik	sushi domain containing 2	protein-coding
Treated_m_peak_5901	chr4	142097713	142098281	+	414	NA	Intergenic	Intergenic	-13693	NM_145402	214359	Mm.27587	NM_145402	ENSMUSG00000040616	Tmem51	BC003277	transmembrane protein 51	protein-coding
Treated_m_peak_6338	chr5	123696085	123696567	+	414	NA	Intergenic	Intergenic	-11965	NM_019765	56430	Mm.241109	NM_019765	ENSMUSG00000049550	Clip1	1110007I12Rik|4631429H07Rik|AV017631|C81039|CLIP-170|CLIP170|CYLN1|Clip50|Rsn|mKIAA4046|restin	CAP-GLY domain containing linker protein 1	protein-coding
Treated_m_peak_7045	chr7	29237917	29238750	+	414	NA	promoter-TSS (NM_001110201)	promoter-TSS (NM_001110201)	10	NM_029887	77254	Mm.36699	NM_029887	ENSMUSG00000030588	Yif1b	9430029K10Rik|Yip1b	Yip1 interacting factor homolog B (S. cerevisiae)	protein-coding
Treated_m_peak_5223	chr3	97932904	97933482	+	414	NA	intron (NM_001033779, intron 1 of 1)	intron (NM_001033779, intron 1 of 1)	3020	NM_001033779	433632	Mm.212421	NM_001033779		Gm5544	EG433632	predicted gene 5544	protein-coding
Treated_m_peak_2570	chr14	98167174	98167708	+	413	NA	intron (NM_007826, intron 1 of 11)	intron (NM_007826, intron 1 of 11)	2324	NM_001038610	13134	Mm.320593	NM_007826	ENSMUSG00000055639	Dach1	Dac|Dach	dachshund 1 (Drosophila)	protein-coding
Treated_m_peak_457	chr1	182518534	182518981	+	413	NA	Intergenic	LTR37A|LTR|ERV1	-1274	NM_009794	12334	Mm.19306	NM_009794	ENSMUSG00000026509	Capn2	AI326419|Capa-2|Capa2|m-calpain|m-calpin	calpain 2	protein-coding
Treated_m_peak_4726	chr2	122630446	122631197	+	413	NA	exon (NM_001033256, exon 1 of 2)	exon (NM_001033256, exon 1 of 2)	196	NM_001033256	214616	Mm.271306	NM_001033256		Spata5l1	AV141009|C130039A10Rik	spermatogenesis associated 5-like 1	protein-coding
Treated_m_peak_6318	chr5	122290953	122291469	+	412	NA	intron (NM_177242, intron 1 of 5)	intron (NM_177242, intron 1 of 5)	6813	NM_177242	320717	Mm.489670	NM_177242	ENSMUSG00000038582	Pptc7	9130017A15Rik|AA672638|AI848390|TA-PP2C	PTC7 protein phosphatase homolog	protein-coding
Treated_m_peak_3581	chr17	35164585	35165560	+	412	NA	promoter-TSS (NM_020027)	promoter-TSS (NM_020027)	-195	NM_001199044	53761	Mm.272462	NM_020027	ENSMUSG00000024393	Prrc2a	3110039B05Rik|Bat-2|Bat2|D17H6S51E|G2|Wbp12|mKIAA4178	proline-rich coiled-coil 2A	protein-coding
Treated_m_peak_330	chr1	138357661	138358348	+	412	NA	Intergenic	Intergenic	84266	NM_177397	338375	Mm.114424	NM_177397	ENSMUSG00000026394	Atp6v1g3	-	ATPase, H+ transporting, lysosomal V1 subunit G3	protein-coding
Treated_m_peak_4273	chr19	53528774	53529420	+	411	NA	promoter-TSS (NM_001085390)	promoter-TSS (NM_001085390)	-221	NM_001085390	240672	Mm.482424	NM_001085390	ENSMUSG00000034765	Dusp5	Gm337	dual specificity phosphatase 5	protein-coding
Treated_m_peak_8427	chr9	120115206	120115938	+	410	NA	intron (NM_144793, intron 1 of 6)	intron (NM_144793, intron 1 of 6)	5173	NM_144793	208638	Mm.236656	NM_144793	ENSMUSG00000032519	Slc25a38	AV019094|BC010801|appoptosin	solute carrier family 25, member 38	protein-coding
Treated_m_peak_3549	chr17	33783241	33783881	+	410	NA	Intergenic	Intergenic	-1986	NM_020581	57875	Mm.196189	NM_020581	ENSMUSG00000002289	Angptl4	Arp4|Bk89|Fiaf|Hfarp|Ng27|Pgar|Pgarg|Pp1158	angiopoietin-like 4	protein-coding
Treated_m_peak_636	chr10	59275421	59275995	+	410	NA	Intergenic	Intergenic	-47588	NM_001316371	18451	Mm.2212	NM_011030	ENSMUSG00000019916	P4ha1	AL022634|P4ha	procollagen-proline, 2-oxoglutarate 4-dioxygenase (proline 4-hydroxylase), alpha 1 polypeptide	protein-coding
Treated_m_peak_4642	chr2	92642885	92643300	+	410	NA	Intergenic	MTEa|LTR|ERVL-MaLR	43385	NM_023850	76969	Mm.38021	NM_023850	ENSMUSG00000027221	Chst1	2610008E20Rik|AW125896|C6ST|GST-1|Gst1|KSGAL6ST	carbohydrate (keratan sulfate Gal-6) sulfotransferase 1	protein-coding
Treated_m_peak_7891	chr8	122925793	122926412	+	410	NA	intron (NM_001081379, intron 2 of 12)	intron (NM_001081379, intron 2 of 12)	77728	NM_007662	12555	Mm.1976	NM_007662	ENSMUSG00000031962	Cdh15	AI323380|Cdh14|Mcad	cadherin 15	protein-coding
Treated_m_peak_4209	chr19	42219971	42220486	+	410	NA	Intergenic	Intergenic	-17976	NM_018780	54612	Mm.470071	NM_018780	ENSMUSG00000018822	Sfrp5	AI605071|SARP3	secreted frizzled-related sequence protein 5	protein-coding
Treated_m_peak_8343	chr9	107298122	107299241	+	410	NA	intron (NM_001317354, intron 1 of 1)	intron (NM_001317354, intron 1 of 1)	2022	NM_001317354	12700	Mm.4592	NM_009895	ENSMUSG00000032578	Cish	CIS-1|CIS1|Cis|F17|F23|SOCS	cytokine inducible SH2-containing protein	protein-coding
Treated_m_peak_6852	chr6	134469075	134469592	+	410	NA	intron (NM_008514, intron 13 of 22)	intron (NM_008514, intron 13 of 22)	73004	NM_025778	66813	Mm.474472	NM_025778	ENSMUSG00000030200	Bcl2l14	4930452K23Rik|4933405K19Rik|9030625M01Rik|AI429211|Bclg	BCL2-like 14 (apoptosis facilitator)	protein-coding
Treated_m_peak_2458	chr14	55092027	55092653	+	410	NA	promoter-TSS (NM_001039198)	promoter-TSS (NM_001039198)	-292	NM_001039198	239102	Mm.441113	NM_001039198	ENSMUSG00000040721	Zfhx2	ZFH-5	zinc finger homeobox 2	protein-coding
Treated_m_peak_5872	chr4	140747823	140748404	+	410	NA	exon (NM_011061, exon 15 of 16)	exon (NM_011061, exon 15 of 16)	-5470	NM_153106	242726	Mm.271661	NM_153106	ENSMUSG00000040935	Padi6	Pad6|Padi5|ePAD	peptidyl arginine deiminase, type VI	protein-coding
Treated_m_peak_4907	chr2	167919052	167919514	+	410	NA	Intergenic	ID_B1|SINE|B4	-13044	NM_011201	19246	Mm.277916	NM_011201	ENSMUSG00000027540	Ptpn1	PTP-1B|PTP-HA2|PTP1B	protein tyrosine phosphatase, non-receptor type 1	protein-coding
Treated_m_peak_3376	chr17	10319418	10319849	+	410	NA	promoter-TSS (NM_001159517)	promoter-TSS (NM_001159517)	-272	NM_021881	19317	Mm.130694	NM_021881	ENSMUSG00000062078	Qk	1110003F05Rik|1500005P18|QkI|l(17)-1Wis|l17Wis1	quaking	protein-coding
Treated_m_peak_2972	chr15	100725422	100725936	+	409	NA	intron (NM_172451, intron 1 of 11)	intron (NM_172451, intron 1 of 11)	3697	NM_001161767	207839	Mm.22969	NM_172451	ENSMUSG00000037280	Galnt6	4632410F13|AW047994|GalNAc-T6	UDP-N-acetyl-alpha-D-galactosamine:polypeptide N-acetylgalactosaminyltransferase 6	protein-coding
Treated_m_peak_2111	chr13	39894188	39894675	+	409	NA	Intergenic	Intergenic	393580	NM_172143	218165	Mm.364096	NM_172143	ENSMUSG00000047094	Ofcc1	opo	orofacial cleft 1 candidate 1	protein-coding
Treated_m_peak_4485	chr2	34668491	34669280	+	409	NA	Intergenic	Intergenic	86347	NM_025709	66691	Mm.156452	NM_025709	ENSMUSG00000026867	Gapvd1	2010005B09Rik|4432404J10Rik|AW108497|Gapex-5|RAP6|RME-6|mKIAA1521	GTPase activating protein and VPS9 domains 1	protein-coding
Treated_m_peak_3348	chr17	3230305	3230839	+	409	NA	Intergenic	Intergenic	-96001	NM_001122998	24001	Mm.137134	NM_011878	ENSMUSG00000023800	Tiam2	3000002F19Rik|STEF|mKIAA2016	T cell lymphoma invasion and metastasis 2	protein-coding
Treated_m_peak_4027	chr19	4755678	4756702	+	408	NA	promoter-TSS (NM_025717)	promoter-TSS (NM_025717)	-335	NM_025717	66704	Mm.396734	NM_025717	ENSMUSG00000033760	Rbm4b	4921506I22Rik|AI504630|AI506404|Lark2|Neosin	RNA binding motif protein 4B	protein-coding
Treated_m_peak_3640	chr17	46266176	46266760	+	408	NA	intron (NM_001252475, intron 1 of 8)	intron (NM_001252475, intron 1 of 8)	12303	NM_001111142	224813	Mm.70999	NM_001111142	ENSMUSG00000071073	Lrrc73	Gm88	leucine rich repeat containing 73	protein-coding
Treated_m_peak_3683	chr17	56817962	56818482	+	407	NA	intron (NM_027787, intron 1 of 17)	ZP3AR|Satellite|Satellite	12786	NM_009056	19725	Mm.102	NM_009056	ENSMUSG00000024206	Rfx2	5430432H19Rik	regulatory factor X, 2 (influences HLA class II expression)	protein-coding
Treated_m_peak_6212	chr5	103450627	103451401	+	406	NA	intron (NM_011204, intron 1 of 47)	intron (NM_011204, intron 1 of 47)	25822	NM_011204	19249	Mm.3414	NM_011204	ENSMUSG00000034573	Ptpn13	AI324989|PTP-BL|PTPL1|Ptpri|RIP	protein tyrosine phosphatase, non-receptor type 13	protein-coding
Treated_m_peak_4583	chr2	72328149	72328840	+	406	NA	intron (NM_023057, intron 2 of 19)	MTD|LTR|ERVL-MaLR	42793	NM_001164791	65964	Mm.304143	NM_023057	ENSMUSG00000004085	Map3k20	AV006891|B230120H23Rik|MLTK|MLTKalpha|MLTKbeta|Zak	mitogen-activated protein kinase kinase kinase 20	protein-coding
Treated_m_peak_6881	chr6	145992866	145993369	+	404	NA	Intergenic	Intergenic	58970	NM_010656	16651	Mm.49689	NM_010656	ENSMUSG00000030255	Sspn	Krag	sarcospan	protein-coding
Treated_m_peak_7042	chr7	28962077	28962899	+	404	NA	promoter-TSS (NM_021895)	promoter-TSS (NM_021895)	-208	NM_021895	60595	Mm.81144	NM_021895	ENSMUSG00000054808	Actn4	C77391	actinin alpha 4	protein-coding
Treated_m_peak_5824	chr4	135598134	135598740	+	404	NA	Intergenic	Intergenic	-24817	NM_001013756	230824	Mm.331972	NM_001013756	ENSMUSG00000037188	Grhl3	AI561912|Get1|Som|Tfcp2l4|ct	grainyhead-like 3 (Drosophila)	protein-coding
Treated_m_peak_3653	chr17	47451112	47451627	+	403	NA	intron (NM_145489, intron 2 of 4)	intron (NM_145489, intron 2 of 4)	-13994	NM_029296	75462	Mm.46129	NM_029296	ENSMUSG00000047150	1700001C19Rik	-	RIKEN cDNA 1700001C19 gene	protein-coding
Treated_m_peak_2711	chr15	53208551	53209044	+	402	NA	intron (NM_010162, intron 1 of 10)	intron (NM_010162, intron 1 of 10)	137386	NM_010162	14042	Mm.309395	NM_010162	ENSMUSG00000061731	Ext1	AA409028	exostoses (multiple) 1	protein-coding
Treated_m_peak_7038	chr7	28867154	28867954	+	402	NA	Intergenic	Intergenic	3168	NM_008496	16858	Mm.20973	NM_008496	ENSMUSG00000053522	Lgals7	Galectin-7|Pig1	lectin, galactose binding, soluble 7	protein-coding
Treated_m_peak_3834	chr18	34849549	34850248	+	402	NA	Intergenic	Intergenic	9309	NM_001204914	225362	Mm.293588	NM_144865	ENSMUSG00000038555	Reep2	-	receptor accessory protein 2	protein-coding
Treated_m_peak_4243	chr19	46613177	46613609	+	402	NA	intron (NM_001177812, intron 2 of 4)	intron (NM_001177812, intron 2 of 4)	-10008	NM_001177813	226178	Mm.329895	NM_146099	ENSMUSG00000047731	Wbp1l	D19Wsu162e|Opal1	WW domain binding protein 1 like	protein-coding
Treated_m_peak_6856	chr6	134807652	134808216	+	402	NA	Intergenic	Intergenic	-15306	NM_001048054	70686	Mm.491182	NM_130447	ENSMUSG00000030203	Dusp16	3830417M17Rik|AW558566|D6Ertd213e|MKP-7|MKP7|Mkpm	dual specificity phosphatase 16	protein-coding
Treated_m_peak_694	chr10	75120961	75121424	+	402	NA	intron (NM_001081412, intron 1 of 22)	intron (NM_001081412, intron 1 of 22)	60296	NM_001081412	110279	Mm.333722	NM_001081412	ENSMUSG00000009681	Bcr	5133400C09Rik|AI561783|AI853148|mKIAA3017	breakpoint cluster region	protein-coding
Treated_m_peak_4861	chr2	160184961	160185463	+	402	NA	Intergenic	Intergenic	142282	NM_001033411	329554	Mm.291144	NM_001033411	ENSMUSG00000074623	Gm826	-	predicted gene 826	protein-coding
Treated_m_peak_5709	chr4	125133947	125134479	+	402	NA	Intergenic	Intergenic	-6332	NM_153159	230738	Mm.402	NM_153159	ENSMUSG00000042677	Zc3h12a	BC036563|MCPIP|MCPIP-1|Mcpip1|Reg1	zinc finger CCCH type containing 12A	protein-coding
Treated_m_peak_6285	chr5	115491926	115492522	+	402	NA	Intergenic	CpG	-7740	NM_133760	75387	Mm.332616	NM_133760	ENSMUSG00000029524	Sirt4	4930596O17Rik	sirtuin 4	protein-coding
Treated_m_peak_8033	chr9	43205847	43206384	+	402	NA	promoter-TSS (NM_011139)	promoter-TSS (NM_011139)	-360	NM_011139	18988	Mm.436650	NM_011139	ENSMUSG00000032015	Pou2f3	Epoc-1|Oct-11a|Oct11|Otf-11|Otf11|Skin|Skin-1a|Skn-1a|Skn-li	POU domain, class 2, transcription factor 3	protein-coding
Treated_m_peak_1296	chr11	79129955	79130603	+	401	NA	intron (NM_013571, intron 1 of 17)	intron (NM_013571, intron 1 of 17)	16075	NM_013571	16706	Mm.4745	NM_013571	ENSMUSG00000018334	Ksr1	AW492498|B-KSR1|D11Bhm183e|D11Bhm184e|Ksr|RSU2|hb	kinase suppressor of ras 1	protein-coding
Treated_m_peak_4658	chr2	103655989	103656458	+	401	NA	intron (NM_178890, intron 1 of 16)	intron (NM_178890, intron 1 of 16)	89913	NM_178890	99382	Mm.35850	NM_178890	ENSMUSG00000032724	Abtb2	AW539457|BPOZ-2	ankyrin repeat and BTB (POZ) domain containing 2	protein-coding
Treated_m_peak_3140	chr16	29512531	29513050	+	401	NA	intron (NM_172613, intron 1 of 29)	MTD|LTR|ERVL-MaLR	28693	NM_172613	224079	Mm.54954	NM_172613	ENSMUSG00000038094	Atp13a4	4631413J11Rik|4832416L12|9330174J19Rik	ATPase type 13A4	protein-coding
Treated_m_peak_6819	chr6	125405745	125406273	+	401	NA	Intergenic	Intergenic	-25505	NM_198604	213522	Mm.333396	NM_198604	ENSMUSG00000038167	Plekhg6	BC026778|Gm155	pleckstrin homology domain containing, family G (with RhoGef domain) member 6	protein-coding
Treated_m_peak_7071	chr7	30786262	30786746	+	400	NA	Intergenic	Intergenic	-1401	NM_001033131	64661	Mm.268157	NM_001033131	ENSMUSG00000074199	Krtdap	Kdap|sk221	keratinocyte differentiation associated protein	protein-coding
Treated_m_peak_4114	chr19	10290517	10291018	+	400	NA	intron (NM_198114, intron 1 of 19)	intron (NM_198114, intron 1 of 19)	14110	NM_198114	269060	Mm.329718	NM_198114	ENSMUSG00000035735	Dagla	Nsddr	diacylglycerol lipase, alpha	protein-coding
Treated_m_peak_1014	chr11	32221103	32221586	+	400	NA	intron (NM_010117, intron 1 of 17)	intron (NM_010117, intron 1 of 17)	949	NM_010117	13650	Mm.11545	NM_010117	ENSMUSG00000020282	Rhbdf1	C16ORF8|Dist|Dist1|Egfr-rs|mKIAA4242	rhomboid 5 homolog 1	protein-coding
Treated_m_peak_6573	chr6	41606292	41606766	+	400	NA	intron (NM_007680, intron 1 of 17)	intron (NM_007680, intron 1 of 17)	1047	NM_001146351	13848	Mm.271976	NM_007680	ENSMUSG00000029869	Ephb6	Cekl|Mep	Eph receptor B6	protein-coding
Treated_m_peak_8449	chr9	123112848	123113392	+	400	NA	promoter-TSS (NM_026917)	promoter-TSS (NM_026917)	85	NM_026917	69035	Mm.28300	NM_026917	ENSMUSG00000025786	Zdhhc3	1110020O22Rik|1810006O10Rik|2210017C02Rik|DHHC-3|GODZ|Gramp1|Zfp373	zinc finger, DHHC domain containing 3	protein-coding
Treated_m_peak_3272	chr16	87454853	87455753	+	400	NA	intron (NM_024258, intron 1 of 17)	CpG	318	NM_024258	74112	Mm.152941	NM_024258	ENSMUSG00000025616	Usp16	1200004E02Rik|2810483I07Rik|6330514E22Rik|UBPM	ubiquitin specific peptidase 16	protein-coding
Treated_m_peak_3472	chr17	28224235	28224841	+	400	NA	intron (NM_027185, intron 7 of 10)	intron (NM_027185, intron 7 of 10)	-8216	NM_011145	19015	Mm.328914	NM_011145	ENSMUSG00000002250	Ppard	NUC-1|NUC1|Nr1c2|PPAR-beta|PPAR-delta|PPAR[b]|PPARdelta|Pparb|Pparb/d	peroxisome proliferator activator receptor delta	protein-coding
Treated_m_peak_6804	chr6	124683715	124684405	+	399	NA	intron (NM_145130, intron 1 of 12)	intron (NM_145130, intron 1 of 12)	20956	NM_145130	14792	Mm.273915	NM_145130	ENSMUSG00000004270	Lpcat3	C3f|Grcc3f|Lpcat|Lpeat|Lplat5|Lpsat|Mboat5|Moact5|Oact5|PTG	lysophosphatidylcholine acyltransferase 3	protein-coding
Treated_m_peak_5509	chr4	57134493	57135194	+	398	NA	intron (NM_019427, intron 1 of 15)	intron (NM_019427, intron 1 of 15)	8313	NM_019427	54357	Mm.28217	NM_019427	ENSMUSG00000028434	Epb41l4b	6430543G08Rik|AA589614|AU021054|BB007528|D4Ertd346e|Ehm2|Epb4.1l4b|Lulu2	erythrocyte membrane protein band 4.1 like 4b	protein-coding
Treated_m_peak_5572	chr4	96553328	96553882	+	398	NA	promoter-TSS (NM_010008)	promoter-TSS (NM_010008)	46	NM_010008	13110	Mm.98200	NM_010008	ENSMUSG00000052914	Cyp2j6	-	cytochrome P450, family 2, subfamily j, polypeptide 6	protein-coding
Treated_m_peak_1906	chr12	83579157	83579662	+	398	NA	intron (NM_183154, intron 2 of 11)	intron (NM_183154, intron 2 of 11)	17738	NM_183154	217695	Mm.59257	NM_183154	ENSMUSG00000042628	Zfyve1	DFCP1|G630053K23|TAFF1|ZNFN2A1|mKIAA1589	zinc finger, FYVE domain containing 1	protein-coding
Treated_m_peak_4578	chr2	71872624	71873185	+	397	NA	promoter-TSS (NM_172665)	promoter-TSS (NM_172665)	-320	NM_172665	228026	Mm.34411	NM_172665	ENSMUSG00000006494	Pdk1	B830012B01|D530020C15Rik	pyruvate dehydrogenase kinase, isoenzyme 1	protein-coding
Treated_m_peak_6486	chr5	145222806	145223329	+	397	NA	Intergenic	Intergenic	-8648	NM_001083958	72611	Mm.206555	NM_028298	ENSMUSG00000007812	Zfp655	2700038I16Rik|9030409O18Rik|mKIAA4222	zinc finger protein 655	protein-coding
Treated_m_peak_6674	chr6	86318586	86319289	+	397	NA	Intergenic	Intergenic	-46746	NM_025591	66488	Mm.422972	NM_025591	ENSMUSG00000057497	Fam136a	2010309E21Rik|AW124904|Hyccin	family with sequence similarity 136, member A	protein-coding
Treated_m_peak_5605	chr4	107120710	107121171	+	396	NA	Intergenic	Intergenic	24049	NM_172873	242603	Mm.257231	NM_172873	ENSMUSG00000047636	Cdcp2	D030010E02Rik	CUB domain containing protein 2	protein-coding
Treated_m_peak_6681	chr6	86615275	86615873	+	396	NA	Intergenic	Intergenic	-12600	NM_026414	67855	Mm.183043	NM_026414	ENSMUSG00000033508	Asprv1	2300003P22Rik|AA986851|SASP|SASPase|Taps	aspartic peptidase, retroviral-like 1	protein-coding
Treated_m_peak_1421	chr11	97820758	97821259	+	396	NA	intron (NM_010688, intron 3 of 6)	intron (NM_010688, intron 3 of 6)	-19772	NM_001080935	68127	Mm.110270	NM_001080935	ENSMUSG00000050538	B230217C12Rik	AI840637	RIKEN cDNA B230217C12 gene	protein-coding
Treated_m_peak_50	chr1	43051916	43052391	+	396	NA	intron (NM_001013025, intron 11 of 12)	intron (NM_001013025, intron 11 of 12)	46469	NM_001013025	73122	Mm.246069	NM_001013025	ENSMUSG00000070939	Tgfbrap1	3110018K12Rik|AU024090|AU042859|AW742551|Trap1	transforming growth factor, beta receptor associated protein 1	protein-coding
Treated_m_peak_6439	chr5	138255502	138256043	+	395	NA	5' UTR (NM_001081108, exon 1 of 4)	5' UTR (NM_001081108, exon 1 of 4)	290	NM_001081108	66096	Mm.206901	NM_001081108	ENSMUSG00000050552	Lamtor4	0910001L09Rik|AV006840	late endosomal/lysosomal adaptor, MAPK and MTOR activator 4	protein-coding
Treated_m_peak_7750	chr8	90876311	90877451	+	395	NA	intron (NM_177224, intron 2 of 39)	intron (NM_177224, intron 2 of 39)	48046	NM_177224	109151	Mm.100615	NM_177224	ENSMUSG00000056608	Chd9	1810014J18Rik|9030205D12Rik|A330063D19Rik|AD013|PRIC320|mKIAA0308	chromodomain helicase DNA binding protein 9	protein-coding
Treated_m_peak_3739	chr17	83350334	83350833	+	395	NA	promoter-TSS (NM_001114361)	promoter-TSS (NM_001114361)	-348	NM_001114362	78798	Mm.295565	NM_199466	ENSMUSG00000032624	Eml4	4930443C24Rik|AI644019	echinoderm microtubule associated protein like 4	protein-coding
Treated_m_peak_8079	chr9	45121897	45122697	+	395	NA	intron (NM_001014761, intron 1 of 3)	intron (NM_001014761, intron 1 of 3)	4421	NM_001014761	72821	Mm.229373	NM_001014761	ENSMUSG00000070304	Scn2b	2810451E09Rik|AI840361|Gm183	sodium channel, voltage-gated, type II, beta	protein-coding
Treated_m_peak_7675	chr8	72474734	72475425	+	395	NA	exon (NM_138585, exon 1 of 18)	exon (NM_138585, exon 1 of 18)	154	NM_138585	27967	Mm.30136	NM_138585	ENSMUSG00000052488	Cherp	5730408I11Rik|D8Wsu96e|DAN16|Scaf6	calcium homeostasis endoplasmic reticulum protein	protein-coding
Treated_m_peak_2783	chr15	74765868	74766414	+	394	NA	Intergenic	Intergenic	-2574	NM_010742	17068	Mm.878	NM_010742	ENSMUSG00000034634	Ly6d	Ly-61|Ly61|Thb	lymphocyte antigen 6 complex, locus D	protein-coding
Treated_m_peak_7019	chr7	28084179	28084654	+	394	NA	intron (NM_001122603, intron 3 of 19)	intron (NM_001122603, intron 3 of 19)	13180	NM_001122603	215384	Mm.292276	NM_175444	ENSMUSG00000047730	Fcgbp	A430096B05Rik	Fc fragment of IgG binding protein	protein-coding
Treated_m_peak_7852	chr8	117740412	117740995	+	394	NA	intron (NM_008290, intron 2 of 4)	intron (NM_008290, intron 2 of 4)	38757	NM_008290	15486	Mm.276466	NM_008290	ENSMUSG00000031844	Hsd17b2	AI194836|AI194967|AI255511	hydroxysteroid (17-beta) dehydrogenase 2	protein-coding
Treated_m_peak_6074	chr5	36203365	36204301	+	394	NA	promoter-TSS (NM_175249)	promoter-TSS (NM_175249)	-188	NM_175249	76943	Mm.44242	NM_175249	ENSMUSG00000043430	Psapl1	2310020A21Rik	prosaposin-like 1	protein-coding
Treated_m_peak_7474	chr7	140941486	140942013	+	394	NA	intron (NM_145387, intron 1 of 13)	intron (NM_145387, intron 1 of 13)	168	NM_145387	212974	Mm.260139	NM_145387	ENSMUSG00000062031	Pgghg	5730511L01Rik|Athl1|BC023151	protein glucosylgalactosylhydroxylysine glucosidase	protein-coding
Treated_m_peak_5616	chr4	112005895	112006318	+	393	NA	promoter-TSS (NM_001102662)	promoter-TSS (NM_001102662)	-163	NM_001102662	639781	Mm.398873	NM_001102662	ENSMUSG00000089773	Skint1	OTTMUSG00000008542|Skint-1	selection and upkeep of intraepithelial T cells 1	protein-coding
Treated_m_peak_4607	chr2	78957122	78957615	+	393	NA	Intergenic	Intergenic	88321	NM_009454	22193	Mm.1485	NM_009454	ENSMUSG00000027011	Ube2e3	Ubce4|ubcM2	ubiquitin-conjugating enzyme E2E 3	protein-coding
Treated_m_peak_4498	chr2	35581438	35581967	+	392	NA	intron (NM_001114125, intron 1 of 16)	CpG	-1138	NM_001290637	69601	Mm.29629	NM_001001602	ENSMUSG00000026883	Dab2ip	2310011D08Rik|AI480459|Aip1|mKIAA1743	disabled 2 interacting protein	protein-coding
Treated_m_peak_1378	chr11	95076764	95077250	+	392	NA	promoter-TSS (NM_001306162)	promoter-TSS (NM_001306162)	-196	NM_001306162	16400	Mm.57035	NM_013565	ENSMUSG00000001507	Itga3	AA407068|CD49C|GAPB3	integrin alpha 3	protein-coding
Treated_m_peak_4755	chr2	131436228	131436746	+	392	NA	intron (NR_037281, intron 1 of 2)	MTD|LTR|ERVL-MaLR	-55375	NM_001177840	228608	Mm.136586	NM_145533	ENSMUSG00000027333	Smox	B130066H01Rik|PAO|PAOh1|SMO	spermine oxidase	protein-coding
Treated_m_peak_7728	chr8	84980869	84981478	+	392	NA	Intergenic	Intergenic	-2425	NM_008416	16477	Mm.1167	NM_008416	ENSMUSG00000052837	Junb	-	jun B proto-oncogene	protein-coding
Treated_m_peak_6328	chr5	123057798	123058290	+	392	NA	Intergenic	CpG	-11028	NM_001347456	74890	Mm.141383	NM_029112	ENSMUSG00000029477	Morn3	4930438O03Rik	MORN repeat containing 3	protein-coding
Treated_m_peak_4839	chr2	156111408	156112057	+	389	NA	intron (NM_029397, intron 1 of 2)	CpG	233	NM_170590	266692	Mm.27660	NM_170588	ENSMUSG00000074643	Cpne1	1810028N16Rik|mKIAA4108	copine I	protein-coding
Treated_m_peak_4013	chr19	3999861	4000471	+	389	NA	promoter-TSS (NM_025529)	promoter-TSS (NM_025529)	-414	NM_025529	66387	Mm.259222	NM_025529	ENSMUSG00000024869	Nudt8	2310039H17Rik	nudix (nucleoside diphosphate linked moiety X)-type motif 8	protein-coding
Treated_m_peak_4549	chr2	60694447	60695046	+	388	NA	intron (NM_001159564, intron 1 of 17)	MTEb|LTR|ERVL-MaLR	-21053	NM_021359	16420	Mm.98193	NM_021359	ENSMUSG00000026971	Itgb6	2210409C20Rik|4831415H04Rik	integrin beta 6	protein-coding
Treated_m_peak_3579	chr17	35121179	35121803	+	388	NA	promoter-TSS (NM_009975)	promoter-TSS (NM_009975)	-5	NM_001128597	81845	Mm.7405	NM_032460	ENSMUSG00000092417	Gpank1	Bat-4|Bat4|D17H6S54E|G5	G patch domain and ankyrin repeats 1	protein-coding
Treated_m_peak_7203	chr7	78825001	78825492	+	388	NA	Intergenic	Intergenic	21965	NM_029585	76375	Mm.250541	NM_029585	ENSMUSG00000030610	Det1	2610034H20Rik	de-etiolated homolog 1 (Arabidopsis)	protein-coding
Treated_m_peak_6571	chr6	41556458	41556920	+	388	NA	Intergenic	Intergenic	34913	NM_009430	22072	Mm.276926	NM_009430	ENSMUSG00000057163	Prss2	TRY8|TRYP|Ta|Tesp4|Try2	protease, serine 2	protein-coding
Treated_m_peak_6191	chr5	92897701	92898165	+	387	NA	promoter-TSS (NM_001077596)	promoter-TSS (NM_001077596)	-60	NM_001077596	27428	Mm.46014	NM_015756	ENSMUSG00000029381	Shroom3	AL022960|D5Ertd287e|Shrm|Shrm3	shroom family member 3	protein-coding
Treated_m_peak_8017	chr9	40800554	40801512	+	387	NA	promoter-TSS (NM_031165)	promoter-TSS (NM_031165)	-240	NM_031165	15481	Mm.290774	NM_031165	ENSMUSG00000015656	Hspa8	2410008N15Rik|Hsc70|Hsc71|Hsc73|Hsp73|Hspa10	heat shock protein 8	protein-coding
Treated_m_peak_7182	chr7	68128990	68129706	+	387	NA	intron (NM_010513, intron 2 of 20)	intron (NM_010513, intron 2 of 20)	134885	NM_030101	78444	Mm.425468	NM_030101	ENSMUSG00000030553	Pgpep1l	C330024D12Rik	pyroglutamyl-peptidase I-like	protein-coding
Treated_m_peak_8121	chr9	57075887	57076378	+	386	NA	promoter-TSS (NM_011378)	promoter-TSS (NM_011378)	-244	NM_001110350	20466	Mm.15755	NM_011378	ENSMUSG00000042557	Sin3a	AW553200|Sin3|mKIAA4126|mSin3A	transcriptional regulator, SIN3A (yeast)	protein-coding
Treated_m_peak_5714	chr4	126110424	126111114	+	386	NA	intron (NM_028800, intron 1 of 10)	intron (NM_028800, intron 1 of 10)	6812	NM_001145827	74178	Mm.440269	NM_028800	ENSMUSG00000042608	Stk40	2310004N11Rik|AI428792	serine/threonine kinase 40	protein-coding
Treated_m_peak_5886	chr4	141313432	141314045	+	386	NA	intron (NM_010139, intron 3 of 16)	intron (NM_010139, intron 3 of 16)	12517	NM_010139	13836	Mm.2581	NM_010139	ENSMUSG00000006445	Epha2	AW545284|Eck|Myk2|Sek-2|Sek2	Eph receptor A2	protein-coding
Treated_m_peak_972	chr11	16760032	16760491	+	386	NA	intron (NM_207655, intron 1 of 27)	intron (NM_207655, intron 1 of 27)	8058	NM_007912	13649	Mm.8534	NM_007912	ENSMUSG00000020122	Egfr	9030024J15Rik|AI552599|Erbb|Errb1|Errp|Wa5|wa-2|wa2	epidermal growth factor receptor	protein-coding
Treated_m_peak_1842	chr12	73631039	73631601	+	386	NA	intron (NM_001313977, intron 2 of 14)	intron (NM_001313977, intron 2 of 14)	46524	NM_001313977	18755	Mm.341677	NM_008856	ENSMUSG00000021108	Prkch	Pkch	protein kinase C, eta	protein-coding
Treated_m_peak_8139	chr9	59036443	59037049	+	386	NA	promoter-TSS (NM_008684)	promoter-TSS (NM_008684)	-305	NM_001042752	18007	Mm.42249	NM_008684	ENSMUSG00000032340	Neo1	2610028H22Rik|AI327052|D930014N22Rik|Igdcc2	neogenin	protein-coding
Treated_m_peak_3036	chr16	7083287	7083799	+	385	NA	intron (NM_183188, intron 1 of 12)	intron (NM_183188, intron 1 of 12)	13708	NM_183188	268859	Mm.370334	NM_021477	ENSMUSG00000008658	Rbfox1	A2bp|A2bp1|Hrnbp1|fox-1	RNA binding protein, fox-1 homolog (C. elegans) 1	protein-coding
Treated_m_peak_168	chr1	87755717	87756280	+	385	NA	promoter-TSS (NM_029846)	promoter-TSS (NM_029846)	-13	NM_001205392	77040	Mm.272972	NM_029846	ENSMUSG00000026289	Atg16l1	1500009K01Rik|Apg16l|Atg16l|WDR30	autophagy related 16-like 1 (S. cerevisiae)	protein-coding
Treated_m_peak_1804	chr12	65022838	65023290	+	385	NA	TTS (NM_177805)	TTS (NM_177805)	-13270	NM_177806	328110	Mm.283339	NM_177806	ENSMUSG00000035597	Prpf39	Srcs1	pre-mRNA processing factor 39	protein-coding
Treated_m_peak_5615	chr4	111961164	111961597	+	385	NA	Intergenic	Intergenic	-11547	NM_177818	328505	Mm.226771	NM_177818	ENSMUSG00000049214	Skint7	C130057D23Rik	selection and upkeep of intraepithelial T cells 7	protein-coding
Treated_m_peak_5172	chr3	92485840	92486685	+	385	NA	promoter-TSS (NM_009264)	promoter-TSS (NM_009264)	-381	NM_009264	20753	Mm.331191	NM_009264	ENSMUSG00000050359	Sprr1a	AI528815|SPR1a|mSPRR1A	small proline-rich protein 1A	protein-coding
Treated_m_peak_6272	chr5	114158142	114158597	+	385	NA	Intergenic	Intergenic	-7149	NM_133904	100705	Mm.81793	NM_133904	ENSMUSG00000042010	Acacb	AI597064|AW743042|Acc2|Accb	acetyl-Coenzyme A carboxylase beta	protein-coding
Treated_m_peak_3687	chr17	56974597	56975407	+	385	NA	intron (NM_175731, intron 1 of 5)	intron (NM_175731, intron 1 of 5)	7124	NM_175731	171168	Mm.218784	NM_175731	ENSMUSG00000045019	Acer1	2310024P18Rik|AI662009|Alkcdase1|Asah3|Cer1	alkaline ceramidase 1	protein-coding
Treated_m_peak_5305	chr3	122408871	122409406	+	385	NA	Intergenic	Intergenic	-10642	NM_013867	29815	Mm.45815	NM_013867	ENSMUSG00000028121	Bcar3	AI131758|AND-34	breast cancer anti-estrogen resistance 3	protein-coding
Treated_m_peak_5111	chr3	87508215	87509607	+	385	NA	Intergenic	Intergenic	-16667	NM_001083318	27049	Mm.219460	NM_012051	ENSMUSG00000003382	Etv3	AI414410|METS|Pe1	ets variant 3	protein-coding
Treated_m_peak_5149	chr3	89820327	89820860	+	384	NA	Intergenic	Intergenic	-10777	NM_172530	214547	Mm.225	NM_172530	ENSMUSG00000046280	She	9430022A14	src homology 2 domain-containing transforming protein E	protein-coding
Treated_m_peak_1133	chr11	60220315	60220768	+	384	NA	promoter-TSS (NM_011480)	promoter-TSS (NM_011480)	86	NM_001313979	20787	Mm.278701	NM_011480	ENSMUSG00000020538	Srebf1	ADD1|SREBP-1a|SREBP1|SREBP1c|bHLHd1	sterol regulatory element binding transcription factor 1	protein-coding
Treated_m_peak_5086	chr3	79627986	79628768	+	384	NA	promoter-TSS (NM_029482)	promoter-TSS (NM_029482)	390	NM_025794	66841	Mm.28336	NM_025794	ENSMUSG00000027809	Etfdh	0610010I20Rik|AV001013	electron transferring flavoprotein, dehydrogenase	protein-coding
Treated_m_peak_2830	chr15	79689799	79690665	+	384	NA	promoter-TSS (NM_013818)	promoter-TSS (NM_013818)	-664	NM_013818	14904	Mm.19080	NM_013818	ENSMUSG00000042535	Gtpbp1	AL022987|AW045683|C85212|GP-1|Gtpbp	GTP binding protein 1	protein-coding
Treated_m_peak_4479	chr2	33218916	33219404	+	384	NA	intron (NM_011923, intron 1 of 4)	intron (NM_011923, intron 1 of 4)	3199	NM_011923	26360	Mm.208919	NM_011923	ENSMUSG00000004105	Angptl2	AI593246|AW260363|Arp2	angiopoietin-like 2	protein-coding
Treated_m_peak_8295	chr9	99631694	99632652	+	384	NA	intron (NM_001311142, intron 1 of 15)	intron (NM_001311142, intron 1 of 15)	2595	NM_001311142	72507	Mm.221455	NM_028258	ENSMUSG00000037784	Dzip1l	2610524A10Rik|AI663976	DAZ interacting protein 1-like	protein-coding
Treated_m_peak_7381	chr7	125557258	125557780	+	384	NA	intron (NM_001008700, intron 1 of 10)	intron (NM_001008700, intron 1 of 10)	5237	NM_001008700	16190	Mm.233802	NM_010557	ENSMUSG00000030748	Il4ra	CD124|Il4r	interleukin 4 receptor, alpha	protein-coding
Treated_m_peak_5497	chr4	55929182	55929657	+	384	NA	Intergenic	Intergenic	-396944	NM_010637	16600	Mm.4325	NM_010637	ENSMUSG00000003032	Klf4	EZF|Gklf|Zie	Kruppel-like factor 4 (gut)	protein-coding
Treated_m_peak_6834	chr6	127207194	127207754	+	384	NA	intron (NR_040273, intron 2 of 2)	LTR88b|LTR|Gypsy?	-56426	NM_009829	12444	Mm.333406	NM_009829	ENSMUSG00000000184	Ccnd2	2600016F06Rik|AI256817|BF642806|C86853|Vin-1|Vin1|cD2	cyclin D2	protein-coding
Treated_m_peak_7477	chr7	141010664	141011123	+	383	NA	promoter-TSS (NM_025378)	promoter-TSS (NM_025378)	-149	NM_025378	66141	Mm.141021	NM_025378	ENSMUSG00000025492	Ifitm3	1110004C05Rik|Cd225|Cdw217|DSPA2b|Fgls|IP15|mil-1	interferon induced transmembrane protein 3	protein-coding
Treated_m_peak_4256	chr19	47536954	47537536	+	383	NA	promoter-TSS (NM_175360)	promoter-TSS (NM_175360)	-225	NM_175360	108689	Mm.218048	NM_175360	ENSMUSG00000042694	Obfc1	0610009H20Rik|2310057J23Rik|AAF-44|AAF44|AI413458|RPA-32	oligonucleotide/oligosaccharide-binding fold containing 1	protein-coding
Treated_m_peak_1410	chr11	97302100	97302772	+	382	NA	Intergenic	Intergenic	-13280	NM_025927	67036	Mm.5381	NM_025927	ENSMUSG00000018882	Mrpl45	2600005P05Rik|AU043542|R75241	mitochondrial ribosomal protein L45	protein-coding
Treated_m_peak_8000	chr9	32731833	32732267	+	382	NA	intron (NM_011808, intron 3 of 7)	intron (NM_011808, intron 3 of 7)	36008	NM_011808	23871	Mm.292415	NM_011808	ENSMUSG00000032035	Ets1	AI196000|AI448617|D230050P06|Ets-1|Tpl1|vs	E26 avian leukemia oncogene 1, 5' domain	protein-coding
Treated_m_peak_3458	chr17	27056865	27057371	+	381	NA	promoter-TSS (NM_080553)	promoter-TSS (NM_080553)	-186	NM_080553	16440	Mm.458106	NM_080553	ENSMUSG00000042644	Itpr3	IP3R 3|Ip3r3|Itpr-3|tf	inositol 1,4,5-triphosphate receptor 3	protein-coding
Treated_m_peak_7617	chr8	46509009	46509660	+	381	NA	intron (NM_001302163, intron 4 of 20)	intron (NM_001302163, intron 4 of 20)	18368	NM_001302163	14081	Mm.210323	NM_007981	ENSMUSG00000018796	Acsl1	Acas|Acas1|Acs|FACS|Facl2|LACS 1|LACS1	acyl-CoA synthetase long-chain family member 1	protein-coding
Treated_m_peak_7497	chr7	142341445	142342000	+	380	NA	intron (NM_177265, intron 3 of 3)	intron (NM_177265, intron 3 of 3)	30537	NM_177265	320802	Mm.154486	NM_177265	ENSMUSG00000045777	Ifitm10	6330512M04Rik|AI848576|DSPA3	interferon induced transmembrane protein 10	protein-coding
Treated_m_peak_6169	chr5	91027058	91027443	+	380	NA	promoter-TSS (NM_053087)	promoter-TSS (NM_053087)	-267	NM_053087	71920	Mm.197319	NM_053087	ENSMUSG00000035020	Epgn	2310069M11Rik|epigen	epithelial mitogen	protein-coding
Treated_m_peak_1947	chr12	95381282	95381758	+	380	NA	Intergenic	RLTR21|LTR|ERVK	-310706	NM_201518	399558	Mm.341948	NM_201518	ENSMUSG00000047414	Flrt2	-	fibronectin leucine rich transmembrane protein 2	protein-coding
Treated_m_peak_5331	chr3	135521837	135522463	+	379	NA	intron (NM_027288, intron 5 of 16)	intron (NM_027288, intron 5 of 16)	36539	NM_027288	110173	Mm.280536	NM_027288	ENSMUSG00000028164	Manba	2410030O07Rik|B930014J03Rik|Bmn	mannosidase, beta A, lysosomal	protein-coding
Treated_m_peak_6424	chr5	137349727	137350654	+	379	NA	promoter-TSS (NM_010144)	promoter-TSS (NM_010144)	81	NM_001159571	13846	Mm.34533	NM_010144	ENSMUSG00000029710	Ephb4	AI042935|Htk|MDK2|Myk1|Tyro11	Eph receptor B4	protein-coding
Treated_m_peak_7179	chr7	67477834	67478324	+	379	NA	Intergenic	Intergenic	-105221	NM_001291192	17258	Mm.132788	NM_001033713	ENSMUSG00000030557	Mef2a	A430079H05Rik	myocyte enhancer factor 2A	protein-coding
Treated_m_peak_8202	chr9	69443198	69443681	+	379	NA	Intergenic	Intergenic	-10244	NM_007585	12306	Mm.238343	NM_007585	ENSMUSG00000032231	Anxa2	AW215814|Cal1h	annexin A2	protein-coding
Treated_m_peak_2966	chr15	100421133	100421665	+	378	NA	intron (NM_008732, intron 1 of 16)	intron (NM_008732, intron 1 of 16)	1656	NM_001146161	18174	Mm.234608	NM_008732	ENSMUSG00000023030	Slc11a2	DCT1|DMT1|Nramp2|mk|van	solute carrier family 11 (proton-coupled divalent metal ion transporters), member 2	protein-coding
Treated_m_peak_5644	chr4	117133722	117134532	+	378	NA	promoter-TSS (NM_013807)	promoter-TSS (NM_013807)	-164	NM_013807	12795	Mm.259022	NM_013807	ENSMUSG00000028680	Plk3	Cnk|Fnk|PLK-3|PRK	polo-like kinase 3	protein-coding
Treated_m_peak_2130	chr13	41662732	41663260	+	378	NA	Intergenic	Intergenic	12234	NM_001145878	328231	Mm.227476	NM_177808	ENSMUSG00000054258	Gm5082	A030008J09|EG328231	predicted gene 5082	protein-coding
Treated_m_peak_4156	chr19	26892873	26893471	+	378	NA	Intergenic	Intergenic	7247	NM_001033407	329047	Mm.293289	NM_001033407	ENSMUSG00000074913	Gm815	-	predicted gene 815	protein-coding
Treated_m_peak_2155	chr13	45837539	45838083	+	377	NA	intron (NM_001199304, intron 3 of 6)	intron (NM_001199304, intron 3 of 6)	127180	NM_001199304	20238	Mm.342683	NM_009124	ENSMUSG00000046876	Atxn1	2900016G23Rik|Atx1|C85907|ENSMUSG00000074917|Gm10786|Sca1	ataxin 1	protein-coding
Treated_m_peak_2687	chr15	38299074	38300226	+	377	NA	intron (NM_001289471, intron 1 of 4)	CpG	1061	NM_001289471	21847	Mm.4292	NM_013692	ENSMUSG00000037465	Klf10	AI115143|EGR[a]|Egral|Gdnfif|TIEG-1|Tieg|Tieg1|mGIF	Kruppel-like factor 10	protein-coding
Treated_m_peak_3139	chr16	28982707	28983148	+	377	NA	Intergenic	Intergenic	-53229	NM_177718	239796	Mm.155887	NM_177718	ENSMUSG00000051065	Mb21d2	1600021P15Rik|A430031N04|C87006	Mab-21 domain containing 2	protein-coding
Treated_m_peak_7146	chr7	46378990	46379485	+	377	NA	TTS (NM_010866)	TTS (NM_010866)	2763	NM_010866	17927	Mm.1526	NM_010866	ENSMUSG00000009471	Myod1	AI503393|MYF3|MyoD|Myod-1|bHLHc1	myogenic differentiation 1	protein-coding
Treated_m_peak_5157	chr3	90265258	90266015	+	377	NA	promoter-TSS (NM_201407)	promoter-TSS (NM_201407)	-878	NM_201407	229541	Mm.30571	NM_201407	ENSMUSG00000042404	Dennd4b	-	DENN/MADD domain containing 4B	protein-coding
Treated_m_peak_8158	chr9	62353810	62354315	+	377	NA	intron (NM_009672, intron 1 of 6)	MER5A|DNA|hAT-Charlie	12719	NM_009672	11737	Mm.269088	NM_009672	ENSMUSG00000032249	Anp32a	Anp32|I1PP2A|LANP|PHAP1|W91701|pp32	acidic (leucine-rich) nuclear phosphoprotein 32 family, member A	protein-coding
Treated_m_peak_5879	chr4	141142433	141142934	+	377	NA	Intergenic	Intergenic	-2887	NR_102343	213491	Mm.332006	NM_174996	ENSMUSG00000040842	Szrd1	1110022I03|D4Ertd22e	SUZ RNA binding domain containing 1	protein-coding
Treated_m_peak_3398	chr17	16067920	16068362	+	377	NA	Intergenic	RMER6C|LTR|ERVK	-241555	NM_178615	68799	Mm.293466	NM_178615	ENSMUSG00000048027	Rgmb	1110059F19Rik|DRAGON	repulsive guidance molecule family member B	protein-coding
Treated_m_peak_7335	chr7	112502126	112502679	+	377	NA	intron (NM_020606, intron 1 of 12)	intron (NM_020606, intron 1 of 12)	74696	NM_020606	57342	Mm.143763	NM_020606	ENSMUSG00000030770	Parva	2010012A22Rik|5430400F08Rik|AI225929|AU042898|Actp|CH-ILKBP|Parvin	parvin, alpha	protein-coding
Treated_m_peak_7442	chr7	132544942	132545636	+	377	NA	Intergenic	MTEb|LTR|ERVL-MaLR	31109	NM_016978	18242	Mm.13694	NM_016978	ENSMUSG00000030934	Oat	AI194874|rhg	ornithine aminotransferase	protein-coding
Treated_m_peak_1189	chr11	69150761	69151386	+	376	NA	Intergenic	Intergenic	-5999	NM_009659	11686	Mm.340329	NM_009659	ENSMUSG00000032807	Alox12b	12R-LOX|Aloxe2|e-LOX2	arachidonate 12-lipoxygenase, 12R type	protein-coding
Treated_m_peak_3833	chr18	34651900	34652657	+	376	NA	promoter-TSS (NM_178347)	promoter-TSS (NM_178347)	-542	NM_178347	52563	Mm.196638	NM_178347	ENSMUSG00000024370	Cdc23	6030435O18|D18Ertd243e	CDC23 cell division cycle 23	protein-coding
Treated_m_peak_497	chr1	193152820	193153917	+	375	NA	intron (NM_016851, intron 1 of 7)	CpG	256	NM_016851	54139	Mm.273695	NM_016851	ENSMUSG00000026638	Irf6	AI876454|E230028I05Rik|mirf6	interferon regulatory factor 6	protein-coding
Treated_m_peak_959	chr11	5788182	5788985	+	375	NA	promoter-TSS (NM_001146309)	promoter-TSS (NM_001146309)	100	NM_001146309	13169	Mm.256925	NM_013810	ENSMUSG00000020476	Dbnl	Abp1|SH3P7|mAbp1	drebrin-like	protein-coding
Treated_m_peak_4809	chr2	152226299	152227097	+	374	NA	promoter-TSS (NM_007788)	promoter-TSS (NM_007788)	-142	NM_007788	12995	Mm.23692	NM_007788	ENSMUSG00000074698	Csnk2a1	Csnk2a1-rs4	casein kinase 2, alpha 1 polypeptide	protein-coding
Treated_m_peak_5350	chr3	144069717	144070403	+	374	NA	Intergenic	Intergenic	132272	NM_001161770	16911	Mm.29187	NM_010723	ENSMUSG00000028266	Lmo4	A730077C12Rik|Crp3|Etohi4	LIM domain only 4	protein-coding
Treated_m_peak_8452	chr9	123235629	123236160	+	374	NA	Intergenic	Intergenic	-19856	NM_133974	109332	Mm.27519	NM_133974	ENSMUSG00000035498	Cdcp1	9030022E12Rik|AA409659|E030027H19Rik	CUB domain containing protein 1	protein-coding
Treated_m_peak_4961	chr2	181693646	181694323	+	374	NA	promoter-TSS (NM_026446)	promoter-TSS (NM_026446)	-7	NM_001291210	56470	Mm.274366	NM_026446	ENSMUSG00000002458	Rgs19	2610042F04Rik|AI324841|AW547781|GAIP	regulator of G-protein signaling 19	protein-coding
Treated_m_peak_7085	chr7	35056127	35057017	+	374	NA	promoter-TSS (NM_009884)	promoter-TSS (NM_009884)	-6	NM_009884	12611	Mm.273090	NM_009884	ENSMUSG00000056216	Cebpg	C/EBP[g]|C/EBPgamma|GPE1-BP|Gpe1bp|Ig/EBP	CCAAT/enhancer binding protein (C/EBP), gamma	protein-coding
Treated_m_peak_3108	chr16	23403416	23403869	+	374	NA	Intergenic	Intergenic	-25491	NM_001004151	239766	Mm.208751	NM_001004151	ENSMUSG00000033383	Rtp1	Gm1766|Gm604	receptor transporter protein 1	protein-coding
Treated_m_peak_2487	chr14	61056793	61057409	+	374	NA	Intergenic	Intergenic	-10246	NM_013869	29820	Mm.281356	NM_013869	ENSMUSG00000060548	Tnfrsf19	AL023044|AW123854|TAJ|TAJ-ALPHA|TRADE|Troy	tumor necrosis factor receptor superfamily, member 19	protein-coding
Treated_m_peak_4991	chr3	31093545	31094148	+	374	NA	Intergenic	CpG	-1212	NM_001271772	20482	Mm.15406	NM_011386	ENSMUSG00000027660	Skil	Skir|SnoN|sno	SKI-like	protein-coding
Treated_m_peak_6877	chr6	142493663	142494247	+	374	NA	intron (NM_001316322, intron 6 of 7)	intron (NM_001316322, intron 6 of 7)	14002	NM_008492	16832	Mm.9745	NM_008492	ENSMUSG00000030246	Ldhb	AI790582|H-Ldh|LDH-B|LDH-H|Ldh-2|Ldh2	lactate dehydrogenase B	protein-coding
Treated_m_peak_3414	chr17	23802616	23803347	+	374	NA	promoter-TSS (NM_175229)	promoter-TSS (NM_175229)	-206	NM_175229	75956	Mm.5222	NM_175229	ENSMUSG00000039218	Srrm2	5033413A03Rik|AA410130|SRm300|mKIAA0324	serine/arginine repetitive matrix 2	protein-coding
Treated_m_peak_776	chr10	80937640	80938102	+	373	NA	Intergenic	LFSINE_Vert|SINE|tRNA	7780	NM_008655	17873	Mm.1360	NM_008655	ENSMUSG00000015312	Gadd45b	AI323528|Myd118	growth arrest and DNA-damage-inducible 45 beta	protein-coding
Treated_m_peak_5846	chr4	137875269	137875780	+	373	NA	intron (NM_199307, intron 1 of 19)	intron (NM_199307, intron 1 of 19)	13287	NM_199307	230857	Mm.401062	NM_199307	ENSMUSG00000057530	Ece1	AW322500|ECE-1|ECE-1a|ECE-1b|ECE-1d	endothelin converting enzyme 1	protein-coding
Treated_m_peak_1635	chr11	117809651	117810729	+	373	NA	intron (NM_009304, intron 1 of 3)	intron (NM_009304, intron 1 of 3)	523	NM_009304	20973	Mm.468228	NM_009304	ENSMUSG00000048277	Syngr2	Clast2|cellugyrin	synaptogyrin 2	protein-coding
Treated_m_peak_1736	chr12	30912863	30913290	+	372	NA	non-coding (NR_110343, exon 2 of 11)	non-coding (NR_110343, exon 2 of 11)	1407	NR_110343	24057	Mm.218624	NM_013709	ENSMUSG00000020669	Sh3yl1	AI314953|Ray|YSC84	Sh3 domain YSC-like 1	protein-coding
Treated_m_peak_1235	chr11	72214858	72215691	+	372	NA	5' UTR (NM_001163728, exon 1 of 1)	5' UTR (NM_001163728, exon 1 of 1)	136	NM_001163728	75304	Mm.340776	NM_001163728		4930563E22Rik	-	RIKEN cDNA 4930563E22 gene	protein-coding
Treated_m_peak_7625	chr8	48116877	48117347	+	372	NA	intron (NM_178788, intron 3 of 5)	MTEa|LTR|ERVL-MaLR	7099	NM_001161515	320685	Mm.121549	NM_178788	ENSMUSG00000031562	Dctd	6030466N05Rik	dCMP deaminase	protein-coding
Treated_m_peak_6728	chr6	100671075	100671540	+	371	NA	promoter-TSS (NM_181590)	promoter-TSS (NM_181590)	-150	NM_181590	72171	Mm.256022	NM_181590	ENSMUSG00000035378	Shq1	2810403P18Rik|Grim-1	SHQ1 homolog (S. cerevisiae)	protein-coding
Treated_m_peak_7965	chr9	21264543	21265298	+	371	NA	promoter-TSS (NM_153583)	promoter-TSS (NM_153583)	-365	NM_153583	235040	Mm.440165	NM_153583	ENSMUSG00000002820	Atg4d	9830134P12Rik|APG4-D|Apg4d|Atg4dl|Autl4	autophagy related 4D, cysteine peptidase	protein-coding
Treated_m_peak_5340	chr3	138003098	138003554	+	371	NA	Intergenic	Intergenic	-21777	NM_001310753	26377	Mm.254835	NM_011932	ENSMUSG00000028159	Dapp1	Bam32	dual adaptor for phosphotyrosine and 3-phosphoinositides 1	protein-coding
Treated_m_peak_2882	chr15	85479359	85479822	+	370	NA	Intergenic	Intergenic	23637	NM_001256072	328577	Mm.212960	NM_001256072	ENSMUSG00000096607	7530416G11Rik	-	RIKEN cDNA 7530416G11 gene	protein-coding
Treated_m_peak_5904	chr4	142193509	142194244	+	370	NA	intron (NM_144531, intron 1 of 13)	intron (NM_144531, intron 1 of 13)	16332	NM_001109684	71529	Mm.255986	NM_144531	ENSMUSG00000040606	Kazn	2310007B04Rik|9030409G11Rik|AI256607|AI666764|AW061099|Kaz|Kazrin	kazrin, periplakin interacting protein	protein-coding
Treated_m_peak_6992	chr7	25219812	25220371	+	370	NA	promoter-TSS (NM_207677)	promoter-TSS (NM_207677)	-232	NM_207677	67379	Mm.280594	NM_026117	ENSMUSG00000054499	Dedd2	2410050E11Rik|FLAME-3	death effector domain-containing DNA binding protein 2	protein-coding
Treated_m_peak_2489	chr14	61596641	61597296	+	370	NA	Intergenic	Intergenic	-1258	NM_001164220	66597	Mm.491258	NM_023233	ENSMUSG00000035235	Trim13	3110001L12Rik|CAR|LEU5|RNF77|Rfp2	tripartite motif-containing 13	protein-coding
Treated_m_peak_1001	chr11	21729922	21730434	+	370	NA	intron (NM_145425, intron 12 of 17)	intron (NM_145425, intron 12 of 17)	157897	NM_145425	216560	Mm.138090	NM_145425	ENSMUSG00000020319	Wdpcp	AV249152	WD repeat containing planar cell polarity effector	protein-coding
Treated_m_peak_7502	chr7	142955904	142956451	+	370	NA	Intergenic	Intergenic	13087	NM_008554	17173	Mm.196417	NM_008554	ENSMUSG00000009248	Ascl2	2410083I15Rik|Mash2|bHLHa45	achaete-scute family bHLH transcription factor 2	protein-coding
Treated_m_peak_2293	chr13	102573286	102573824	+	370	NA	Intergenic	Intergenic	-120003	NM_008533	17079	Mm.373974	NM_008533	ENSMUSG00000021624	Cd180	F630107B15|Ly78|RP105	CD180 antigen	protein-coding
Treated_m_peak_8301	chr9	102445984	102446465	+	370	NA	Intergenic	Intergenic	-59914	NM_024291	16716	Mm.101692	NM_024291	ENSMUSG00000035606	Ky	CD1|D9Mgc44e|ky	kyphoscoliosis peptidase	protein-coding
Treated_m_peak_4669	chr2	106784674	106785216	+	369	NA	intron (NM_029837, intron 4 of 6)	intron (NM_029837, intron 4 of 6)	89344	NM_029837	77015	Mm.45628	NM_029837	ENSMUSG00000016386	Mpped2	239Fb|2700082O15Rik|AV354767|AW060960	metallophosphoesterase domain containing 2	protein-coding
Treated_m_peak_7256	chr7	92283733	92284509	+	369	NA	intron (NM_001243047, intron 1 of 10)	intron (NM_001243047, intron 1 of 10)	49151	NM_001243047	23859	Mm.147213	NM_011807	ENSMUSG00000052572	Dlg2	A330103J02Rik|B230218P12Rik|B330007M19Rik|Dlgh2|Gm1197|Gm21505|PSD93	discs, large homolog 2 (Drosophila)	protein-coding
Treated_m_peak_2296	chr13	103102623	103103098	+	369	NA	intron (NM_175171, intron 3 of 28)	intron (NM_175171, intron 3 of 28)	231632	NM_175171	328329	Mm.202606	NM_175171	ENSMUSG00000034751	Mast4	4930420O11Rik|AI642422|mKIAA0303	microtubule associated serine/threonine kinase family member 4	protein-coding
Treated_m_peak_4617	chr2	85532337	85532809	+	369	NA	Intergenic	MIR|SINE|MIR	-13638	NM_001081664	228151	Mm.17636	NM_001081664	ENSMUSG00000075217	4833423E24Rik	Fads2p1|Gm113	RIKEN cDNA 4833423E24 gene	protein-coding
Treated_m_peak_2645	chr15	12739819	12740342	+	369	NA	Intergenic	CpG	84577	NM_001166360	77877	Mm.207311	NM_029998	ENSMUSG00000022195	6030458C11Rik	-	RIKEN cDNA 6030458C11 gene	protein-coding
Treated_m_peak_1012	chr11	30026004	30026649	+	369	NA	promoter-TSS (NM_146016)	promoter-TSS (NM_146016)	-293	NM_146016	237711	Mm.445271	NM_146016	ENSMUSG00000044072	Eml6	2900083P10Rik|C230094A16Rik|EMAP-6	echinoderm microtubule associated protein like 6	protein-coding
Treated_m_peak_3058	chr16	11505747	11506283	+	369	NA	intron (NM_001290148, intron 6 of 13)	intron (NM_001290148, intron 6 of 13)	100367	NM_001290148	74478	Mm.325831	NM_028964	ENSMUSG00000071669	Snx29	4933437K13Rik|ENSMUSG00000079738|Gm11170|Gm1737|Gm930|Rundc2a	sorting nexin 29	protein-coding
Treated_m_peak_8482	chrX	48141572	48142250	+	369	NA	Intergenic	Intergenic	-4525	NM_028773	74131	Mm.276131	NM_028773	ENSMUSG00000031101	Sash3	1200013B08Rik|AW413946|SLY1	SAM and SH3 domain containing 3	protein-coding
Treated_m_peak_2653	chr15	25940450	25941220	+	369	NA	promoter-TSS (NM_001277316)	promoter-TSS (NM_001277316)	9	NM_025459	66270	Mm.25311	NM_025459	ENSMUSG00000022270	Fam134b	1810015C04Rik|AU015349	family with sequence similarity 134, member B	protein-coding
Treated_m_peak_5009	chr3	37760916	37761458	+	369	NA	Intergenic	Intergenic	-36827	NM_198657	381438	Mm.490549	NM_198657	ENSMUSG00000058174	Gm5148	EG381438	predicted gene 5148	protein-coding
Treated_m_peak_1217	chr11	70028955	70029621	+	369	NA	intron (NM_001109752, intron 2 of 19)	intron (NM_001109752, intron 2 of 19)	10683	NM_001109752	13385	Mm.27256	NM_007864	ENSMUSG00000020886	Dlg4	Dlgh4|PSD-95|PSD95|SAP90|SAP90A	discs, large homolog 4 (Drosophila)	protein-coding
Treated_m_peak_8177	chr9	65293063	65293468	+	369	NA	promoter-TSS (NM_011802)	promoter-TSS (NM_011802)	-995	NM_001044389	270166	Mm.30088	NM_011802	ENSMUSG00000015357	Clpx	AU014732|E330029I21	caseinolytic mitochondrial matrix peptidase chaperone subunit	protein-coding
Treated_m_peak_1597	chr11	116132363	116133212	+	368	NA	exon (NM_024177, exon 7 of 9)	exon (NM_024177, exon 7 of 9)	-1659	NM_178802	338364	Mm.439976	NM_178802	ENSMUSG00000054517	Trim65	4732463G12Rik	tripartite motif-containing 65	protein-coding
Treated_m_peak_709	chr10	77570074	77570681	+	367	NA	Intergenic	Intergenic	-11390	NM_145925	108705	Mm.28853	NM_145925	ENSMUSG00000009291	Pttg1ip	1810010L20Rik|AI314311|AU018448|C79540	pituitary tumor-transforming 1 interacting protein	protein-coding
Treated_m_peak_4107	chr19	9079875	9080367	+	367	NA	Intergenic	Intergenic	7835	NM_011681	22287	Mm.2258	NM_011681	ENSMUSG00000024653	Scgb1a1	CC10|CC16|CCSP|PCB-BP|UG|UGB|Utg	secretoglobin, family 1A, member 1 (uteroglobin)	protein-coding
Treated_m_peak_1294	chr11	79103345	79103810	+	367	NA	intron (NM_013571, intron 1 of 17)	intron (NM_013571, intron 1 of 17)	42777	NM_013571	16706	Mm.4745	NM_013571	ENSMUSG00000018334	Ksr1	AW492498|B-KSR1|D11Bhm183e|D11Bhm184e|Ksr|RSU2|hb	kinase suppressor of ras 1	protein-coding
Treated_m_peak_5010	chr3	37762441	37763064	+	367	NA	Intergenic	MTE2a|LTR|ERVL-MaLR	-38392	NM_198657	381438	Mm.490549	NM_198657	ENSMUSG00000058174	Gm5148	EG381438	predicted gene 5148	protein-coding
Treated_m_peak_6735	chr6	103510706	103511297	+	367	NA	5' UTR (NM_007697, exon 1 of 27)	5' UTR (NM_007697, exon 1 of 27)	125	NM_007697	12661	Mm.251288	NM_007697	ENSMUSG00000030077	Chl1	A530023M13Rik|AI465420|CALL|LICAM2	cell adhesion molecule L1-like	protein-coding
Treated_m_peak_4877	chr2	164440421	164440903	+	366	NA	intron (NM_011521, intron 1 of 4)	intron (NM_011521, intron 1 of 4)	2526	NM_011521	20971	Mm.3815	NM_011521	ENSMUSG00000017009	Sdc4	AA959608|AW108331|S4|Synd4|ryudocan|syndecan-4	syndecan 4	protein-coding
Treated_m_peak_7064	chr7	30729335	30729964	+	366	NA	promoter-TSS (NM_027215)	promoter-TSS (NM_027215)	-115	NM_027215	69804	Mm.27499	NM_027215	ENSMUSG00000006315	Tmem147	2010004E11Rik|5033425B17Rik|Nifie14	transmembrane protein 147	protein-coding
Treated_m_peak_5007	chr3	37715822	37716493	+	365	NA	5' UTR (NM_198657, exon 2 of 3)	5' UTR (NM_198657, exon 2 of 3)	8203	NM_198657	381438	Mm.490549	NM_198657	ENSMUSG00000058174	Gm5148	EG381438	predicted gene 5148	protein-coding
Treated_m_peak_2158	chr13	46763176	46763649	+	365	NA	exon (NM_010617, exon 35 of 38)	exon (NM_010617, exon 35 of 38)	-35563	NM_175749	218210	Mm.255398	NM_175749	ENSMUSG00000021374	Nup153	B130015D15Rik|C88147	nucleoporin 153	protein-coding
Treated_m_peak_4995	chr3	32529348	32529846	+	364	NA	5' UTR (NM_024200, exon 1 of 18)	5' UTR (NM_024200, exon 1 of 18)	115	NM_024200	67414	Mm.290414	NM_024200	ENSMUSG00000027668	Mfn1	2310002F04Rik|6330416C07Rik|D3Ertd265e|HR2|mKIAA4032	mitofusin 1	protein-coding
Treated_m_peak_7907	chr8	124085550	124086016	+	364	NA	Intergenic	Intergenic	62310	NM_001029876	382038	Mm.334891	NM_001029876	ENSMUSG00000031976	Urb2	C77575|mKIAA0133	URB2 ribosome biogenesis 2 homolog (S. cerevisiae)	protein-coding
Treated_m_peak_1137	chr11	60416811	60417819	+	364	NA	promoter-TSS (NM_145427)	promoter-TSS (NM_145427)	170	NM_025757	66771	Mm.29950	NM_025757	ENSMUSG00000018415	Gid4	4933439F18Rik	GID complex subunit 4, VID24 homolog	protein-coding
Treated_m_peak_5565	chr4	95076183	95076762	+	363	NA	Intergenic	Intergenic	-24250	NM_010591	16476	Mm.275071	NM_010591	ENSMUSG00000052684	Jun	AP-1|Junc|c-jun	jun proto-oncogene	protein-coding
Treated_m_peak_3600	chr17	35840950	35841552	+	363	NA	promoter-TSS (NM_001010833)	promoter-TSS (NM_001010833)	-247	NM_001010833	240087	Mm.218511	NM_001010833	ENSMUSG00000061607	Mdc1	6820401C03|AA413496|Nfbd1|mKIAA0170	mediator of DNA damage checkpoint 1	protein-coding
Treated_m_peak_1874	chr12	79130630	79131110	+	363	NA	promoter-TSS (NM_009705)	promoter-TSS (NM_009705)	82	NM_009705	11847	Mm.3506	NM_009705	ENSMUSG00000021125	Arg2	AII|AU022422	arginase type II	protein-coding
Treated_m_peak_6032	chr5	31095029	31095788	+	363	NA	intron (NM_001347323, intron 1 of 8)	CpG	-1881	NM_011773	22784	Mm.1396	NM_011773	ENSMUSG00000029151	Slc30a3	Znt3	solute carrier family 30 (zinc transporter), member 3	protein-coding
Treated_m_peak_4460	chr2	32424695	32425180	+	362	NA	promoter-TSS (NM_001290558)	promoter-TSS (NM_001290558)	-871	NM_001290558	227731	Mm.37395	NM_146118	ENSMUSG00000026819	Slc25a25	1110030N17Rik|MCSC|mKIAA1896	solute carrier family 25 (mitochondrial carrier, phosphate carrier), member 25	protein-coding
Treated_m_peak_4124	chr19	14709842	14710385	+	362	NA	Intergenic	MTEa-int|LTR|ERVL-MaLR	-111930	NM_001302950	21888	Mm.103638	NM_011600	ENSMUSG00000024642	Tle4	5730411M05Rik|AA792082|Bce-1|Bce1|ESTM13|ESTM14|Grg4|X83332|X83333|grg-4	transducin-like enhancer of split 4	protein-coding
Treated_m_peak_4470	chr2	32770616	32771215	+	362	NA	intron (NM_001290567, intron 7 of 14)	intron (NM_001290567, intron 7 of 14)	4424	NM_001290567	338348	Mm.475130	NM_177384	ENSMUSG00000039021	Ttc16	1200002K10Rik	tetratricopeptide repeat domain 16	protein-coding
Treated_m_peak_6742	chr6	108828320	108828802	+	362	NA	promoter-TSS (NM_138677)	promoter-TSS (NM_138677)	-80	NM_138677	192193	Mm.21596	NM_138677	ENSMUSG00000030104	Edem1	A130059K23Rik|EDEM|mKIAA0212	ER degradation enhancer, mannosidase alpha-like 1	protein-coding
Treated_m_peak_4851	chr2	157077548	157078044	+	361	NA	intron (NM_001164663, intron 1 of 14)	intron (NM_001164663, intron 1 of 14)	1469	NM_001164663	320706	Mm.79466	NM_001164663	ENSMUSG00000055485	Soga1	9830001H06Rik|AI426038|D430036N24Rik|Soga	suppressor of glucose, autophagy associated 1	protein-coding
Treated_m_peak_1954	chr12	99336416	99336970	+	361	NA	intron (NM_183186, intron 3 of 5)	intron (NM_183186, intron 3 of 5)	113381	NM_183186	71375	Mm.341972	NM_183186	ENSMUSG00000033713	Foxn3	5430426H20Rik|AA589593|AW556347|Ches1|Ches1l|HTLFL1	forkhead box N3	protein-coding
Treated_m_peak_517	chr10	10546520	10547190	+	361	NA	intron (NM_026405, intron 2 of 2)	intron (NM_026405, intron 2 of 2)	11352	NM_026405	67844	Mm.31486	NM_026405	ENSMUSG00000019832	Rab32	2810011A17Rik|AU022057	RAB32, member RAS oncogene family	protein-coding
Treated_m_peak_1126	chr11	59506388	59506894	+	361	NA	promoter-TSS (NM_001130529)	promoter-TSS (NM_001130529)	-1	NM_001291014	268417	Mm.239793	NM_172941	ENSMUSG00000020472	Zkscan17	Nizp1|Zfp496|Znf496	zinc finger with KRAB and SCAN domains 17	protein-coding
Treated_m_peak_5390	chr4	11094511	11095029	+	361	NA	Intergenic	Intergenic	-18565	NM_001085493	76947	Mm.275265	NM_001085493	ENSMUSG00000050323	Ndufaf6	2310030N02Rik	NADH dehydrogenase (ubiquinone) complex I, assembly factor 6	protein-coding
Treated_m_peak_59	chr1	52499973	52501028	+	361	NA	promoter-TSS (NM_008667)	promoter-TSS (NM_008667)	-52	NM_008667	17936	Mm.25903	NM_008667	ENSMUSG00000002881	Nab1	-	Ngfi-A binding protein 1	protein-coding
Treated_m_peak_5167	chr3	90750073	90750579	+	361	NA	Intergenic	Intergenic	23420	NM_207263	384997	Mm.316644	NM_207263	ENSMUSG00000042250	Pglyrp4	Gm1478|Gm413	peptidoglycan recognition protein 4	protein-coding
Treated_m_peak_1373	chr11	94538715	94539728	+	361	NA	TTS (NM_001013381)	TTS (NM_001013381)	9986	NM_001013381	237926	Mm.342275	NM_001013381	ENSMUSG00000039096	Rsad1	B430319G23|BC056485	radical S-adenosyl methionine domain containing 1	protein-coding
Treated_m_peak_8324	chr9	105970512	105971295	+	361	NA	Intergenic	Intergenic	-10260	NM_001167923	665033	Mm.39826	NM_001167923	ENSMUSG00000091345	Col6a5	Col29a1|EG665033|Gm7455	collagen, type VI, alpha 5	protein-coding
Treated_m_peak_94	chr1	66817532	66818002	+	361	NA	promoter-TSS (NM_001122738)	promoter-TSS (NM_001122738)	-172	NM_001122738	68691	Mm.240912	NM_177645	ENSMUSG00000026004	Kansl1l	1110028C15Rik|1190030G24|AI427598|C430010P07Rik|mKIAA4189	KAT8 regulatory NSL complex subunit 1-like	protein-coding
Treated_m_peak_5352	chr3	144089574	144090116	+	361	NA	Intergenic	Intergenic	112487	NM_001161770	16911	Mm.29187	NM_010723	ENSMUSG00000028266	Lmo4	A730077C12Rik|Crp3|Etohi4	LIM domain only 4	protein-coding
Treated_m_peak_5064	chr3	61344037	61344453	+	361	NA	Intergenic	Intergenic	-20262	NM_028712	74012	Mm.422674	NM_028712	ENSMUSG00000036894	Rap2b	4021402C18Rik|AA408554	RAP2B, member of RAS oncogene family	protein-coding
Treated_m_peak_8362	chr9	108280273	108280750	+	361	NA	Intergenic	Intergenic	-9946	NM_025449	66257	Mm.10407	NM_025449	ENSMUSG00000032606	Nicn1	1500032A17Rik	nicolin 1	protein-coding
Treated_m_peak_4986	chr3	27710922	27711466	+	360	NA	promoter-TSS (NM_173182)	promoter-TSS (NM_173182)	-755	NM_173182	72007	Mm.38832	NM_173182	ENSMUSG00000039286	Fndc3b	1600019O04Rik|AW550168|Fad104|mKIAA4164	fibronectin type III domain containing 3B	protein-coding
Treated_m_peak_7517	chr7	144569030	144569858	+	360	NA	Intergenic	Intergenic	12992	NM_010175	14082	Mm.5126	NM_010175	ENSMUSG00000031077	Fadd	Mort1/FADD	Fas (TNFRSF6)-associated via death domain	protein-coding
Treated_m_peak_2097	chr13	34209838	34210373	+	360	NA	intron (NM_001033167, intron 4 of 10)	intron (NM_001033167, intron 4 of 10)	47141	NM_001110515	69666	Mm.24788	NM_001101430	ENSMUSG00000071451	Psmg4	PAC-4|mPAC4	proteasome (prosome, macropain) assembly chaperone 4	protein-coding
Treated_m_peak_7644	chr8	70001163	70001680	+	360	NA	Intergenic	Intergenic	-5037	NM_145596	234366	Mm.270044	NM_145596	ENSMUSG00000036180	Gatad2a	1110066C11Rik|BC031407|C80248	GATA zinc finger domain containing 2A	protein-coding
Treated_m_peak_2422	chr14	46422297	46422847	+	359	NA	Intergenic	Intergenic	-31903	NM_007554	12159	Mm.6813	NM_007554	ENSMUSG00000021835	Bmp4	Bmp-4|Bmp2b|Bmp2b-1|Bmp2b1	bone morphogenetic protein 4	protein-coding
Treated_m_peak_365	chr1	156667479	156668059	+	359	NA	intron (NM_023141, intron 3 of 5)	intron (NM_023141, intron 3 of 5)	6570	NM_023141	30935	Mm.206737	NM_023141	ENSMUSG00000060519	Tor3a	Adir	torsin family 3, member A	protein-coding
Treated_m_peak_7537	chr8	11221172	11221654	+	358	NA	exon (NM_009931, exon 30 of 52)	exon (NM_009931, exon 30 of 52)	-91392	NM_009932	12827	Mm.181021	NM_009932	ENSMUSG00000031503	Col4a2	Col4a-2	collagen, type IV, alpha 2	protein-coding
Treated_m_peak_2409	chr14	31640962	31641519	+	358	NA	promoter-TSS (NM_019975)	promoter-TSS (NM_019975)	183	NM_025295	26363	Mm.282679	NM_025295	ENSMUSG00000021900	Btd	-	biotinidase	protein-coding
Treated_m_peak_4452	chr2	31165539	31165965	+	358	NA	intron (NM_178760, intron 1 of 17)	intron (NM_178760, intron 1 of 17)	13436	NM_178760	277463	Mm.236074	NM_178760	ENSMUSG00000000194	Gpr107	9930033D15Rik|AI790205|C530034M11|mKIAA1624	G protein-coupled receptor 107	protein-coding
Treated_m_peak_4955	chr2	181204124	181204612	+	357	NA	Intergenic	Intergenic	-1579	NM_009184	20459	Mm.4497	NM_009184	ENSMUSG00000038751	Ptk6	BRK|Sik|Tksk|tks	PTK6 protein tyrosine kinase 6	protein-coding
Treated_m_peak_1469	chr11	100277920	100278592	+	357	NA	Intergenic	Intergenic	-8385	NM_212483	68239	Mm.158190	NM_212483	ENSMUSG00000053654	Krt42	2410039E07Rik|K17n|Ka22|ecat6	keratin 42	protein-coding
Treated_m_peak_5006	chr3	37687125	37687666	+	356	NA	Intergenic	Intergenic	36965	NM_198657	381438	Mm.490549	NM_198657	ENSMUSG00000058174	Gm5148	EG381438	predicted gene 5148	protein-coding
Treated_m_peak_1245	chr11	73283786	73284335	+	356	NA	intron (NM_145099, intron 8 of 17)	intron (NM_145099, intron 8 of 17)	16440	NM_145099	246788	Mm.75196	NM_145099	ENSMUSG00000043029	Trpv3	1110036I10Rik|AI644701|Nh|VRL3	transient receptor potential cation channel, subfamily V, member 3	protein-coding
Treated_m_peak_2752	chr15	61294567	61295053	+	356	NA	Intergenic	Intergenic	-373540	NM_001081067	117586	Mm.291499	NM_001081067	ENSMUSG00000022347	A1bg	C44	alpha-1-B glycoprotein	protein-coding
Treated_m_peak_5093	chr3	84063343	84063847	+	356	NA	Intergenic	Intergenic	-23434	NM_172681	229473	Mm.28838	NM_172681	ENSMUSG00000033767	D930015E06Rik	Kiaa0922|mKIAA0922	RIKEN cDNA D930015E06 gene	protein-coding
Treated_m_peak_3789	chr18	11561987	11562533	+	355	NA	Intergenic	Intergenic	-71016	NM_001252495	225182	Mm.154275	NM_175458	ENSMUSG00000041238	Rbbp8	9930104E21Rik|CtIP|RBBP-8|RIM|SAE2	retinoblastoma binding protein 8	protein-coding
Treated_m_peak_5677	chr4	120299293	120299790	+	355	NA	Intergenic	Intergenic	-12280	NM_194060	329934	Mm.277090	NM_194060	ENSMUSG00000052135	Foxo6	-	forkhead box O6	protein-coding
Treated_m_peak_6823	chr6	125485970	125486446	+	355	NA	intron (NM_007657, intron 1 of 7)	intron (NM_007657, intron 1 of 7)	8547	NM_007657	12527	Mm.210676	NM_007657	ENSMUSG00000030342	Cd9	Tspan29	CD9 antigen	protein-coding
Treated_m_peak_3765	chr17	87530589	87531101	+	355	NA	Intergenic	Intergenic	-83910	NM_007589	12314	Mm.329243	NM_007589	ENSMUSG00000036438	Calm2	1500001E21Rik|AL024017	calmodulin 2	protein-coding
Treated_m_peak_5608	chr4	107923229	107923722	+	355	NA	5' UTR (NM_009949, exon 1 of 5)	5' UTR (NM_009949, exon 1 of 5)	114	NM_009949	12896	Mm.307620	NM_009949	ENSMUSG00000028607	Cpt2	AI323697|CPTII	carnitine palmitoyltransferase 2	protein-coding
Treated_m_peak_2393	chr14	27173298	27173988	+	354	NA	intron (NM_001289686, intron 2 of 12)	intron (NM_001289686, intron 2 of 12)	29650	NM_001289686	71704	Mm.248606	NM_027871	ENSMUSG00000021895	Arhgef3	1200004I24Rik|9830169H03Rik|C76747|Xpln	Rho guanine nucleotide exchange factor (GEF) 3	protein-coding
Treated_m_peak_5085	chr3	79529584	79530018	+	354	NA	intron (NM_001162999, intron 1 of 16)	intron (NM_001162999, intron 1 of 16)	37878	NM_001162999	329679	Mm.244005	NM_001162999	ENSMUSG00000061175	Fnip2	D630023B12Rik|mKIAA1450	folliculin interacting protein 2	protein-coding
Treated_m_peak_1560	chr11	111088829	111089297	+	354	NA	Intergenic	Intergenic	22899	NM_008425	16518	Mm.4951	NM_008425	ENSMUSG00000041695	Kcnj2	IRK1|Kcnf1|Kir2.1	potassium inwardly-rectifying channel, subfamily J, member 2	protein-coding
Treated_m_peak_5430	chr4	40239381	40239880	+	353	NA	exon (NM_172689, exon 1 of 18)	exon (NM_172689, exon 1 of 18)	195	NM_172689	230073	Mm.86382	NM_172689	ENSMUSG00000040296	Ddx58	6430573D20Rik|C330021E21|RIG-I|RLR-1	DEAD (Asp-Glu-Ala-Asp) box polypeptide 58	protein-coding
Treated_m_peak_6070	chr5	35004662	35005194	+	353	NA	intron (NM_173402, intron 4 of 16)	intron (NM_173402, intron 4 of 16)	5850	NM_001163512	71729	Mm.196208	NM_173402	ENSMUSG00000029101	Rgs12	1200016K18Rik|4632412M04Rik|AI481290|E130309H11	regulator of G-protein signaling 12	protein-coding
Treated_m_peak_2942	chr15	98677195	98677915	+	353	NA	promoter-TSS (NM_172612)	promoter-TSS (NM_172612)	-94	NM_172612	223881	Mm.274010	NM_172612	ENSMUSG00000054855	Rnd1	A830014L09Rik|Arhs	Rho family GTPase 1	protein-coding
Treated_m_peak_2396	chr14	28545078	28545518	+	353	NA	Intergenic	Intergenic	33893	NM_001256224	22418	Mm.287544	NM_009524	ENSMUSG00000021994	Wnt5a	8030457G12Rik|Wnt-5a	wingless-type MMTV integration site family, member 5A	protein-coding
Treated_m_peak_624	chr10	45578436	45578871	+	353	NA	intron (NM_172473, intron 1 of 23)	(TG)n|Simple_repeat|Simple_repeat	824	NM_172473	209462	Mm.458633	NM_172473	ENSMUSG00000038822	Hace1	1700042J16Rik|A730034A22Rik|BC025474	HECT domain and ankyrin repeat containing, E3 ubiquitin protein ligase 1	protein-coding
Treated_m_peak_2781	chr15	74083013	74083522	+	353	NA	Intergenic	Lx10|LINE|L1	-243596	NM_001033365	268816	Mm.440635	NM_001033365	ENSMUSG00000072487	Mroh5	Gm628	maestro heat-like repeat family member 5	protein-coding
Treated_m_peak_7915	chr8	125371730	125372321	+	353	NA	Intergenic	Intergenic	120685	NM_001081337	244668	Mm.271668	NM_001081337	ENSMUSG00000001995	Sipa1l2	BC058408|mKIAA1389	signal-induced proliferation-associated 1 like 2	protein-coding
Treated_m_peak_8353	chr9	107714329	107715010	+	352	NA	Intergenic	Intergenic	-4194	NM_011349	20350	Mm.12903	NM_011349	ENSMUSG00000034684	Sema3f	Sema4|Semak	sema domain, immunoglobulin domain (Ig), short basic domain, secreted, (semaphorin) 3F	protein-coding
Treated_m_peak_7437	chr7	132163402	132163985	+	352	NA	Intergenic	Intergenic	-8952	NM_018867	55987	Mm.471654	NM_018867	ENSMUSG00000030862	Cpxm2	4632435C11Rik|CPX-2|Cpx2	carboxypeptidase X 2 (M14 family)	protein-coding
Treated_m_peak_4449	chr2	30981796	30982381	+	352	NA	promoter-TSS (NM_028846)	promoter-TSS (NM_028846)	-147	NM_144885	227707	Mm.235238	NM_144885	ENSMUSG00000026851	BC005624	-	cDNA sequence BC005624	protein-coding
Treated_m_peak_773	chr10	80900391	80901179	+	350	NA	TTS (NM_010722)	TTS (NM_010722)	184	NM_013895	30055	Mm.142132	NM_013895	ENSMUSG00000020219	Timm13	D10Ertd378e|Tim9|Timm9	translocase of inner mitochondrial membrane 13	protein-coding
Treated_m_peak_2345	chr13	119689964	119690875	+	350	NA	promoter-TSS (NM_001291439)	promoter-TSS (NM_001291439)	68	NM_001291439	208715	Mm.61526	NM_145942	ENSMUSG00000093930	Hmgcs1	B130032C06Rik	3-hydroxy-3-methylglutaryl-Coenzyme A synthase 1	protein-coding
Treated_m_peak_469	chr1	189786822	189787346	+	349	NA	intron (NM_008976, intron 2 of 18)	intron (NM_008976, intron 2 of 18)	58816	NM_008976	19250	Mm.4498	NM_008976	ENSMUSG00000026604	Ptpn14	C130080N23Rik|OTTMUSG00000022087|PTP36	protein tyrosine phosphatase, non-receptor type 14	protein-coding
Treated_m_peak_6299	chr5	118409878	118410424	+	349	NA	Intergenic	Intergenic	-150568	NM_001347445	76199	Mm.206238	NM_172424	ENSMUSG00000018076	Med13l	2210413I17Rik|6330591G05Rik|9030618F05Rik|Thrap2|Trap240L|mKIAA1025	mediator complex subunit 13-like	protein-coding
Treated_m_peak_3823	chr18	32152879	32153534	+	349	NA	Intergenic	Intergenic	-9883	NM_011946	26405	Mm.211762	NM_011946	ENSMUSG00000024383	Map3k2	9630061B06Rik|AI585793|Mekk2|Mekk2b	mitogen-activated protein kinase kinase kinase 2	protein-coding
Treated_m_peak_1821	chr12	70555696	70556310	+	349	NA	intron (NR_037248, intron 2 of 4)	intron (NR_037248, intron 2 of 4)	102849	NM_028339	72736	Mm.204670	NM_028339	ENSMUSG00000021072	Tmx1	2810425A04Rik|AI465319|Txndc1	thioredoxin-related transmembrane protein 1	protein-coding
Treated_m_peak_5952	chr4	151862016	151862561	+	349	NA	promoter-TSS (NM_001195565)	promoter-TSS (NM_001195565)	-520	NM_001081557	100072	Mm.318846	NM_001081557	ENSMUSG00000014592	Camta1	1810059M14Rik|2310058O09Rik|AI316882|AW987475|mKIAA0833	calmodulin binding transcription activator 1	protein-coding
Treated_m_peak_8096	chr9	51985816	51986260	+	349	NA	Intergenic	Intergenic	-22436	NM_001301728	14148	Mm.1061	NM_007996	ENSMUSG00000032051	Fdx1	-	ferredoxin 1	protein-coding
Treated_m_peak_3123	chr16	25797789	25798320	+	349	NA	intron (NM_001127259, intron 3 of 13)	intron (NM_001127259, intron 3 of 13)	-3862	NM_001127264	22061	Mm.20894	NM_011641	ENSMUSG00000022510	Trp63	AI462811|Ket|P51/P63|P63|P73l|Tp63|Trp53rp1	transformation related protein 63	protein-coding
Treated_m_peak_4154	chr19	26315014	26315652	+	347	NA	Intergenic	Intergenic	-289827	NM_011416	67155	Mm.342988	NM_011416	ENSMUSG00000024921	Smarca2	2610209L14Rik|SNF2alpha|Snf2l2|brahma|brm	SWI/SNF related, matrix associated, actin dependent regulator of chromatin, subfamily a, member 2	protein-coding
Treated_m_peak_3321	chr16	95759969	95760494	+	346	NA	Intergenic	Intergenic	57824	NM_011809	23872	Mm.290207	NM_011809	ENSMUSG00000022895	Ets2	AU022856|Ets-2	E26 avian leukemia oncogene 2, 3' domain	protein-coding
Treated_m_peak_2145	chr13	43493156	43493922	+	346	NA	Intergenic	Intergenic	-12566	NM_019930	56705	Mm.148781	NM_019930	ENSMUSG00000038546	Ranbp9	IBAP-1|Ibap1|RanBPM	RAN binding protein 9	protein-coding
Treated_m_peak_3104	chr16	22067401	22067962	+	346	NA	intron (NM_183029, intron 12 of 15)	intron (NM_183029, intron 12 of 15)	58197	NR_027488	75826	Mm.297431	NM_029457	ENSMUSG00000022855	Senp2	2310007L05Rik|4930538C18Rik|AI646780|AW554757|Smt3ip2|SuPr-1|mKIAA1331	SUMO/sentrin specific peptidase 2	protein-coding
Treated_m_peak_8442	chr9	122103897	122104396	+	346	NA	Intergenic	Intergenic	-13120	NM_133741	20623	Mm.257989	NM_133741	ENSMUSG00000038145	Snrk	2010012F07Rik|AI448042|AW547029|E030034B15|R74830|mKIAA0096	SNF related kinase	protein-coding
Treated_m_peak_2738	chr15	59022254	59022700	+	346	NA	intron (NM_001146180, intron 3 of 13)	intron (NM_001146180, intron 3 of 13)	59549	NM_001146180	211401	Mm.215481	NM_144800	ENSMUSG00000022353	Mtss1	2310003N14Rik|BC024131|D130001D01Rik|Mim|mKIAA0429	metastasis suppressor 1	protein-coding
Treated_m_peak_1876	chr12	79211474	79211893	+	346	NA	intron (NM_001313971, intron 3 of 6)	intron (NM_001313971, intron 3 of 6)	2770	NM_001313971	77974	Mm.274373	NM_030017	ENSMUSG00000021123	Rdh12	-	retinol dehydrogenase 12	protein-coding
Treated_m_peak_1172	chr11	67622228	67622827	+	346	NA	intron (NM_001109657, intron 2 of 13)	intron (NM_001109657, intron 2 of 13)	25972	NM_001277080	14457	Mm.40338	NM_008088	ENSMUSG00000033066	Gas7	AW124766|B230343A10Rik|Gas7-cb	growth arrest specific 7	protein-coding
Treated_m_peak_2794	chr15	76189914	76190448	+	345	NA	exon (NM_201393, exon 12 of 32)	exon (NM_201393, exon 12 of 32)	5529	NM_201394	18810	Mm.234912	NM_011117	ENSMUSG00000022565	Plec	AA591047|AU042537|EBS1|PCN|PLTN|Plec1	plectin	protein-coding
Treated_m_peak_2929	chr15	96865973	96866501	+	345	NA	Intergenic	Intergenic	-166539	NM_175121	67760	Mm.46754	NM_175121	ENSMUSG00000022462	Slc38a2	5033402L14Rik|AI316867|ATA2|SAT2|mKIAA1382	solute carrier family 38, member 2	protein-coding
Treated_m_peak_6732	chr6	100800467	100801011	+	345	NA	intron (NM_198612, intron 6 of 6)	intron (NM_198612, intron 6 of 6)	-32899	NM_182939	232314	Mm.27223	NM_182939	ENSMUSG00000052144	Ppp4r2	BE691708|C230060M08Rik	protein phosphatase 4, regulatory subunit 2	protein-coding
Treated_m_peak_6513	chr6	6429515	6429929	+	345	NA	Intergenic	L1MA7|LINE|L1	148936	NM_009169	20422	Mm.2469	NM_009169	ENSMUSG00000042541	Shfm1	DSS1|Shfdg1|Shfg	split hand/foot malformation (ectrodactyly) type 1	protein-coding
Treated_m_peak_6988	chr7	24884117	24884955	+	345	NA	promoter-TSS (NM_023133)	promoter-TSS (NM_023133)	-178	NM_023133	20085	Mm.300281	NM_023133	ENSMUSG00000040952	Rps19	Dsk3	ribosomal protein S19	protein-coding
Treated_m_peak_7013	chr7	27688997	27689447	+	345	NA	promoter-TSS (NM_001112731)	promoter-TSS (NM_001112731)	-118	NM_001112731	112415	Mm.145362	NM_198417	ENSMUSG00000057093	Zfp607b	C030039L03Rik	zinc finger protein 607B	protein-coding
Treated_m_peak_5679	chr4	122898340	122898796	+	345	NA	Intergenic	Intergenic	-12511	NM_007598	12331	Mm.8687	NM_007598	ENSMUSG00000028656	Cap1	-	CAP, adenylate cyclase-associated protein 1 (yeast)	protein-coding
Treated_m_peak_1019	chr11	32532564	32533093	+	345	NA	promoter-TSS (NM_009288)	promoter-TSS (NM_009288)	-438	NM_009288	20868	Mm.8235	NM_009288	ENSMUSG00000020272	Stk10	Gek1|Lok|mKIAA4026	serine/threonine kinase 10	protein-coding
Treated_m_peak_5059	chr3	60498971	60499477	+	344	NA	intron (NM_001253713, intron 2 of 9)	intron (NM_001253713, intron 2 of 9)	-1955	NM_001253711	56758	Mm.255723	NM_020007	ENSMUSG00000027763	Mbnl1	Mbnl|mKIAA0428	muscleblind-like 1 (Drosophila)	protein-coding
Treated_m_peak_7386	chr7	126565579	126566078	+	344	NA	intron (NM_146200, intron 2 of 20)	intron (NM_146200, intron 2 of 20)	538	NM_146200	56347	Mm.22776	NM_146200	ENSMUSG00000030738	Eif3c	110kDa|3230401O13Rik|Eif3s8|NIPIL(A3)|NipilA3|Xs|Xsl	eukaryotic translation initiation factor 3, subunit C	protein-coding
Treated_m_peak_2789	chr15	75894061	75894605	+	344	NA	TTS (NM_001285431)	TTS (NM_001285431)	148	NM_172607	223646	Mm.288368	NM_172607	ENSMUSG00000022574	Naprt	9130210N20Rik|Naprt1	nicotinate phosphoribosyltransferase	protein-coding
Treated_m_peak_5849	chr4	137929481	137929998	+	344	NA	intron (NM_199307, intron 5 of 19)	intron (NM_199307, intron 5 of 19)	-63717	NM_001256195	230861	Mm.268903	NM_172703	ENSMUSG00000028760	Eif4g3	1500002J22Rik|4930523M17Rik|G1-419-52|eIF4GII|repro8	eukaryotic translation initiation factor 4 gamma, 3	protein-coding
Treated_m_peak_4618	chr2	90580125	90580762	+	344	NA	exon (NM_008982, exon 1 of 24)	exon (NM_008982, exon 1 of 24)	204	NM_008982	19271	Mm.330393	NM_008982	ENSMUSG00000025314	Ptprj	AI450271|BET|Byp|CD148|DEP-1|PTPbeta2|Ptpb2|RPTPJ|Scc-1|Scc1	protein tyrosine phosphatase, receptor type, J	protein-coding
Treated_m_peak_3349	chr17	4833965	4834393	+	343	NA	Intergenic	Intergenic	-160895	NM_001085355	239985	Mm.133401	NM_001085355	ENSMUSG00000069729	Arid1b	8030481M12|9330189K18Rik|AI836955|Ardi1b|B230217J03Rik|mKIAA1235	AT rich interactive domain 1B (SWI-like)	protein-coding
Treated_m_peak_5684	chr4	123139350	123140024	+	343	NA	intron (NM_019489, intron 1 of 9)	intron (NM_019489, intron 1 of 9)	254	NM_019489	56031	Mm.126873	NM_019489	ENSMUSG00000028651	Ppie	2010010D16Rik|Cyp33	peptidylprolyl isomerase E (cyclophilin E)	protein-coding
Treated_m_peak_635	chr10	59241161	59241699	+	342	NA	Intergenic	Intergenic	19508	NM_172939	268301	Mm.3036	NM_172939	ENSMUSG00000098188	Sowahc	4921515A04Rik|9430099J10Rik|Ankrd57|C820004L04Rik	sosondowah ankyrin repeat domain family member C	protein-coding
Treated_m_peak_1256	chr11	75653928	75654764	+	342	NA	intron (NM_001080774, intron 1 of 31)	intron (NM_001080774, intron 1 of 31)	-1669	NM_001080775	17913	Mm.234502	NM_008659	ENSMUSG00000017774	Myo1c	C80397|MMIb|MYO1E|NMI|mm1beta|myr2	myosin IC	protein-coding
Treated_m_peak_6185	chr5	92353543	92354037	+	342	NA	intron (NM_001310664, intron 2 of 10)	intron (NM_001310664, intron 2 of 10)	-4901	NM_021274	15945	Mm.877	NM_021274	ENSMUSG00000034855	Cxcl10	C7|CRG-2|INP10|IP-10|IP10|Ifi10|Scyb10|gIP-10|mob-1	chemokine (C-X-C motif) ligand 10	protein-coding
Treated_m_peak_828	chr10	91170669	91171837	+	342	NA	promoter-TSS (NM_001283048)	promoter-TSS (NM_001283048)	366	NM_001080130	21917	Mm.159684	NM_011605	ENSMUSG00000019961	Tmpo	5630400D24Rik|AI195756|AI606875|AW214352|AW547477|LAP2|TP	thymopoietin	protein-coding
Treated_m_peak_858	chr10	108331422	108331946	+	342	NA	promoter-TSS (NM_054056)	promoter-TSS (NM_054056)	-505	NM_054056	114774	Mm.391419	NM_054056	ENSMUSG00000035873	Pawr	2310001G03Rik|PAR4|Par-4	PRKC, apoptosis, WT1, regulator	protein-coding
Treated_m_peak_1104	chr11	55097800	55098256	+	341	NA	promoter-TSS (NM_010299)	promoter-TSS (NM_010299)	43	NM_010299	14667	Mm.287807	NM_010299	ENSMUSG00000000594	Gm2a	AA408702|AW215435|GM2-AP|SAP-3	GM2 ganglioside activator protein	protein-coding
Treated_m_peak_3055	chr16	11175488	11176556	+	341	NA	intron (NM_145931, intron 1 of 22)	CpG	371	NM_145931	106205	Mm.226860	NM_145931	ENSMUSG00000037965	Zc3h7a	A430104C18Rik|AI447294|AW556219|HSPC055|Zc3h7|Zc3hdc7	zinc finger CCCH type containing 7 A	protein-coding
Treated_m_peak_790	chr10	81290950	81291727	+	341	NA	promoter-TSS (NM_013769)	promoter-TSS (NM_013769)	-71	NM_013769	27375	Mm.27984	NM_013769	ENSMUSG00000034917	Tjp3	-	tight junction protein 3	protein-coding
Treated_m_peak_7388	chr7	126625330	126625914	+	341	NA	promoter-TSS (NM_019738)	promoter-TSS (NM_019738)	-152	NM_019738	56312	Mm.18742	NM_019738	ENSMUSG00000030717	Nupr1	2310032H04Rik|Com1|p8	nuclear protein transcription regulator 1	protein-coding
Treated_m_peak_6283	chr5	115237576	115238225	+	340	NA	5' UTR (NM_026398, exon 2 of 6)	5' UTR (NM_026398, exon 2 of 6)	2049	NM_026398	117109	Mm.24636	NM_026398	ENSMUSG00000060152	Pop5	1500019J17Rik|2700077E03Rik|AW049989|Rnasep3	processing of precursor 5, ribonuclease P/MRP family (S. cerevisiae)	protein-coding
Treated_m_peak_7529	chr8	4765721	4766250	+	340	NA	intron (NM_011369, intron 3 of 12)	intron (NM_011369, intron 3 of 12)	13549	NM_011369	20419	Mm.37801	NM_011369	ENSMUSG00000022322	Shcbp1	mPAL	Shc SH2-domain binding protein 1	protein-coding
Treated_m_peak_6621	chr6	66848758	66849306	+	340	NA	Intergenic	Intergenic	-43700	NM_001166720	546903	Mm.484975	NM_001166720	ENSMUSG00000093755	Vmn1r39	EG546903|Gm5993	vomeronasal 1 receptor 39	protein-coding
Treated_m_peak_3807	chr18	20143477	20144018	+	339	NA	Intergenic	Intergenic	-28974	NM_013504	13505	Mm.33740	NM_013504	ENSMUSG00000044322	Dsc1	1110020A10Rik|AI507491	desmocollin 1	protein-coding
Treated_m_peak_6426	chr5	137533049	137533707	+	339	NA	promoter-TSS (NM_010312)	promoter-TSS (NM_010312)	-149	NM_010312	14693	Mm.30141	NM_010312	ENSMUSG00000029713	Gnb2	Gnb-2	guanine nucleotide binding protein (G protein), beta 2	protein-coding
Treated_m_peak_4689	chr2	118554288	118554946	+	339	NA	Intergenic	Intergenic	-4931	NM_138313	171543	Mm.210125	NM_138313	ENSMUSG00000040093	Bmf	AW260063|AW411872	BCL2 modifying factor	protein-coding
Treated_m_peak_8180	chr9	65909315	65909797	+	339	NA	promoter-TSS (NM_019797)	promoter-TSS (NM_019797)	546	NM_173185	214897	Mm.325816	NM_173185	ENSMUSG00000032384	Csnk1g1	9130020E21Rik	casein kinase 1, gamma 1	protein-coding
Treated_m_peak_4941	chr2	174472653	174473534	+	339	NA	promoter-TSS (NM_025531)	promoter-TSS (NM_025531)	-152	NM_025531	66390	Mm.182294	NM_025531	ENSMUSG00000016257	Slmo2	2310042G06Rik|AA407013|Prelid3b	slowmo homolog 2 (Drosophila)	protein-coding
Treated_m_peak_2897	chr15	86094605	86095132	+	337	NA	intron (NM_001205353, intron 2 of 18)	intron (NM_001205353, intron 2 of 18)	36141	NM_001205353	223752	Mm.24442	NM_172611	ENSMUSG00000035900	Gramd4	9930016O13	GRAM domain containing 4	protein-coding
Treated_m_peak_4181	chr19	34100735	34101604	+	337	NA	5' UTR (NM_023903, exon 2 of 10)	5' UTR (NM_023903, exon 2 of 10)	226	NM_023903	78753	Mm.195937	NM_023903	ENSMUSG00000056078	Lipm	4632427C23Rik|AW227514|Lipl3	lipase, family member M	protein-coding
Treated_m_peak_8273	chr9	89246931	89247443	+	337	NA	Intergenic	Intergenic	35997	NM_026829	107885	Mm.486274	NM_026829	ENSMUSG00000066442	Mthfs	1110034I12Rik|2310020H23Rik|AI119695	5, 10-methenyltetrahydrofolate synthetase	protein-coding
Treated_m_peak_6703	chr6	92389410	92389843	+	337	NA	intron (NM_001081146, intron 8 of 8)	intron (NM_001081146, intron 8 of 8)	91766	NM_001134460	243548	Mm.248820	NM_001081146	ENSMUSG00000030020	Prickle2	6230400G14Rik|6720451F06Rik|mpk2	prickle planar cell polarity protein 2	protein-coding
Treated_m_peak_7997	chr9	32011379	32011812	+	335	NA	Intergenic	LTR88c|LTR|Gypsy?	-98310	NM_013800	12023	Mm.261044	NM_013800	ENSMUSG00000032033	Barx2	2310006E12Rik|Barx2b	BarH-like homeobox 2	protein-coding
Treated_m_peak_1363	chr11	93994943	93996083	+	335	NA	promoter-TSS (NM_001199204)	promoter-TSS (NM_001199204)	-578	NM_001199203	70834	Mm.260737	NM_027569	ENSMUSG00000020859	Spag9	3110018C07Rik|4733401I23Rik|4831406C20Rik|AW552012|JLP|JSAP2|JSAP2a|Jip4|Mapk8ip4|syd1	sperm associated antigen 9	protein-coding
Treated_m_peak_7412	chr7	128004805	128005414	+	335	NA	intron (NM_001079932, intron 1 of 5)	intron (NM_001079932, intron 1 of 5)	731	NM_001079932	434246	Mm.389924	NM_001079932	ENSMUSG00000042828	Trim72	BC067209|MG53	tripartite motif-containing 72	protein-coding
Treated_m_peak_5833	chr4	136177816	136178336	+	335	NA	intron (NM_177733, intron 1 of 6)	intron (NM_177733, intron 1 of 6)	-2706	NM_001305399	242705	Mm.307932	NM_177733	ENSMUSG00000018983	E2f2	E2F-2	E2F transcription factor 2	protein-coding
Treated_m_peak_4581	chr2	72288113	72288605	+	335	NA	intron (NM_023057, intron 1 of 19)	intron (NM_023057, intron 1 of 19)	2658	NM_001164791	65964	Mm.304143	NM_023057	ENSMUSG00000004085	Map3k20	AV006891|B230120H23Rik|MLTK|MLTKalpha|MLTKbeta|Zak	mitogen-activated protein kinase kinase kinase 20	protein-coding
Treated_m_peak_5016	chr3	40799604	40800646	+	335	NA	non-coding (NR_045576, exon 1 of 16)	non-coding (NR_045576, exon 1 of 16)	174	NM_011495	20873	Mm.3794	NM_011495	ENSMUSG00000025758	Plk4	1700028H20|AI385771|Sak|Stk18	polo-like kinase 4	protein-coding
Treated_m_peak_3372	chr17	6808032	6809101	+	335	NA	Intergenic	Intergenic	-25786	NM_009510	22350	Mm.277812	NM_009510	ENSMUSG00000052397	Ezr	AW146364|R75297|Vil2|p81	ezrin	protein-coding
Treated_m_peak_968	chr11	7423528	7424322	+	335	NA	Intergenic	Intergenic	-210002	NM_008343	16009	Mm.29254	NM_008343	ENSMUSG00000020427	Igfbp3	AI649005|IGFBP-3|IGgfbp3	insulin-like growth factor binding protein 3	protein-coding
Treated_m_peak_4590	chr2	72995578	72996043	+	335	NA	Intergenic	LTR88c|LTR|Gypsy?	-15364	NM_001018042	20687	Mm.124328	NM_011450	ENSMUSG00000027109	Sp3	D130027J01Rik	trans-acting transcription factor 3	protein-coding
Treated_m_peak_6657	chr6	83457262	83457842	+	334	NA	Intergenic	Intergenic	-1160	NM_001347313	194388	Mm.211030	NM_183138	ENSMUSG00000034832	Tet3	B430006D22Rik|BC037432|D230004J03Rik	tet methylcytosine dioxygenase 3	protein-coding
Treated_m_peak_7834	chr8	111853830	111854450	+	334	NA	intron (NM_011801, intron 1 of 6)	CpG	170	NM_011801	23837	Mm.279437	NM_011801	ENSMUSG00000031954	Cfdp1	AA408409|Bcnt|Bucentaur|Cfdp|cp27	craniofacial development protein 1	protein-coding
Treated_m_peak_772	chr10	80887169	80887693	+	334	NA	exon (NM_001081688, exon 7 of 18)	exon (NM_001081688, exon 7 of 18)	7615	NM_001081688	432478	Mm.235302	NM_001081688	ENSMUSG00000059406	Tmprss9	Serase-1B	transmembrane protease, serine 9	protein-coding
Treated_m_peak_6913	chr7	12977947	12978444	+	333	NA	5' UTR (NM_001168562, exon 1 of 5)	5' UTR (NM_001168562, exon 1 of 5)	347	NM_001168562	269870	Mm.62083	NM_175558	ENSMUSG00000033961	Zfp446	A630035I11Rik|A930031C22|AA120513|AV306632	zinc finger protein 446	protein-coding
Treated_m_peak_1914	chr12	84175737	84176704	+	332	NA	intron (NM_001163501, intron 1 of 12)	intron (NM_001163501, intron 1 of 12)	17795	NM_001163502	238317	Mm.31256	NM_001163501	ENSMUSG00000042507	Elmsan1	9430029N19Rik|C130039O16Rik|Gm260	ELM2 and Myb/SANT-like domain containing 1	protein-coding
Treated_m_peak_2858	chr15	82146970	82148186	+	332	NA	intron (NM_033218, intron 1 of 18)	CpG	309	NM_033218	20788	Mm.9002	NM_033218	ENSMUSG00000022463	Srebf2	AI608257|SREBP-2|SREBP2|SREBP2gc|bHLHd2|lop13|nuc	sterol regulatory element binding factor 2	protein-coding
Treated_m_peak_16	chr1	20995434	20996042	+	332	NA	Intergenic	Intergenic	44112	NM_027974	71877	Mm.29178	NM_027974	ENSMUSG00000041809	Efhc1	1700029F22Rik|mRib72-1|myoclonin1	EF-hand domain (C-terminal) containing 1	protein-coding
Treated_m_peak_296	chr1	134540494	134541025	+	332	NA	TTS (NM_001145300)	TTS (NM_001145300)	8923	NM_001291015	71001	Mm.158529	NM_183292	ENSMUSG00000046367	Mgat4e	4931440L10Rik	MGAT4 family, member E	protein-coding
Treated_m_peak_6469	chr5	142911410	142911954	+	332	NA	Intergenic	Intergenic	-4928	NM_007393	11461	Mm.328431	NM_007393	ENSMUSG00000029580	Actb	Actx|E430023M04Rik|beta-actin	actin, beta	protein-coding
Treated_m_peak_2603	chr14	121553847	121554327	+	332	NA	intron (NM_001347596, intron 49 of 52)	intron (NM_001347596, intron 49 of 52)	-48833	NM_053079	56643	Mm.155618	NM_053079	ENSMUSG00000025557	Slc15a1	D630032F02|PECT1|PEPT1	solute carrier family 15 (oligopeptide transporter), member 1	protein-coding
Treated_m_peak_1202	chr11	69580947	69581823	+	331	NA	intron (NM_001127233, intron 1 of 10)	intron (NM_001127233, intron 1 of 10)	1026	NM_001127233	22059	Mm.222	NM_011640	ENSMUSG00000059552	Trp53	Tp53|bbl|bfy|bhy|p44|p53	transformation related protein 53	protein-coding
Treated_m_peak_5781	chr4	133493974	133494707	+	331	NA	intron (NM_001081156, intron 1 of 1)	(TTGG)n|Simple_repeat|Simple_repeat	4210	NM_001081156	69539	Mm.151594	NM_001081156	ENSMUSG00000056596	Trnp1	2300002D11Rik|Trnp	TMF1-regulated nuclear protein 1	protein-coding
Treated_m_peak_5250	chr3	103161003	103161691	+	331	NA	intron (NM_177857, intron 14 of 18)	intron (NM_177857, intron 14 of 18)	-10364	NM_026602	68183	Mm.104919	NM_026602	ENSMUSG00000005687	Bcas2	6430539P16Rik|AI132645|C76366|C80030	breast carcinoma amplified sequence 2	protein-coding
Treated_m_peak_2560	chr14	78661264	78661705	+	331	NA	intron (NM_001081336, intron 1 of 28)	intron (NM_001081336, intron 1 of 28)	-17033	NR_104044	380921	Mm.89591	NM_001081336	ENSMUSG00000034731	Dgkh	5930402B05Rik|D130015C16|DGK	diacylglycerol kinase, eta	protein-coding
Treated_m_peak_5557	chr4	89163530	89164234	+	331	NA	intron (NM_024433, intron 4 of 7)	intron (NM_024433, intron 4 of 7)	26512	NM_024433	66902	Mm.28500	NM_024433	ENSMUSG00000062937	Mtap	1300019I21Rik|MSAP	methylthioadenosine phosphorylase	protein-coding
Treated_m_peak_7228	chr7	80845915	80846445	+	331	NA	Intergenic	Intergenic	-15928	NM_009553	22691	Mm.358645	NM_009553	ENSMUSG00000038797	Zscan2	Zfp-29|Zfp29	zinc finger and SCAN domain containing 2	protein-coding
Treated_m_peak_3084	chr16	18645227	18645669	+	330	NA	Intergenic	Intergenic	-15510	NM_213614	18951	Mm.20365	NM_213614	ENSMUSG00000072214	2005-09-01	Cdcrel-1|Cdcrel1|Pnutl1	septin 5	protein-coding
Treated_m_peak_53	chr1	45866622	45867105	+	329	NA	Intergenic	Intergenic	58731	NM_016917	53945	Mm.28756	NM_016917	ENSMUSG00000025993	Slc40a1	Dusg|Fpn1|IREG1|MTP|MTP1|Ol5|Pcm|Slc11a3|Slc39a1	solute carrier family 40 (iron-regulated transporter), member 1	protein-coding
Treated_m_peak_5811	chr4	134380214	134380728	+	329	NA	Intergenic	Intergenic	-7924	NM_019578	56219	Mm.30978	NM_019578	ENSMUSG00000028838	Extl1	D430033M16Rik	exostoses (multiple)-like 1	protein-coding
Treated_m_peak_5314	chr3	127895652	127896144	+	329	NA	intron (NM_027482, intron 1 of 1)	intron (NM_027482, intron 1 of 1)	425	NM_027482	70617	Mm.317049	NM_027482	ENSMUSG00000050549	5730508B09Rik	2700063A17Rik|C80506	RIKEN cDNA 5730508B09 gene	protein-coding
Treated_m_peak_5835	chr4	136285365	136286528	+	329	NA	promoter-TSS (NM_009557)	promoter-TSS (NM_009557)	-123	NM_009557	22704	Mm.1504	NM_009557	ENSMUSG00000051351	Zfp46	AI426962|Mlz-4|Zfp-46|Znf436	zinc finger protein 46	protein-coding
Treated_m_peak_533	chr10	14157752	14158413	+	329	NA	Intergenic	Intergenic	191703	NM_010437	15273	Mm.42157	NM_010437	ENSMUSG00000015501	Hivep2	Gm20114|MIBP1|Schnurri-2|Shn-2	human immunodeficiency virus type I enhancer binding protein 2	protein-coding
Treated_m_peak_336	chr1	149927770	149928215	+	329	NA	intron (NM_008869, intron 2 of 17)	intron (NM_008869, intron 2 of 17)	-5553	NM_001305632	18783	Mm.4186	NM_008869	ENSMUSG00000056220	Pla2g4a	Pla2g4|cPLA2|cPLA2-alpha|cPLA2alpha	phospholipase A2, group IVA (cytosolic, calcium-dependent)	protein-coding
Treated_m_peak_4840	chr2	156179485	156180533	+	329	NA	promoter-TSS (NM_001291115)	promoter-TSS (NM_001291115)	229	NM_001291114	170791	Mm.392436	NM_133242	ENSMUSG00000027620	Rbm39	1500012C14Rik|2310040E03Rik|B330012G18Rik|C79248|R75070|Rnpc2|caper	RNA binding motif protein 39	protein-coding
Treated_m_peak_6669	chr6	85226497	85227015	+	329	NA	intron (NM_178639, intron 13 of 13)	intron (NM_178639, intron 13 of 13)	38825	NM_010131	13796	Mm.391473	NM_010131	ENSMUSG00000033726	Emx1	-	empty spiracles homeobox 1	protein-coding
Treated_m_peak_3625	chr17	43569573	43570178	+	329	NA	intron (NM_013737, intron 1 of 11)	intron (NM_013737, intron 1 of 11)	1424	NM_013737	27226	Mm.9277	NM_013737	ENSMUSG00000023913	Pla2g7	PAF-AH|R75400	phospholipase A2, group VII (platelet-activating factor acetylhydrolase, plasma)	protein-coding
Treated_m_peak_3898	chr18	56468972	56469462	+	328	NA	intron (NM_026240, intron 1 of 13)	intron (NM_026240, intron 1 of 13)	37085	NM_026240	107022	Mm.24356	NM_026240	ENSMUSG00000001700	Gramd3	9030613F08Rik|9130427A09Rik|AW061306|NS3TP2	GRAM domain containing 3	protein-coding
Treated_m_peak_8289	chr9	96381346	96381877	+	328	NA	Intergenic	Intergenic	-17312	NM_007502	11933	Mm.424	NM_007502	ENSMUSG00000032412	Atp1b3	AA409958|AI664000|AW212096	ATPase, Na+/K+ transporting, beta 3 polypeptide	protein-coding
Treated_m_peak_6220	chr5	103822508	103823221	+	328	NA	intron (NM_001080798, intron 7 of 19)	intron (NM_001080798, intron 7 of 19)	68291	NM_001080798	17355	Mm.6949	NM_133919	ENSMUSG00000029313	Aff1	9630032B01Rik|AW319193|Af4|Mllt2h|Rob	AF4/FMR2 family, member 1	protein-coding
Treated_m_peak_5562	chr4	95050493	95052339	+	328	NA	5' UTR (NM_010591, exon 1 of 1)	5' UTR (NM_010591, exon 1 of 1)	806	NM_010591	16476	Mm.275071	NM_010591	ENSMUSG00000052684	Jun	AP-1|Junc|c-jun	jun proto-oncogene	protein-coding
Treated_m_peak_2620	chr15	6874722	6875331	+	328	NA	promoter-TSS (NM_011019)	promoter-TSS (NM_011019)	-713	NM_011019	18414	Mm.10760	NM_011019	ENSMUSG00000022146	Osmr	OSMRB	oncostatin M receptor	protein-coding
Treated_m_peak_5966	chr4	154944041	154944573	+	328	NA	Intergenic	Intergenic	-16230	NM_178931	230979	Mm.215147	NM_178931	ENSMUSG00000042333	Tnfrsf14	Atar|HveA|Hvem|Tnfrs14	tumor necrosis factor receptor superfamily, member 14 (herpesvirus entry mediator)	protein-coding
Treated_m_peak_2395	chr14	27375918	27376628	+	327	NA	intron (NM_001289686, intron 5 of 12)	intron (NM_001289686, intron 5 of 12)	14884	NM_001289688	71704	Mm.248606	NM_027871	ENSMUSG00000021895	Arhgef3	1200004I24Rik|9830169H03Rik|C76747|Xpln	Rho guanine nucleotide exchange factor (GEF) 3	protein-coding
Treated_m_peak_33	chr1	36920187	36920983	+	327	NA	intron (NM_018872, intron 1 of 40)	intron (NM_018872, intron 1 of 40)	18942	NM_018872	56030	Mm.186943	NM_018872	ENSMUSG00000026116	Tmem131	2610524E03Rik|CC28|D1Bwg0491e|Neg|RW1|YR-23|mKIAA0257	transmembrane protein 131	protein-coding
Treated_m_peak_907	chr10	127290836	127291754	+	327	NA	intron (NM_001290183, intron 1 of 2)	intron (NM_001290183, intron 1 of 2)	502	NM_001290183	13198	Mm.110220	NM_007837	ENSMUSG00000025408	Ddit3	CHOP-10|CHOP10|chop|gadd153	DNA-damage inducible transcript 3	protein-coding
Treated_m_peak_640	chr10	59539233	59539849	+	326	NA	intron (NM_001033259, intron 1 of 7)	intron (NM_001033259, intron 1 of 7)	77151	NM_001033259	215999	Mm.296470	NM_001033259	ENSMUSG00000009647	Mcu	2010012O16Rik|AV064928|C10orf42|Ccdc109a|D130073L02Rik|Gm64	mitochondrial calcium uniporter	protein-coding
Treated_m_peak_7982	chr9	25151352	25152180	+	326	NA	promoter-TSS (NM_020586)	promoter-TSS (NM_020586)	15	NM_020586	80517	Mm.142843	NM_020586	ENSMUSG00000008429	Herpud2	5031400M07Rik|AB041580	HERPUD family member 2	protein-coding
Treated_m_peak_5027	chr3	51415664	51416475	+	326	NA	promoter-TSS (NM_053089)	promoter-TSS (NM_053089)	53	NM_053089	74838	Mm.275281	NM_053089	ENSMUSG00000063273	Naa15	5730450D16Rik|6330400I15|ASTBDN|Narg1|Tbdn-1|mNAT1	N(alpha)-acetyltransferase 15, NatA auxiliary subunit	protein-coding
Treated_m_peak_6903	chr7	4446710	4447232	+	326	NA	Intergenic	L1M5|LINE|L1	-1314	NM_001290411	108841	Mm.413106	NM_175372	ENSMUSG00000008435	Rdh13	8430425D21Rik	retinol dehydrogenase 13 (all-trans and 9-cis)	protein-coding
Treated_m_peak_4543	chr2	59769112	59769996	+	326	NA	intron (NM_198294, intron 5 of 26)	intron (NM_198294, intron 5 of 26)	113052	NM_001159636	72137	Mm.288734	NM_028118	ENSMUSG00000026988	Wdsub1	1700048E19Rik|2610014F08Rik	WD repeat, SAM and U-box domain containing 1	protein-coding
Treated_m_peak_3717	chr17	72293514	72294029	+	325	NA	intron (NM_007439, intron 3 of 28)	intron (NM_007439, intron 3 of 28)	310536	NM_007439	11682	Mm.311854	NM_007439	ENSMUSG00000055471	Alk	CD246|Tcrz	anaplastic lymphoma kinase	protein-coding
Treated_m_peak_5164	chr3	90604256	90604784	+	325	NA	intron (NM_011311, intron 1 of 2)	intron (NM_011311, intron 1 of 2)	750	NM_011311	20198	Mm.3925	NM_011311	ENSMUSG00000001020	S100a4	18A2|42a|Capl|FSp1|Mts1|PeL98|metastasin|pk9a	S100 calcium binding protein A4	protein-coding
Treated_m_peak_88	chr1	63050896	63051487	+	324	NA	3' UTR (NM_001114609, exon 12 of 12)	3' UTR (NM_001114609, exon 12 of 12)	63076	NM_001114609	227195	Mm.74718	NM_001081436	ENSMUSG00000040865	Ino80d	7330405I11|A430093A21Rik|BC010584|OTTMUSG00000002594	INO80 complex subunit D	protein-coding
Treated_m_peak_1388	chr11	95560681	95561165	+	324	NA	Intergenic	Intergenic	26775	NM_033217	18053	Mm.283893	NM_033217	ENSMUSG00000000120	Ngfr	LNGFR|Tnfrsf16|p75|p75NGFR|p75NTR	nerve growth factor receptor (TNFR superfamily, member 16)	protein-coding
[truncated: 5,985 more rows]

## Sheet: annot aged IgGtreat
PeakID (cmd=annotatePeaks.pl Control_m_peaks.narrowPeak mm10 -annStats stats_ctl.txt)	Chr	Start	End	Strand	Peak Score	Focus Ratio/Region Size	Annotation	Detailed Annotation	Distance to TSS	Nearest PromoterID	Entrez ID	Nearest Unigene	Nearest Refseq	Nearest Ensembl	Gene Name	Gene Alias	Gene Description	Gene Type
[truncated: 3,693 more rows]

[truncated: 4 more sheets: annot aged antiIL17treat, GO adult, GO aged IgGtreat, GO aged antiIL17treat]
